# Supplementary material for: Transcriptomic Analysis of Human Skeletal Muscle in Response to Aerobic Exercise and Protein Intake
Source: Nutrients. 2023 Aug 7;15(15):3485. doi: 10.3390/nu15153485 (PMC10421363; doi:10.3390/nu15153485)
Supplement: Supplementary file 1 [file nutrients-15-03485-s001.zip]

Archive with 8 entries (7 files):
- Supplementary+Figures-0804.pdf
- Supplementary+Tables-0804/
- Supplementary+Tables-0804/Supplementary Table S1.xlsx
- Supplementary+Tables-0804/Supplementary Table S2.xlsx
- Supplementary+Tables-0804/Supplementary Table S3.xlsx
- Supplementary+Tables-0804/Supplementary Table S4.xlsx
- Supplementary+Tables-0804/Supplementary Table S5.xlsx
- Supplementary+Tables-0804/Supplementary Table S6.xlsx
