# Supplementary material for: Transcriptomic Analysis of Human Skeletal Muscle in Response to Aerobic Exercise and Protein Intake
Source: Nutrients. 2023 Aug 7;15(15):3485. doi: 10.3390/nu15153485 (PMC10421363; doi:10.3390/nu15153485)
Supplement: Supplementary file 1 [file nutrients-15-03485-s001.zip › Supplementary+Tables-0804/Supplementary Table S1.xlsx]

## Sheet: Sheet1
The summarization of top 5 up- and down-regulated DEGs, co-DEGs ranking by the absolute value of log2FC and gene expression network of skeletal muscle in response to different interventions within each dataset.
	Acute AE				Training AE					PI					Acute AE+PI		Training AE+PI
	YM			OM	YM	OM		OF		YM	OM		OF		YM		YM
Datasets	GSE43856	GSE59088	GSE126296	GSE59363	GSE111551	GSE72462	GSE1786	GSE72462	GSE43760	GSE9419	GSE8441	GSE9419	GSE8441	GSE73525	GSE27285	GSE44818	GSE147494
Upregulated	RNA28SN5	THBS1	NR4A3	PPARGC1A	SCD	MYBPH	ZNF711	FBN1	SNORD114-3	C10orf126	CHRNG	DUSP18	OMD	CALML6	IFRD1	IFRD1	CNOT7
	PDK4	KCNQ4	MAFF	ACTA2	TFRC	SNORD114-19	CYP39A	ASPN	SNORA22	CFAP157	VIPR2	SEMA3D	GPR75	HCN1	GADD45G	DDIT3	CNOT1
	ATF3	PRKAG2	FOS	NR4A3	MSTN	PECAM1	GPR87	CCDC80	SNCA	NETO1	PSG11	LINC01545	PRSS3P2	LOC440173	CA4	TNRC6A	JUP
	XIRP1	ANGPTL4	EGR1	HMOX1	AGMAT	IFI6	BRWD1	FNDC1	ALAS2	GPX5	FGFR4	SLC17A8	HIST1H2BE	PRKXP1	DDIT3	ZNF281	PSG9
	PPP1R27	PDK4	JUNB	PDK4	NEDD1	RNU7-40P	SNIP1	CD248	VTRNA1-1	TRPM1	CTLA4	BISPR	SLC26A3	TRIM51	FAM123B	DDIT4	FAM86C2P
Downregulated	GPER1	MIR133B	MYO10	PDP1	GYS1	SLC19A2	RBP4	SNORD116-17	DUSP8	DLGAP1	EAF2	LETM2	FPR2	MIR570HG	S100A6	MYC	TUBB4B
	PLEKHH3	DUSP10	DENND2C	PER2	IGHD3-3	MIR3911	WIF1	OTTHUMG00000015496	SEPT5-GP1BB	PRLHR	LGMN	ARHGEF26-AS1	CRTAM	UCHL1	COL3A1	CCL2	KCNK5
	LCOR	RNF122	ZNF705A	PER3	LPCAT3	ABRA	KDM4D	PAIP2B	CYP4X1	FOS	COL3A1	LINC00692	SLC19A3	MYH11	COL1A1	LOC100008589;	GJA3
	LRRC38	MIR206;	SNORD115-4	KLF10	CSRP3	IGHD2-21	C7	LGR5	KRTAP5-AS1	LOC101930081	CCL18	SELENOM	LOC101929148	HYAL4	PRG4	EGR1	R3HDM2
	RERGL	OTUD1	MSTN	CIART	ANKRD2	MIR3182	NANOG	SMTNL1	NFIL3	LOC654780	COL1A1	IGLJ3	GABRA5	SLC44A5	ACTC1	FOS	SLC13A2
Upregulated co-DEGs	NR4A3			PPARGC1A	SCD	ARHGAP12		ASPN		C10orf126	SCGB2A2		EPHA2		IFRD1		CNOT7
	MAFF			ACTA2	TFRC	TNFSF10		MMP2		CFAP157	KHDRBS2		GMIP		DDIT3		CNOT1
	FOS			NR4A3	MSTN	ETFA		ACTC1		NETO1	CD209		KLF1		TNRC6A		JUP
	EGR1			HMOX1	AGMAT	RALGPS1		SFRP4		GPX5	ARSD		HAO2		MAFB		PSG9
	JUNB			PDK4	NEDD1	ZNF257		SPARC		TRPM1	ADRA1A		TNIK		MARS2		FAM86C2P
Downregulated co-DEGs	LCOR			PDP1	GYS1	RHOBTB1		CHAMP1		DLGAP1	LRRC1		P2RX7		BTG1		TUBB4B
	DUSP10			PER2	IGHD3-3	PPCDC		ANO5		PRLHR	LOXL1		NCF4		CTSL1		KCNK5
	RNF122			PER3	LPCAT3	MYH1		NEXN		FOS	CASR		ADGRL3		STC2		GJA3
	RERGL			KLF10	CSRP3	VEZT		TAS2R19		LOC101930081	GPATCH2		TRAF5		CXCR7		R3HDM2
	MIR206			CIART	ANKRD2	GPR37		ESCO1		LOC654780	ADGRG2		MBL2		PPP1R15A		SLC13A2
Gene expression network*	1026 nodes, 4730 edges, P<0.001			845 nodes, 1947 edges, P<0.001	895 nodes, 2813 edges, P<0.001	26 nodes, 5 edges, P =0.123		98 nodes, 89 edges, P<0.001		648 nodes, 1037 edges, P=0.101	12 nodes, 1 edge, P =0.271		17 nodes, 1 edge, P=0.704		21 nodes, 8 edges, P=0.024		1071 nodes, 3000 edges, P=0.103
Top 5 genes in the gene expression network ranked by degree	ACTB			IL6	UBB	/		COL1A1		EZH2	/		/		DDIT3		MYC
	MYC			PTPRC	JUN			MMP2		CCL2					PPP1R15A		EGFR
	STAT3			FOS	EGF			IGF1		TRIM28					EP300;		TNF
	VEGFA			VEGFA	SIRT1			COL5A2		TRAF6					CSF1		SRC
	FOS			PECAM1	NPM1			ACTG1		IL18					PPP2R5C		RAD51
Hub gene	ACTB			IL6	UBB	/		COL1A1		EZH2					DDIT3		MYC
Note: YM, the younger male; OM, the older male; OF, the older female; AE, aerobic exercise; PI, protein intake; DEGs, differentially expressed genes, co-DEGs, co-differentially expressed genes; GO, Gene Ontology; KEGG, Kyoto Encyclopedia of Genes and Genomes; * P for gene expression network.
