# Supplementary material for: Transcriptomic Analysis of Human Skeletal Muscle in Response to Aerobic Exercise and Protein Intake
Source: Nutrients. 2023 Aug 7;15(15):3485. doi: 10.3390/nu15153485 (PMC10421363; doi:10.3390/nu15153485)
Supplement: Supplementary file 1 [file nutrients-15-03485-s001.zip › Supplementary+Tables-0804/Supplementary Table S2.xlsx]

## Sheet: acuteYM
Hub gene screening of skeletal muscle in response to acute aerobic exercise in the younger male according to Cytoscape hubba pluge-in calculation
node_name	MCC	DMNC	MNC	Degree	EPC	BottleNeck	EcCentricity	Closeness	Radiality	Betweenness	Stress	ClusteringCoefficient
ACTB	1190000000	0.21593	167	171	93.208	93	0.16528	509.7	8.75712	159063	1423994	0.0893
MYC	1170000000	0.23915	134	139	89.932	236	0.16528	490.217	8.70393	128940	1089536	0.10301
STAT3	695000000	0.33937	101	102	89.106	17	0.16528	450.25	8.50685	34477	397832	0.16832
VEGFA	1180000000	0.35918	88	90	84.069	30	0.16528	439.183	8.45263	32043.6	352668	0.18127
FOS	144000000	0.405	72	74	81.624	8	0.16528	420.1	8.35148	18935.8	227484	0.21548
SMAD3	1100000000	0.32624	65	69	78.084	23	0.16528	415.75	8.33897	24112.5	248178	0.16795
PIK3R1	1174755	0.26293	57	62	68.908	23	0.16528	418.75	8.38068	30637.4	287136	0.13432
CAV1	1040000000	0.32361	58	62	69.38	15	0.16528	422.217	8.40779	30601.3	299564	0.17028
FOXO1	90200000	0.40904	58	59	72.78	15	0.16528	417.7	8.37442	13329	157000	0.23787
CCL2	1050000000	0.48032	57	57	75.809	1	0.16528	403.533	8.27849	7270.56	106644	0.29073
HSPA5	113664	0.26639	51	53	61.558	17	0.16528	413.133	8.37025	33945.9	301870	0.15457
CEBPB	138000000	0.45648	51	51	71.565	3	0.16528	400.85	8.27432	8126.45	111374	0.28627
JAK2	49100000	0.46125	47	49	65.781	11	0.16528	402.267	8.29204	12156.5	134628	0.27296
PPARGC1A	159666	0.30405	46	48	59.016	7	0.16528	399.617	8.28474	18625.5	174004	0.18085
EGR1	96900000	0.46445	48	48	68.954	1	0.16528	395.017	8.23678	7309.34	98598	0.29699
PECAM1	1030000000	0.43949	48	48	65.98	7	0.16528	391.75	8.20862	5559.67	79222	0.28103
CEBPA	132000000	0.45487	45	47	66.728	4	0.16528	396.117	8.25138	10905.6	118170	0.27197
NR3C1	85400000	0.3837	45	47	66.273	4	0.16528	404.833	8.31603	12634.8	140458	0.22942
LRRK2	412	0.1697	39	47	45.95	10	0.16528	406.3	8.33688	24645.7	211248	0.07956
BCL2L1	3309684	0.4396	43	45	67.584	3	0.16528	399.8	8.28474	7221.72	87722	0.26566
CTGF	1040000000	0.51482	43	44	67.891	2	0.16528	393.95	8.23886	5451.85	83532	0.32558
ATF3	2910350	0.46624	42	42	61.21	1	0.16528	385.7	8.18047	6015.22	84866	0.31127
THBS1	1020000000	0.50973	42	42	63.932	4	0.16528	392.25	8.23678	7436.57	111302	0.3403
CFL1	26849	0.33449	37	42	42.562	9	0.16528	388.867	8.21905	16669.6	141708	0.18002
SOX9	41600000	0.41868	41	42	63.554	6	0.16528	392.033	8.22948	7910.83	87044	0.26829
SOCS3	9041444	0.51293	41	41	64.629	3	0.16528	385.9	8.18464	3755.11	52082	0.34512
SERPINE1	1040000000	0.54068	39	41	62.994	4	0.16528	387.517	8.19924	7355.91	89636	0.33415
ITGA5	385105	0.41242	39	40	53.609	7	0.14167	370.01	8.06159	7961.78	114288	0.26795
DDIT3	2262196	0.38084	39	39	59.233	10	0.16528	384.417	8.18464	6203.31	78696	0.26046
NOS3	23900000	0.48148	39	39	62.153	1	0.16528	388.567	8.21175	4882.16	63654	0.32928
YWHAZ	24763	0.29152	34	39	52.265	19	0.16528	398.433	8.291	15853	159060	0.15789
PRKACB	356	0.13953	34	38	40.214	15	0.14167	379.51	8.14084	19031.5	160936	0.07966
AGO2	994	0.25664	34	38	44.2	7	0.16528	394.55	8.26597	18191.6	175348	0.14651
HMOX1	15700000	0.41003	37	38	60.224	7	0.16528	390.033	8.23261	13722.8	138762	0.27027
TIMP1	1040000000	0.57619	37	38	60.911	2	0.16528	387.767	8.21071	4310.7	59990	0.3798
FLNA	24766	0.3236	31	37	46.605	6	0.16528	381.017	8.15544	10899	102684	0.16817
ACTA2	421465	0.34136	34	37	52.315	1	0.16528	376.533	8.12729	5046.95	59822	0.20721
SIN3A	1644	0.26162	34	36	44.491	17	0.16528	371.25	8.08662	12578.9	129922	0.16667
ETS1	81000000	0.46645	31	35	56.336	6	0.16528	380.7	8.1617	9439.52	91346	0.26891
ANXA2	3718330	0.36961	33	35	52.721	5	0.16528	392.2	8.26389	10210.8	97348	0.23697
ACTN4	25543	0.30107	32	35	41.295	2	0.16528	372.633	8.10122	9799.01	100344	0.18319
SMARCA2	2594	0.36681	30	34	39.23	3	0.16528	377.867	8.1544	10033.1	102234	0.2139
CYR61	476424	0.43147	31	33	54.097	5	0.16528	378.133	8.15336	6426.17	76300	0.2803
HDAC4	90893	0.33974	32	33	51.568	1	0.16528	388.683	8.23469	6346.79	76684	0.23295
SELL	25930	0.35913	33	33	50.92	1	0.16528	373.167	8.11269	5124.29	66798	0.25947
UBE2N	81	0.14288	25	32	27.308	13	0.16528	360.25	8.00633	11918.9	87928	0.06855
CDKN1A	49700000	0.57432	31	32	56.849	8	0.16528	383.217	8.18985	4675.02	54358	0.39718
XPO1	530	0.24768	26	32	35.56	18	0.16528	383.167	8.19924	14246.3	133316	0.12702
MEF2C	755308	0.42979	28	32	51.232	8	0.16528	381.683	8.18151	10151.1	90872	0.25
STAT6	5210551	0.59472	31	32	58.572	1	0.16528	376.467	8.13563	2087.91	29680	0.41129
ITGA2	127534	0.38394	32	32	50.87	1	0.16528	373.183	8.11373	5416.37	75944	0.28024
JUNB	1205792	0.5551	29	31	50.255	2	0.16528	360.433	8.00945	2171.13	31844	0.36559
DNMT3A	7359	0.357	28	31	39.936	6	0.16528	373.9	8.12729	10714.9	108806	0.22151
DUSP1	1567334	0.57469	29	31	54.112	2	0.16528	376.317	8.14189	5204.13	55096	0.37849
IRS2	111879	0.43429	29	30	50.446	3	0.16528	381.083	8.18672	5812.74	68812	0.30575
PTPN1	46550	0.54235	23	30	50.397	8	0.16528	377.45	8.15336	12554.1	114066	0.27586
RAB7A	1003	0.21551	29	30	27.628	14	0.16528	382.767	8.21905	26591.5	202036	0.15172
IRF1	1574386	0.48871	28	30	50.651	3	0.16528	374.567	8.13354	6644.87	71854	0.32414
ACTN1	23720	0.3362	28	30	37.522	2	0.16528	368.55	8.08558	7183.78	78572	0.22299
ENG	496000000	0.62041	29	30	54.549	2	0.16528	375.333	8.1398	2670.42	35410	0.43678
LPL	6093	0.37348	26	29	42.75	3	0.16528	362.3	8.03761	9219.64	89790	0.23399
RHOC	643	0.28306	26	29	37.043	4	0.16528	378.167	8.16378	6822.05	75746	0.17734
CDK4	42500000	0.47347	29	29	52.237	2	0.16528	383.733	8.20445	4954.93	57954	0.35714
TEK	8157107	0.54646	26	29	50.215	3	0.16528	366.25	8.06368	4588.93	56758	0.34236
PRKCD	40005	0.34658	27	28	46.726	5	0.16528	381.5	8.18985	4337.8	56780	0.24868
MYH9	25775	0.39452	27	28	33.03	1	0.16528	364.167	8.06681	5076.93	47450	0.28307
TRAF2	127	0.2089	22	27	39.012	5	0.16528	369.517	8.09496	5462.65	53346	0.11396
RHEB	40856	0.29837	25	27	29.256	8	0.16528	370.067	8.11894	9921.39	81890	0.20228
NCOA3	8644	0.39708	23	27	42.349	8	0.16528	380.633	8.18672	6723.9	71890	0.23362
CEBPD	902212	0.59675	25	27	52.792	2	0.16528	374.15	8.13354	2194.16	28212	0.40456
CSF3	4870844	0.63786	27	27	54.333	1	0.16528	366.167	8.07411	613.003	13800	0.49288
RUNX1	947	0.27131	21	26	41.907	2	0.16528	356.883	8.00111	5371.65	55904	0.14769
MSN	1744	0.27913	26	26	34.063	6	0.16528	361.1	8.03448	3558.82	39348	0.21846
ZFP36	106251	0.42445	25	26	39.743	9	0.16528	367.65	8.09079	4123.66	53220	0.31077
AKT2	35702	0.52935	19	25	44.122	2	0.16528	378.167	8.17108	9211.24	89336	0.26333
TBK1	5872	0.25181	23	25	36.954	6	0.16528	374.667	8.15961	8831.13	89304	0.17333
CRK	178	0.28648	18	24	40	5	0.16528	364.517	8.06264	7480.2	85730	0.1413
XRN1	869	0.36318	23	24	18.397	2	0.16528	351.433	7.97713	5657.83	55088	0.27174
CSF1	4947033	0.64888	23	24	50.958	1	0.16528	368.05	8.09913	1900.96	27770	0.48551
STAT2	787762	0.51703	22	24	41.607	7	0.16528	367.217	8.10018	3470.86	45064	0.3587
HSPB3	46900	0.39169	22	24	44.411	4	0.16528	378.917	8.18255	6889.04	69874	0.27174
FCGR2A	3057	0.35044	21	24	38.998	5	0.16528	356.217	8.0032	7556.35	72094	0.22464
EIF4A3	211	0.24305	21	24	16.456	5	0.14167	357.51	8.01363	18621.9	148902	0.1558
COL4A2	132652	0.56956	19	23	34.603	3	0.14167	324.879	7.70601	2078.82	28492	0.33597
MAP2K6	184	0.25905	17	23	29.614	8	0.16528	361.517	8.04804	7417.68	60294	0.12648
CISH	886444	0.65567	21	23	43.503	4	0.16528	366.9	8.09705	3359.67	34118	0.4585
EIF2AK3	209853	0.55359	22	23	47.862	4	0.16528	374.567	8.1544	8578.89	79820	0.41897
FBXW7	6034	0.30023	23	23	38.597	2	0.16528	375.433	8.16274	5993.75	62088	0.24506
RHOB	205	0.28648	18	23	30.949	3	0.16528	372.883	8.14293	9099.28	81324	0.15415
COL4A1	135200	0.5133	23	23	38.889	2	0.14167	334.886	7.80507	1944.5	33530	0.41897
CALD1	738	0.32218	21	23	35.042	2	0.16528	353.067	7.97817	3646.49	33848	0.2253
SDC4	10940	0.46068	15	22	31.266	4	0.14167	336.702	7.82072	4313.52	47934	0.20779
MAP3K7	209	0.23452	19	22	31.17	3	0.14167	364.276	8.05846	6062.18	56370	0.15152
GADD45A	819514	0.57113	20	22	42.879	1	0.16528	367.117	8.09913	4118.53	48372	0.4026
IL1R1	113743	0.57088	21	22	43.652	2	0.14167	359.176	8.02301	875.753	13606	0.43723
RORC	7793	0.40132	21	22	38.936	8	0.16528	359.483	8.03448	5688.81	53234	0.30736
NRP1	381	0.27131	21	22	28.375	1	0.14167	357.493	8.01154	3307.74	31940	0.20779
NOTCH3	42670	0.38689	20	22	38.339	6	0.16528	371.083	8.12729	6532.64	59558	0.27273
MYH10	12174	0.39303	20	22	28.188	3	0.16528	354.583	8.00216	4490.81	38374	0.27706
TGFB3	963000000	0.7235	21	22	46.414	1	0.16528	369.817	8.11373	1160.54	19236	0.55411
FOSB	221167	0.62026	20	21	38.505	1	0.16528	346.2	7.92708	1150.54	16870	0.48095
EXOSC10	487	0.27021	20	21	13.45	3	0.14167	317.119	7.65387	5630.39	52988	0.20952
THBS2	58646	0.52567	21	21	35.387	1	0.14167	325.102	7.71331	676.505	12472	0.44286
PLAU	47700000	0.71237	20	21	48.01	2	0.16528	368.2	8.10747	935.634	16020	0.55238
ARHGDIA	184	0.31572	17	21	26.169	2	0.16528	356.533	8.02197	4474.1	39384	0.18571
MYSM1	346	0.42441	12	21	20.927	5	0.14167	352.86	7.9886	8000.47	66554	0.1619
MYO1C	1716	0.33503	19	21	26.855	4	0.16528	356.8	8.02197	4539.36	40134	0.2381
TPM4	24864	0.54276	19	21	27.177	1	0.16528	350.8	7.97296	1350.36	15714	0.38571
NEDD4	71	0.24036	15	20	24.236	10	0.16528	356.483	8.03552	6275.43	50184	0.12632
SETDB1	907	0.36854	19	20	25.196	2	0.16528	347.683	7.95002	3973.99	39064	0.28947
RC3H1	104	0.23333	16	20	18.942	5	0.14167	333.326	7.81863	4861.67	40604	0.14211
SMARCD1	498	0.42792	14	20	29.093	4	0.16528	360.233	8.04908	5083.86	45990	0.20526
ITGA8	122005	0.48915	19	20	29.555	2	0.14167	346.476	7.9375	2148.33	33588	0.38421
CD9	9695	0.42214	19	20	36.125	3	0.16528	366.583	8.10435	4708.06	49908	0.33158
SERPINH1	186	0.32307	16	20	31.835	11	0.16528	351.867	7.974	7713.64	69748	0.19474
IL6R	113665	0.62316	19	20	42.211	1	0.16528	355.033	8.00528	475.331	8504	0.48947
PAX3	540	0.51877	10	20	26.535	7	0.16528	360.283	8.04804	10739.3	84966	0.14211
ZBTB16	1994	0.37463	18	20	39.735	5	0.16528	365.417	8.08662	2839.65	34776	0.26842
TIMP3	123930	0.53624	18	20	37.619	2	0.16528	352.133	7.97921	3253.71	35264	0.38421
CDK6	1139840	0.522	20	20	42.013	1	0.16528	373.1	8.14919	1483.35	25500	0.44737
IFNGR1	23432	0.52265	19	19	36.71	1	0.14167	334.993	7.82072	273.567	4096	0.45614
FOSL2	388326	0.64327	19	19	39.38	1	0.16528	345.583	7.92603	279.3	5248	0.5614
GADD45B	89442	0.49585	19	19	35.547	3	0.16528	347.383	7.9521	1370.61	18926	0.43275
ATXN2	102	0.29378	13	19	15.266	4	0.14167	329.626	7.7863	7581.32	63192	0.1345
PUM2	128	0.2704	15	19	11.262	2	0.14167	314.936	7.6497	5101.64	42582	0.15789
NR4A2	45663	0.40402	18	19	33.374	3	0.16528	353.867	7.99903	2349.66	27364	0.32164
PLAUR	7299677	0.70896	16	19	42.212	6	0.16528	365.617	8.09496	7199.68	53050	0.46784
HK2	155	0.24976	18	19	28.802	5	0.16528	362.65	8.07411	6612.39	58372	0.19883
SMARCC2	604	0.41286	17	19	27.007	1	0.16528	353.85	8.00007	1866.06	23672	0.29825
GABARAPL1	133	0.28717	16	19	25.661	7	0.16528	363.983	8.0887	8045.88	66232	0.18713
CBX5	338	0.40059	15	19	25.78	4	0.16528	353.1	7.99173	6186.28	55406	0.23392
PIAS3	40476	0.54149	12	18	27.847	4	0.16528	339.217	7.8666	2480.44	23550	0.26144
SPOP	5102	0.38288	14	18	19.939	17	0.16528	348.35	7.96253	9586.12	69974	0.22222
IL4R	43038	0.58032	18	18	36.647	1	0.14167	333.01	7.81342	274.428	4324	0.51634
DNAJC3	261	0.37055	15	18	20.903	2	0.16528	326.167	7.76441	2460.26	20620	0.24183
DCP2	747	0.49073	15	18	13.342	3	0.14167	317.852	7.68098	3469.36	26898	0.32026
PRKAG2	36	0.23943	10	18	17.173	3	0.14167	334.226	7.8447	4849.3	36088	0.08497
PDE4D	71	0.27149	11	18	10.176	1	0.14167	322.793	7.72165	4421.48	33270	0.10458
HDAC9	554	0.37463	18	18	32.492	2	0.16528	362.967	8.08036	1319.69	20550	0.33333
ITPR3	1574	0.40978	12	18	29.382	6	0.16528	365.383	8.1033	7199.72	64968	0.18301
PRKAA1	214	0.27179	18	18	24.056	3	0.16528	354.933	8.02093	3123.76	31318	0.24183
BSG	898	0.43905	12	18	25.945	4	0.16528	357.867	8.03761	8676.86	75898	0.20261
ANGPT2	1543227	0.66382	17	18	39.634	1	0.14167	353.143	7.98651	592.036	10802	0.53595
ANGPTL4	2954	0.45544	18	18	37.279	1	0.16528	361.667	8.06994	2196.32	28976	0.40523
ARID4B	400	0.37692	16	18	21.026	1	0.14167	348.16	7.9521	2466.97	29216	0.27451
SLC1A7	191	0.2423	16	17	16.587	6	0.16528	348.8	7.98234	7462.64	64822	0.19853
NFKBIZ	14619	0.5564	16	17	32.273	2	0.14167	330.876	7.78422	549.917	7168	0.45588
BTG2	43977	0.53845	16	17	30.86	3	0.14167	321.029	7.6935	985.497	10384	0.44118
PHC2	37	0.56839	4	17	15.653	7	0.14167	320.16	7.69663	7664.96	61600	0.06618
CHD8	187	0.28153	14	17	20.309	3	0.16528	340.017	7.90101	3279.25	27108	0.18382
SYNJ1	180	0.2704	15	17	12.015	2	0.16528	324.083	7.74042	4061.11	35932	0.20588
ARPC1B	284	0.33049	15	17	23.679	5	0.16528	351.433	7.98651	3304.14	28124	0.25
DYNLL1	51	0.23648	14	17	23.702	5	0.14167	351.71	7.98547	5945.21	53558	0.15441
LRP5	912	0.39597	13	17	31.832	6	0.16528	364.45	8.09392	5760.16	52600	0.23529
DAAM1	151	0.29279	14	17	18.466	1	0.14167	344.593	7.92708	4969.9	43670	0.19118
MCAM	3877	0.46666	16	17	34.048	1	0.14167	347.31	7.94585	1184.14	16430	0.38235
ADCY3	75	0.358	9	17	14.455	3	0.14167	325.469	7.75711	7151.29	65828	0.125
UBA2	21	0.21953	7	16	13.48	6	0.16528	340.533	7.90726	6538.62	44306	0.05833
STXBP1	740	0.32197	12	16	7.836	4	0.16528	314.5	7.65179	4115.97	27468	0.18333
KDM2B	850	0.40384	16	16	22.603	3	0.16528	339.417	7.88954	1980.26	21420	0.375
RRAGC	40583	0.44065	15	16	9.467	2	0.16528	310.733	7.63406	3969.31	24830	0.36667
KLF6	38186	0.73197	14	16	35.889	1	0.16528	344.367	7.92499	679.324	9124	0.54167
KAT6B	46	0.24879	12	16	16.958	4	0.14167	321.16	7.7154	2822.07	33404	0.14167
SYNJ2	173	0.30655	13	16	11.728	4	0.14167	319.743	7.7008	3415.05	23310	0.2
THBD	11071	0.57479	13	16	30.689	3	0.14167	320.626	7.69871	2404.06	31198	0.375
COL4A4	126176	0.54743	16	16	24.219	1	0.14167	311.81	7.6205	826.033	12698	0.50833
PRDM1	3278	0.46666	16	16	36.922	3	0.16528	362.733	8.08141	2368.8	28856	0.43333
HEY1	42629	0.52077	15	16	32.591	2	0.16528	361.25	8.06576	3300.19	28196	0.43333
USP1	45	0.25938	10	15	8.971	6	0.14167	317.169	7.67681	5494.67	42058	0.12381
TNFRSF1B	1116	0.45067	15	15	31.937	3	0.16528	330.167	7.80195	377.218	5500	0.42857
WDR59	40336	0.8164	8	15	11.749	1	0.16528	312.367	7.65283	2198.98	15984	0.32381
TRIM63	71	0.25901	14	15	25.379	1	0.16528	339.25	7.89267	1311.32	12406	0.21905
LATS2	120	0.2704	15	15	20.8	3	0.16528	342.667	7.92916	1880.76	19944	0.25714
PARN	537	0.45045	14	15	12.231	3	0.14167	304.019	7.55064	834.135	8354	0.38095
MSTN	82	0.26039	15	15	22.55	3	0.16528	329.683	7.79569	1182.56	10774	0.24762
COL4A5	126174	0.60089	15	15	24.964	1	0.14167	309.71	7.60382	542.812	11044	0.57143
CX3CR1	1715	0.49759	12	15	31.453	2	0.14167	345.16	7.93333	3572.61	45286	0.33333
KPNA2	122	0.30655	13	15	25.96	3	0.16528	361.967	8.07828	5284.5	48450	0.22857
HNRNPU	81	0.24775	14	15	21.428	6	0.16528	362.55	8.08662	7042.87	61850	0.20952
DNAJB1	104	0.29043	15	15	21.594	1	0.16528	353.683	8.00945	1938.99	22492	0.27619
PDK4	905	0.36036	14	15	25.729	3	0.16528	346.5	7.95836	4639.32	33358	0.30476
S1PR1	696	0.46171	14	14	31.483	1	0.16528	340.85	7.89579	778.818	9356	0.45055
RRS1	83	0.39027	11	14	6.703	5	0.14167	287.905	7.36607	6658.81	65636	0.25275
SLC7A5	180	0.39905	10	14	12.168	9	0.14167	336.86	7.88432	7071.49	54394	0.23077
RBBP8	42	0.32073	8	14	8.86	7	0.14167	335.526	7.86243	3536.16	29300	0.12088
LDB2	39	0.38039	6	14	13.376	3	0.14167	315.876	7.65804	2961.71	23362	0.13187
FLCN	40455	0.61085	11	14	8.724	1	0.16528	304.317	7.57671	1572.74	9862	0.3956
NFIL3	180	0.32657	14	14	24.896	3	0.14167	311.912	7.61112	1037.38	11120	0.31868
ERLIN2	18	0.23775	6	14	12.792	5	0.14167	323.693	7.75189	4719.85	33772	0.05495
KLHL40	5048	0.76834	7	14	3.752	3	0.14167	284.929	7.33375	3906.47	22528	0.25275
LPIN1	39	0.25452	11	14	15.553	14	0.16528	340.8	7.91978	16380.2	110122	0.16484
ADRBK1	35	0.45378	5	14	14.033	5	0.14167	313.91	7.65909	2384.47	19420	0.0989
EDNRA	105	0.40573	9	14	21.165	1	0.14167	333.786	7.83636	3932.14	33910	0.18681
SYNPO2L	25	0.2927	7	14	13.136	6	0.14167	317.419	7.67994	6777.73	57430	0.0989
DIAPH1	248	0.49882	10	14	16.241	1	0.16528	346.667	7.95836	2027.59	17744	0.27473
BRD7	76	0.35915	10	14	19.635	5	0.16528	358.75	8.05846	9843.43	75340	0.1978
LATS1	348	0.3491	14	14	23.655	2	0.16528	351.9	8.0032	1937.23	22476	0.34066
TCF4	417	0.4242	11	14	25.147	5	0.16528	355.45	8.02927	1838.44	24978	0.27473
TUBA1B	138	0.33783	14	14	18.237	2	0.16528	347.017	7.97192	2151	24374	0.32967
AXIN2	816	0.36036	14	14	24.986	2	0.16528	353.083	8.00633	1558.68	17942	0.35165
TUBB2A	102	0.3366	12	14	18.107	4	0.16528	349.233	7.98443	3553.17	36246	0.25275
IFI16	95	0.30733	12	13	16.169	13	0.14167	323.486	7.74981	4387.39	43008	0.26923
CDC16	62	0.25452	11	13	16.038	12	0.16528	335.95	7.88432	7430.7	57892	0.19231
KDM4A	183	0.41901	10	13	13.908	5	0.14167	333.76	7.85304	1610.69	16894	0.26923
IER3	878	0.47511	11	13	24.037	2	0.14167	322.169	7.73104	1967.85	20622	0.35897
NR4A3	40394	0.51092	13	13	21.361	1	0.16528	312.317	7.63406	207.516	2262	0.51282
LAMA5	80650	0.64479	11	13	17.392	5	0.14167	299.979	7.50789	5329.37	61428	0.48718
ARHGDIB	53	0.33919	10	13	11.589	3	0.14167	310.112	7.61425	1590.5	14428	0.21795
FNIP1	40444	0.76373	9	13	6.784	3	0.16528	294.417	7.47765	999.093	8498	0.41026
UBR5	30	0.36588	7	13	14.426	6	0.16528	335.25	7.86764	4052.41	31130	0.15385
HERPUD1	225	0.47886	10	13	20.602	1	0.14167	320.66	7.71748	992.289	9258	0.32051
PIP5K1C	174	0.35633	11	13	17.3	2	0.16528	347.183	7.96566	2375.76	20746	0.26923
UCP2	2523	0.55613	12	13	29.054	2	0.16528	346.483	7.96045	2786.03	21684	0.48718
ANKRD1	34	0.45378	5	13	19.832	1	0.14167	315.002	7.65909	1018.82	9002	0.10256
DBN1	10371	0.57076	12	13	22.959	2	0.16528	346.933	7.96357	1716.96	15672	0.5
INSIG1	16	0.46346	3	12	11.528	7	0.14167	310.86	7.63823	6020.78	53790	0.07576
MAPKAPK5	33	0.23755	11	12	19.957	7	0.14167	347.193	7.97609	3897.57	33786	0.21212
DNAJB11	72	0.33919	10	12	10.549	3	0.16528	306.667	7.60695	2170.8	14884	0.25758
MANF	72	0.43736	8	12	14.154	2	0.16528	322.783	7.76023	1740.11	13438	0.22727
LAMB1	40349	0.55995	11	12	22.616	2	0.14167	318.443	7.7081	1913.18	20362	0.5
SOCS4	50522	0.65857	12	12	25.618	1	0.16528	327.183	7.79047	143.027	2734	0.68182
PIK3C2B	253	0.40723	11	12	14.767	2	0.14167	305.526	7.58088	703.719	6906	0.36364
KLF15	1483	0.49207	11	12	27.913	4	0.16528	329.95	7.8082	2262.54	22822	0.43939
CD93	38	0.42794	6	12	15.125	4	0.14167	301.305	7.51206	3169.12	33874	0.15152
FGR	33	0.31026	9	12	19.169	5	0.14167	325.493	7.76441	2270.06	20536	0.19697
RFC5	34	0.38039	6	12	9.327	7	0.14167	314.293	7.68098	7234.48	52720	0.12121
JARID2	411	0.45814	11	12	17.803	2	0.16528	331.95	7.84366	1279.72	13514	0.40909
BCL9	22	0.25611	7	12	12.866	2	0.14167	333.793	7.8593	3231.01	23468	0.15152
VPS18	738	0.41901	10	12	4.296	5	0.14167	291.619	7.43802	6517.38	38420	0.31818
TET1	167	0.3733	11	12	15.625	2	0.14167	333.326	7.8593	2364.4	20250	0.33333
RND3	28	0.23943	10	12	15.925	1	0.14167	328.06	7.79465	2100.25	18828	0.18182
KLHL3	5051	0.57279	9	12	5.721	2	0.14167	287.945	7.3838	1469.6	9796	0.36364
AP4M1	21	0.28529	6	12	3.703	5	0.14167	288.962	7.40361	3763.53	23790	0.15152
BHLHE40	186	0.47886	10	12	22.905	1	0.14167	320.743	7.71227	705.033	7984	0.36364
MYF6	66	0.31924	10	12	17.717	1	0.14167	319.369	7.7081	1430.01	13764	0.24242
AKAP13	28	0.25938	10	12	15.302	1	0.14167	318.826	7.72061	888.028	8648	0.19697
ADAMTS1	880	0.51877	10	12	22.5	1	0.14167	313.426	7.6497	829.96	10548	0.40909
REV3L	40	0.32073	8	12	8.099	4	0.14167	304.46	7.56315	2639.16	17038	0.16667
ARHGAP24	23	0.26242	8	12	17.699	4	0.14167	324.336	7.75398	4884.23	43836	0.16667
CLIC4	139	0.30543	11	12	20.97	7	0.16528	347.3	7.96774	6706.42	50328	0.27273
MAPRE1	66	0.43736	8	12	12.912	3	0.16528	339.65	7.90831	3283.11	31066	0.24242
CTSL	33	0.23755	11	12	25.647	1	0.16528	346.117	7.96774	980.696	11156	0.21212
EIF5A	18	0.25931	5	12	13.45	5	0.14167	340.993	7.91248	4599.93	36056	0.10606
CNN1	261	0.45814	11	12	20.381	2	0.14167	341.36	7.92082	1324.24	13202	0.40909
PICALM	24	0.26242	8	12	7.92	5	0.14167	300.845	7.53396	4948.65	36026	0.13636
UTP20	24	0.45378	5	11	3.612	3	0.12396	273.673	7.19089	4660.19	33752	0.14545
HSPA4L	34	0.23755	11	11	10.507	1	0.16528	309.617	7.6351	962.224	7338	0.25455
SIL1	24	0.33284	6	11	8.742	4	0.14167	298.476	7.52561	3338.09	29678	0.18182
EIF2AK2	69	0.33919	10	11	19.333	2	0.14167	327.226	7.79673	588.059	6944	0.30909
GLMN	5045	0.64146	8	11	7.662	2	0.14167	291.586	7.43072	2827.63	25364	0.4
SF3B3	16	0.32413	5	11	10.338	3	0.14167	309.926	7.62885	4747.65	41172	0.09091
SOCS7	50520	0.7466	11	11	24.447	1	0.14167	322.993	7.75502	73.5112	1572	0.8
ETS2	15960	0.71266	11	11	27.42	1	0.16528	335.55	7.86868	27.7019	656	0.76364
TLE3	12	0.30898	3	11	14.11	4	0.14167	312.419	7.64866	3364.89	30152	0.05455
PCNT	13	0.30898	3	11	10.175	8	0.14167	335.976	7.88537	8299.79	51614	0.09091
NIP7	39	0.32073	8	11	4.153	7	0.14167	284.321	7.33583	10980.1	75578	0.2
DEPDC5	40442	0.76373	9	11	5.138	1	0.16528	285.783	7.37963	444.153	2536	0.58182
NOD1	21	0.26242	8	11	17.624	1	0.14167	318.893	7.72374	1245.82	10222	0.16364
BATF3	256	0.45346	9	11	23.08	1	0.14167	309.436	7.60486	229.835	2912	0.34545
FLNB	54	0.33413	9	11	20.031	5	0.14167	320.676	7.72374	751.034	8914	0.25455
ZFYVE20	726	0.5854	7	11	7.112	4	0.16528	310.367	7.63823	4210.33	33888	0.29091
VPS41	731	0.52483	8	11	4.372	4	0.14167	290.336	7.42968	3151.97	19596	0.34545
AP4B1	28	0.26253	9	11	3.436	1	0.14167	283.412	7.32749	3048.37	20336	0.2
MYOF	35	0.45378	5	11	17.058	2	0.16528	334.217	7.85825	3645.47	35020	0.2
CLIC1	129	0.37904	8	11	12.072	5	0.14167	308.876	7.62989	2030.68	17310	0.25455
MED23	1472	0.59666	9	11	20.163	3	0.16528	314.233	7.66534	3905.37	47900	0.45455
TUSC3	20	0.38896	5	11	7.925	5	0.14167	307.352	7.61842	3087.17	17732	0.14545
SEC61B	27	0.29157	8	11	9.568	7	0.14167	307.802	7.61529	4777.33	35764	0.18182
STX12	731	0.52483	8	11	4.403	5	0.14167	286.586	7.3911	3364.41	23370	0.32727
S100A10	15	0.46346	3	11	10.306	2	0.14167	296.702	7.49746	1353.06	9978	0.10909
NUP37	13	0.2842	4	11	11.558	4	0.16528	324.067	7.78318	3249.26	22664	0.09091
HELZ	82	0.51223	7	11	9.455	3	0.14167	320.086	7.72895	4717.03	34432	0.25455
CPEB4	14	0.25931	5	11	9.835	2	0.16528	335.3	7.88224	4312.14	31654	0.07273
PDE4A	61	0.37904	8	11	6.192	1	0.14167	292.202	7.42655	878.995	8710	0.23636
ARV1	24	0.45378	5	11	7.992	3	0.14167	297.76	7.50476	5029.72	28430	0.12727
ACVR2A	60	0.43905	7	11	12.617	1	0.14167	303.776	7.55898	1174.74	11132	0.21818
CAMK2G	22	0.23866	9	11	22.701	1	0.14167	328.093	7.7863	568.821	5714	0.18182
SLC11A2	27	0.29157	8	11	11.923	8	0.16528	334.6	7.86555	3596.4	29302	0.18182
ATG16L1	54	0.358	9	11	18.758	2	0.16528	350.683	8.00841	2128.5	20558	0.27273
BMP6	1492	0.47511	11	11	28.93	2	0.16528	343.917	7.93021	346.132	5958	0.50909
MYO5C	71	0.43736	8	11	16.653	2	0.16528	338.4	7.89892	2567.85	17796	0.27273
STARD9	19	0.47366	4	11	4.533	2	0.14167	285.555	7.3546	2388.64	16414	0.10909
TNFAIP1	5043	0.76834	7	10	6.328	3	0.14167	287.512	7.39318	1878.45	15628	0.46667
KLHL21	5049	0.57279	9	10	4.076	1	0.14167	275.555	7.24094	652.927	3498	0.53333
IL3RA	44	0.31924	10	10	20.855	1	0.14167	324.96	7.77275	262.959	4060	0.35556
PIM1	5162	0.72893	8	10	24.321	3	0.14167	334.76	7.86243	1570.91	16270	0.55556
CLOCK	36	0.32073	8	10	18.209	1	0.16528	312.883	7.65909	572.544	6306	0.24444
PLXNA2	52	0.43736	8	10	6.92	1	0.14167	281.619	7.32645	437.447	2402	0.33333
ZC3H12A	33	0.32929	7	10	16.833	1	0.14167	308.143	7.60278	416.332	4088	0.22222
C9orf72	18	0.23326	8	10	12.006	3	0.16528	315.9	7.69558	1428.13	10572	0.17778
ATP6V1C1	40441	0.76373	9	10	4.065	1	0.16528	279.117	7.3108	754.066	4482	0.71111
EGR3	40345	0.73986	9	10	17.926	1	0.14167	299.748	7.50893	122.703	868	0.68889
PERM1	20	0.33284	6	10	8.038	2	0.16528	301.183	7.54543	3214.22	26280	0.17778
PPAP2B	23	0.45378	5	10	5.739	3	0.14167	286.51	7.37963	4160.2	29464	0.17778
BAZ2A	63	0.47564	7	10	10.988	1	0.14167	297.436	7.49225	2273.79	15278	0.28889
MAFF	138	0.33919	10	10	17.915	1	0.14167	304.195	7.55481	349.654	3896	0.37778
SLC3A2	172	0.49567	8	10	6.207	4	0.14167	284.51	7.37337	3721.69	37582	0.37778
PATL1	151	0.5012	9	10	8.185	1	0.14167	302.769	7.5642	589.904	6766	0.46667
GNA13	15	0.32413	5	10	10.752	2	0.14167	313.543	7.68307	1105.66	9202	0.13333
EHBP1	18	0.23326	8	10	8.598	1	0.14167	293.936	7.47243	990.693	5986	0.17778
SLC22A5	10	0.30779	2	10	7.973	2	0.14167	297.886	7.51206	2821.29	22332	0.04444
ATP6V1F	40441	0.76373	9	10	6.013	1	0.16528	292.35	7.46409	626.91	3798	0.71111
CORO1C	849	0.52506	9	10	16.771	3	0.16528	336.517	7.88745	1185.08	10040	0.48889
S100A8	20	0.33284	6	10	19.713	1	0.14167	344.593	7.9448	566.912	8542	0.17778
ADIPOR2	246	0.46652	8	10	18.583	3	0.16528	339.75	7.91144	3804.63	30356	0.35556
ING3	40	0.34989	8	10	12.758	2	0.14167	336.243	7.87911	1006.04	10434	0.26667
CAP1	494	0.64146	8	10	19.586	1	0.16528	340.6	7.91769	1566.62	15630	0.48889
STARD13	14	0.46346	3	10	9.47	2	0.14167	312.529	7.66117	2994.07	27414	0.11111
PLCD4	134	0.51223	7	9	9.035	2	0.14167	300.576	7.54543	313.573	2220	0.38889
MT2A	29	0.56839	4	9	12.92	2	0.14167	302.002	7.54021	3130.62	29300	0.19444
SLC7A1	127	0.64826	5	9	7.028	3	0.14167	298.093	7.52874	1208.83	8184	0.36111
NVL	24	0.32929	7	9	5.041	2	0.14167	283.264	7.33792	1988.21	18356	0.25
DERL1	40	0.40246	7	9	8.854	2	0.14167	295.626	7.50163	2322.67	19886	0.30556
CPSF3	24	0.32929	7	9	4.373	3	0.14167	284.862	7.36607	1495.45	10496	0.25
CLIP4	38	0.40246	7	9	9.179	1	0.14167	286.269	7.39005	270.247	2532	0.30556
TKT	11	0.2842	4	9	10.996	5	0.14167	320.91	7.73208	4564.17	33536	0.08333
SIAH2	32	0.32929	7	9	12.794	1	0.16528	331.017	7.85513	1400.03	10238	0.25
CDK5RAP2	12	0.2842	4	9	4.837	3	0.14167	294.212	7.46513	3038.75	16592	0.13889
CDC23	32	0.32929	7	9	10.028	3	0.14167	297.362	7.51101	1323.78	13352	0.25
ICAM2	152	0.4296	9	9	18.927	2	0.14167	309.595	7.61529	218.001	3180	0.5
SUV420H1	131	0.4082	8	9	9.792	2	0.14167	284.921	7.35043	330.026	2304	0.38889
CBFA2T3	9	0.30779	2	9	7.482	2	0.14167	290.526	7.42029	2277.04	20726	0.02778
CECR2	25	0.29157	8	9	8.169	1	0.14167	290.936	7.43072	718.649	7698	0.27778
SH3GL1	16	0.38896	5	9	9.175	2	0.16528	318.683	7.72478	2561.44	17814	0.16667
UBE2Q2	12	0.46346	3	9	5.945	1	0.14167	296.819	7.50267	1178.9	7268	0.11111
FNIP2	40440	0.76373	9	9	6.079	1	0.16528	285.033	7.39318	35.0093	632	0.88889
SMG1	32	0.32929	7	9	6.267	1	0.14167	288.412	7.39944	1134.15	6936	0.25
MTF2	52	0.43905	7	9	8.575	2	0.14167	283.138	7.33375	1482.79	13648	0.33333
ASB2	12	0.46346	3	9	10.108	2	0.14167	300.936	7.53708	2720.43	25310	0.13889
FAT4	17	0.47366	4	9	7.189	3	0.14167	296.61	7.50163	2565.33	21014	0.19444
DCUN1D4	14	0.32413	5	9	6.129	4	0.14167	286.645	7.38275	2129.83	18266	0.13889
TMEM55B	31	0.38039	6	9	9.242	1	0.16528	301.05	7.5569	758.017	7890	0.22222
ARL5B	12	0.46346	3	9	4.095	1	0.14167	286.56	7.39944	2881.12	18656	0.08333
RHOBTB1	19	0.33284	6	9	12.64	2	0.16528	333.767	7.87077	3699.79	22664	0.19444
VPS36	12	0.46346	3	9	5.898	4	0.14167	296.61	7.5131	7440.13	46232	0.11111
SYNRG	28	0.36588	7	9	3.398	1	0.14167	268.355	7.13249	878.164	4658	0.27778
CDK19	1448	0.54893	9	9	15.327	1	0.16528	307.7	7.62155	99.2795	1280	0.63889
AMPD1	52	0.58344	5	9	3.691	1	0.14167	270.698	7.16065	1459.43	7358	0.25
COG7	10	0.30898	3	9	1.853	4	0.12396	254.392	6.93124	6057.46	34320	0.05556
BCL2	55	0.34989	8	9	20.501	4	0.14167	336.91	7.88745	4467.4	35982	0.33333
ATF6B	34	0.51861	5	9	14.789	3	0.14167	313.643	7.6789	4339.44	42726	0.22222
CRTC3	12	0.46346	3	9	12.379	3	0.14167	306.876	7.61321	673.388	6476	0.08333
KBTBD8	5047	0.67062	8	9	6.259	1	0.14167	292.369	7.45679	1015.85	7606	0.63889
UNC5B	27	0.42794	6	9	9.146	1	0.14167	298.402	7.51206	278.214	2446	0.27778
WFS1	18	0.47366	4	9	8.335	2	0.14167	301.752	7.56315	2955.44	21782	0.19444
NPHP1	17	0.47366	4	9	3.179	2	0.14167	278.786	7.30455	1713.32	11764	0.13889
ACVR1	112	0.45346	9	9	18.443	1	0.14167	307.076	7.59652	70.1491	974	0.52778
UCP3	200	0.47733	9	9	17.601	1	0.16528	337.8	7.89996	162.175	2074	0.55556
PRDX2	150	0.38186	9	9	20.393	1	0.16528	347.333	7.97609	439.961	6336	0.44444
SLC12A2	12	0.25931	5	9	10.094	4	0.14167	338.26	7.90101	6638.96	35214	0.11111
ATP1A1	19	0.33284	6	9	9.534	5	0.14167	334.993	7.8739	2380.65	18236	0.19444
ATP1B3	20	0.47366	4	9	6.687	1	0.14167	294.855	7.4766	1742.52	11140	0.22222
PDE10A	111	0.49567	8	9	3.53	3	0.14167	288.862	7.4057	866.17	8068	0.47222
PLXNC1	49	0.51223	7	8	7.445	1	0.14167	302.879	7.56315	184.543	2102	0.5
USP2	18	0.26242	8	8	12.104	2	0.14167	329.643	7.83636	675.42	8250	0.32143
VPS8	727	0.62199	7	8	3.804	1	0.14167	285.302	7.38693	349.399	1904	0.60714
GLTSCR2	44	0.52304	6	8	3.265	2	0.14167	270.157	7.17629	1211.23	8344	0.39286
KATNA1	8	0.30779	2	8	5.593	2	0.14167	288.612	7.42029	1005.4	6788	0.10714
IL18R1	31	0.32929	7	8	14.69	2	0.14167	312.602	7.65492	409.475	4054	0.32143
UPF2	216	0.58315	8	8	7.59	1	0.14167	292.036	7.44741	69.5512	1110	0.71429
VAMP3	14	0.28529	6	8	5.139	1	0.14167	291.636	7.45679	1447.3	11616	0.21429
KIFAP3	11	0.25931	5	8	6.157	1	0.14167	279.029	7.28891	913.005	6596	0.14286
ELP3	9	0.30898	3	8	4.52	3	0.14167	269.455	7.1596	4296.2	46968	0.10714
TRIB1	242	0.66569	6	8	19.707	3	0.14167	328.96	7.82906	678.299	7756	0.5
TNFRSF12A	19	0.2927	7	8	15.536	2	0.14167	300.812	7.52874	534.725	5420	0.28571
GTF3C1	29	0.45378	5	8	16.88	2	0.16528	329.617	7.84157	4296.47	37326	0.25
CABIN1	29	0.36588	7	8	15.42	3	0.16528	329.317	7.8374	1752.91	13818	0.35714
DNAJB5	13	0.32413	5	8	11.476	2	0.16528	305.667	7.62155	1592.88	12992	0.17857
PTRH2	8	0	1	8	6.769	8	0.14167	323.66	7.78735	6805.69	36238	0
FNBP1L	8	0.30779	2	8	5.31	4	0.14167	284.543	7.3619	4515.07	34432	0.07143
MKKS	16	0.47366	4	8	6.499	4	0.14167	283.814	7.35877	2036.21	17792	0.21429
SETDB2	12	0.37893	4	8	7.366	2	0.14167	294.452	7.48807	2066.33	16210	0.14286
SLC19A2	8	0.30779	2	8	2.754	2	0.14167	267.238	7.15543	4633.73	29252	0.07143
SH2B3	10	0.2842	4	8	11.629	2	0.14167	304.029	7.56732	2049.05	17646	0.10714
CERS2	9	0.30898	3	8	4.692	4	0.14167	284.452	7.3692	3046.88	19504	0.10714
BBS9	28	0.42794	6	8	2.162	1	0.12396	247.625	6.85303	1417.48	7004	0.32143
KIFC3	29	0.45378	5	8	5.048	2	0.14167	276.438	7.27535	2506.25	26872	0.25
RRAD	8	0.30779	2	8	11.071	2	0.14167	316.976	7.7154	1553.61	12602	0.03571
RHOJ	17	0.38896	5	8	9.664	2	0.14167	295.669	7.48182	452.88	4584	0.25
S100A9	14	0.28529	6	8	17.753	1	0.14167	317.06	7.70601	616.573	6800	0.21429
SDCBP	13	0.32413	5	8	13.245	2	0.16528	333.367	7.87077	2083.8	15056	0.17857
FAM120B	1441	0.73175	7	8	13.446	2	0.16528	300.733	7.55273	303.901	2292	0.71429
SPAG9	13	0.32413	5	8	15.37	1	0.14167	335.326	7.88849	848.361	8120	0.17857
AKAP12	9	0.30898	3	8	4.565	1	0.14167	279.979	7.31289	437.323	2530	0.10714
PDE7A	98	0.61814	6	8	2.988	1	0.14167	264.764	7.096	602.947	3100	0.46429
ANO2	123	0.64826	5	8	3.129	1	0.14167	272.455	7.218	794.763	3868	0.39286
ADAMTS9	51	0.58344	5	8	11.275	1	0.14167	285.745	7.37754	932.563	9122	0.35714
PPFIBP1	8	0.30779	2	8	9.589	4	0.14167	298.402	7.53083	2991.33	30682	0.03571
HMCN1	12	0.37893	4	8	11.138	5	0.14167	289.545	7.40048	7807.02	96506	0.14286
KANSL3	35	0.36588	7	8	14.861	2	0.16528	345.217	7.97087	2138.29	13684	0.35714
PODXL	84	0.46652	8	8	20.836	1	0.14167	335.56	7.87807	180.645	2650	0.57143
EPB41	10	0.2842	4	8	9.19	2	0.14167	333.576	7.86555	2715.74	16282	0.10714
PARVA	124	0.52304	6	8	13.845	1	0.14167	335.543	7.88328	556.438	6020	0.39286
TUBB6	27	0.36588	7	8	14.299	1	0.16528	341.633	7.94063	562.118	7120	0.35714
UBA7	14	0.38896	5	7	6.536	2	0.14167	293.662	7.47556	434.56	3934	0.28571
MIA3	7	0.30779	2	7	4.298	2	0.14167	276.629	7.27535	1401.33	7128	0.04762
SEMA6C	20	0.45378	5	7	9.405	1	0.14167	305.545	7.59131	268.276	3660	0.33333
PFKFB1	11	0.23775	6	7	8.169	1	0.14167	295.019	7.49537	292.36	2256	0.2381
KLHL8	5040	0.76834	7	7	3.751	1	0.14167	265.721	7.13771	0	0	1
SC5D	11	0.37893	4	7	2.413	4	0.14167	259.012	7.04073	1455.26	9178	0.19048
RRP36	43	0.52304	6	7	4.978	1	0.14167	277.031	7.27535	363.392	4094	0.52381
IP6K2	10	0.46346	3	7	10.572	2	0.14167	297.321	7.50059	968.59	8954	0.14286
TMEM184C	7	0.30779	2	7	4.696	6	0.14167	292.212	7.46618	4810.15	31132	0.04762
DDX60	29	0.38039	6	7	7.652	1	0.14167	291.779	7.44741	338.463	2754	0.38095
DACH1	7	0.30779	2	7	8.113	2	0.14167	300.479	7.54438	839.901	6176	0.09524
TNC	11	0.37893	4	7	8.826	3	0.14167	281.405	7.31915	2208.92	21178	0.19048
NFIA	60	0.47564	7	7	18.093	1	0.14167	301.052	7.54125	84.4714	1020	0.61905
SLC25A19	7	0.30779	2	7	7.375	4	0.14167	303.836	7.58192	3426.36	24826	0.14286
EML4	27	0.56839	4	7	16.186	2	0.14167	325.543	7.79882	789.971	7350	0.28571
CCRN4L	16	0.47366	4	7	12.853	1	0.14167	304.936	7.58401	305.963	3476	0.33333
FBXO9	7	0.30779	2	7	6.339	1	0.14167	282.255	7.3473	2997.98	23790	0.04762
SLC7A8	168	0.5854	7	7	4.576	1	0.14167	276.119	7.29412	112.576	1750	0.7619
CAMLG	7	0.30779	2	7	6.663	3	0.14167	296.952	7.51519	1372.46	8598	0.04762
BHLHE41	36	0.40246	7	7	16.599	1	0.14167	301.693	7.54751	55.6019	1162	0.52381
H3F3C	27	0.56839	4	7	6.008	1	0.14167	281.369	7.3327	384.038	3614	0.33333
TTC8	16	0.38896	5	7	2.111	2	0.12396	244.017	6.80194	505.913	2452	0.28571
RYK	10	0.46346	3	7	6.374	1	0.14167	275.605	7.26179	196.881	1052	0.14286
TBX3	60	0.47564	7	7	20.829	1	0.14167	330.293	7.83844	21.8154	402	0.61905
BRAP	8	0.30898	3	7	7.926	1	0.14167	295.745	7.49954	476.018	3968	0.14286
CPEB2	11	0.23775	6	7	3.49	1	0.14167	274.579	7.24511	237.041	1618	0.2381
XYLT2	11	0.37893	4	7	7.174	1	0.14167	301.076	7.56732	1259.46	9068	0.2381
NEDD9	7	0.30779	2	7	14.802	2	0.16528	322.25	7.74981	1812.96	16428	0.09524
GATAD2A	16	0.2927	7	7	14.561	1	0.14167	327.96	7.82593	311.93	4240	0.38095
CHD6	32	0.51861	5	7	9.104	1	0.14167	285.769	7.38067	99.3074	1004	0.38095
SRGN	11	0.46346	3	7	5.284	1	0.14167	276.667	7.25658	662.068	3848	0.2381
PLEKHG1	7	0.30779	2	7	4.14	2	0.14167	271.238	7.20236	3144.75	26310	0.09524
RAB32	7	0.30779	2	7	9.658	2	0.14167	306.426	7.61946	885.208	7464	0.04762
ANGEL2	51	0.47549	6	7	5.579	1	0.14167	280.395	7.31706	233.609	1882	0.47619
ALG2	7	0.30779	2	7	1.936	2	0.14167	244.783	6.80715	2103.85	11574	0.09524
ALG8	7	0.30779	2	7	3.021	1	0.14167	268.34	7.17837	1849.64	11128	0.09524
KSR1	10	0.25931	5	7	14.209	1	0.14167	316.869	7.71748	277.438	2762	0.19048
PAPD5	123	0.52304	6	7	8.416	1	0.14167	289.552	7.43489	735.45	9598	0.52381
AGAP2	12	0.32413	5	7	12.869	2	0.14167	308.136	7.61842	303.155	2898	0.2381
EDNRB	51	0.47549	6	7	16.114	1	0.14167	314.552	7.68516	197.717	2064	0.47619
ADM	27	0.56839	4	7	15.483	4	0.14167	303.279	7.56315	4037.18	44176	0.33333
PDE1A	97	0.61814	6	7	3.994	1	0.14167	273.198	7.22634	174.906	1932	0.61905
BBS4	27	0.42794	6	7	3.407	1	0.14167	269.821	7.1888	953.155	6460	0.42857
CDH23	8	0.30898	3	7	3.182	1	0.14167	275.179	7.25867	1930.35	13650	0.09524
JAM2	11	0.30898	3	7	9.334	1	0.14167	287.245	7.38901	426.465	4398	0.2381
KIF1B	7	0	1	7	7.903	1	0.14167	302.052	7.56732	979.337	7320	0
FMNL2	28	0.45378	5	7	8.676	3	0.14167	331.51	7.85304	2466.94	16342	0.33333
PDLIM5	13	0.28529	6	7	14.879	3	0.14167	337.193	7.89788	564.367	7412	0.28571
DCTN4	13	0.28529	6	7	15.256	1	0.14167	331.01	7.84366	995.115	12658	0.28571
CSRP1	840	0.69516	7	7	13.479	1	0.14167	300.062	7.53083	6.18162	78	0.90476
FECH	16	0.38896	5	7	4.136	1	0.14167	281.536	7.34313	593.335	4430	0.28571
PLN	15	0.47366	4	7	5.73	1	0.14167	292.862	7.47869	537.777	3484	0.28571
SLC38A1	122	0.52304	6	6	3.978	1	0.14167	263.169	7.13145	43.4302	264	0.73333
SEMA6D	19	0.45378	5	6	8.248	1	0.14167	299.579	7.535	130.114	2480	0.46667
SEMA6B	19	0.45378	5	6	7.416	1	0.14167	299.579	7.535	130.114	2480	0.46667
PSMA4	6	0.30779	2	6	4.601	2	0.14167	290.238	7.43906	544.85	3216	0.06667
MT1H	32	0.42794	6	6	4.953	1	0.14167	270.881	7.21383	429.05	5492	0.6
UBE2O	9	0.46346	3	6	3.7	1	0.14167	272.688	7.21278	1410.62	7084	0.2
JOSD1	9	0.25931	5	6	3.233	1	0.14167	274.655	7.27222	247.007	1584	0.26667
TRPM7	6	0.30779	2	6	6.184	4	0.14167	286.043	7.40361	3781.69	30192	0.06667
PFKP	9	0.25931	5	6	8.833	2	0.14167	307.743	7.62989	288.95	3078	0.26667
SLC20A1	6	0.30779	2	6	2.071	4	0.14167	263.488	7.10851	2151.3	12880	0.06667
ZMIZ1	10	0.37893	4	6	12.586	3	0.16528	326.9	7.81446	2537.48	17372	0.26667
SLC6A1	6	0	1	6	3.06	1	0.14167	285.952	7.40674	725.928	3528	0
IPO13	6	0.30779	2	6	9.144	1	0.14167	297.636	7.52457	256.093	2218	0.06667
MRPL4	9	0.46346	3	6	3.297	2	0.14167	266.007	7.13875	652.041	3122	0.2
DUSP10	6	0	1	6	6.94	3	0.14167	290.41	7.44949	2385.55	15492	0
TIMM44	6	0.30779	2	6	4.715	2	0.14167	287.61	7.42551	1404.93	11432	0.06667
POR	7	0.30898	3	6	8.376	3	0.14167	295.862	7.49016	2253.61	19964	0.13333
GNPDA1	8	0.2842	4	6	3.383	2	0.14167	268.705	7.19297	1531.76	15738	0.2
NFIB	10	0.37893	4	6	8.128	2	0.14167	283.748	7.35147	456.66	3592	0.26667
SEMA3G	19	0.45378	5	6	7.416	1	0.14167	299.262	7.52978	175.016	2332	0.46667
SARNP	7	0.30898	3	6	3.518	2	0.14167	279.445	7.32853	873.373	5238	0.13333
RBM3	6	0.30779	2	6	4.617	1	0.14167	275.462	7.26075	405.88	2466	0.06667
RBM12B	6	0	1	6	4.012	2	0.14167	270.288	7.20757	501.96	3324	0
COLGALT1	26	0.56839	4	6	6.668	1	0.12396	255.551	6.97399	584.239	6354	0.4
LAS1L	10	0.37893	4	6	5.491	2	0.14167	298.086	7.53291	1047.42	11582	0.26667
PPAPDC1B	19	0.45378	5	6	5.106	2	0.14167	280.286	7.33479	478.782	3288	0.46667
MYADM	6	0	1	6	2.778	1	0.14167	268.745	7.18463	900.649	5992	0
NPC1	8	0.2842	4	6	7.925	4	0.14167	307.219	7.6424	3226.45	19056	0.2
SLC25A5	6	0.30779	2	6	6.808	2	0.14167	301.176	7.56837	488.763	4550	0.06667
ING4	6	0.30779	2	6	6.293	2	0.14167	280.705	7.32332	2054.74	19460	0.06667
NCSTN	6	0.30779	2	6	4.381	1	0.14167	283.912	7.38067	403.907	2612	0.13333
DENR	8	0.2842	4	6	11.569	1	0.16528	313.317	7.69558	445.427	4692	0.2
CC2D2A	15	0.38896	5	6	2.836	1	0.14167	258.04	7.0376	308.971	2366	0.4
NFATC3	36	0.47549	6	6	15.677	1	0.14167	307.112	7.59444	36.108	796	0.66667
BACH1	7	0.30898	3	6	9.529	2	0.14167	299.676	7.54543	1489.98	12254	0.13333
TANK	10	0.23775	6	6	8.672	1	0.14167	289.662	7.43489	120.413	1082	0.33333
RNF122	6	0.30779	2	6	3.984	1	0.14167	277.895	7.29725	525.902	2924	0.06667
LARP1	10	0.37893	4	6	3.74	1	0.14167	267.198	7.13875	644.59	3896	0.26667
C7orf60	121	0.64826	5	6	4.295	1	0.16528	272.217	7.25032	85.369	702	0.66667
PIGQ	7	0.30898	3	6	1.996	1	0.12396	247.227	6.86972	709.223	3296	0.13333
CSRNP1	9	0.46346	3	6	7.626	1	0.14167	275.431	7.25554	1625.26	19428	0.2
ASXL2	26	0.56839	4	6	5.836	1	0.14167	278.705	7.30246	178.87	954	0.4
FSD2	14	0.47366	4	6	7.025	1	0.14167	281.955	7.35147	131.854	1092	0.4
TNFRSF19	7	0.30898	3	6	8.752	1	0.14167	290.495	7.44532	132.59	1062	0.2
REPS1	14	0.47366	4	6	4.283	2	0.14167	275.974	7.26075	2166.74	23266	0.33333
ANXA3	7	0.30898	3	6	12.217	1	0.14167	310.343	7.65387	179.266	2178	0.13333
CLCC1	121	0.64826	5	6	3.548	2	0.14167	258.581	7.05637	1900	13312	0.66667
TTYH3	121	0.64826	5	6	3.879	1	0.14167	260.881	7.08557	86.3185	388	0.66667
KCNJ2	6	0	1	6	5.309	2	0.14167	292.119	7.46409	2701.78	18886	0
PAN3	11	0.32413	5	6	5.461	1	0.14167	280.962	7.33687	226.547	2000	0.33333
ALPK3	6	0.30779	2	6	3.842	4	0.14167	270.155	7.21591	5385.79	38892	0.06667
SMUG1	11	0.32413	5	6	5.265	2	0.14167	273.555	7.25762	1896.36	22244	0.33333
DENND1B	6	0	1	6	5.382	1	0.14167	288.236	7.42551	1373.37	9838	0
MAP3K8	6	0	1	6	11.851	1	0.14167	294.912	7.48912	875.583	8920	0
PEA15	9	0.46346	3	6	11.845	3	0.16528	328.15	7.8301	869.536	6266	0.2
AFF4	6	0.30779	2	6	6.74	5	0.14167	322.493	7.78526	6620.75	39650	0.06667
C2CD5	7	0.30898	3	6	5.756	1	0.14167	290.645	7.45783	872.708	6718	0.13333
ADRA1B	6	0.30779	2	6	6.969	1	0.14167	290.612	7.44532	324.824	2778	0.13333
KANK1	6	0.30779	2	6	7.712	3	0.14167	333.343	7.8739	2217.44	20802	0.13333
CNN3	20	0.38039	6	6	12.172	1	0.14167	329.56	7.83531	133.288	2188	0.53333
AOC3	32	0.42794	6	6	15.526	1	0.14167	330.326	7.83636	47.0569	544	0.6
MAP1B	6	0.30779	2	6	9.415	1	0.14167	332.376	7.85617	1401.77	12216	0.06667
PPRC1	26	0.56839	4	6	15.516	1	0.16528	348.217	8.00424	3083.09	34292	0.4
STARD8	9	0.46346	3	6	6.65	2	0.14167	281.838	7.34104	871.261	9692	0.2
ACOT11	14	0.47366	4	6	2.125	2	0.12396	245.923	6.84573	1404.48	16368	0.33333
SLC38A3	25	0.56839	4	5	2.931	2	0.14167	258.119	7.06784	1900	16386	0.6
UNC13D	6	0.30898	3	5	5.936	1	0.14167	296.336	7.51414	853.193	6426	0.2
RABEPK	5	0.30779	2	5	1.739	1	0.12396	242.971	6.78317	702.023	3416	0.1
MTMR14	9	0.37893	4	5	6.578	1	0.14167	290.952	7.45575	73.3455	682	0.4
SLC30A2	6	0.30898	3	5	4.119	1	0.14167	256.933	7.01779	153.047	726	0.2
MT1G	26	0.45378	5	5	3.86	1	0.14167	270.214	7.21174	413.357	5400	0.7
MT1X	30	0.51861	5	5	4.995	1	0.14167	270.131	7.2107	5.12969	54	0.8
METTL10	5	0.30779	2	5	1.304	6	0.12396	218.664	6.35876	5881.05	37186	0.1
LITAF	5	0	1	5	6.659	2	0.14167	280.679	7.34209	490.845	4940	0
LCOR	5	0.30779	2	5	6.204	1	0.14167	284.814	7.38484	132.776	1110	0.1
SLC39A9	5	0.30779	2	5	3.821	2	0.14167	268.381	7.18046	946.896	7492	0.2
PGAP1	7	0.2842	4	5	4.205	3	0.14167	271.602	7.2399	1751.75	11806	0.3
FKTN	8	0.46346	3	5	3.458	4	0.12396	233.417	6.65074	3534.68	38706	0.3
OTUD1	5	0.30779	2	5	2.287	2	0.12396	264.499	7.13562	523.941	2896	0.1
NFIC	6	0.30898	3	5	8.271	2	0.14167	294.252	7.48286	331.062	2866	0.2
ESRRG	10	0.32413	5	5	10.595	2	0.14167	324.71	7.80612	306.64	3826	0.5
EPT1	8	0.46346	3	5	2.494	1	0.14167	258.369	7.0741	278.944	1684	0.3
PHIP	5	0.30779	2	5	5.153	3	0.14167	280.405	7.32853	3881.77	31782	0.1
FAM13B	5	0.30779	2	5	2.47	1	0.14167	249.524	6.90308	460.15	1830	0.1
DNAJC18	7	0.2842	4	5	5.235	2	0.14167	287.626	7.43385	2237.68	15104	0.3
STK36	5	0	1	5	4.68	3	0.14167	281.238	7.34209	3905.38	25716	0
USPL1	5	0.30779	2	5	2.3	1	0.14167	260.005	7.08035	599.958	2626	0.1
SLC25A18	5	0	1	5	2.351	1	0.12396	253.156	6.98442	248.685	1074	0
PTP4A3	5	0.30779	2	5	5.546	1	0.14167	286.269	7.40778	382.87	3056	0.1
CRIM1	8	0.46346	3	5	4.72	1	0.14167	277.736	7.29725	133.083	1252	0.3
MAP3K2	5	0.30779	2	5	4.745	1	0.14167	294.562	7.5058	316.954	2776	0.1
CLEC2D	5	0	1	5	4.776	3	0.14167	281.671	7.34	2398.2	18502	0
HS2ST1	7	0.2842	4	5	2.892	2	0.14167	261.995	7.09182	520.302	3268	0.3
CHST15	5	0.30779	2	5	3.208	2	0.14167	271.219	7.23468	460.349	3300	0.1
SPTSSA	5	0.30779	2	5	2.322	2	0.12396	252.896	6.95209	2162.19	16346	0.1
RAB15	5	0.30779	2	5	1.537	2	0.14167	254.057	6.98442	583.525	2732	0.1
FJX1	5	0	1	5	1.551	2	0.12396	240.801	6.76857	2206.42	15968	0
RHBDF2	5	0	1	5	1.82	2	0.12396	243.875	6.82592	2179.29	16208	0
CD300A	14	0.38896	5	5	9.585	1	0.14167	283.388	7.35356	17.9811	226	0.6
RAB3GAP1	5	0.30779	2	5	2.844	2	0.14167	261.517	7.09391	460.12	3536	0.1
NUDT12	5	0.30779	2	5	2.456	1	0.14167	247.138	6.8718	894.499	4284	0.1
UBASH3B	5	0	1	5	6.717	4	0.14167	286.436	7.41404	3585.18	28162	0
RERE	5	0.30779	2	5	2.266	3	0.14167	265.105	7.16065	5604.56	36634	0.1
GLTSCR1L	48	0.58344	5	5	6.579	1	0.14167	281.086	7.34626	14.2756	180	0.9
FANCL	25	0.56839	4	5	3.998	1	0.14167	271.548	7.21904	76.5977	564	0.6
FZD5	8	0.46346	3	5	6.998	3	0.14167	293.769	7.49329	303.499	3098	0.3
OLFM4	6	0.30898	3	5	7.586	1	0.14167	285.702	7.39527	99.2966	956	0.2
CD58	6	0.30898	3	5	7.327	1	0.14167	276.179	7.27326	580.74	4814	0.2
CHAC1	30	0.51861	5	5	15.582	1	0.16528	322.75	7.78526	32.4059	692	0.8
IFRD1	5	0.30779	2	5	6.881	1	0.14167	291.612	7.45053	305.461	2570	0.1
KIAA1429	5	0	1	5	3.918	1	0.14167	275.876	7.28578	1200.71	6774	0
SOAT1	5	0	1	5	2.679	7	0.14167	266.876	7.18567	9681.36	53222	0
USP21	5	0.30779	2	5	7.686	2	0.14167	288.371	7.42968	450.34	3180	0.2
RASD1	5	0	1	5	4.692	2	0.16528	293.867	7.49746	1869.25	12092	0
ARHGAP18	5	0	1	5	6.581	2	0.14167	288.762	7.41717	1974.71	17946	0
PRR12	5	0	1	5	3.704	2	0.14167	268.088	7.1888	381.523	3002	0
GLCCI1	5	0.30779	2	5	5.798	1	0.14167	294.926	7.51519	912.127	6290	0.2
SLCO2A1	5	0.30779	2	5	3.804	3	0.14167	279.736	7.34104	1401.45	9308	0.1
TTYH2	120	0.64826	5	5	2.919	1	0.14167	258.081	7.05533	0	0	1
NNMT	5	0.30779	2	5	5.408	2	0.14167	294.395	7.4985	1022.44	7820	0.1
ELL2	6	0.30898	3	5	1.889	2	0.12396	243.565	6.83948	777.732	8142	0.2
P2RY2	5	0.30779	2	5	3.635	2	0.14167	276.798	7.27431	670.815	4682	0.1
ASAH1	7	0.2842	4	5	3.154	1	0.14167	257.281	7.04177	841.442	8582	0.3
STOM	5	0.30779	2	5	6.245	2	0.14167	298.629	7.54438	404.238	2442	0.1
ADAM15	5	0	1	5	7.011	1	0.14167	280.555	7.31289	702.001	4082	0
BAZ2B	6	0.30898	3	5	5.889	1	0.14167	278.276	7.30351	171.791	1348	0.2
MYO10	8	0.25931	5	5	8.715	1	0.14167	327.626	7.81967	42.0452	386	0.4
KANSL2	30	0.51861	5	5	9.328	1	0.14167	327.776	7.82697	53.716	1532	0.8
FTL	14	0.38896	5	5	7.447	2	0.16528	326.5	7.81446	932.565	9582	0.6
PCTP	13	0.47366	4	5	3.122	1	0.14167	270.705	7.21696	296.365	3564	0.5
SLC25A33	5	0.30779	2	5	1.443	3	0.12396	225.01	6.48598	4144.73	27272	0.2
ABCB6	8	0.46346	3	5	4.821	1	0.14167	276.802	7.29621	154.537	1178	0.3
SLC15A4	4	0.30779	2	4	2.681	1	0.14167	264.252	7.15126	250.014	1704	0.16667
MTMR3	8	0.37893	4	4	5.911	1	0.14167	286.086	7.40987	3.97433	46	0.66667
MT1A	7	0.46346	3	4	4.057	1	0.14167	270.138	7.21278	42.1653	210	0.5
POLA2	5	0.30898	3	4	1.9	2	0.14167	244.948	6.85929	312.622	2192	0.33333
MEDAG	4	0.30779	2	4	2.79	4	0.14167	271.345	7.2472	990.699	7216	0.16667
WBP2	7	0.46346	3	4	8.236	1	0.14167	295.619	7.51831	33.4901	524	0.5
TPCN1	4	0	1	4	7.721	2	0.16528	321.15	7.779	642.162	4956	0
PSME2	4	0.30779	2	4	5.851	1	0.14167	273.148	7.24824	117.813	964	0.16667
TNPO2	5	0.30898	3	4	6.605	1	0.14167	283.962	7.39005	41.8722	496	0.33333
LSS	8	0.37893	4	4	1.667	2	0.12396	235.37	6.70183	113.113	904	0.66667
HEATR6	4	0	1	4	5.079	1	0.14167	278.321	7.32123	373.637	2312	0
GPR183	7	0.46346	3	4	6.64	2	0.14167	274.071	7.26597	1373.92	13314	0.5
UAP1L1	4	0.30779	2	4	1.643	1	0.12396	220.827	6.44218	170.425	550	0.16667
SLC39A14	6	0.2842	4	4	2.633	1	0.14167	247.96	6.90934	31.5221	168	0.5
TRAPPC11	7	0.46346	3	4	1.371	3	0.12396	225.215	6.51413	1427.25	8356	0.5
SLC48A1	7	0.46346	3	4	3.843	2	0.14167	275.052	7.28474	1900	14172	0.5
PCYOX1	4	0	1	4	5.076	1	0.14167	278.712	7.32645	173.347	1044	0
UBXN2A	4	0	1	4	2.161	2	0.12396	244.658	6.83322	2104.72	18154	0
ESYT2	4	0	1	4	2.245	2	0.14167	257.621	7.05011	299.698	2038	0
REEP2	4	0	1	4	2.386	1	0.14167	253.819	6.98233	371.576	1806	0
ZFAND5	5	0.30898	3	4	7.192	2	0.14167	297.788	7.535	1906.8	10934	0.33333
MRPS11	7	0.46346	3	4	2.234	1	0.14167	261.507	7.10225	249.759	1976	0.5
EIF3L	4	0	1	4	3.961	3	0.14167	284.636	7.40465	433.856	4288	0
ZNF331	4	0	1	4	1.684	1	0.12396	217.324	6.36606	1026.3	7696	0
PHACTR2	4	0	1	4	5.3	2	0.14167	270.864	7.22321	2019.94	15276	0
MFNG	6	0.2842	4	4	4.865	1	0.14167	268.221	7.20027	29.3981	190	0.5
EIF5	4	0	1	4	2.946	1	0.14167	265.914	7.15543	83.8738	540	0
SH3YL1	4	0	1	4	4.341	1	0.14167	260.181	7.07514	355.831	2638	0
SIK2	4	0.30779	2	4	7.095	1	0.14167	293.252	7.49433	33.6593	504	0.16667
LXN	7	0.46346	3	4	4.383	1	0.14167	265.588	7.14709	25.1043	276	0.5
TOB1	4	0	1	4	5.139	1	0.14167	298.693	7.53604	336.346	2490	0
PITPNC1	4	0	1	4	1.619	1	0.12396	249.958	6.93124	733.765	4148	0
WDR81	4	0.30779	2	4	1.827	2	0.14167	239.564	6.7717	961.604	8092	0.33333
NCEH1	4	0	1	4	1.215	4	0.12396	214.261	6.32018	5737.71	30760	0
PTBP2	4	0	1	4	4.988	1	0.14167	282.912	7.3692	172.556	1298	0
CDS2	7	0.46346	3	4	2.544	1	0.14167	257.107	7.0522	208.722	768	0.5
TBC1D2	5	0.30898	3	4	3.581	4	0.14167	279.102	7.34	3774.55	32684	0.33333
ELTD1	4	0.30779	2	4	5.258	1	0.14167	270.481	7.20236	103.375	538	0.16667
EVI5	4	0	1	4	2.041	2	0.14167	254.248	7.00945	2104.04	14020	0
KLF11	5	0.30898	3	4	9.483	1	0.14167	295.443	7.4912	24.2445	364	0.33333
ZBTB14	4	0	1	4	2.785	3	0.14167	261.757	7.096	3379.58	29034	0
IRF2BP2	4	0	1	4	4.044	4	0.14167	266.355	7.14501	4577.86	46352	0
GLIS2	4	0	1	4	3.727	1	0.14167	274.229	7.25867	346.667	2344	0
TOLLIP	4	0	1	4	9.789	1	0.14167	298.276	7.54125	25.2556	402	0
NABP1	4	0.30779	2	4	1.342	2	0.12396	212.06	6.23572	1975.13	21494	0.16667
GIN1	4	0.30779	2	4	1.975	3	0.14167	261.898	7.12311	1623.6	10252	0.16667
SLC16A6	4	0	1	4	3.114	1	0.14167	268.74	7.19402	624.275	4088	0
CA4	4	0	1	4	3.322	1	0.14167	270.971	7.23885	432.241	2718	0
GSAP	4	0.30779	2	4	2.951	1	0.14167	268.931	7.20861	482.719	3926	0.16667
PYGO1	5	0.30898	3	4	2.279	1	0.14167	256.555	7.03447	92.6888	506	0.33333
BCL3	4	0.30779	2	4	9.28	2	0.14167	300.086	7.54543	1912.27	13728	0.16667
PIM3	7	0.46346	3	4	14.265	1	0.16528	324.867	7.81133	40.9829	1194	0.5
SLC35F2	4	0.30779	2	4	1.703	1	0.12396	226.551	6.53708	551.178	4616	0.16667
NDRG1	4	0	1	4	6.726	2	0.14167	318.476	7.75294	1182.28	8414	0
MKNK2	7	0.46346	3	4	12.175	1	0.14167	289.281	7.42447	5.80653	86	0.5
VGLL2	4	0.30779	2	4	4.34	1	0.14167	279.038	7.31602	517.11	2750	0.16667
CERK	5	0.30898	3	4	2.81	2	0.14167	262.088	7.10747	1322.55	13268	0.33333
TGIF1	5	0.30898	3	4	10.175	1	0.16528	301.283	7.56002	396.388	3544	0.33333
NPY1R	4	0.30779	2	4	5.873	1	0.14167	273.471	7.26388	1039.68	10600	0.16667
RNF170	5	0.30898	3	4	4.107	1	0.14167	278.469	7.32749	164.172	1320	0.33333
KIAA0922	4	0.30779	2	4	2.626	3	0.12396	248.979	6.90934	3852.9	35636	0.16667
MMRN2	4	0.30779	2	4	5.603	2	0.14167	294.545	7.48286	162.519	2672	0.16667
ARFGAP2	4	0	1	4	2.531	1	0.14167	250.205	6.91768	127.027	678	0
APBB3	4	0	1	4	2.23	1	0.14167	257.605	7.06263	878.812	6666	0
TPD52	5	0.30898	3	4	3.258	1	0.14167	266.233	7.16273	125.226	900	0.33333
WARS	4	0	1	4	4.677	1	0.14167	285.643	7.41612	398.362	3330	0
IP6K3	4	0	1	4	2.877	1	0.12396	248.196	6.89579	174.134	872	0
PNP	4	0	1	4	1.776	1	0.14167	248.419	6.901	778.096	4000	0
CHSY1	4	0	1	4	2.974	1	0.14167	256.35	7.02196	119.045	892	0
OGG1	5	0.30898	3	4	2.632	1	0.14167	254.329	7.00632	492.572	3984	0.33333
N6AMT1	4	0	1	4	1.567	2	0.12396	210.34	6.19088	2131.62	23910	0
USP36	4	0.30779	2	4	8.163	1	0.14167	319.31	7.76336	1470.08	11516	0.16667
SUOX	4	0.30779	2	4	2.377	3	0.14167	264.955	7.15752	693.366	6312	0.16667
MTHFD1L	4	0	1	4	5.094	1	0.14167	283.295	7.3692	574.834	4014	0
GLIPR1	7	0.46346	3	4	8.182	1	0.14167	282.305	7.36086	31.8545	304	0.5
C8orf37	4	0.30779	2	4	2.24	1	0.14167	261.088	7.09287	623.381	4204	0.16667
ICE2	5	0.30898	3	4	1.326	1	0.12396	244.482	6.8645	692.367	6650	0.33333
CGA	4	0.30779	2	4	3.172	2	0.12396	254.742	7.00945	220.129	1654	0.16667
PTTG1IP	5	0.30898	3	4	3.786	1	0.14167	265.121	7.14813	46.256	428	0.33333
SH3PXD2B	4	0	1	4	3.747	1	0.14167	273.264	7.24302	393.521	2356	0
AMD1	4	0	1	4	3.592	1	0.14167	276.445	7.28682	380.995	2904	0
FSTL3	5	0.30898	3	4	5.828	1	0.14167	281.962	7.35564	48.854	620	0.33333
SLC9A3R2	12	0.47366	4	4	7.17	1	0.14167	287.362	7.42029	1.65547	16	0.83333
COPS7B	4	0	1	4	5.764	2	0.14167	325.876	7.81133	1680.19	13134	0
RTTN	4	0.30779	2	4	3.115	1	0.14167	269.738	7.20861	424.715	5008	0.16667
DNAJC14	4	0	1	4	5.403	2	0.16528	289.65	7.46409	2074.32	12178	0
RNF125	3	0	1	3	4.264	2	0.14167	267.145	7.20027	206.955	2968	0
PIGU	4	0.30898	3	3	2.83	1	0.14167	263.962	7.15335	131.68	2128	0.66667
OXNAD1	3	0	1	3	1.486	2	0.12396	228.919	6.59651	683.188	7622	0
PRMT2	3	0.30779	2	3	1.718	3	0.12396	224.496	6.49015	3796	37824	0.33333
STXBP6	3	0	1	3	2.81	2	0.14167	262.031	7.11685	932.414	5916	0
MT1M	3	0.30779	2	3	1.549	1	0.12396	226.135	6.55584	31.4843	140	0.33333
ZC3HC1	3	0	1	3	2.418	2	0.14167	242.105	6.82696	194.905	1236	0
MEOX2	3	0.30779	2	3	2.489	1	0.14167	264.381	7.15335	105.453	504	0.33333
MCMDC2	3	0.30779	2	3	1.874	2	0.12396	234.075	6.69662	1900	13294	0.33333
SLC35A3	3	0	1	3	2.065	3	0.12396	255.18	7.03656	981.493	7738	0
NMT2	3	0	1	3	2.469	1	0.14167	247.067	6.88223	227.263	1074	0
RASSF5	3	0.30779	2	3	3.891	1	0.14167	261.214	7.11581	13.0079	84	0.33333
KIZ	3	0	1	3	2.154	1	0.12396	250.865	6.95418	77.4767	596	0
IDI1	6	0.46346	3	3	1.765	1	0.12396	234.354	6.69453	0	0	1
SLC9B2	3	0	1	3	2.061	2	0.12396	250.337	6.96148	1938.65	8558	0
ST8SIA5	3	0	1	3	1.374	3	0.12396	216.54	6.37753	1964.61	16012	0
HSD3B7	3	0.30779	2	3	1.26	1	0.12396	220.71	6.44844	50.7991	326	0.33333
GPR157	3	0.30779	2	3	1.22	1	0.12396	210.331	6.23363	96.0353	290	0.33333
PLEKHH3	3	0.30779	2	3	1.51	1	0.12396	222.233	6.44844	255.938	1248	0.33333
GFPT2	4	0.30898	3	3	2.961	1	0.14167	260.705	7.11059	452.308	5486	0.66667
FNDC3B	3	0	1	3	2.366	1	0.14167	250.16	6.95314	61.4307	328	0
POMGNT1	6	0.46346	3	3	1.327	1	0.11019	193.324	5.83113	0	0	1
SGCB	6	0.46346	3	3	1.176	1	0.11019	193.324	5.83113	0	0	1
TMEM185B	3	0	1	3	1.17	2	0.12396	222.283	6.47555	195.003	1308	0
FAM214A	3	0	1	3	1.881	1	0.14167	253.705	7.01675	466.762	3150	0
ZCCHC8	3	0.30779	2	3	1.85	1	0.12396	238.952	6.7498	185.51	850	0.33333
FOXN2	3	0	1	3	5.392	1	0.14167	284.298	7.37858	293.509	1880	0
ERMARD	3	0.30779	2	3	4.321	1	0.14167	274.652	7.27222	68.4145	482	0.33333
TMEM41A	3	0	1	3	1.726	5	0.12396	239.269	6.77691	1906.14	9922	0
ERG	3	0	1	3	3.611	2	0.14167	271.262	7.2326	970.602	5840	0
EMP3	3	0	1	3	4.895	2	0.14167	275.512	7.29308	329.754	2942	0
HERC3	3	0	1	3	3.274	2	0.14167	253.24	7.0011	2095.33	13338	0
TMEM33	3	0.30779	2	3	2.14	1	0.14167	265.205	7.16377	169.17	1434	0.33333
SEPHS2	3	0	1	3	2.598	1	0.14167	270.329	7.23051	217.793	1660	0
DYRK2	3	0.30779	2	3	2.847	1	0.14167	262.662	7.14188	17.2135	126	0.33333
FAM117B	3	0	1	3	2.373	3	0.14167	259.474	7.08244	585.366	4036	0
DTX3	3	0.30779	2	3	3.078	2	0.14167	264.388	7.15752	96.8108	970	0.33333
PDIK1L	3	0	1	3	4.541	1	0.14167	272.105	7.24094	34.375	334	0
NRG4	3	0	1	3	5.85	1	0.14167	290.069	7.45783	523.109	3958	0
RNF145	3	0	1	3	2.302	1	0.14167	240.929	6.79672	75.2428	490	0
FRYL	3	0	1	3	1.858	1	0.12396	241.988	6.81028	116.546	528	0
ERRFI1	3	0	1	3	5.814	2	0.14167	277.129	7.31393	1904.78	13080	0
CYP2R1	3	0	1	3	3.643	1	0.14167	271.048	7.22634	231.607	1692	0
CTDSP2	3	0	1	3	5.671	6	0.14167	290.86	7.462	606.894	4840	0
DOCK7	3	0	1	3	4.801	1	0.14167	272.038	7.24615	15.6022	214	0
PTPN21	3	0	1	3	1.683	2	0.14167	254.021	7.01049	297.671	2348	0
STC2	3	0	1	3	5.105	1	0.14167	282.986	7.38171	85.8224	774	0
SAMD4A	3	0.30779	2	3	6.932	1	0.14167	290.219	7.44428	235.313	2582	0.33333
RCC2	3	0	1	3	2.335	1	0.14167	256.89	7.04803	75.7621	476	0
PITPNB	3	0	1	3	2.212	1	0.12396	243.201	6.82696	863.003	4852	0
TRIM7	3	0.30779	2	3	1.901	1	0.12396	245.762	6.84678	148.634	418	0.33333
KNTC1	3	0	1	3	2.104	1	0.12396	241.239	6.80402	127.164	526	0
CORO6	3	0.30779	2	3	4.174	1	0.14167	276.479	7.29933	57.6373	670	0.33333
CEP192	3	0.30779	2	3	2.168	2	0.12396	251.573	6.97816	1900	10032	0.33333
KCNQ4	3	0.30779	2	3	1.601	1	0.14167	243.895	6.85199	103.829	442	0.33333
SERTAD1	3	0.30779	2	3	5.256	1	0.14167	279.121	7.34104	44.8479	412	0.33333
CUL9	3	0.30779	2	3	2.367	1	0.14167	255.229	7.03239	107.737	668	0.33333
SLC16A5	3	0.30779	2	3	1.927	1	0.12396	224.258	6.51935	87.6903	498	0.33333
CBLL1	3	0	1	3	1.417	1	0.12396	227.48	6.58087	168.644	794	0
MALL	3	0	1	3	5.128	2	0.14167	291.045	7.47869	457.153	3406	0
RIN2	3	0	1	3	2.665	1	0.14167	255.626	7.02613	122.519	1342	0
UQCRB	3	0	1	3	3.398	2	0.14167	261.148	7.11581	1297.88	8608	0
IER5	3	0	1	3	5.759	1	0.14167	275.024	7.26805	189.249	1304	0
FAM175A	4	0.30898	3	3	3.807	1	0.14167	267.948	7.17629	18.2138	142	0.66667
FAM189A2	3	0	1	3	6.404	1	0.14167	284.105	7.38693	58.7122	736	0
BCAR3	3	0.30779	2	3	2.287	1	0.14167	246.205	6.8791	249.712	2566	0.33333
AZI2	3	0.30779	2	3	3.713	1	0.14167	267.245	7.20236	34.2377	564	0.33333
FAM195B	3	0.30779	2	3	1.944	2	0.14167	243.75	6.83843	1213.68	10746	0.33333
C10orf76	3	0	1	3	1.248	1	0.14167	238.229	6.75293	436.881	1882	0
APLN	6	0.46346	3	3	9.493	1	0.14167	297.079	7.5204	0	0	1
NIPAL1	3	0	1	3	1.394	2	0.12396	223.18	6.50162	1929.98	15500	0
ANKAR	3	0.30779	2	3	4.076	1	0.14167	278.188	7.31393	1058.46	8212	0.33333
LMF1	3	0.30779	2	3	5.005	1	0.14167	268.695	7.20236	103.085	758	0.33333
ANGPTL2	4	0.30898	3	3	7.809	1	0.14167	271.948	7.21487	1.23974	20	0.66667
TMEM150A	3	0.30779	2	3	1.675	1	0.12396	218.319	6.40777	150.047	620	0.33333
XIRP1	3	0	1	3	1.526	1	0.14167	232.217	6.64344	313.783	1456	0
ARID5B	3	0	1	3	3.967	1	0.14167	269.679	7.218	512.894	3162	0
ALKBH2	3	0.30779	2	3	1.889	1	0.12396	214.813	6.32957	204.041	2296	0.33333
SLC35A1	3	0	1	3	1.454	1	0.12396	206.454	6.10433	337.776	1056	0
ALG1L	3	0.30779	2	3	1.592	1	0.12396	231.111	6.6205	180.948	932	0.33333
MAP3K6	3	0	1	3	4.345	1	0.14167	280.714	7.35356	121.37	952	0
PPP2R3A	3	0.30779	2	3	4.402	1	0.14167	269.131	7.21591	812.366	8322	0.33333
ASB5	3	0	1	3	3.311	1	0.14167	265.921	7.17942	414.547	3178	0
AGPAT9	3	0	1	3	2.401	3	0.14167	249.867	6.95418	3849.12	24664	0
HSD17B10	3	0	1	3	2.992	3	0.14167	276.245	7.30351	805.331	4516	0
HOXC8	3	0	1	3	6.841	1	0.14167	299.629	7.56628	114.941	1244	0
TARBP1	3	0	1	3	1.842	1	0.14167	250.955	6.97504	237.171	1184	0
GRK5	3	0.30779	2	3	3.581	1	0.14167	258.981	7.06993	27.8446	136	0.33333
KCNIP3	3	0	1	3	3.455	1	0.14167	275.143	7.30351	379.906	2274	0
PAM	3	0	1	3	1.793	1	0.12396	232.393	6.64344	135.098	1006	0
MOCS1	3	0.30779	2	3	1.954	1	0.12396	245.955	6.86346	437.365	2404	0.33333
FILIP1L	3	0	1	3	3.394	1	0.14167	246.536	6.88014	157.051	1344	0
GIG25	3	0	1	3	3.71	1	0.14167	256.883	7.03864	20.4796	102	0
AVIL	3	0	1	3	5.651	1	0.14167	280.871	7.3473	31.8812	290	0
CYP1B1	4	0.30898	3	3	7.98	2	0.16528	324.75	7.80716	155.095	2110	0.66667
MKL2	3	0.30779	2	3	6.561	1	0.14167	291.919	7.46305	120.696	1018	0.33333
SH3BP5	3	0	1	3	1.554	1	0.14167	246.15	6.86763	445.586	2136	0
THTPA	2	0.30779	2	2	1.411	1	0.12396	232.192	6.66116	0	0	1
PXDC1	2	0	1	2	2.021	2	0.14167	241.986	6.84156	428.598	3474	0
PTPN4	2	0	1	2	4.567	3	0.14167	282.019	7.35773	1544.84	11844	0
RMDN1	2	0	1	2	3.354	1	0.14167	272.031	7.26179	197.636	1198	0
ZBTB21	2	0	1	2	1.092	2	0.11019	180.758	5.50161	1900	18914	0
SLC28A1	2	0	1	2	1.24	1	0.12396	227.702	6.57983	88.0372	398	0
TK2	2	0	1	2	1.22	1	0.12396	212.731	6.30245	28.1183	116	0
TRAM2	2	0	1	2	3.431	1	0.14167	272.129	7.26492	65.7656	398	0
PLEKHB2	2	0.30779	2	2	1.24	1	0.12396	211.557	6.26491	0	0	1
PHKA2	2	0	1	2	3.326	1	0.12396	271.432	7.23364	67.5434	458	0
UBP1	2	0	1	2	2.544	1	0.12396	250.625	6.93645	48.652	432	0
PIK3IP1	2	0	1	2	2.138	1	0.14167	245.057	6.88014	24.7558	170	0
SP2	2	0	1	2	2.264	2	0.14167	252.519	6.98546	1900	14696	0
SMEK2	2	0	1	2	1.701	1	0.12396	223.435	6.49536	27.4124	124	0
MPZL2	2	0	1	2	3.491	1	0.14167	249.086	6.92811	8.72236	82	0
MPPE1	2	0.30779	2	2	1.348	1	0.12396	215.21	6.35563	0	0	1
MIA2	2	0.30779	2	2	3.21	1	0.14167	256.207	7.04177	0	0	1
METTL24	2	0.30779	2	2	1.111	1	0.11019	176.497	5.36918	0	0	1
METTL25	2	0.30779	2	2	1.114	1	0.11019	176.497	5.36918	0	0	1
MEOX1	2	0.30779	2	2	2.669	1	0.14167	258.064	7.07514	0	0	1
PPTC7	2	0	1	2	2.507	2	0.14167	233.043	6.67681	1900	23280	0
MARCKSL1	2	0.30779	2	2	8.496	1	0.14167	317.31	7.75294	0	0	1
MAMSTR	2	0	1	2	4.36	1	0.14167	267.355	7.19506	15.5707	122	0
PAFAH2	2	0	1	2	1.124	2	0.11019	174.262	5.33164	1900	10198	0
NSMCE4A	2	0	1	2	1.181	1	0.12396	207.931	6.19296	21.1259	114	0
LRRTM4	2	0	1	2	4.505	2	0.14167	272.438	7.26701	142.292	2324	0
RERGL	2	0	1	2	5.005	1	0.14167	292.086	7.49225	26.8044	540	0
PMP22	2	0	1	2	1.644	1	0.12396	240.285	6.79777	19.0424	96	0
SMIM14	2	0	1	2	1.304	2	0.11019	196.151	5.9208	1900	17630	0
ZNF75A	2	0	1	2	1.316	2	0.12396	240.068	6.81549	930.013	4480	0
MR1	2	0	1	2	1.546	2	0.12396	222.558	6.49536	155.732	786	0
HES4	2	0	1	2	3.395	1	0.14167	269.188	7.22426	16.9545	134	0
LYRM9	2	0	1	2	1.651	1	0.12396	236.902	6.74563	436.615	3388	0
HDHD2	2	0	1	2	1.103	1	0.11019	185.29	5.64134	52.3791	194	0
SIM1	2	0	1	2	5.795	1	0.14167	287.831	7.41821	103.455	1156	0
NEU1	2	0	1	2	1.213	1	0.12396	185.804	5.66011	72.6301	224	0
FN3K	2	0	1	2	1.515	1	0.12396	218.273	6.39943	978.603	8058	0
FAM20C	2	0	1	2	1.119	1	0.11019	193.336	5.84364	122.324	422	0
FAM110B	2	0	1	2	1.441	1	0.14167	245.79	6.90413	34.7487	234	0
FAM69A	2	0	1	2	1.113	1	0.12396	201.612	6.06575	221.527	1494	0
SRPX	2	0	1	2	1.422	3	0.12396	219.62	6.41403	3796	47212	0
EMP1	2	0	1	2	1.115	2	0.11019	177.923	5.42549	1900	23608	0
ELF1	2	0	1	2	6.52	1	0.14167	266.629	7.1669	0.6519	14	0
VKORC1L1	2	0	1	2	2.216	1	0.12396	259.701	7.08244	121.394	494	0
GLT8D1	2	0	1	2	1.262	2	0.12396	214.71	6.33999	1900	15440	0
DUSP27	2	0	1	2	2.441	1	0.12396	235.871	6.70809	507.054	2826	0
P2RX6	2	0	1	2	1.673	1	0.14167	236.39	6.74667	20.926	138	0
TP53INP2	2	0	1	2	3.677	1	0.14167	264.474	7.16482	20.4303	156	0
DESI1	2	0.30779	2	2	1.405	1	0.14167	248.598	6.94062	0	0	1
FHOD1	2	0.30779	2	2	2.506	1	0.12396	250.494	6.96356	0	0	1
CYB5R1	2	0	1	2	1.403	1	0.12396	233.539	6.68306	34.6564	206	0
SPRY3	2	0	1	2	1.732	1	0.12396	240.075	6.78212	22.3186	82	0
CUTC	2	0	1	2	1.827	1	0.12396	218.483	6.39109	20.9419	88	0
ZNF473	2	0	1	2	2.271	1	0.14167	258.212	7.07723	54.3726	300	0
NPAT	2	0	1	2	1.679	1	0.12396	230.185	6.61841	80.965	490	0
NR2F6	2	0	1	2	1.331	1	0.14167	229.445	6.62154	53.3849	382	0
MAN1A2	2	0	1	2	1.168	1	0.12396	218.667	6.4036	308.552	880	0
DNAJC28	2	0	1	2	1.1	2	0.11019	198.381	5.9427	1900	12672	0
CMTR1	2	0.30779	2	2	1.149	1	0.12396	201.418	6.04802	0	0	1
KLHDC1	2	0	1	2	1.347	1	0.12396	222.608	6.4693	64.2609	172	0
CMKLR1	2	0	1	2	2.908	1	0.14167	256.274	7.04073	646.549	4576	0
HLA-DMB	2	0	1	2	1.225	1	0.12396	217.614	6.39213	76.4325	450	0
CKAP2	2	0	1	2	2.642	1	0.14167	260.105	7.11268	177.634	1874	0
CHMP1B	2	0	1	2	1.377	2	0.12396	223.744	6.52456	1900	11254	0
ELOVL5	2	0	1	2	1.294	1	0.12396	224.713	6.52248	102.739	410	0
CDR2L	2	0	1	2	1.522	1	0.12396	229.812	6.62154	80.4548	322	0
PTTG2	2	0.30779	2	2	2.285	1	0.14167	247.838	6.94062	0	0	1
GIMAP6	2	0	1	2	2.738	1	0.12396	245.92	6.8718	7.39685	64	0
TSPAN14	2	0	1	2	4.162	1	0.14167	265.145	7.17316	30.3416	380	0
CHAMP1	2	0	1	2	2.524	1	0.14167	260.431	7.096	20.0416	162	0
PACRGL	2	0	1	2	4.254	2	0.14167	275.836	7.30351	1016.18	6686	0
ZBTB47	2	0	1	2	1.634	1	0.14167	230.305	6.61528	55.1528	198	0
LRRC8A	2	0.30779	2	2	8.4	1	0.14167	298.586	7.56211	0	0	1
CAND2	2	0	1	2	1.771	1	0.12396	243.432	6.83843	122.704	622	0
TSPAN13	2	0	1	2	3.337	1	0.14167	255.705	7.03552	229.133	1924	0
C5orf30	2	0.30779	2	2	1.202	1	0.12396	210.349	6.25449	0	0	1
TOR3A	2	0	1	2	1.164	2	0.12396	207.049	6.19713	1900	10536	0
BTN3A1	2	0	1	2	2.426	2	0.14167	263.414	7.15439	1900	9920	0
MIPOL1	2	0	1	2	3.682	1	0.14167	267.021	7.1961	8.52098	54	0
C8G	2	0	1	2	2.465	2	0.12396	245.727	6.89891	1900	14122	0
KBTBD2	2	0	1	2	1.207	1	0.12396	204.677	6.1158	54.9109	126	0
DRAM1	2	0.30779	2	2	4.585	1	0.14167	263.664	7.16169	0	0	1
STK19	2	0	1	2	1.829	2	0.12396	233.165	6.69036	1900	18954	0
SMPDL3A	2	0.30779	2	2	1.224	1	0.12396	208.182	6.20339	0	0	1
ITPRIP	2	0	1	2	1.501	1	0.12396	232.142	6.64344	174.008	804	0
PPP1R27	2	0.30779	2	2	2.417	1	0.14167	256.14	7.04699	0	0	1
RUSC2	2	0	1	2	1.785	1	0.12396	233.444	6.67993	58.0663	260	0
MAD2L1BP	2	0	1	2	1.344	1	0.12396	227.046	6.5475	21.5737	180	0
KIAA2018	2	0.30779	2	2	1.497	1	0.12396	226.311	6.54855	0	0	1
TRIM45	2	0.30779	2	2	1.246	1	0.12396	209.938	6.2524	0	0	1
ZHX3	2	0	1	2	1.31	1	0.12396	229.33	6.61737	17.6683	100	0
PLCL1	2	0	1	2	1.299	2	0.12396	197.054	5.96564	1900	12230	0
FAM172A	2	0	1	2	3.246	1	0.14167	275.062	7.29933	92.5108	522	0
OR5M9	2	0	1	2	3.504	1	0.14167	270.921	7.22634	19.9132	226	0
GPHA2	2	0.30779	2	2	1.972	1	0.12396	229.101	6.60381	0	0	1
MMD	2	0	1	2	2.787	1	0.14167	252.7	6.99068	19.1659	132	0
SLC22A3	2	0	1	2	3.073	1	0.14167	264.031	7.13875	51.5998	482	0
JMY	2	0	1	2	3.376	1	0.14167	266.064	7.17003	8.17569	74	0
RFTN1	2	0	1	2	1.117	1	0.11019	199.165	5.97086	43.4696	154	0
ABI3	2	0	1	2	1.518	1	0.12396	230.456	6.62884	61.495	322	0
ABHD2	2	0	1	2	1.113	2	0.11019	180.81	5.49744	1900	13052	0
AADAT	2	0.30779	2	2	1.879	1	0.12396	239.905	6.78421	0	0	1
ZNF25	1	0	1	1	1.038	1	0.09917	151.212	4.51099	0	0	0
TTC13	1	0	1	1	1.193	1	0.12396	219.186	6.43906	0	0	0
TMEM41B	1	0	1	1	1.046	1	0.00208	1	0.00625	0	0	0
TMEM251	1	0	1	1	1.046	1	0.00208	1	0.00625	0	0	0
TMEM88	1	0	1	1	1.049	1	0.00208	1	0.00625	0	0	0
TMEM205	1	0	1	1	1.049	1	0.00208	1	0.00625	0	0	0
ZNF142	1	0	1	1	1.38	1	0.12396	214.621	6.35146	0	0	0
SLC35G1	1	0	1	1	1.298	1	0.11019	196.754	5.97086	0	0	0
SLC26A9	1	0	1	1	1.067	1	0.12396	201.167	6.07722	0	0	0
SLC25A25	1	0	1	1	1.156	1	0.12396	211.271	6.29411	0	0	0
SNRNP35	1	0	1	1	1.347	1	0.12396	230.12	6.63822	0	0	0
SPRYD7	1	0	1	1	1.31	1	0.12396	221.912	6.49745	0	0	0
ZNF263	1	0	1	1	1.681	1	0.14167	249.748	6.95939	0	0	0
TBC1D8	1	0	1	1	1.702	1	0.14167	243.51	6.88014	0	0	0
RAB2B	1	0	1	1	1.277	1	0.12396	219.776	6.4474	0	0	0
TRIM2	1	0	1	1	1.613	1	0.12396	232.081	6.65908	0	0	0
PRPSAP2	1	0	1	1	1.2	1	0.11019	192.155	5.8353	0	0	0
PPM1K	1	0	1	1	1.202	1	0.12396	185.945	5.68618	0	0	0
RFTN2	1	0	1	1	1.049	1	0.11019	162.599	4.97502	0	0	0
SCML1	1	0	1	1	1.787	1	0.12396	234.968	6.706	0	0	0
PEAR1	1	0	1	1	1.068	1	0.12396	198.054	5.99484	0	0	0
NT5DC1	1	0	1	1	1.057	1	0.09917	161.865	4.93018	0	0	0
SLC35G2	1	0	1	1	1.046	1	0.11019	179.567	5.511	0	0	0
NDRG3	1	0	1	1	1.193	1	0.12396	203.26	6.10537	0	0	0
NAA35	1	0	1	1	1.324	1	0.12396	217.755	6.42341	0	0	0
TMEM131	1	0	1	1	1.067	1	0.11019	170.687	5.20025	0	0	0
NDUFAF5	1	0	1	1	1.062	1	0.11019	175.997	5.36814	0	0	0
ZNF483	1	0	1	1	1.053	1	0.11019	186.515	5.70599	0	0	0
MAMDC2	1	0	1	1	1.059	1	0.09917	146.727	4.34102	0	0	0
NUFIP1	1	0	1	1	1.308	1	0.12396	211.469	6.28473	0	0	0
SCN2B	1	0	1	1	1.311	1	0.12396	220.75	6.47347	0	0	0
STH	1	0	1	1	2.096	1	0.14167	249.707	6.98025	0	0	0
ZDHHC6	1	0	1	1	2.506	1	0.14167	259.355	7.11268	0	0	0
PLAGL2	1	0	1	1	1.211	1	0.12396	205.812	6.15438	0	0	0
PADI4	1	0	1	1	1.053	1	0.12396	214.079	6.33269	0	0	0
IKZF2	1	0	1	1	3.254	1	0.14167	255.731	7.04386	0	0	0
NRN1	1	0	1	1	3.902	1	0.14167	280.919	7.37963	0	0	0
PLEKHA1	1	0	1	1	1.373	1	0.12396	218.704	6.40986	0	0	0
HMBOX1	1	0	1	1	1.679	1	0.12396	225.736	6.54959	0	0	0
PPCS	1	0	1	1	2.788	1	0.14167	257.231	7.07514	0	0	0
HERPUD2	1	0	1	1	1.156	1	0.11019	197.578	5.96147	0	0	0
NAP1L5	1	0	1	1	1.052	1	0.12396	198.433	6.01048	0	0	0
PLA1A	1	0	1	1	1.356	1	0.14167	241.398	6.85095	0	0	0
GPCPD1	1	0	1	1	1.208	1	0.11019	209.06	6.20026	0	0	0
ZSWIM6	1	0	1	1	1.416	1	0.12396	219.783	6.4401	0	0	0
FRMD4A	1	0	1	1	1.493	1	0.12396	225.015	6.54333	0	0	0
FPR3	1	0	1	1	2.28	1	0.14167	259.271	7.10434	0	0	0
ZNF322	1	0	1	1	6.046	1	0.14167	282.424	7.36086	0	0	0
OSTF1	1	0	1	1	1.466	1	0.12396	216.046	6.37128	0	0	0
FAM57A	1	0	1	1	1.198	1	0.12396	216.046	6.38275	0	0	0
FAM204A	1	0	1	1	1.115	1	0.12396	220.775	6.47555	0	0	0
FAIM	1	0	1	1	1.266	1	0.11019	192.655	5.8426	0	0	0
FAM43A	1	0	1	1	1.174	1	0.12396	212.604	6.32331	0	0	0
SMAGP	1	0	1	1	1.326	1	0.12396	243.446	6.87493	0	0	0
ENOX2	1	0	1	1	1.24	1	0.12396	224.262	6.54437	0	0	0
GRAMD4	1	0	1	1	1.05	1	0.09917	149.301	4.43487	0	0	0
ECM2	1	0	1	1	1.046	1	0.11019	174.241	5.34937	0	0	0
ZBTB10	1	0	1	1	1.27	1	0.12396	219.83	6.45887	0	0	0
DPP8	1	0	1	1	3.038	1	0.14167	252.017	6.98859	0	0	0
TMEM50B	1	0	1	1	1.044	1	0.09917	163.099	4.95208	0	0	0
FAM118A	1	0	1	1	1.498	1	0.12396	218.492	6.44323	0	0	0
DISP1	1	0	1	1	1.299	1	0.12396	214.621	6.35146	0	0	0
DENND4C	1	0	1	1	1.469	1	0.12396	211.295	6.27013	0	0	0
DDX19A	1	0	1	1	2.746	1	0.14167	267.279	7.20861	0	0	0
DOK7	1	0	1	1	2.6	1	0.14167	258.1	7.07201	0	0	0
CMTM3	1	0	1	1	1.226	1	0.12396	230.12	6.63822	0	0	0
SLC18B1	1	0	1	1	1.069	1	0.12396	201.261	6.06575	0	0	0
FIGN	1	0	1	1	1.055	1	0.11019	180.127	5.53394	0	0	0
FAM124B	1	0	1	1	2.711	1	0.14167	246.048	6.91038	0	0	0
TESK2	1	0	1	1	2.55	1	0.14167	269.379	7.22843	0	0	0
TMSB10	1	0	1	1	3.718	1	0.14167	269.379	7.22843	0	0	0
CES3	1	0	1	1	1.062	1	0.11019	173.596	5.32956	0	0	0
KIAA0319L	1	0	1	1	1.075	1	0.11019	197.45	5.98754	0	0	0
RNF114	1	0	1	1	4.064	1	0.14167	267.19	7.19923	0	0	0
FCN3	1	0	1	1	1.793	1	0.12396	224.919	6.52143	0	0	0
LRRC17	1	0	1	1	1.047	1	0.00208	1	0.00625	0	0	0
CCDC90B	1	0	1	1	1.047	1	0.00208	1	0.00625	0	0	0
CCDC177	1	0	1	1	3.812	1	0.14167	256.538	7.04699	0	0	0
GALNT11	1	0	1	1	1.043	1	0.00208	1	0.00625	0	0	0
C8orf59	1	0	1	1	1.043	1	0.00208	1	0.00625	0	0	0
C8orf33	1	0	1	1	1.597	1	0.12396	217.202	6.37545	0	0	0
LCN6	1	0	1	1	1.054	1	0.11019	194.067	5.90829	0	0	0
C7orf26	1	0	1	1	1.069	1	0.11019	171.933	5.24509	0	0	0
C3orf18	1	0	1	1	1.054	1	0.11019	186.148	5.69974	0	0	0
C1orf123	1	0	1	1	1.059	1	0.12396	206.026	6.16481	0	0	0
C1QTNF1	1	0	1	1	1.102	1	0.11019	169.279	5.20651	0	0	0
BTN3A3	1	0	1	1	1.171	1	0.12396	204.804	6.16377	0	0	0
BTBD8	1	0	1	1	1.314	1	0.12396	238.218	6.79672	0	0	0
CRISPLD2	1	0	1	1	1.255	1	0.12396	225.31	6.5548	0	0	0
FAM181A	1	0	1	1	1.712	1	0.12396	225.257	6.54646	0	0	0
ATXN7L2	1	0	1	1	1.282	1	0.12396	223.339	6.51413	0	0	0
ARHGAP28	1	0	1	1	1.387	1	0.12396	218.796	6.42654	0	0	0
AQP3	1	0	1	1	1.336	1	0.12396	245.82	6.91038	0	0	0
MSS51	1	0	1	1	1.313	1	0.12396	208.217	6.22529	0	0	0
SPATS2	1	0	1	1	5.058	1	0.14167	319.81	7.76649	0	0	0
ABLIM3	1	0	1	1	1.317	1	0.14167	219.788	6.47347	0	0	0
ABHD4	1	0	1	1	1.057	1	0.09917	151.195	4.50682	0	0	0

## Sheet: acuteOM
Hub gene screening of skeletal muscle in response to acute aerobic exercise in the older male according to Cytoscape hubba pluge-in calculation
Gene Symbol	MCC	DMNC	MNC	Degree	EPC	BottleNeck	EcCentricity	Closeness	Radiality	Betweenness	Stress	ClusteringCoefficient
IL6	319346	0.27225	57	59	125.639	25	0.1552	276.867	8.5466	36393.9	254908	0.15371
PTPRC	268016	0.30702	44	48	122.971	48	0.1552	255.467	8.33701	28023.2	166726	0.16933
FOS	4694	0.18944	39	41	118.935	46	0.13303	260.119	8.42141	32618.7	207514	0.11707
VEGFA	314237	0.37887	39	40	124.257	21	0.13303	259.612	8.42282	16770.7	133602	0.24615
PECAM1	307446	0.36627	36	36	122.649	4	0.13303	241.636	8.2076	7526.96	65308	0.25714
PPARGC1A	176	0.16326	31	33	111.387	17	0.1552	255.433	8.4186	24781.1	154120	0.10606
CXCL8	230959	0.50604	28	29	118.426	2	0.13303	236.619	8.18932	5133.12	43018	0.35961
KDR	183930	0.39166	28	28	116.979	8	0.13303	237.269	8.20057	7489.35	54574	0.29894
XPO1	47	0.2041	8	27	86.72	60	0.13303	245.41	8.32295	33015.6	157872	0.05413
GATA1	207	0.20822	23	26	100.563	12	0.13303	237.46	8.21182	16539.3	101492	0.13231
VCAM1	125228	0.4639	26	26	116.824	1	0.13303	232.671	8.13727	3316.38	31428	0.36308
ACTA2	6653	0.30678	25	26	113.168	3	0.13303	241.812	8.2498	12892.3	92314	0.22462
TGFB1	152725	0.54262	21	26	115.141	9	0.13303	242.205	8.26809	11220.3	83632	0.29846
TBP	73	0.19038	20	25	98.018	15	0.13303	241.529	8.26809	15543.8	88158	0.10333
SLC2A4	103	0.24286	17	24	94.806	13	0.13303	244.693	8.32857	19196.4	110894	0.11594
PRKCA	64	0.28846	11	23	97.825	33	0.13303	245.936	8.34827	17833.5	100456	0.083
APOA1	60	0.17	17	23	94.747	7	0.13303	234.893	8.19494	17169.8	91968	0.08696
NCOA1	75	0.21858	17	22	95.39	19	0.13303	236.91	8.23855	12603.2	68514	0.12121
KAT2A	69	0.20102	19	22	87.106	6	0.13303	232.762	8.17525	11434.5	62870	0.12987
YWHAQ	69	0.19834	18	21	88.46	13	0.13303	231.476	8.18369	9892.06	63222	0.12857
PPP1CA	30	0.47366	4	21	83.064	18	0.1552	227.017	8.10492	15869	97534	0.05238
ACTN1	141	0.2782	16	21	83.901	13	0.13303	221.545	8.03459	11380.6	60252	0.14762
SNW1	68	0.19429	17	21	83.923	8	0.13303	227.762	8.10351	13005.6	75478	0.11429
CLTC	37	0.38039	6	21	75.344	23	0.13303	235.36	8.2287	23570.7	97344	0.05238
ARNTL	5318	0.36233	20	20	91.872	1	0.13303	225.205	8.08804	6192.83	53304	0.31053
CTGF	32484	0.49743	20	20	110.914	2	0.13303	227.631	8.10773	3269.22	30000	0.42632
BCL2L1	4477	0.43974	16	19	105.169	8	0.13303	235.564	8.2273	9590.17	67866	0.28655
MYOG	47	0.16895	18	19	99.407	6	0.13303	240.093	8.28637	9853.9	74898	0.1345
GSN	67	0.35915	10	19	78.556	6	0.13303	213.064	7.89112	7808.11	42428	0.12865
MRC1	26353	0.58287	17	18	104.779	6	0.13303	210.217	7.85314	3588.35	28608	0.47059
MYD88	7083	0.47763	17	18	106.035	5	0.13303	220.464	8.02474	3602.08	27146	0.38562
HMOX1	15221	0.55049	17	18	109.689	4	0.13303	228.929	8.14149	3461.31	26104	0.44444
VTN	10871	0.41286	17	18	103.9	6	0.13303	227.026	8.12039	4330.34	32134	0.33333
YWHAG	56	0.22033	15	17	78.632	4	0.13303	227.71	8.15415	6900.05	45726	0.16176
MYB	57	0.22522	14	17	88.854	13	0.13303	231.062	8.16681	9911.73	55242	0.14706
VARS	33	0.29157	8	17	60.876	17	0.13303	221.481	8.04022	12726.3	64066	0.07353
CD163	15489	0.52948	16	17	101.147	2	0.13303	213.424	7.91503	2475.86	21260	0.43382
FGF13	272888	0.60715	17	17	105.999	1	0.13303	221.19	8.02474	2584.13	20188	0.55147
MSN	42	0.29929	10	17	80.941	9	0.1164	225.861	8.09648	7792.24	43318	0.13235
MYH9	42	0.26253	9	17	80.229	5	0.13303	220.876	8.04444	10112.7	58694	0.08088
NAT10	1978	0.55613	12	16	62.699	2	0.1164	204.481	7.78703	4665.29	24972	0.31667
PSMC6	27	0.47366	4	16	65.576	20	0.13303	226.688	8.12461	12418.3	62000	0.075
HDAC4	40	0.25938	10	16	89.133	4	0.13303	234.502	8.24136	8003.38	49576	0.15
PER2	5306	0.47563	16	16	80.553	4	0.13303	216.121	7.98817	4746.6	35440	0.44167
TEK	139801	0.71106	15	16	105.289	3	0.13303	218.331	7.98817	2018.81	17210	0.59167
CALD1	129	0.3321	13	16	90.714	2	0.13303	220.312	8.03178	3932.36	26106	0.21667
RPS8	859	0.38051	12	15	56.118	5	0.1164	199.731	7.71248	4549.08	26694	0.24762
DDX49	1487	0.43905	12	15	60.695	3	0.13303	200.819	7.72795	4457.38	28722	0.28571
PRKAG2	19	0.23775	6	15	54.351	18	0.13303	216.693	8.00364	14979.2	71220	0.05714
IKZF1	41	0.27934	10	15	75.105	6	0.13303	214.129	7.93472	5613.06	33434	0.13333
SRP54	26	0.23866	9	15	49.152	8	0.13303	208.831	7.85736	8584.19	38886	0.09524
RORC	890	0.37055	15	15	94.539	2	0.13303	225.155	8.10351	3026.21	30792	0.35238
KEAP1	92	0.32239	11	15	86.578	9	0.1552	234.433	8.26106	12688.7	63550	0.18095
ITGA3	55	0.35915	10	15	86.553	9	0.13303	213.957	7.93191	9580.36	54792	0.17143
PES1	1982	0.46171	14	14	64.407	3	0.1164	200.276	7.7181	1536.35	12584	0.45055
GNL2	1973	0.48538	13	14	60.414	4	0.13303	203.414	7.79125	3980.19	23528	0.41758
TFB2M	1579	0.50904	11	14	69.197	4	0.13303	214.636	7.97411	5087.22	37450	0.34066
PER3	5172	0.51801	14	14	74.516	6	0.1164	193.565	7.62386	971.544	10284	0.50549
ANGPT1	242647	0.74084	13	14	99.561	4	0.13303	213.024	7.92628	3703.78	25648	0.63736
AHR	65	0.27149	11	14	89.281	5	0.13303	229.429	8.18088	6832.32	44198	0.18681
CD9	274	0.45891	10	14	85.397	7	0.13303	216.007	7.95863	5687.45	37904	0.25275
IL1R1	5358	0.5237	13	13	93.279	2	0.13303	212.724	7.92909	449.671	5618	0.52564
S100A9	5383	0.5854	12	13	84.289	2	0.13303	203.583	7.78281	1461.64	10704	0.51282
CAV3	20	0.25611	7	13	51.288	13	0.13303	213.369	7.99099	11335.3	47914	0.08974
NR1D2	3005	0.61853	10	13	63.47	2	0.13303	195.481	7.65902	3309.9	15170	0.41026
NFIL3	3004	0.59388	11	13	71.937	2	0.1164	200.724	7.74764	3147.47	23830	0.44872
NRP1	81387	0.64394	12	13	95.101	3	0.13303	217.545	7.9938	1163.98	11226	0.5641
RAC3	34	0.45378	5	13	45.132	5	0.13303	199.174	7.74201	5042.97	22180	0.10256
COL4A1	83	0.3366	12	13	82.448	2	0.13303	204.707	7.81938	1939.75	14624	0.29487
NCOA5	14	0.30898	3	12	28.679	13	0.13303	194.748	7.68012	10551.2	38382	0.07576
MLST8	20	0.37893	4	12	56.811	10	0.13303	211.043	7.94035	4229.01	23890	0.13636
TRUB2	261	0.3733	11	12	46.14	4	0.1164	185.171	7.48179	2163.25	12602	0.33333
CEBPZ	1109	0.49207	11	12	50.806	3	0.1164	192.729	7.61261	1276.3	8490	0.43939
CDKN1A	1452	0.49882	10	12	87.17	4	0.13303	219.205	8.05428	2871.78	24104	0.37879
RORA	2300	0.52686	12	12	78.909	1	0.13303	209.729	7.92065	789.431	9382	0.54545
PRDM1	73	0.30543	11	12	80.691	5	0.13303	215.031	7.96426	5286.78	29914	0.27273
CD79A	234	0.40978	12	12	88.122	1	0.13303	210.098	7.89534	685.781	6382	0.42424
MAT2B	12	0.30779	2	12	30.595	15	0.1164	204.615	7.82782	11966.6	39576	0.0303
PLS3	28	0.32073	8	12	59.893	4	0.13303	205.648	7.84892	3780.93	18358	0.18182
PCK1	81	0.33936	11	12	68.652	2	0.13303	213.043	7.97551	1887.35	12994	0.30303
SRSF7	33	0.25452	11	12	37.749	3	0.1164	194.787	7.67872	4089.97	20312	0.22727
RECQL4	35	0.29157	8	11	32.366	4	0.1164	187.382	7.54509	3111.46	12792	0.18182
GAR1	365	0.55399	8	11	48.483	6	0.1164	197.749	7.71107	3989.68	18220	0.34545
HIST1H4E	21	0.38039	6	11	57.882	12	0.13303	213.162	7.97411	7811.53	44128	0.14545
SERPINH1	18	0.38896	5	11	54.634	6	0.1164	191.276	7.5901	3133.97	21680	0.12727
GABARAPL1	16	0.2842	4	11	37.476	4	0.13303	200.24	7.78562	8924.42	42868	0.10909
GTF2F1	15	0.37893	4	11	51.292	11	0.13303	208.521	7.91081	11203.3	51968	0.09091
PER1	3008	0.55995	11	11	62.743	2	0.13303	188.06	7.54931	728.804	5118	0.6
COL4A3	32	0.31026	9	11	70.508	5	0.13303	204.748	7.8236	3153.89	20140	0.23636
CTTN	30	0.36588	7	11	58.03	1	0.13303	207.964	7.87986	5343.62	21072	0.18182
TUBA4A	15	0.23775	6	11	43.322	6	0.13303	200.979	7.80531	4515.99	21620	0.09091
TUBA1A	17	0.2041	8	11	54.567	3	0.13303	198.421	7.74764	2886.87	20582	0.12727
MYO1C	40	0.23755	11	11	63.616	6	0.13303	213.129	7.96426	5332.52	26320	0.25455
EPCAM	849	0.6123	8	11	79.761	2	0.13303	213.131	7.93472	2020.77	13138	0.38182
ACLY	33	0.38039	6	11	51.305	4	0.13303	210.038	7.92769	6618.72	32362	0.14545
CTBP2	10	0.30779	2	10	47.488	9	0.1164	205.998	7.87986	7717.38	36594	0.02222
UTP23	1683	0.62053	9	10	46.169	1	0.1164	185.676	7.51133	972.939	5184	0.57778
IRS2	42	0.27934	10	10	73.349	3	0.13303	217.162	8.02474	1445.97	12582	0.31111
CSF3R	61	0.40573	9	10	78.782	1	0.13303	206.898	7.8447	954.266	9030	0.37778
BHLHE41	5040	0.73825	10	10	60.611	1	0.1164	180.344	7.41287	77.5082	1554	0.82222
GPC4	12	0.2842	4	10	46.214	6	0.13303	196.121	7.70404	6017.34	31894	0.06667
EFNB2	725	0.5854	7	10	76.97	3	0.13303	210.852	7.94175	3483.69	21164	0.35556
PUS1	19	0.38896	5	10	42.715	3	0.1164	192.1	7.6112	4603.82	19806	0.15556
ALAS2	15	0.32413	5	10	36.274	6	0.13303	190.945	7.62105	6064.25	30288	0.15556
ENTPD1	32	0.38039	6	10	68.671	4	0.13303	212.124	7.93613	3451.64	20830	0.17778
AMBP	25	0.26253	9	10	65.955	3	0.13303	202.619	7.79265	3136.51	17990	0.24444
KIF4A	15	0.32413	5	10	24.869	6	0.13303	193.938	7.68294	5986.27	19992	0.13333
ACTG2	116	0.41901	10	10	66.417	2	0.13303	199.017	7.7392	425.875	3998	0.46667
SRRT	21	0.23866	9	10	38.479	5	0.13303	196.648	7.72232	3700.04	17106	0.22222
NASP	12	0.46346	3	9	23.102	4	0.1164	185.252	7.50852	3972.27	18160	0.08333
S1PR1	248	0.5854	7	9	75.98	5	0.13303	208.433	7.88408	2688.09	16206	0.44444
MEN1	9	0.30779	2	9	34.335	11	0.13303	197.255	7.74342	6630.15	28694	0.05556
FASTKD2	14	0.32413	5	9	29.092	4	0.1164	175.326	7.313	2608.61	15436	0.13889
TOP3A	36	0.36588	7	9	33.591	6	0.13303	196.464	7.7167	2320.21	10706	0.27778
REV3L	40	0.43905	7	9	25.899	2	0.13303	182.693	7.49164	1521.98	7258	0.33333
RMI1	35	0.42794	6	9	26.818	2	0.1164	179.91	7.42271	1947.02	9482	0.25
PFDN6	9	0.30779	2	9	40.428	9	0.13303	206.981	7.89674	6980.46	29894	0.08333
TIMP3	1465	0.67062	8	9	79.696	3	0.13303	206.557	7.87142	1265.45	9494	0.63889
POLG	13	0.30898	3	9	37.329	2	0.13303	198.286	7.75186	3079.2	15648	0.13889
CD93	37	0.32073	8	9	68.743	2	0.13303	199.467	7.75749	910.254	6666	0.30556
C3AR1	300	0.54893	9	9	73.442	1	0.13303	199.783	7.75327	97.3852	1620	0.63889
ATF2	13	0.23775	6	9	63.117	4	0.13303	215.062	8.0163	3663.16	22108	0.13889
CIART	1442	0.73175	7	9	46.027	3	0.1164	174.994	7.31018	3387.5	28518	0.55556
DBP	2161	0.72893	8	9	53.083	1	0.1164	179.261	7.40302	442.881	2540	0.69444
LILRB2	88	0.40573	9	9	61.174	2	0.13303	184.876	7.4832	187.55	1590	0.47222
NFE2	20	0.23866	9	9	65.486	3	0.13303	210.852	7.96567	2429.3	15668	0.27778
LPIN1	29	0.56839	4	9	50.033	7	0.13303	207.262	7.91081	7379.24	38196	0.16667
PIAS1	9	0	1	9	41.845	3	0.13303	209.281	7.90518	5292.33	24192	0
PEX11A	13	0.37893	4	9	30.295	5	0.13303	189.814	7.60135	3230.03	12988	0.13889
NCAPH	17	0.38896	5	8	28.463	3	0.13303	194.398	7.70404	3716.77	16594	0.21429
STX17	13	0.32413	5	8	19.363	7	0.1164	182.211	7.47757	3405.05	14756	0.17857
GAB1	16	0.33284	6	8	59.764	5	0.13303	201.183	7.78421	1685.83	13850	0.25
HDAC9	11	0.25931	5	8	56.52	6	0.13303	213.348	7.98395	2522.99	16312	0.14286
MAP2K2	17	0.38896	5	8	57.208	2	0.13303	213.464	7.97833	2354.25	14118	0.25
KPTN	15	0.37893	4	8	42.901	1	0.1164	193.515	7.6759	1239.41	6342	0.25
HES1	18	0.33284	6	8	52.112	1	0.13303	202.579	7.83204	1794.53	11978	0.28571
GNAI3	8	0	1	8	38.51	3	0.13303	196.007	7.73217	4634.07	20904	0
SRSF9	15	0.25611	7	8	33.104	1	0.13303	192.645	7.64918	2243.83	10542	0.25
SGPL1	8	0	1	8	25.912	9	0.13303	190.688	7.65762	5385.69	22292	0
CD1A	5160	0.72893	8	8	75.471	1	0.13303	200.083	7.76452	4.55902	50	0.89286
HEATR6	30	0.45378	5	8	41.556	6	0.1164	195.48	7.72513	3774.27	15254	0.32143
NR5A2	13	0.32413	5	8	58.411	5	0.13303	210.862	7.96004	2213.35	12838	0.17857
MARCO	193	0.62199	7	8	64.606	2	0.13303	187.776	7.5479	378.947	2440	0.60714
PRNP	9	0.30898	3	8	55.178	1	0.13303	209.645	7.94316	2531.01	14734	0.10714
THOC1	16	0.47366	4	8	31.486	4	0.13303	190.252	7.65199	3467.82	17726	0.17857
FOXK2	9	0.30898	3	8	41.974	1	0.13303	195.557	7.71529	1592.9	8404	0.07143
VPS39	9	0.30898	3	8	35.916	10	0.13303	201.002	7.825	5678.63	24496	0.14286
TLE2	14	0.28529	6	8	42.983	3	0.1164	191.942	7.63652	2155.6	11512	0.21429
GAD2	9	0.30898	3	8	27.727	6	0.13303	194.764	7.71248	6404.37	28080	0.07143
TGFBI	17	0.47366	4	8	61.003	2	0.13303	199.245	7.76733	1844.42	10858	0.25
COX18	13	0.32413	5	8	20.367	2	0.13303	176.898	7.37067	2457.85	10742	0.17857
KSR1	12	0.37893	4	8	41.625	3	0.13303	188.974	7.61823	1899.23	10894	0.17857
FERMT2	12	0.37893	4	8	50.468	3	0.13303	206.605	7.90378	3302.58	17050	0.17857
CNN2	39	0.40246	7	8	56.639	1	0.13303	197.217	7.71248	1235.95	7472	0.39286
PDK4	34	0.42794	6	8	51.225	3	0.13303	198.188	7.7603	2323.22	13140	0.32143
NSDHL	10	0.2842	4	8	20.303	4	0.1164	176.658	7.35379	4717.83	23058	0.10714
GOLGB1	9	0.30898	3	8	22.936	3	0.1164	188.275	7.58588	4567.67	17472	0.07143
PDIA4	9	0.30898	3	8	27.874	1	0.1164	189.625	7.61964	2975.48	11120	0.07143
MED18	32	0.51861	5	7	52.708	5	0.13303	203.795	7.85736	1532.94	8712	0.38095
RALA	10	0.25931	5	7	41.594	4	0.13303	193.605	7.69138	3170.27	17510	0.19048
SMC4	17	0.33284	6	7	21.058	2	0.13303	181.369	7.46491	1308.23	5332	0.33333
STXBP5	10	0.46346	3	7	11.513	4	0.1164	165.463	7.12732	3481.64	13064	0.14286
GOSR1	11	0.37893	4	7	13.301	6	0.1164	173.84	7.29471	6794.87	27060	0.19048
NR4A3	11	0.37893	4	7	33.059	4	0.1164	194.681	7.70263	2653.11	11894	0.19048
IFNGR1	56	0.43905	7	7	62.517	1	0.13303	204.807	7.84751	473.104	4974	0.57143
FRS2	11	0.23775	6	7	46.878	1	0.1164	185.629	7.53665	559.695	3436	0.2381
SPECC1	27	0.56839	4	7	32.309	3	0.13303	191.067	7.65199	3232.37	12438	0.28571
GFI1B	8	0.30898	3	7	40.291	3	0.13303	188.657	7.59291	2471.09	12754	0.14286
UBR5	10	0.46346	3	7	44.144	1	0.13303	203.531	7.83766	1343.39	7078	0.19048
MTG2	12	0.37893	4	7	28.457	1	0.1164	171.682	7.22297	481.284	2876	0.28571
EHBP1L1	27	0.56839	4	7	25.074	3	0.1164	177.296	7.38333	2760.25	11230	0.33333
CHAT	10	0.25931	5	7	35.394	3	0.13303	198.79	7.76733	4214.91	21602	0.19048
IFI16	27	0.56839	4	7	54.846	1	0.13303	203.75	7.84329	1719.59	15070	0.33333
EBF1	21	0.38039	6	7	53.014	2	0.13303	194.331	7.66465	945.76	5026	0.38095
MERTK	27	0.56839	4	7	53.978	6	0.13303	199.517	7.7603	6257.48	28284	0.28571
TTF1	27	0.56839	4	7	51.366	2	0.1164	202.748	7.84751	1432.42	7448	0.28571
MIS18BP1	7	0.30779	2	7	23.009	5	0.13303	184.393	7.53946	5292.45	24008	0.09524
WWP2	10	0.46346	3	7	38.07	2	0.13303	200.262	7.80109	2083.72	8792	0.14286
KCNMA1	7	0	1	7	32.972	5	0.13303	192.912	7.69278	4832.81	19108	0
ASXL1	10	0.46346	3	7	42.954	2	0.1164	195.313	7.6956	1421.78	8470	0.14286
THRA	13	0.28529	6	7	56.348	2	0.13303	204.045	7.8658	1564.72	8010	0.28571
TBPL1	25	0.42794	6	7	45.394	1	0.1164	196.87	7.74483	839.442	4422	0.42857
LSS	10	0.25931	5	7	17.212	6	0.13303	176.464	7.36785	5325.17	21110	0.19048
LPAR2	16	0.38896	5	7	53.253	9	0.13303	207.674	7.89534	4039.96	18266	0.33333
SORBS1	28	0.45378	5	7	51.42	3	0.13303	199.405	7.79265	1247.18	8460	0.33333
CYP8B1	8	0.30898	3	7	30.325	1	0.13303	192.679	7.69138	2549.96	13700	0.14286
RNASEH1	6	0.30779	2	6	22.751	2	0.13303	184.552	7.53102	1151.74	5496	0.06667
PFKFB2	8	0.2842	4	6	47.023	4	0.13303	205.719	7.91221	2686.44	13426	0.2
POLE3	13	0.38896	5	6	24.532	1	0.13303	181.662	7.48038	619.614	3888	0.4
IL12RB2	18	0.38039	6	6	47.791	2	0.13303	194.383	7.6956	193.689	2360	0.53333
TBX5	7	0.30898	3	6	41.863	5	0.13303	202.898	7.85173	3461.15	18718	0.13333
PCNT	6	0.30779	2	6	23.951	5	0.13303	193.531	7.71107	3826.26	18354	0.06667
MAN2C1	6	0	1	6	18.174	3	0.1164	175.314	7.34113	2203.99	9720	0
ZFYVE16	7	0.30898	3	6	29.552	5	0.13303	192.35	7.67309	2237.66	10746	0.13333
FHL2	6	0.30779	2	6	48.917	4	0.13303	205.231	7.8869	2363.67	11464	0.06667
UHRF1	14	0.47366	4	6	16.412	3	0.1164	169.994	7.24689	1533.57	5420	0.33333
MICAL3	26	0.56839	4	6	21.369	4	0.1164	173.189	7.313	2402.6	9368	0.4
GSPT2	6	0.30779	2	6	18.189	4	0.1164	174.88	7.33691	2115.55	9980	0.06667
DNAJA1	6	0.30779	2	6	28.144	3	0.13303	192.433	7.6759	3000.9	13422	0.06667
IL36B	121	0.64826	5	6	56.188	3	0.13303	194.1	7.68997	1370.59	8258	0.66667
CSTF2T	8	0.2842	4	6	29.861	4	0.13303	190.581	7.65058	2552.66	11906	0.2
IL20	7	0.30898	3	6	30.651	1	0.1164	165.638	7.12732	149.736	848	0.13333
TSFM	11	0.32413	5	6	23.915	2	0.1164	180.205	7.42271	970.278	4794	0.33333
FLNB	8	0.2842	4	6	41	1	0.1164	184.627	7.50711	454.942	3182	0.2
UXS1	6	0.30779	2	6	11.171	2	0.1164	163.931	7.08794	1614.5	6436	0.06667
VPS36	9	0.46346	3	6	9.483	3	0.1164	160.012	7.01479	1107	4522	0.2
GAP43	6	0.30779	2	6	23.228	2	0.1164	179.535	7.43678	2346.8	11652	0.06667
IPO8	6	0.30779	2	6	37.85	1	0.13303	199.348	7.80391	900.423	6030	0.13333
GP9	11	0.32413	5	6	54.15	3	0.13303	194.848	7.67872	2760.2	19258	0.33333
CCDC94	28	0.38039	6	6	36.099	1	0.1164	187.611	7.58166	324.05	2684	0.53333
SFT2D1	6	0.30779	2	6	3.858	5	0.10346	141.738	6.46762	4701.86	19782	0.06667
MRPL32	9	0.25931	5	6	19.69	2	0.1164	164.756	7.08512	1562.06	8630	0.26667
KIAA1328	6	0.30779	2	6	13.904	2	0.1164	172.623	7.29893	2924.52	9808	0.06667
COPB1	6	0	1	6	26.833	4	0.1164	194.23	7.73217	2650.36	10092	0
RNF2	6	0.30779	2	6	32.132	2	0.13303	196.088	7.7603	1811.81	6806	0.06667
WEE1	9	0.46346	3	6	38.046	3	0.1164	175.494	7.34957	1559.88	12838	0.2
CCRN4L	122	0.52304	6	6	42.713	1	0.1164	173.611	7.32284	32.2757	214	0.73333
TOMM22	7	0.30898	3	6	21.878	2	0.13303	186.69	7.58869	2229.06	8946	0.13333
NDRG1	6	0.30779	2	6	32.714	4	0.13303	189.638	7.62667	3079.6	11884	0.06667
APMAP	6	0	1	6	21.9	5	0.13303	193.15	7.66184	4685.56	18318	0
SIAH1	6	0	1	6	25.111	4	0.1164	175.727	7.35379	3665.45	20358	0
NTS	6	0.30779	2	6	38.444	4	0.13303	198.445	7.77296	3194.34	15622	0.13333
GNA13	6	0.30779	2	6	21.323	7	0.1164	177.737	7.40443	7040.95	27912	0.06667
XRCC4	6	0	1	6	22.367	3	0.1164	180.59	7.441	1748.7	6982	0
TAGLN2	11	0.32413	5	6	43.139	1	0.13303	195.833	7.72513	843.263	4268	0.33333
PEX19	9	0.46346	3	6	15.774	3	0.1164	167.756	7.20187	3036.79	14630	0.2
ACBD5	9	0.46346	3	6	15.552	1	0.13303	173.121	7.32284	1482.28	5608	0.2
ATP1A1	6	0	1	6	36.308	2	0.13303	201.56	7.85314	1957.58	8402	0
ZNF384	5	0	1	5	17.049	2	0.1164	171.345	7.28205	1925.64	7270	0
MED22	30	0.51861	5	5	43.242	1	0.13303	196.612	7.76733	42.5596	622	0.8
MCM8	10	0.32413	5	5	16.9	1	0.1164	166.752	7.18077	98.3526	670	0.5
SLC47A2	5	0	1	5	3.013	5	0.10346	131.611	6.15113	5647.98	23228	0
SALL1	5	0	1	5	8.749	5	0.13303	163.024	7.11888	2445.25	10136	0
RABIF	5	0	1	5	16.187	5	0.1164	167.988	7.20187	4866.11	21686	0
INTU	5	0	1	5	8.031	3	0.1164	165.745	7.16671	3376.23	13844	0
TUBD1	5	0.30779	2	5	11.152	3	0.1164	158.331	6.9951	1852.68	6600	0.1
HAND2	8	0.25931	5	5	48.988	1	0.13303	203.981	7.8672	218.205	2404	0.4
URI1	5	0.30779	2	5	32.85	1	0.13303	194.988	7.76171	1677.79	7694	0.1
WARS	5	0.30779	2	5	21.893	2	0.13303	185.574	7.56478	2565.86	10958	0.1
MYT1L	5	0	1	5	18.824	3	0.1164	182.837	7.54509	1828.87	6474	0
PDZD7	5	0	1	5	16.677	3	0.1164	169.471	7.24548	1897.91	10308	0
MRPL49	6	0.30898	3	5	15.634	2	0.10346	157.447	6.91492	724.473	3460	0.2
G3BP2	5	0	1	5	21.954	3	0.13303	187.667	7.62667	1203.72	5600	0
KIDINS220	5	0.30779	2	5	21.94	4	0.1164	175.648	7.34957	2295.3	11596	0.1
MAP1B	5	0	1	5	15.788	1	0.1164	171.41	7.28768	1108.8	4426	0
EME1	25	0.56839	4	5	16.433	1	0.1164	163.08	7.09075	128.687	576	0.6
PPP3CB	5	0.30779	2	5	14.726	5	0.13303	172.069	7.28627	1899.7	8344	0.1
FLCN	9	0.37893	4	5	19.834	1	0.1164	175.618	7.40021	363.806	1738	0.4
TRMT2B	25	0.56839	4	5	27.272	2	0.1164	166.408	7.15264	1322	10134	0.6
EXOSC1	5	0.30779	2	5	28.924	1	0.1164	186.986	7.55775	1617.86	9104	0.1
STX3	8	0.46346	3	5	11.987	4	0.1164	167.904	7.20609	4956.19	19692	0.3
SCO2	6	0.30898	3	5	34.492	3	0.13303	194.538	7.7167	1930.1	12118	0.2
TRAPPC8	5	0.30779	2	5	14.443	4	0.1164	169.371	7.25111	4412.72	17826	0.1
EXT1	5	0.30779	2	5	17.4	3	0.1164	171.748	7.27361	1904.38	8002	0.1
MVB12A	9	0.37893	4	5	9.835	1	0.13303	159.533	7.03167	436.534	2062	0.4
VPS37D	9	0.37893	4	5	8.827	1	0.1164	155.868	6.93743	329.786	1494	0.4
CENPO	5	0.30779	2	5	8.199	3	0.1164	154.144	6.87273	3214.7	13092	0.1
FCER1A	7	0.2842	4	5	49.989	1	0.13303	202.821	7.83063	299.126	3088	0.3
DLG1	5	0.30779	2	5	39.385	3	0.13303	195.638	7.76171	777.719	3824	0.1
TRIM29	5	0	1	5	20.764	3	0.1164	174.462	7.35098	1723.04	8180	0
CAD	5	0	1	5	29.347	1	0.13303	194.414	7.72232	2333.61	9724	0
CAB39L	5	0	1	5	18.996	3	0.1164	174.094	7.32284	3044.51	14152	0
RAD23A	8	0.46346	3	5	18.606	1	0.1164	176.287	7.39036	334.953	1572	0.3
BRCC3	8	0.46346	3	5	17.875	1	0.13303	180.702	7.49164	352.437	1666	0.3
ATXN7L1	8	0.46346	3	5	33.558	2	0.1164	187.604	7.60135	1592.19	7588	0.4
FOSL2	9	0.37893	4	5	32.132	1	0.13303	191.031	7.67872	242.731	1172	0.4
KLHL31	8	0.46346	3	5	10.538	3	0.1164	164.231	7.15686	2321.7	8470	0.3
ASB15	9	0.37893	4	5	14.521	4	0.1164	166.971	7.21031	4833.22	23346	0.4
CHTOP	13	0.47366	4	5	17.511	1	0.1164	166.98	7.21031	369.873	1718	0.5
SPATA5L1	8	0.46346	3	5	18.243	2	0.1164	177.019	7.40443	867.006	3600	0.3
TOMM40L	7	0.2842	4	5	13.587	1	0.1164	163.768	7.11748	523.151	2664	0.3
APOO	5	0.30779	2	5	19.417	1	0.13303	181.24	7.48742	1204.2	5090	0.1
RBP2	5	0.30779	2	5	29.024	3	0.13303	180.121	7.47194	2442.18	11548	0.1
ZFPM1	8	0.46346	3	5	30.594	1	0.13303	185.664	7.57181	548.149	2846	0.3
SLC19A2	5	0.30779	2	5	12.659	2	0.1164	163.161	7.06684	2508.18	10060	0.1
PSTPIP1	5	0	1	5	25.706	1	0.13303	182.983	7.50852	1871.93	7744	0
AKAP13	5	0.30779	2	5	23.406	1	0.1164	175.388	7.36082	741.345	3026	0.1
AICDA	25	0.56839	4	5	46.694	1	0.13303	189	7.59995	386.697	1814	0.6
METTL7A	5	0	1	5	16.538	5	0.1164	176.829	7.38473	4338.96	14630	0
AFM	9	0.37893	4	5	41.695	3	0.13303	187.821	7.59151	1467.05	7288	0.4
AHCYL1	5	0	1	5	12.09	2	0.1164	173.669	7.33269	2836.78	9368	0
PGAP3	5	0.30779	2	5	21.331	3	0.1164	166.123	7.17093	1707.05	7446	0.1
RAB19	5	0	1	5	11.28	6	0.13303	171.064	7.29471	2229.22	7308	0
DCAF5	5	0	1	5	17.632	4	0.1164	176.467	7.41287	4030.47	15632	0
PXMP4	9	0.37893	4	5	10.217	1	0.1164	157.181	6.95009	356.132	1374	0.4
RERE	4	0	1	4	9.821	1	0.1164	160.383	7.06684	596.055	2050	0
TOMM34	4	0	1	4	9.796	1	0.1164	166.317	7.18077	747.95	2514	0
RGMA	4	0.30779	2	4	16.124	5	0.13303	170.04	7.25251	2427.58	13790	0.16667
YLPM1	4	0.30779	2	4	20.657	1	0.13303	181.671	7.48601	1804.64	6786	0.33333
NXF5	6	0.2842	4	4	22.475	1	0.1164	184.254	7.56056	300.611	1636	0.5
ZFP57	4	0	1	4	5.737	2	0.1164	149.004	6.74472	1742.61	6192	0
MAP3K2	7	0.46346	3	4	27.294	3	0.1164	177.739	7.43256	1257.38	9116	0.5
PUS3	4	0.30779	2	4	15.944	1	0.10346	167.642	7.22016	669.896	2642	0.16667
LEMD3	4	0	1	4	21.21	3	0.1164	184.083	7.56337	1109.99	4950	0
KIF9	4	0.30779	2	4	6.925	4	0.1164	157.276	6.98244	798.473	2302	0.16667
TTLL5	4	0	1	4	20.621	2	0.13303	183.998	7.56337	2041.75	8694	0
HMGB2	4	0.30779	2	4	12.788	2	0.1164	170.937	7.30034	1185.92	3584	0.16667
PTRH2	4	0.30779	2	4	11.558	2	0.1164	170.346	7.30034	811.156	2920	0.16667
TAF8	12	0.47366	4	4	33.754	1	0.1164	186.82	7.59713	30.7569	236	0.83333
TULP4	4	0	1	4	21.876	6	0.13303	183.8	7.50992	5236.8	21518	0
STOM	4	0.30779	2	4	23.972	2	0.1164	186.082	7.57744	1629.45	6950	0.16667
MANBA	4	0	1	4	8.608	2	0.1164	162.879	7.08934	466.797	1812	0
GANAB	4	0	1	4	18.622	2	0.13303	186.417	7.55775	2104.89	8704	0
XPO7	5	0.30898	3	4	22.568	1	0.1164	184.323	7.55915	336.508	1656	0.33333
FZD1	4	0	1	4	14.796	2	0.1164	164.952	7.14139	1597.33	7262	0
FUBP1	5	0.30898	3	4	23.962	1	0.1164	178.45	7.42834	329.268	2140	0.33333
FOSB	8	0.37893	4	4	39.112	1	0.13303	200.007	7.80813	137.985	1266	0.66667
SPRY1	5	0.30898	3	4	37.015	2	0.1164	183.501	7.52258	1335.36	7104	0.33333
OSBPL8	4	0	1	4	3.548	1	0.1164	141.19	6.52951	726.635	2684	0
EIF5	4	0	1	4	19.785	3	0.1164	184.087	7.54368	923.231	4426	0
DRD5	4	0	1	4	4.121	3	0.10346	143.155	6.57312	2196.79	8298	0
DEPDC5	7	0.46346	3	4	17.44	1	0.1164	168.856	7.2497	226.832	1016	0.5
SNX17	4	0	1	4	25.012	1	0.13303	187.067	7.6112	1051.47	5806	0
MBOAT2	4	0	1	4	16.77	2	0.1164	172.177	7.32284	899.826	5258	0
SCO1	4	0	1	4	9.511	2	0.1164	152.765	6.83475	742.007	2270	0
COL28A1	7	0.46346	3	4	24.691	1	0.1164	167.244	7.17515	687.269	3056	0.5
DENND1C	4	0	1	4	14.881	2	0.1164	177.323	7.43537	3028.72	11098	0
PIK3C2A	4	0	1	4	29.357	3	0.1164	188.532	7.62949	1731.77	7938	0
LRRC27	4	0	1	4	5.789	7	0.1164	154.096	6.89945	5265.08	21126	0
CD82	7	0.46346	3	4	34.3	1	0.13303	187.717	7.62245	350.295	1488	0.5
CCL24	24	0.56839	4	4	49.68	1	0.13303	191.7	7.67309	0	0	1
STK38	4	0	1	4	8.959	2	0.10346	149.755	6.76864	1398.58	8956	0
PRR18	4	0.30779	2	4	3.672	3	0.10346	137.308	6.3565	1550.25	8778	0.16667
HAUS6	4	0	1	4	11.053	2	0.1164	163.081	7.11326	1657.19	8504	0
USP38	4	0	1	4	18.067	3	0.1164	170.717	7.2708	2773.88	16568	0
HSPA4L	4	0.30779	2	4	7.372	2	0.1164	155.848	6.93321	1613.19	6754	0.16667
CHMP1B	7	0.46346	3	4	11.272	1	0.1164	165.52	7.1864	738.422	3928	0.5
PERM1	7	0.46346	3	4	22.557	7	0.13303	185.919	7.59854	1678.65	9120	0.5
YIPF7	5	0.30898	3	4	33.199	1	0.1164	188.587	7.6323	1786.91	10672	0.33333
NUFIP2	4	0	1	4	11.045	1	0.1164	164.889	7.17515	384.803	1570	0
SAT1	4	0	1	4	15.537	3	0.13303	176.402	7.43397	1732.14	6900	0
ATP6AP2	4	0	1	4	19.264	2	0.1164	183.46	7.54227	773.667	3722	0
SIK3	7	0.46346	3	4	39.637	1	0.13303	193.238	7.71388	311.6	2026	0.5
IFRD1	4	0	1	4	15.983	1	0.1164	168.801	7.22016	423.641	1854	0
METTL3	4	0	1	4	7.588	7	0.1164	158.729	7.0162	7593.36	31656	0
KMO	4	0	1	4	13.9	2	0.1164	174.87	7.37348	2181.61	12006	0
PTS	4	0	1	4	21.176	2	0.13303	185.674	7.55493	2470.08	10696	0
ADH7	4	0	1	4	4.679	2	0.10346	144.028	6.59422	1104.96	3480	0
PDP1	4	0	1	4	7.012	2	0.1164	157.806	6.98807	1109.75	3396	0
HMGCLL1	4	0.30779	2	4	20.758	2	0.1164	178.154	7.42271	744.603	3756	0.16667
CLK2	7	0.46346	3	4	12.781	2	0.1164	156.744	6.96416	1322	6802	0.5
ACIN1	7	0.46346	3	4	15.574	1	0.1164	171.142	7.2933	515.091	2418	0.5
CLIC4	4	0.30779	2	4	13.069	4	0.1164	174.242	7.37067	2917.21	10622	0.16667
ACBD3	4	0.30779	2	4	10.632	1	0.1164	162.033	7.09216	685.223	2132	0.16667
EVL	4	0	1	4	18.796	2	0.1164	176.561	7.39036	1665.79	8174	0
ZNF609	3	0	1	3	4.933	2	0.1164	149.481	6.77989	346.812	1114	0
ZCCHC4	3	0	1	3	3.566	2	0.10346	136.248	6.38463	1490.64	5990	0
ZNF488	3	0	1	3	10.549	3	0.1164	159.901	7.04011	2642	12466	0
PNMAL1	3	0	1	3	1.859	2	0.09312	123.735	5.88247	1467.05	7842	0
TMEM171	3	0	1	3	7.065	8	0.1164	161.792	7.102	3398.91	16028	0
THOP1	3	0	1	3	21.709	1	0.1164	177.546	7.42834	240.31	1212	0
NUP62CL	3	0	1	3	5.561	2	0.1164	150.656	6.81505	1413.79	4960	0
RUFY2	3	0	1	3	5.044	2	0.13303	151.288	6.85303	1398.68	5852	0
MXD4	3	0.30779	2	3	15.35	2	0.1164	177.008	7.43256	613.558	2114	0.33333
SESN3	3	0.30779	2	3	14.724	1	0.1164	169.582	7.26236	214.663	864	0.33333
REEP6	3	0	1	3	3.497	3	0.10346	133.336	6.28195	2642	9898	0
PEG10	3	0	1	3	5.87	3	0.10346	146.001	6.6758	2110.19	10926	0
MBTPS2	3	0.30779	2	3	14.638	2	0.1164	159.895	7.02886	1322	7330	0.33333
SMOC2	3	0	1	3	22.433	2	0.1164	191.882	7.70685	1107.32	5254	0
SFXN1	3	0	1	3	7.888	1	0.1164	163.25	7.1231	1015.88	2782	0
TMED5	3	0.30779	2	3	6.258	3	0.1164	144.879	6.63923	2640	12416	0.33333
MEST	3	0	1	3	9.119	3	0.1164	160.627	7.08653	2081.53	8484	0
KRTAP4-3	3	0.30779	2	3	1.401	2	0.00351	3.5	0.02633	6	6	0.33333
KRTAP20-2	3	0.30779	2	3	1.419	2	0.00351	3.5	0.02633	6	6	0.33333
KIF26B	3	0.30779	2	3	5.469	1	0.1164	154.751	6.92899	464.437	1390	0.33333
PRELID1	3	0	1	3	6.761	1	0.1164	153.113	6.88539	206.713	920	0
PYGO2	4	0.30898	3	3	20.006	1	0.1164	174.815	7.37067	57.7786	526	0.66667
NEO1	3	0	1	3	13.964	3	0.1164	163.205	7.10341	2816.21	15972	0
PPIP5K2	3	0.30779	2	3	27.117	1	0.13303	173.221	7.35519	43.0572	428	0.33333
ZMIZ1	3	0.30779	2	3	11.409	2	0.1164	155.582	6.94306	424.043	2922	0.33333
IL20RA	4	0.30898	3	3	26.926	1	0.13303	188.933	7.62527	95.156	1516	0.66667
PSIP1	3	0	1	3	13.82	3	0.1164	167.542	7.2286	2468.9	10138	0
MYPN	3	0	1	3	8.514	2	0.1164	162.356	7.11044	701.386	2526	0
RNFT1	4	0.30898	3	3	7.294	1	0.1164	155.552	6.96697	87.7668	370	0.66667
HAGHL	3	0	1	3	3.7	3	0.10346	140.109	6.49013	2265.06	7244	0
GREB1L	3	0	1	3	3.992	3	0.1164	143.344	6.59422	2504.61	10436	0
KCNQ4	3	0	1	3	10.258	1	0.1164	162.585	7.13295	406.721	1154	0
SBK1	3	0	1	3	7.354	2	0.1164	155.169	6.94165	373.861	1222	0
ITPKB	3	0	1	3	3.587	3	0.10346	139.269	6.48028	2642	10158	0
ZBTB7A	3	0.30779	2	3	26.64	2	0.1164	182.158	7.50289	1322	7656	0.33333
FSCN2	3	0	1	3	13.734	1	0.1164	167.557	7.21875	303.503	1710	0
GSG1L	3	0	1	3	3.917	2	0.10346	130.937	6.18911	1382.4	8496	0
PTPDC1	3	0	1	3	18.499	1	0.1164	173.089	7.34254	616.189	4540	0
SAP30	3	0	1	3	14.174	1	0.1164	165.319	7.18218	141.002	784	0
KLF10	3	0.30779	2	3	31.98	4	0.1164	193.974	7.72795	635.62	4048	0.33333
RAI2	3	0	1	3	10.061	2	0.1164	162.094	7.11466	948.048	3484	0
PUSL1	3	0.30779	2	3	12.916	1	0.10346	146.388	6.65189	201.792	790	0.33333
ESYT2	3	0	1	3	3.185	1	0.10346	130.91	6.17926	669.982	2892	0
NT5DC3	4	0.30898	3	3	6.434	1	0.1164	152.138	6.85585	38.9332	156	0.66667
DPF2	3	0.30779	2	3	5.276	1	0.10346	141.185	6.53514	244.33	994	0.33333
MRPL54	3	0.30779	2	3	13.319	1	0.1164	154.32	6.85585	97.9428	890	0.33333
LEPROTL1	3	0	1	3	2.366	2	0.10346	130.872	6.18911	1575.06	6418	0
DDHD1	3	0.30779	2	3	17.046	2	0.1164	172.923	7.35098	1322	5008	0.33333
TJP2	3	0	1	3	25.945	2	0.1164	189.84	7.65902	599.99	4048	0
FZD9	3	0	1	3	9.855	1	0.1164	155.632	6.94306	75.1918	440	0
ERC1	3	0	1	3	11.181	1	0.10346	164.194	7.14983	448.733	1778	0
OSBPL7	3	0	1	3	4.376	2	0.1164	149.601	6.78974	608.589	2636	0
LOXL2	6	0.46346	3	3	33.696	1	0.1164	169.382	7.24267	0	0	1
CTHRC1	3	0	1	3	21.48	1	0.1164	166.095	7.17796	143.406	1000	0
WDR19	3	0	1	3	14.579	8	0.1164	178.894	7.47757	1746.04	6364	0
ROR1	3	0	1	3	12.55	4	0.1164	172.794	7.34676	790.233	2678	0
CIDEA	6	0.46346	3	3	33.083	1	0.13303	187.738	7.6337	0	0	1
CHST10	3	0	1	3	8.309	2	0.1164	152.144	6.84319	1800.19	7866	0
RSPRY1	3	0	1	3	3.228	3	0.1164	135.287	6.33962	701.703	2148	0
TSC22D4	3	0	1	3	12.214	5	0.13303	172.8	7.38333	3831.43	14402	0
CEP95	3	0	1	3	4.253	1	0.1164	143.274	6.62657	716.499	2252	0
RALGPS1	3	0	1	3	6.663	2	0.1164	152.324	6.85866	1765.21	8590	0
TRPM7	3	0	1	3	17.048	2	0.1164	172.106	7.31159	1481.44	8288	0
ELTD1	3	0	1	3	22.3	2	0.1164	165.061	7.13717	839.645	5192	0
SNTG2	3	0	1	3	9.968	1	0.1164	169.151	7.28486	1263.86	3950	0
WDR5B	3	0	1	3	5.431	3	0.1164	150.919	6.82771	2784.64	11482	0
RBM12B	3	0.30779	2	3	8.561	2	0.1164	156.067	6.9515	1341.26	4848	0.33333
C6orf120	3	0.30779	2	3	3.021	1	0.10346	134.542	6.29742	573.955	2146	0.33333
BTAF1	6	0.46346	3	3	28.585	1	0.1164	182.604	7.5268	0	0	1
KCNH4	3	0	1	3	12.635	3	0.1164	171.854	7.32847	1636.05	6394	0
PGAM5	6	0.46346	3	3	27.839	1	0.13303	184.317	7.59151	0	0	1
PWWP2A	3	0.30779	2	3	8.208	1	0.1164	152.752	6.88117	281.514	948	0.33333
RUNX1T1	3	0	1	3	11.362	1	0.1164	156.483	6.9529	98.1682	498	0
WDR91	3	0	1	3	2.535	3	0.10346	135.547	6.33962	3751.41	17608	0
RAB40C	3	0	1	3	3.709	1	0.10346	139.112	6.45918	464.115	1792	0
ARHGAP30	4	0.30898	3	3	31.217	1	0.13303	182.276	7.4846	17.4747	140	0.66667
TRIB1	3	0	1	3	23.216	1	0.13303	184.479	7.57885	457.224	2232	0
TMEM199	3	0	1	3	7.522	1	0.1164	161.237	7.08512	292.255	1078	0
ARHGEF4	3	0	1	3	11.183	1	0.1164	158.365	7.00495	570.9	1856	0
SERPINA11	3	0.30779	2	3	20.633	2	0.1164	175.389	7.38895	3161.1	14490	0.33333
ANKMY2	3	0.30779	2	3	16.044	1	0.1164	171.704	7.3355	225.545	1382	0.33333
TSPAN13	3	0.30779	2	3	23.477	1	0.1164	179.36	7.48179	121.038	656	0.33333
FAM32A	3	0	1	3	14.633	3	0.1164	170.125	7.26658	2932.13	13824	0
SLC25A32	3	0	1	3	10.313	3	0.1164	165.835	7.20328	1957.11	7224	0
CYP4Z1	3	0	1	3	4.214	2	0.1164	140.264	6.49294	1402.29	4998	0
RDH10	3	0	1	3	7.177	1	0.1164	151.489	6.81927	639.147	2698	0
ACTR1A	3	0	1	3	15.141	2	0.1164	170.846	7.30034	861.75	4428	0
PIP4K2B	3	0.30779	2	3	20.287	2	0.1164	169.292	7.23704	1322	7630	0.33333
ACTBL2	3	0	1	3	25.761	1	0.1164	176.887	7.40161	100.712	1094	0
MYO1B	6	0.46346	3	3	32.949	1	0.1164	180.657	7.4846	0	0	1
ACR	3	0	1	3	25.418	2	0.1164	178.505	7.43959	1190.21	7926	0
C21orf59	3	0	1	3	19.486	2	0.1164	170.526	7.25814	711.501	2980	0
ACOT11	3	0	1	3	5.97	1	0.1164	146.611	6.68283	191.328	624	0
ACOT1	3	0	1	3	12.182	1	0.1164	160.023	7.04433	462.109	1990	0
MLX	3	0.30779	2	3	23.191	1	0.13303	183.224	7.56056	196.844	1176	0.33333
RASD1	3	0	1	3	9.883	1	0.1164	157.894	7.01057	536.909	1960	0
ABCG8	3	0.30779	2	3	20.545	1	0.13303	178.421	7.4621	95.9835	468	0.33333
SLC22A9	3	0.30779	2	3	1.716	3	0.09312	109.587	5.22698	2640	10960	0.33333
ADCK2	3	0	1	3	5.291	1	0.1164	151.711	6.85725	245.989	886	0
ZKSCAN1	2	0	1	2	6.419	2	0.1164	149.411	6.80943	223.551	728	0
SLC2A12	2	0	1	2	1.27	3	0.00421	2	0.01475	2	2	0
SLC16A9	2	0	1	2	1.817	6	0.10346	131.623	6.22287	908.374	3872	0
SIPA1L3	2	0	1	2	12.426	2	0.1164	167.723	7.25673	1322	5496	0
RNF125	2	0	1	2	3.114	3	0.10346	133.912	6.32696	2640	10700	0
RNF111	2	0	1	2	13.508	1	0.1164	168.399	7.23845	84.2464	388	0
SLC2A4RG	2	0	1	2	17.416	1	0.1164	179.542	7.49304	85.2285	704	0
SLC50A1	2	0	1	2	4.242	1	0.1164	140.599	6.53514	204.437	516	0
SAMD11	2	0	1	2	3.765	1	0.1164	146.665	6.73769	138.051	664	0
QPCTL	2	0.30779	2	2	5.06	1	0.1164	138.517	6.47465	0	0	1
THG1L	2	0	1	2	10.903	1	0.1164	157.423	6.98385	31.3155	242	0
PLEKHA4	2	0	1	2	5.253	2	0.10346	146.749	6.73769	346.661	1430	0
TRIM27	2	0	1	2	8.498	1	0.1164	161.145	7.09216	104.297	502	0
PIGT	2	0	1	2	3.706	1	0.10346	135.163	6.36494	61.3132	168	0
UBIAD1	2	0	1	2	11.879	1	0.1164	160.193	7.0795	57.8308	252	0
ZFP36L2	2	0	1	2	10.703	2	0.1164	167.539	7.25251	1144.47	4936	0
PNCK	2	0	1	2	6.353	3	0.1164	157.021	7.02605	476.191	1998	0
RNF135	2	0	1	2	1.417	2	0.09312	111.279	5.4	1322	5352	0
VGLL2	2	0	1	2	15.586	3	0.1164	175.894	7.42693	392.958	1884	0
ZNF212	2	0	1	2	2.056	2	0.10346	118.3	5.71227	1322	6210	0
VAT1	2	0	1	2	4.155	1	0.10346	139.595	6.49575	122.339	564	0
SP110	2	0	1	2	15.172	4	0.1164	158.187	6.98244	1989.26	13636	0
ZSCAN29	2	0	1	2	2.529	3	0.1164	136.932	6.46903	1289.39	4556	0
STXBP4	2	0	1	2	21.869	1	0.1164	178.073	7.46632	6.74327	72	0
LONRF3	2	0	1	2	4.412	2	0.1164	147.918	6.75316	1322	4600	0
KRTAP19-7	2	0.30779	2	2	1.301	1	0.00351	3	0.02458	0	0	1
MSS51	2	0	1	2	3.93	1	0.10346	137.89	6.45777	157.038	464	0
MOCOS	2	0	1	2	1.752	2	0.10346	116.088	5.65178	185.119	660	0
KIAA1755	2	0	1	2	3.388	2	0.10346	130.01	6.17645	1322	7416	0
XPR1	2	0	1	2	4.172	2	0.10346	139.747	6.49857	304.408	1194	0
KIAA1614	2	0	1	2	2.718	1	0.10346	133.791	6.2932	146.08	380	0
LRRC52	2	0	1	2	4.64	2	0.1164	147.563	6.76582	1322	5032	0
OSMR	2	0	1	2	23.232	1	0.13303	188.433	7.62386	95.156	1516	0
HTATIP2	2	0	1	2	7.431	1	0.1164	156.51	6.9726	261.415	900	0
HPS4	2	0	1	2	2.058	2	0.10346	131.431	6.23975	1322	5354	0
NPAT	2	0	1	2	11.665	1	0.1164	160.561	7.0809	68.5903	456	0
HERC3	2	0	1	2	8.653	1	0.1164	152.781	6.88961	30.9746	150	0
SLC46A3	2	0	1	2	2.677	2	0.10346	132.82	6.30305	581.149	1928	0
KIAA2026	2	0	1	2	1.461	1	0.09312	116.494	5.62365	229.421	564	0
NCKAP5L	2	0	1	2	1.291	2	0.00281	2.5	0.02247	4	4	0
GSTZ1	2	0	1	2	1.289	2	0.00281	2.5	0.02247	4	4	0
NETO2	2	0	1	2	3.849	1	0.1164	134.85	6.33821	482.463	1732	0
OPRD1	2	0	1	2	7.911	1	0.1164	154.275	6.92196	331.782	1284	0
GM2A	2	0	1	2	4.559	2	0.1164	148.326	6.77708	395.235	1378	0
GNPTG	2	0	1	2	4.036	1	0.1164	147.338	6.73488	83.4344	252	0
TNFAIP8L3	2	0	1	2	5.017	2	0.1164	148.461	6.78552	1322	5444	0
GLIPR1	2	0	1	2	18.624	1	0.1164	174.446	7.38473	91.3102	526	0
ST8SIA4	2	0	1	2	3.953	1	0.10346	141.085	6.55202	64.4294	152	0
SLC35D1	2	0	1	2	6.898	1	0.10346	144.112	6.60828	153.705	648	0
TBC1D32	2	0	1	2	3.097	2	0.10346	132.705	6.27491	1322	5836	0
FAM57A	2	0	1	2	1.339	2	0.09312	112.04	5.41266	1322	6334	0
FAM35A	2	0	1	2	6.707	1	0.1164	148.629	6.7602	36.3824	196	0
RTFDC1	2	0	1	2	2.887	2	0.10346	134.326	6.33962	1322	6190	0
FAM151B	2	0	1	2	6.091	2	0.1164	151.71	6.85866	183.178	824	0
PITPNC1	2	0	1	2	9.589	2	0.1164	152.311	6.85866	1291.03	5812	0
MBLAC2	2	0	1	2	1.578	1	0.09312	120.244	5.76994	163.675	374	0
HDHD3	2	0	1	2	1.366	1	0.10346	119.244	5.77275	73.8386	188	0
EPM2AIP1	2	0	1	2	3.753	2	0.10346	136.539	6.40573	813.519	3074	0
PDE7A	2	0	1	2	11.725	2	0.1164	158.943	7.02745	72.2654	680	0
ZNF300	2	0	1	2	7.907	2	0.1164	148.335	6.75176	1322	8988	0
EMC1	2	0.30779	2	2	5.731	1	0.1164	147.751	6.75176	0	0	1
RAMP2	2	0	1	2	4.917	1	0.10346	139.859	6.49997	65.9451	358	0
FOXQ1	2	0	1	2	11.883	1	0.1164	158.624	7.04574	426.688	2410	0
OSR2	2	0	1	2	11.119	1	0.1164	160.363	7.0795	32.1844	170	0
NRGN	2	0	1	2	4.759	1	0.10346	142.108	6.5703	318.754	876	0
ZNF280C	2	0	1	2	4.048	1	0.10346	137.487	6.43105	200.144	534	0
KCNK7	2	0.30779	2	2	4.291	1	0.10346	138.427	6.4634	0	0	1
MSI1	2	0	1	2	9.525	1	0.1164	159.644	7.1006	22.5021	150	0
PMP22	2	0	1	2	2.931	2	0.10346	132.493	6.27491	1322	6250	0
CLIP4	2	0.30779	2	2	14.072	1	0.1164	156.339	6.97682	0	0	1
TTYH1	2	0.30779	2	2	3.088	1	0.10346	136.686	6.4423	0	0	1
CLIC1	2	0.30779	2	2	3.464	1	0.10346	136.686	6.4423	0	0	1
FAM73B	2	0	1	2	7.612	2	0.10346	136.406	6.38322	1322	10508	0
DGKG	2	0	1	2	8.899	1	0.10346	144.226	6.62094	44.5915	246	0
CHSY3	2	0.30779	2	2	4.528	1	0.10346	140.776	6.52107	0	0	1
GCNT2	2	0	1	2	3.212	1	0.10346	134.419	6.34524	49.118	214	0
DOK7	2	0	1	2	6.117	2	0.1164	150.776	6.84037	1322	5866	0
GJD2	2	0	1	2	9.097	1	0.1164	153.457	6.91352	6.06667	18	0
RFX7	2	0	1	2	2.349	2	0.10346	123.988	5.94577	1322	5704	0
CENPL	2	0.30779	2	2	5.764	1	0.1164	144.511	6.66173	0	0	1
TFAP4	2	0	1	2	15.009	1	0.1164	166.869	7.23282	12.2511	122	0
TSPAN10	2	0	1	2	11.05	2	0.1164	161.064	7.07247	843.531	4230	0
CD177	2	0.30779	2	2	32.049	1	0.13303	181.426	7.47616	0	0	1
RNF113B	2	0.30779	2	2	15.626	1	0.1164	165.246	7.17515	0	0	1
PLPPR1	2	0	1	2	1.66	1	0.10346	119.699	5.76009	108.23	438	0
CASKIN2	2	0	1	2	1.863	1	0.10346	123.16	5.92045	243.622	860	0
C20orf27	2	0	1	2	19.034	1	0.13303	174.09	7.38051	26.5073	218	0
C1orf162	2	0.30779	2	2	22.398	1	0.1164	158.157	6.99369	0	0	1
C11orf57	2	0	1	2	3.403	2	0.10346	134.549	6.34384	1322	7942	0
HIF3A	2	0.30779	2	2	28.373	1	0.1164	185.758	7.59291	0	0	1
ASB1	2	0	1	2	11.858	2	0.1164	169.829	7.3144	1322	5548	0
ARID5A	2	0	1	2	10.818	1	0.1164	157.407	7.02323	108.331	586	0
ARID3B	2	0	1	2	8.575	1	0.1164	151.737	6.85303	51.2162	230	0
ARHGEF9	2	0	1	2	4.824	1	0.1164	149.768	6.81083	381.112	1512	0
TSPAN6	2	0	1	2	8.787	1	0.1164	159.988	7.07387	161.062	622	0
APC2	2	0	1	2	5.189	1	0.10346	144.505	6.6547	129.395	334	0
ANKRD9	2	0	1	2	1.269	3	0.00421	2	0.01475	2	2	0
ZBTB7C	2	0	1	2	15.761	3	0.1164	158.502	7.00635	2211.94	14518	0
MPHOSPH9	2	0	1	2	1.318	2	0.09312	106.857	5.16509	1322	5350	0
ALKBH5	2	0	1	2	2.444	3	0.10346	127.441	6.09205	2640	10696	0
HBM	2	0.30779	2	2	19.399	1	0.1164	173.827	7.36082	0	0	1
HEMGN	2	0.30779	2	2	19.985	1	0.1164	173.827	7.36082	0	0	1
UGT2B17	2	0	1	2	2.308	1	0.09312	126.119	6.01047	235.267	534	0
RCBTB1	2	0	1	2	5.428	1	0.10346	147.819	6.75598	114.747	402	0
COLEC12	2	0	1	2	20.807	1	0.1164	168.951	7.25111	55.0944	384	0
PYGB	2	0	1	2	13.5	1	0.1164	168.644	7.25533	333.816	1230	0
PRR12	2	0	1	2	4.416	1	0.10346	141.776	6.57734	111.784	930	0
RIMKLB	2	0.30779	2	2	16.06	1	0.1164	163.623	7.15686	0	0	1
SLCO4A1	2	0.30779	2	2	1.288	1	0.08465	93.6393	4.29862	0	0	1
ABCC5	2	0.30779	2	2	1.322	1	0.08465	93.6393	4.29862	0	0	1
AAK1	2	0	1	2	10.947	1	0.1164	171.575	7.34254	547.163	1852	0
ZNF541	1	0	1	1	2.02	1	0.10346	127.389	6.11034	0	0	0
ZNF84	1	0	1	1	1.688	1	0.09312	112.014	5.45486	0	0	0
ZBTB6	1	0	1	1	4.598	1	0.10346	130.977	6.22287	0	0	0
TRIML2	1	0	1	1	1.118	1	0.00281	1	0.00843	0	0	0
TRIM61	1	0	1	1	1.118	1	0.00281	1	0.00843	0	0	0
TRANK1	1	0	1	1	1.102	1	0.00281	1	0.00843	0	0	0
TMEM140	1	0	1	1	1.102	1	0.00281	1	0.00843	0	0	0
SYNGR3	1	0	1	1	2.875	1	0.10346	130.187	6.19755	0	0	0
TP53RK	1	0	1	1	1.79	1	0.09312	120.726	5.83886	0	0	0
TESK1	1	0	1	1	5.983	1	0.10346	141.579	6.59281	0	0	0
SPINK9	1	0	1	1	1.124	1	0.00281	1	0.00843	0	0	0
SPINK4	1	0	1	1	1.124	1	0.00281	1	0.00843	0	0	0
SLC7A6OS	1	0	1	1	1.115	1	0.00281	1	0.00843	0	0	0
SLC7A6	1	0	1	1	1.115	1	0.00281	1	0.00843	0	0	0
SLC5A9	1	0	1	1	1.146	1	0.00211	1.5	0.01264	0	0	0
SLC25A24	1	0	1	1	1.148	1	0.00211	1.5	0.01264	0	0	0
TMEM241	1	0	1	1	2.747	1	0.10346	132.518	6.32696	0	0	0
ZFAND5	1	0	1	1	1.234	1	0.09312	114.884	5.53785	0	0	0
ZFAND1	1	0	1	1	1.465	1	0.09312	114.884	5.53785	0	0	0
SCIMP	1	0	1	1	1.183	1	0.10346	120.335	5.85574	0	0	0
SMOX	1	0	1	1	2.952	1	0.1164	137.668	6.50419	0	0	0
ZSCAN5A	1	0	1	1	1.898	1	0.1164	121.992	5.92326	0	0	0
TLX2	1	0	1	1	1.128	1	0.00281	1	0.00843	0	0	0
RANBP17	1	0	1	1	1.128	1	0.00281	1	0.00843	0	0	0
SEC14L1	1	0	1	1	1.794	1	0.10346	122.567	5.92889	0	0	0
QSOX2	1	0	1	1	1.522	1	0.09312	108.254	5.22136	0	0	0
PTPN21	1	0	1	1	3.826	1	0.1164	142.726	6.62516	0	0	0
ZNF844	1	0	1	1	1.145	1	0.00281	1	0.00843	0	0	0
PSD3	1	0	1	1	1.145	1	0.00281	1	0.00843	0	0	0
PSD2	1	0	1	1	1.465	1	0.09312	110.015	5.35217	0	0	0
PRDM4	1	0	1	1	2.992	1	0.10346	127.389	6.11034	0	0	0
PRSS37	1	0	1	1	1.121	1	0.00281	1	0.00843	0	0	0
PRADC1	1	0	1	1	1.121	1	0.00281	1	0.00843	0	0	0
PSORS1C2	1	0	1	1	15.762	1	0.13303	178.698	7.48882	0	0	0
RCN3	1	0	1	1	1.147	1	0.08465	103.243	4.95269	0	0	0
OR51V1	1	0	1	1	5.08	1	0.10346	140.858	6.57312	0	0	0
OR13C5	1	0	1	1	2.262	1	0.10346	128.617	6.17223	0	0	0
ZNF611	1	0	1	1	2.211	1	0.10346	121.463	5.88528	0	0	0
SDR16C5	1	0	1	1	4.472	1	0.10346	136.885	6.42402	0	0	0
NLRP2	1	0	1	1	1.489	1	0.10346	120.162	5.81495	0	0	0
NLRC5	1	0	1	1	1.14	1	0.08465	94.8271	4.47023	0	0	0
PRRX2	1	0	1	1	10.828	1	0.10346	150.429	6.81787	0	0	0
NPM3	1	0	1	1	3.827	1	0.10346	141.878	6.57874	0	0	0
MYT1	1	0	1	1	5.027	1	0.10346	136.489	6.4198	0	0	0
MTMR11	1	0	1	1	1.437	1	0.09312	99.7897	4.78249	0	0	0
MPZL1	1	0	1	1	1.166	1	0.00187	1.83333	0.01873	0	0	0
MLF2	1	0	1	1	1.136	1	0.09312	110.952	5.40985	0	0	0
MIDN	1	0	1	1	1.473	1	0.09312	110.015	5.35217	0	0	0
MIA2	1	0	1	1	7.447	1	0.10346	145.084	6.66033	0	0	0
SALL2	1	0	1	1	1.983	1	0.10346	126.525	6.08643	0	0	0
MESDC1	1	0	1	1	2.27	1	0.10346	126.115	6.06533	0	0	0
MCOLN3	1	0	1	1	3.125	1	0.10346	134.88	6.38182	0	0	0
NIPAL4	1	0	1	1	2.769	1	0.10346	127.238	6.09909	0	0	0
MARCKSL1	1	0	1	1	3.735	1	0.10346	138.806	6.49294	0	0	0
MAGIX	1	0	1	1	3.777	1	0.10346	133.007	6.31571	0	0	0
SLC26A10	1	0	1	1	1.39	1	0.10346	119.788	5.83605	0	0	0
RNF121	1	0	1	1	1.6	1	0.10346	119.857	5.82339	0	0	0
KRTAP3-1	1	0	1	1	1.149	1	0.00234	2.33333	0.02107	0	0	0
KRTAP5-4	1	0	1	1	1.16	1	0.00234	2.33333	0.02107	0	0	0
KRT6B	1	0	1	1	3.359	1	0.10346	136.128	6.4212	0	0	0
TM4SF4	1	0	1	1	3.372	1	0.10346	136.548	6.44371	0	0	0
PALMD	1	0	1	1	1.77	1	0.10346	129.953	6.22709	0	0	0
N4BP3	1	0	1	1	1.298	1	0.09312	107.973	5.24668	0	0	0
KIAA1217	1	0	1	1	4.116	1	0.10346	133.011	6.30727	0	0	0
KANK3	1	0	1	1	1.512	1	0.09312	103.739	5.01599	0	0	0
STKLD1	1	0	1	1	1.65	1	0.09312	114.037	5.55051	0	0	0
ITPK1	1	0	1	1	1.731	1	0.09312	114.037	5.55051	0	0	0
SH3BP1	1	0	1	1	11.755	1	0.1164	157.699	7.00495	0	0	0
IKBIP	1	0	1	1	5.604	1	0.10346	147.274	6.74894	0	0	0
HPS3	1	0	1	1	1.142	1	0.09312	108.947	5.30998	0	0	0
GTF3C4	1	0	1	1	12.462	1	0.1164	171.863	7.33832	0	0	0
MFSD2A	1	0	1	1	1.142	1	0.00187	1.83333	0.01873	0	0	0
ZNF827	1	0	1	1	3.577	1	0.10346	136.15	6.40714	0	0	0
PRUNE	1	0	1	1	10.479	1	0.1164	156.627	6.96134	0	0	0
TMEM88	1	0	1	1	1.341	1	0.10346	116.692	5.66444	0	0	0
GPR137B	1	0	1	1	4.462	1	0.1164	147.594	6.77426	0	0	0
LRRTM4	1	0	1	1	5.914	1	0.1164	148.217	6.77426	0	0	0
NOTUM	1	0	1	1	7.802	1	0.1164	148.217	6.77426	0	0	0
GNPDA1	1	0	1	1	4.243	1	0.1164	142.736	6.63501	0	0	0
GIMAP2	1	0	1	1	3.086	1	0.10346	143.159	6.64767	0	0	0
KBTBD4	1	0	1	1	5.896	1	0.1164	144.193	6.66314	0	0	0
TAL2	1	0	1	1	14.018	1	0.1164	169.52	7.28205	0	0	0
RPP25L	1	0	1	1	7.445	1	0.10346	148.935	6.7813	0	0	0
SCG5	1	0	1	1	5.204	1	0.1164	147.794	6.7827	0	0	0
WDR45B	1	0	1	1	5.514	1	0.1164	150.652	6.85585	0	0	0
TBC1D2B	1	0	1	1	5.966	1	0.1164	150.652	6.85585	0	0	0
KREMEN2	1	0	1	1	3.452	1	0.10346	130.27	6.21162	0	0	0
FRRS1L	1	0	1	1	1.666	1	0.09312	108.407	5.25934	0	0	0
FAM86C1	1	0	1	1	1.616	1	0.09312	109.778	5.34514	0	0	0
KRTAP5-5	1	0	1	1	2.152	1	0.09312	112.167	5.45345	0	0	0
JKAMP	1	0	1	1	1.14	1	0.00281	1	0.00843	0	0	0
FAM69C	1	0	1	1	1.14	1	0.00281	1	0.00843	0	0	0
TLCD2	1	0	1	1	1.176	1	0.08465	95.2767	4.48289	0	0	0
FAM171A2	1	0	1	1	1.631	1	0.09312	114.884	5.53785	0	0	0
PDIK1L	1	0	1	1	1.132	1	0.00281	1	0.00843	0	0	0
FAM110D	1	0	1	1	1.132	1	0.00281	1	0.00843	0	0	0
S100A14	1	0	1	1	11.348	1	0.1164	157.527	7.00495	0	0	0
EMP1	1	0	1	1	1.953	1	0.10346	120.141	5.82198	0	0	0
OTOP2	1	0	1	1	1.457	1	0.09312	116.369	5.64334	0	0	0
DPH7	1	0	1	1	1.391	1	0.10346	121.702	5.89794	0	0	0
DHRS3	1	0	1	1	4.507	1	0.1164	139.543	6.54217	0	0	0
USP36	1	0	1	1	8.414	1	0.1164	150.17	6.79818	0	0	0
DDO	1	0	1	1	1.163	1	0.09312	108.291	5.25934	0	0	0
PLEKHG3	1	0	1	1	2.822	1	0.10346	135.571	6.4212	0	0	0
PLEKHD1	1	0	1	1	2.695	1	0.10346	137.435	6.48309	0	0	0
DCAF15	1	0	1	1	3.212	1	0.10346	137.435	6.48309	0	0	0
FMO4	1	0	1	1	1.854	1	0.10346	114.545	5.56317	0	0	0
CST4	1	0	1	1	12.503	1	0.1164	151.937	6.85303	0	0	0
CREBL2	1	0	1	1	3.122	1	0.10346	137.435	6.48309	0	0	0
CORIN	1	0	1	1	1.806	1	0.10346	121.829	5.9106	0	0	0
NRBF2	1	0	1	1	4.741	1	0.10346	147.871	6.80239	0	0	0
FNDC3B	1	0	1	1	10.43	1	0.1164	152.944	6.89382	0	0	0
CNP	1	0	1	1	1.288	1	0.09312	109.637	5.34514	0	0	0
GCNT7	1	0	1	1	1.797	1	0.10346	122.431	5.91341	0	0	0
CERK	1	0	1	1	4.447	1	0.1164	145.571	6.72784	0	0	0
TMCO2	1	0	1	1	1.143	1	0.00281	1	0.00843	0	0	0
CEP128	1	0	1	1	1.143	1	0.00281	1	0.00843	0	0	0
ST8SIA1	1	0	1	1	12.896	1	0.1164	158.798	7.02886	0	0	0
CCDC90B	1	0	1	1	2.391	1	0.10346	125.237	6.03438	0	0	0
CCDC181	1	0	1	1	3.592	1	0.10346	128.875	6.13707	0	0	0
ZNF764	1	0	1	1	1.145	1	0.00281	1	0.00843	0	0	0
CAPN11	1	0	1	1	1.145	1	0.00281	1	0.00843	0	0	0
RCBTB2	1	0	1	1	4.305	1	0.10346	135.711	6.39307	0	0	0
CA5A	1	0	1	1	6.433	1	0.1164	144.5	6.68846	0	0	0
PCDH18	1	0	1	1	1.12	1	0.00281	1	0.00843	0	0	0
C7orf57	1	0	1	1	1.12	1	0.00281	1	0.00843	0	0	0
ENAM	1	0	1	1	1.136	1	0.00281	1	0.00843	0	0	0
C4orf26	1	0	1	1	1.136	1	0.00281	1	0.00843	0	0	0
C3orf20	1	0	1	1	3.592	1	0.10346	129.646	6.15535	0	0	0
C2orf44	1	0	1	1	3.213	1	0.10346	129.209	6.18348	0	0	0
C1orf198	1	0	1	1	1.17	1	0.08465	91.5949	4.23532	0	0	0
C17orf96	1	0	1	1	4.571	1	0.1164	148.957	6.83053	0	0	0
ZNF845	1	0	1	1	1.131	1	0.00281	1	0.00843	0	0	0
C16orf71	1	0	1	1	1.131	1	0.00281	1	0.00843	0	0	0
C1orf21	1	0	1	1	1.349	1	0.09312	111.076	5.41406	0	0	0
CCDC116	1	0	1	1	1.12	1	0.00281	1	0.00843	0	0	0
BTBD16	1	0	1	1	1.12	1	0.00281	1	0.00843	0	0	0
BEND5	1	0	1	1	2.849	1	0.10346	134.876	6.3987	0	0	0
BAG5	1	0	1	1	1.658	1	0.10346	124.637	6.00344	0	0	0
PLEKHB2	1	0	1	1	2.751	1	0.10346	133.941	6.38463	0	0	0
ARL8B	1	0	1	1	6.095	1	0.1164	151.483	6.89523	0	0	0
ARID5B	1	0	1	1	11.369	1	0.1164	157.699	7.00495	0	0	0
TMEM263	1	0	1	1	3.93	1	0.1164	146.818	6.73206	0	0	0
FAM69A	1	0	1	1	4.398	1	0.1164	146.818	6.73206	0	0	0
ZDHHC12	1	0	1	1	1.154	1	0.00211	1.5	0.01264	0	0	0
CCDC85A	1	0	1	1	1.141	1	0.00281	1	0.00843	0	0	0
ANKRD34A	1	0	1	1	1.141	1	0.00281	1	0.00843	0	0	0
ANKRD18B	1	0	1	1	1.151	1	0.00211	1.5	0.01264	0	0	0
ANKRD17	1	0	1	1	4.657	1	0.1164	137.119	6.44089	0	0	0
PRSS3	1	0	1	1	8.751	1	0.1164	151.769	6.86288	0	0	0
ZNF81	1	0	1	1	5.204	1	0.1164	145.225	6.69127	0	0	0
ADAMTS8	1	0	1	1	12.352	1	0.1164	161.18	7.102	0	0	0
JMY	1	0	1	1	13.248	1	0.1164	161.446	7.10482	0	0	0
CT83	1	0	1	1	1.158	1	0.00281	1	0.00843	0	0	0
ACTL8	1	0	1	1	1.158	1	0.00281	1	0.00843	0	0	0
RGCC	1	0	1	1	14.467	1	0.1164	171.787	7.32003	0	0	0
ABI3	1	0	1	1	3.386	1	0.10346	137.412	6.46059	0	0	0

## Sheet: trainingYM
Hub gene screening of skeletal muscle in response to training aerobic exercise in the younger male according to Cytoscape hubba pluge-in calculation
Gene Symbol	MCC	DMNC	MNC	Degree	EPC	BottleNeck	EcCentricity	Closeness	Radiality	Betweenness	Stress	ClusteringCoefficient
UBB	2840	0.16493	64	68	116.351	83	0.14286	331.326	9.37936	62218.6	452580	0.08516
JUN	8337	0.24678	48	55	114.073	36	0.14286	321.11	9.32574	37501.5	309640	0.12054
EGF	9195	0.26965	42	45	104.889	12	0.14286	307.393	9.22654	27949	220254	0.15657
SIRT1	4773	0.27823	39	42	107.972	12	0.16667	305.067	9.22788	24347.4	216976	0.16376
NPM1	1994	0.21706	39	41	106.767	21	0.14286	303.329	9.19705	27051.9	216558	0.13415
HIST2H2AC	20889	0.3086	37	38	98.035	4	0.14286	284.893	9.00804	9757.42	92292	0.20341
ERBB2	8147	0.29359	33	38	99.423	9	0.14286	302.326	9.20375	19969.5	156106	0.15932
CAT	1504	0.24667	35	37	87.784	14	0.16667	289.067	9.08043	22531.3	162776	0.15616
HSP90AB1	277	0.19684	34	37	100.458	31	0.16667	303.4	9.22922	20606.5	168144	0.11862
PPARGC1A	47681	0.38272	33	36	95.815	11	0.14286	291.193	9.09786	16221.9	130446	0.23175
RPS6KB1	2253	0.27262	33	36	105.252	12	0.16667	305.567	9.24397	20696.6	163180	0.16508
PIK3CA	8422	0.29061	29	35	90.681	26	0.14286	290.26	9.08445	23197.9	171732	0.14958
SMAD2	8008	0.31488	32	34	98.875	4	0.14286	291.802	9.10054	9151.37	91384	0.20321
FGF2	8886	0.33818	31	33	97.54	6	0.14286	294.926	9.15013	12687.8	110090	0.2197
SMAD4	7676	0.2857	31	33	97.987	10	0.14286	292.16	9.10724	8568.84	84792	0.18561
NCBP1	7128	0.30367	29	33	92.99	9	0.14286	282.186	9.00536	14925.6	110996	0.17614
CUL1	335	0.23222	28	33	84.706	19	0.14286	288.06	9.07909	20983.8	134830	0.12689
SYNCRIP	115003	0.40523	31	32	99.387	2	0.14286	276.019	8.92493	7665.58	66884	0.28024
ELAVL1	110301	0.4049	29	32	97.954	3	0.14286	284.643	9.03485	10309.9	89976	0.25
HIST1H2AC	20846	0.35632	32	32	93.416	2	0.14286	279.41	8.97185	5115.17	63458	0.26008
CCNA2	1948	0.30936	32	32	99.662	1	0.14286	295.093	9.13807	12625.4	118822	0.22581
UBE2D1	335	0.23195	26	31	81.967	14	0.14286	285.41	9.03887	13474.8	91418	0.12688
KAT2B	12353	0.34612	29	30	95.472	12	0.14286	282.902	9.00134	7798.59	77830	0.24368
RPL10A	162701	0.38126	28	29	89.249	19	0.14286	279.126	8.99196	9583.21	93498	0.27094
HIST1H2BN	5649	0.3778	28	29	92.569	8	0.14286	278.993	8.9866	5596.18	58542	0.26847
SRSF3	116735	0.46088	27	28	89.422	1	0.14286	259.545	8.74531	4100.83	35872	0.33069
RPL26	162048	0.40189	27	27	89.725	1	0.14286	276.926	8.96783	7611.73	83982	0.31054
DHX15	56940	0.42445	25	27	88.809	4	0.14286	261.155	8.76408	7659.84	61046	0.28775
EIF4G1	4931	0.38921	26	27	92.217	8	0.14286	278.043	8.97721	7581.81	72200	0.28205
ADIPOQ	23928	0.42792	24	26	82.421	8	0.14286	273.852	8.96381	19123.7	139016	0.29231
G3BP1	1838	0.35514	19	25	83.452	7	0.14286	270.036	8.90349	8637.33	64336	0.17667
VCL	310	0.21791	23	25	60.482	9	0.14286	263.298	8.81635	13282	97424	0.15
ADRBK2	25	0.30779	2	25	5.343	22	0.125	193.946	7.62735	32881.6	168960	0.00333
RPS15A	162191	0.40192	23	24	73.432	1	0.14286	252.152	8.66756	3158.96	31390	0.30072
HSPBP1	162076	0.36036	24	24	70.961	2	0.14286	260.852	8.78954	4852.21	44106	0.28986
PABPN1	56767	0.55616	19	24	81.152	12	0.14286	255.245	8.71314	10519.9	73372	0.30435
APOB	27645	0.37871	21	24	68.23	3	0.14286	261.152	8.82038	8207.37	52234	0.24275
KEAP1	613	0.34173	19	24	81.586	7	0.14286	283.602	9.04424	11878.4	85818	0.18478
DKC1	287	0.26566	21	24	84.066	7	0.14286	271.812	8.92225	8374.97	65926	0.17029
SRSF7	107374	0.50871	21	23	80.546	3	0.14286	248.812	8.63271	2360.16	20138	0.35573
TRA2B	97647	0.43347	22	23	80.227	7	0.14286	251.605	8.6622	3298.78	23846	0.32806
MET	7047	0.38647	22	23	82.881	7	0.14286	275.495	8.9571	5632.27	53556	0.29249
PSMC6	156	0.25463	19	23	80.083	6	0.16667	283.35	9.08311	10421.3	79644	0.1502
CDK9	132	0.21307	23	23	87.283	1	0.14286	274.126	8.94906	6261.16	58092	0.17391
ICT1	81666	0.46278	18	22	61.789	6	0.125	250.813	8.65416	11526.7	83952	0.27273
HNRNPD	18537	0.48045	21	22	85.754	2	0.14286	269.086	8.8874	3404.68	33734	0.36797
PPP2R4	123	0.26715	17	22	59.469	12	0.14286	263.152	8.83914	10723	70466	0.14286
SUMO2	84	0.25128	16	22	77.328	13	0.14286	278.102	8.99732	11853	85270	0.12121
MRPL2	162296	0.45784	21	21	64.464	7	0.125	233.863	8.40617	3149.7	39840	0.38571
MTIF2	121302	0.48915	19	21	67.913	7	0.125	256.311	8.72386	5783.96	51404	0.34762
RPS26	81274	0.53429	17	21	76.679	10	0.14286	271.043	8.92359	7094.24	51442	0.31429
HNRNPDL	32530	0.67192	17	21	79.644	2	0.14286	251.855	8.67828	3386.63	26370	0.39524
HIST1H4H	7701	0.42374	20	21	79.375	3	0.14286	262.952	8.82574	3341.72	27716	0.32857
CPT1A	58873	0.64327	19	20	69.707	4	0.14286	253.586	8.74129	4419.16	36788	0.50526
FUS	5432	0.58558	14	20	75.172	13	0.14286	264.629	8.85925	8002.9	53558	0.27368
DNMT3A	3356	0.44075	18	20	76.919	1	0.14286	259.386	8.80295	2861.46	26642	0.31579
EIF4B	970	0.36233	20	20	76.959	3	0.14286	258.279	8.77882	3167.04	27978	0.31053
SSRP1	901	0.24793	19	20	74.231	4	0.14286	263.802	8.84316	6275.02	48216	0.19474
PPP2CB	134	0.2571	18	20	72.131	1	0.14286	273.393	8.95845	5551.93	45618	0.18947
PTGES3	112	0.18423	20	20	67.889	5	0.14286	268.819	8.92627	5993.04	40802	0.15789
MORF4L1	15154	0.62782	11	19	66.191	5	0.14286	248.955	8.65416	4777.68	35870	0.22222
HMOX1	876	0.37524	19	19	76.803	1	0.14286	267.386	8.90751	2627.1	25300	0.32749
MRRF	81664	0.52948	16	18	54.872	8	0.125	236.03	8.47185	3568.27	29900	0.38562
SCD	57124	0.69999	16	18	61.787	5	0.14286	243.579	8.6193	3295.89	23084	0.5098
ACSL1	52148	0.54359	18	18	56.432	1	0.14286	235.988	8.5	1428.75	16990	0.48366
CPT2	34314	0.57297	18	18	60.015	3	0.14286	232.064	8.42761	998.397	13562	0.5098
ACADVL	22542	0.63062	14	18	57.233	2	0.14286	240.002	8.55898	3164.11	25144	0.37255
CNOT1	322	0.36036	14	18	61.402	4	0.14286	250.595	8.68365	4418.78	31804	0.20915
STAT5B	206	0.32657	14	18	68.375	8	0.14286	270.052	8.93029	4933.49	41692	0.18954
PSMA1	197	0.33191	17	18	73.706	5	0.14286	265.143	8.8807	3971.07	33700	0.26797
TFRC	56	0.29929	10	18	49.899	15	0.14286	261.064	8.81769	11132.4	69998	0.15033
EED	1975	0.41281	16	17	76.114	1	0.14286	259.079	8.78954	1422.42	17010	0.33824
CTCF	1731	0.42179	16	17	70.846	3	0.14286	259.002	8.80295	2938.9	27308	0.34559
PABPC4	437	0.33205	16	17	67.823	2	0.14286	249.214	8.6555	2505.54	20390	0.27206
WDR77	196	0.2704	15	17	69.523	5	0.14286	249.769	8.68767	2507.2	23556	0.19853
NEDD4	143	0.39514	12	17	67.168	7	0.14286	272.602	8.97453	5336.24	44298	0.19853
CD274	105	0.32197	12	17	56.239	2	0.14286	249.688	8.68499	4584.6	33990	0.16912
CTSD	33	0.29157	8	17	49.343	5	0.14286	265.529	8.87131	14427.5	85518	0.11029
DIRC3	120996	0.63062	14	16	62.437	2	0.125	236.596	8.4866	1748.15	14888	0.46667
HNRNPH3	102271	0.61091	15	16	70.87	2	0.14286	239.071	8.53217	1862.76	13368	0.50833
RPL24	81028	0.48461	16	16	67.737	3	0.125	258.211	8.7815	1506.02	19644	0.45
ATP5G1	40452	0.52686	12	16	33.329	4	0.125	234.063	8.47051	7778.05	43474	0.3
CD36	23281	0.59088	15	16	54.639	1	0.14286	235.848	8.52547	885.475	7492	0.49167
CCNA1	162	0.33783	14	16	70.856	2	0.14286	262.602	8.83914	1887.38	20910	0.25
HSPA1L	93	0.40573	9	16	47.574	6	0.14286	252.886	8.75469	6243.65	39576	0.14167
PPP3CA	67	0.29929	10	16	42.49	11	0.14286	252.286	8.74263	8890.56	46206	0.14167
PPIF	43	0.29157	8	16	49.497	4	0.14286	254.569	8.75737	6603.5	44820	0.11667
LDB3	36	0.25938	10	16	23.269	3	0.125	234.865	8.46649	8402.7	44328	0.10833
NUDT21	83810	0.71529	13	15	64.959	5	0.14286	244.271	8.61796	5642.55	35366	0.54286
GUF1	40488	0.54924	13	15	54.893	1	0.125	234.63	8.45845	1588.33	13508	0.40952
NDUFS8	40471	0.45045	14	15	35.002	2	0.125	218.483	8.21582	2132.89	16088	0.38095
CPT1B	31104	0.70104	15	15	57.675	1	0.14286	235.262	8.52011	260.056	5660	0.66667
UCP2	3890	0.52077	15	15	63.522	2	0.14286	244.436	8.64075	1066.04	10436	0.49524
CDKN3	1530	0.40059	15	15	63.786	8	0.14286	256.129	8.77882	2019.33	23520	0.38095
SMC1A	1001	0.39414	14	15	62.459	2	0.14286	249.269	8.71582	3393.51	26316	0.33333
NAP1L1	738	0.3733	11	15	64.022	3	0.14286	250.495	8.69705	1944.22	16560	0.20952
ITGA6	415	0.3491	14	15	58.922	4	0.14286	252.098	8.73056	2187.67	18364	0.29524
DDX27	90	0.30655	13	15	63.122	3	0.125	242.946	8.58177	2235.35	18496	0.22857
DMD	32	0.22058	11	15	47.429	6	0.14286	254.214	8.75067	7070.85	45692	0.12381
TCEA1	32	0.22058	11	15	49.39	8	0.14286	255.012	8.76408	6481.51	42668	0.12381
GABARAP	19	0.46346	3	15	39.477	4	0.14286	255.945	8.80429	11458.5	64034	0.06667
SLC27A1	53400	0.74324	14	14	53.747	1	0.14286	226.855	8.39678	169.74	2526	0.72527
PLIN1	12361	0.60034	13	14	48.547	2	0.14286	228.971	8.42895	1078.7	8210	0.51648
MLXIPL	1709	0.54298	11	14	53.595	2	0.14286	246.621	8.69169	3619.55	27788	0.36264
DEK	784	0.36036	14	14	70.191	2	0.14286	251.529	8.72252	897.94	10764	0.35165
MED13	281	0.39027	11	14	48.053	3	0.14286	239.979	8.57641	2097	18386	0.26374
AFP	170	0.45346	9	14	53.435	3	0.14286	252.255	8.7319	3115.58	28490	0.24176
GLI2	166	0.41901	10	14	66.124	8	0.14286	267.095	8.91555	8413.87	54080	0.25275
CCNE2	162	0.37162	14	14	58.286	3	0.14286	253.602	8.75871	1589.61	15336	0.36264
ATP6V1E1	144	0.2927	12	14	29.739	1	0.125	232.59	8.45845	2917.7	17776	0.21978
HMGB1	80	0.25901	14	14	63.6	3	0.14286	260.745	8.82976	2988.57	26566	0.25275
CCL3	80	0.32197	12	14	47.852	3	0.125	244.546	8.62869	3364.08	29152	0.24176
FXR1	67	0.43905	7	14	52.275	5	0.14286	243.898	8.61796	6502.13	50968	0.18681
TUBG1	52	0.24879	12	14	18.401	3	0.14286	224.871	8.34584	4895.53	24960	0.18681
BIRC3	30	0.38039	6	14	43	3	0.14286	257.195	8.81233	5183.4	33552	0.13187
RPL28	40687	0.61467	12	13	56.511	5	0.125	250.127	8.69169	3546.51	26482	0.53846
NDUFA11	40349	0.51222	12	13	30.906	1	0.125	213.283	8.14209	1098.18	8946	0.44872
COX5A	40330	0.54298	11	13	29.151	4	0.125	225.663	8.36729	3532.12	21828	0.41026
ACSL3	12368	0.57479	13	13	46.613	1	0.14286	212.064	8.13807	484.743	3416	0.57692
MLYCD	1638	0.49815	13	13	49.501	2	0.14286	235.488	8.52011	742.145	9054	0.5
DHX38	544	0.47511	11	13	59.577	1	0.125	229.465	8.39142	923.757	6920	0.35897
RBM39	259	0.39905	10	13	54.291	1	0.14286	247.119	8.68499	3708.47	25648	0.25641
LIF	56	0.32239	11	13	46.904	3	0.125	234.33	8.49866	2227.46	16846	0.24359
RBL1	43	0.26343	12	13	60.129	1	0.14286	248.286	8.68767	1197.11	13006	0.23077
GOLGA2	25	0.28529	6	13	16.948	9	0.125	224.399	8.33646	8822.99	43996	0.15385
SNAP29	24	0.2927	7	13	19.163	8	0.14286	227.688	8.42359	8498.35	40774	0.11538
CALM1	18	0.32413	5	13	46.945	4	0.14286	255.745	8.79759	6187.05	33000	0.07692
ERH	80666	0.7582	10	12	64.673	1	0.125	236.606	8.50134	506.976	4592	0.57576
COX7A2	40446	0.76373	9	12	37.832	1	0.125	221.68	8.29893	852.63	10622	0.5303
NDUFA3	40446	0.51222	12	12	28.619	1	0.125	214.01	8.15952	929.727	5894	0.5303
PTBP2	1803	0.69213	9	12	56.266	3	0.125	232.939	8.45442	1623.29	12358	0.43939
ZWINT	1469	0.57279	9	12	39.483	1	0.14286	227.912	8.41421	1917.2	10820	0.36364
FOXO4	849	0.57279	9	12	59.074	4	0.14286	262.552	8.87131	4114.27	31034	0.37879
NRG1	754	0.58315	8	12	51.849	4	0.14286	258.002	8.82306	4821.94	31196	0.30303
MED31	272	0.39905	10	12	44.708	1	0.14286	236.379	8.5496	1352.88	13596	0.30303
GPX3	156	0.46652	8	12	40.723	3	0.14286	242.162	8.63807	2995.47	18406	0.24242
STAMBP	136	0.35124	12	12	48.659	7	0.14286	255.329	8.78284	2360.2	18332	0.36364
OTUD7B	45	0.31026	9	12	29.972	4	0.14286	238.452	8.57507	3322.57	20526	0.19697
MSH6	35	0.25452	11	12	51.62	1	0.14286	248.862	8.69437	2001.44	15444	0.22727
CSRP3	32	0.25938	10	12	18.207	2	0.125	222.642	8.31769	3482.47	18368	0.19697
ATP6V1H	26	0.29157	8	12	19.795	4	0.125	221.312	8.28418	4142.39	22396	0.15152
ERCC1	24	0.29157	8	12	44.024	8	0.14286	258.01	8.82306	4907.32	29266	0.15152
PAFAH1B1	24	0.29157	8	12	16.447	2	0.14286	216.95	8.23324	2477.91	11084	0.15152
TRIM25	19	0.23775	6	12	45.086	4	0.14286	248.612	8.69705	3444.45	21498	0.13636
MTHFR	12	0.30779	2	12	31.914	4	0.14286	243.929	8.63003	7566.44	43666	0.01515
UQCR10	40464	0.62782	11	11	30.391	1	0.125	212.375	8.14075	459.795	4996	0.67273
COX6B1	40327	0.61853	10	11	23.677	1	0.125	202.104	7.95174	599.235	3516	0.56364
ING3	15246	0.66175	11	11	54.048	1	0.14286	237.612	8.5496	246.643	4024	0.70909
EPC1	15168	0.66175	11	11	51.3	1	0.125	223.806	8.33914	79.0471	1198	0.70909
MORF4L2	10083	0.78725	8	11	45.235	2	0.125	226.689	8.38874	2110.66	16480	0.49091
NUSAP1	1484	0.49207	11	11	34.955	1	0.125	219.463	8.27882	179.504	1192	0.52727
NTF3	1449	0.64146	8	11	49.296	4	0.14286	237.348	8.55228	3520.06	27716	0.41818
PPARGC1B	171	0.39905	10	11	47.938	3	0.14286	243.088	8.65952	4963.64	35100	0.36364
OTUB1	98	0.35633	11	11	42.057	5	0.14286	246.362	8.67962	4336.45	34822	0.38182
ESRRB	32	0.31026	9	11	48.393	4	0.14286	248.688	8.70375	2220.78	17650	0.23636
DYNC1LI2	27	0.25938	10	11	36.272	9	0.14286	249.069	8.73727	3924.12	26886	0.23636
MKRN1	23	0.38039	6	11	42.731	4	0.14286	247.429	8.68499	2263.58	15458	0.14545
RAP1A	20	0.2927	7	11	37.449	3	0.14286	235.298	8.52949	2711.38	21204	0.14545
BCL2	18	0.37893	4	11	40.02	2	0.14286	241.505	8.62601	3710.34	22212	0.16364
PRKAR1A	17	0.28529	6	11	30.343	10	0.14286	244.229	8.68767	10083.9	56120	0.10909
OTUD4	16	0.32413	5	11	22.242	7	0.14286	225.679	8.40885	5529.5	33414	0.10909
MEAF6	15144	0.71829	10	10	48.681	1	0.125	221.423	8.31099	56.6105	850	0.8
VPS72	5043	0.76834	7	10	44.634	1	0.14286	235.505	8.53351	1123.14	8156	0.46667
CKAP2	1453	0.57279	9	10	33.44	2	0.125	215.773	8.22922	1292.76	12734	0.53333
TAF10	853	0.54893	9	10	46.95	3	0.125	242.137	8.60724	1030.09	8268	0.51111
MRPL40	847	0.57279	9	10	36.746	2	0.14286	225.195	8.39008	1646.62	11822	0.53333
CENPU	750	0.45891	10	10	51.943	1	0.125	234.513	8.51206	654.42	5856	0.51111
PRDX1	251	0.4296	9	10	47.368	1	0.14286	245.512	8.67828	1175.15	9044	0.4
CRAT	175	0.47733	9	10	33.531	1	0.14286	217.79	8.25335	428.354	4710	0.44444
GFM2	150	0.43736	8	10	38.35	1	0.125	234.62	8.52011	1802.34	13022	0.33333
STAG1	148	0.46652	8	10	42.478	3	0.14286	225.571	8.39678	769.207	6412	0.35556
BRE	67	0.40573	9	10	56.366	3	0.125	247.754	8.66086	1064.48	9808	0.37778
DCUN1D1	64	0.4082	8	10	37.709	6	0.14286	248.929	8.71582	4757.26	28726	0.31111
ENG	61	0.40573	9	10	49.715	1	0.14286	242.071	8.62601	464.476	4672	0.37778
MSTN	54	0.33919	10	10	52.884	2	0.14286	245.612	8.68097	1144.47	11404	0.37778
NRP1	45	0.43905	7	10	43.118	6	0.14286	240.231	8.60054	3125.1	25244	0.26667
IGBP1	41	0.40246	7	10	31.637	9	0.14286	242.312	8.6756	4966.32	24346	0.24444
KSR1	34	0.27934	10	10	54.997	1	0.14286	257.838	8.81903	1176.14	15392	0.31111
GPI	25	0.32929	7	10	26.544	2	0.14286	235.688	8.54155	3070.38	18892	0.2
PRDM14	25	0.26253	9	10	43.985	1	0.125	230.93	8.45442	1108.85	8672	0.24444
PGM1	24	0.38039	6	10	20.907	4	0.14286	225.805	8.39142	3753.86	19252	0.17778
IL4R	22	0.38039	6	10	32.245	5	0.14286	231.148	8.47319	4519.14	30906	0.2
PRKAR2A	17	0.25611	7	10	21.507	6	0.14286	228.014	8.44638	7887.3	41292	0.15556
NFYB	17	0.25611	7	10	35.067	1	0.125	234.782	8.50402	3879.1	23892	0.15556
CCP110	15	0.2842	4	10	24.404	4	0.14286	232.195	8.48794	5090.45	29586	0.13333
PICALM	14	0.37893	4	10	31.05	5	0.125	236.807	8.53619	3261.19	18516	0.11111
VASP	14	0.23775	6	10	26.301	1	0.125	219.283	8.26273	1151.45	5820	0.11111
EXOSC5	12	0.2842	4	10	43.152	1	0.125	234.68	8.49464	1334.77	8884	0.08889
NDUFC1	40321	0.8164	8	9	21.822	1	0.125	208.292	8.10724	594.634	3970	0.77778
GAB1	1447	0.64146	8	9	48.352	1	0.14286	237.281	8.57239	374.929	3414	0.61111
TAF9B	852	0.54893	9	9	46.565	1	0.125	240.537	8.59115	275.427	3678	0.63889
GSTA4	248	0.5854	7	9	34	1	0.14286	225.25	8.40214	1288.94	9542	0.44444
UBL7	124	0.64826	5	9	43.914	1	0.125	237.42	8.56702	1466.32	11556	0.27778
PSMF1	77	0.4082	8	9	38.998	2	0.14286	245.779	8.69437	911.57	7082	0.38889
WTAP	64	0.358	9	9	49.55	2	0.14286	244.021	8.65147	902.015	7788	0.41667
DCUN1D4	63	0.4082	8	9	39.152	3	0.14286	246.345	8.69169	1984.46	16092	0.38889
OTULIN	58	0.43905	7	9	27.86	3	0.14286	236.012	8.55362	4399.93	31252	0.33333
PPP4R2	57	0.52304	6	9	26.716	1	0.14286	224.521	8.39678	1098.89	5636	0.30556
CNOT2	40	0.40246	7	9	37.135	2	0.14286	223.393	8.34316	1262.98	11462	0.30556
CCNG1	35	0.42794	6	9	40.524	2	0.125	234.28	8.50938	1885.47	15382	0.25
DCAF15	29	0.56839	4	9	17.782	5	0.14286	215.44	8.24799	6007.81	32622	0.16667
NAPA	20	0.33284	6	9	10.921	1	0.125	212.651	8.17962	3216.16	14266	0.25
DAZL	19	0.33284	6	9	38.467	1	0.14286	233.005	8.51743	1718.87	12474	0.22222
UGP2	18	0.38896	5	9	16.659	2	0.125	218.507	8.28552	1942.37	10462	0.16667
SLC25A5	18	0.2927	7	9	32.917	1	0.14286	228.645	8.4504	1120.76	9522	0.22222
WARS2	18	0.38896	5	9	29.507	4	0.125	225.57	8.36461	2830.39	15808	0.16667
SUV420H1	18	0.38896	5	9	32.852	4	0.14286	232.781	8.50938	3573.33	24810	0.19444
FERMT2	15	0.28529	6	9	31.595	6	0.14286	233.548	8.52279	1153.56	9224	0.19444
SMPD1	15	0.2041	8	9	22.574	4	0.125	231.139	8.48123	3307.54	20228	0.19444
OSGEPL1	15	0.28529	6	9	24.582	2	0.14286	206.54	8.07239	1790.17	13666	0.19444
GRB10	13	0.37893	4	9	42.823	1	0.14286	253.098	8.77346	3866.86	23648	0.11111
PNKP	13	0.23775	6	9	18.63	4	0.125	220.339	8.30831	3061.35	18456	0.13889
GYS1	12	0.46346	3	9	28.993	1	0.14286	243.662	8.65282	2508.92	17592	0.13889
DTNBP1	11	0.2842	4	9	17.463	2	0.125	225.082	8.3941	4389.74	22680	0.08333
2022-09-07	10	0.30898	3	9	32.293	4	0.14286	229.288	8.45174	3171.61	18978	0.08333
SKA3	1441	0.73175	7	8	30.559	2	0.125	213.639	8.21448	1491.47	11310	0.71429
MED29	265	0.62199	7	8	33.83	1	0.125	220.139	8.32172	1697.66	9930	0.60714
GPX2	241	0.62199	7	8	44.157	2	0.14286	237.021	8.57239	641.284	5898	0.60714
GSTK1	128	0.4082	8	8	30.976	1	0.14286	216.755	8.27748	402.835	2188	0.5
USP49	124	0.52304	6	8	32.482	3	0.125	237.437	8.5496	4242.79	22736	0.39286
TGS1	123	0.64826	5	8	33.082	2	0.125	218.482	8.26273	1563.97	13630	0.35714
CDK5RAP2	42	0.37904	8	8	9.709	1	0.125	200.804	7.97453	520.639	3666	0.46429
DCAF11	37	0.40246	7	8	20.187	1	0.14286	219.074	8.32306	1284.89	8338	0.39286
FBXL3	34	0.42794	6	8	26.694	11	0.14286	235.019	8.56032	5327.64	33146	0.35714
MAPK6	30	0.38039	6	8	38.075	4	0.14286	248.479	8.7252	1755.62	12802	0.28571
ST13	29	0.45378	5	8	33.741	2	0.14286	239.495	8.6059	2343.25	12696	0.25
TUBB2A	22	0.29157	8	8	25.334	2	0.14286	230.488	8.49732	1096.21	8632	0.35714
TUBB	20	0.26242	8	8	30.993	1	0.14286	234.488	8.54826	1165.61	9882	0.32143
EZH1	18	0.33284	6	8	38.88	2	0.14286	234.305	8.52279	1326.66	7856	0.25
TLN2	17	0.2927	7	8	31.341	1	0.14286	233.931	8.52949	440.911	4682	0.28571
ATP6AP1	17	0.38896	5	8	13.406	2	0.125	213.986	8.19303	2035.52	9458	0.21429
DERL1	17	0.47366	4	8	34.744	1	0.14286	244.252	8.66756	1099.06	8046	0.25
NR3C2	16	0.47366	4	8	26.064	3	0.14286	233.921	8.55496	6044.12	36844	0.17857
RRAS	14	0.28529	6	8	25.077	3	0.14286	219.99	8.32976	1319.1	11734	0.21429
NFYC	14	0.28529	6	8	27.952	4	0.125	226.873	8.41287	1132.9	7752	0.21429
2022-03-06	13	0.32413	5	8	26.791	2	0.14286	235.602	8.55094	1650.82	8438	0.17857
AP1B1	13	0.32413	5	8	26.786	1	0.14286	228.581	8.46917	1786.82	11564	0.17857
POLD2	13	0.32413	5	8	32.623	2	0.125	238.57	8.57641	1218.98	9240	0.17857
PPP6R3	11	0.46346	3	8	23.373	5	0.14286	228.171	8.45576	2408.65	13072	0.10714
CD14	11	0.46346	3	8	34.562	5	0.14286	242.412	8.63137	2174.45	14568	0.14286
LGALS3BP	11	0.46346	3	8	21.594	4	0.14286	227.405	8.43164	3841.52	25532	0.10714
MAP2K3	10	0.2842	4	8	25.505	2	0.14286	233.638	8.52681	944.73	7548	0.10714
TCEA3	10	0.2842	4	8	29.971	2	0.14286	229.564	8.44906	1958.39	13502	0.14286
PFN1	9	0.30898	3	8	22.696	2	0.125	222.273	8.34718	2292.78	11636	0.07143
TIMM50	8	0	1	8	10.943	6	0.125	206.654	8.06434	5183.87	25164	0
BLMH	8	0.30779	2	8	21.463	2	0.14286	233.31	8.56032	3215.64	17096	0.03571
NLN	8	0.30779	2	8	26.794	6	0.14286	238.121	8.61528	6343.16	33996	0.03571
FAM64A	721	0.71324	6	7	28.425	1	0.125	218.439	8.30697	275.976	2004	0.71429
RPMS17	145	0.61814	6	7	28.82	1	0.125	205.949	8.07373	357.851	3686	0.61905
CLK1	127	0.57059	6	7	39.042	2	0.14286	215.05	8.23592	1500.12	12066	0.57143
PAOX	122	0.64826	5	7	18.706	1	0.14286	212.276	8.19839	1498.49	8126	0.52381
HSPH1	55	0.52304	6	7	27.873	2	0.14286	228.529	8.46515	412.627	3004	0.52381
TLR1	34	0.36588	7	7	28.583	2	0.14286	229.405	8.46649	400.04	3660	0.47619
SOX17	34	0.43905	7	7	35.77	1	0.125	226.32	8.42225	90.6655	1256	0.57143
CARS2	33	0.42794	6	7	21.115	2	0.125	206.049	8.07775	326.821	2614	0.42857
PPP1R9B	32	0.51861	5	7	28.608	2	0.14286	230.881	8.50402	2178.22	12876	0.38095
NEDD1	32	0.51861	5	7	7.93	2	0.125	197.462	7.91421	796.082	3772	0.38095
DCAF6	31	0.42794	6	7	17.793	2	0.125	208.049	8.13807	674.662	4380	0.42857
VPRBP	27	0.56839	4	7	18.402	5	0.14286	222.238	8.38204	1277.33	7326	0.33333
HSPB8	27	0.56839	4	7	24.035	2	0.14286	229.838	8.48123	2619.95	15404	0.33333
PPM1A	18	0.2927	7	7	40.904	1	0.14286	235.238	8.55228	298.722	3060	0.38095
SORD	18	0.2927	7	7	16.352	2	0.14286	215.1	8.24263	421.67	3032	0.38095
RND1	17	0.33284	6	7	26.278	2	0.125	223.015	8.36327	1643.69	12512	0.33333
PIGT	16	0.38896	5	7	11.227	1	0.125	203.594	8.04558	1180.2	7642	0.28571
GPAA1	16	0.38896	5	7	9.574	3	0.125	199.627	7.96113	1001.63	6820	0.28571
NFKBIB	16	0.38896	5	7	41.854	2	0.14286	250.079	8.73861	1536.64	9650	0.28571
CPEB3	15	0.47366	4	7	21.813	1	0.125	218.665	8.29357	784.262	4532	0.2381
WDR48	12	0.32413	5	7	24.036	3	0.125	230.554	8.47453	1706.59	9520	0.2381
RAB6A	12	0.37893	4	7	10.102	2	0.125	206.424	8.09115	1578.45	7308	0.28571
ZC3H15	12	0.32413	5	7	36.571	4	0.14286	227.745	8.43164	2057.75	15200	0.2381
UBR1	12	0.32413	5	7	30.997	2	0.14286	233.986	8.54155	1430.8	8418	0.2381
SEC24A	12	0.32413	5	7	7.096	1	0.125	207.326	8.11394	2174.72	10286	0.2381
EEFSEC	12	0.32413	5	7	28.375	2	0.125	217.15	8.24531	777.652	6200	0.2381
UBXN1	12	0.32413	5	7	27.642	6	0.14286	236.145	8.56702	3083.06	16110	0.2381
TRAPPC1	11	0.37893	4	7	7.045	6	0.125	198.245	7.92761	2013.47	8288	0.19048
TGFB1I1	11	0.37893	4	7	26.261	2	0.125	224.349	8.36729	841.491	6516	0.19048
RRAGD	11	0.30898	3	7	23.377	2	0.14286	231.638	8.51877	2146.04	12034	0.2381
SLC26A6	10	0.25931	5	7	4.287	5	0.125	182.708	7.63137	3446.35	17636	0.19048
TMEM147	10	0.46346	3	7	27.663	1	0.125	218.98	8.28686	2015.6	15974	0.19048
C8B	10	0.46346	3	7	18.248	2	0.125	213.815	8.21984	834.468	3878	0.19048
HEXIM1	10	0.25931	5	7	37.152	2	0.125	230.973	8.48123	781.553	6052	0.19048
RHCG	9	0.2842	4	7	4.603	2	0.125	184.86	7.66756	2657.46	14102	0.14286
NCKAP1	9	0.2842	4	7	17.275	2	0.125	221.046	8.31501	1951.8	10118	0.14286
MYF6	8	0.30898	3	7	18.295	2	0.125	206.633	8.1059	1152.59	8136	0.09524
C9orf156	8	0.30898	3	7	15.355	2	0.125	212.606	8.2118	2225.74	13388	0.09524
TTC18	8	0.30898	3	7	3.246	5	0.11111	176.087	7.43432	2533.42	12864	0.09524
IPO7	7	0.30779	2	7	34.329	1	0.14286	233.814	8.52145	583.361	4824	0.04762
CHMP2A	7	0.30779	2	7	19.821	4	0.14286	234.862	8.56032	4375.99	22382	0.09524
MCOLN1	7	0.30779	2	7	12.205	1	0.125	212.657	8.22118	2080.39	13234	0.04762
SRM	7	0.30779	2	7	20.926	10	0.125	217.446	8.26273	6425.15	45362	0.09524
CRHR1	7	0.30779	2	7	6.289	3	0.125	206.439	8.07909	13590.3	63766	0.04762
AEBP2	126	0.57059	6	6	38.447	1	0.125	212.915	8.20509	11.3698	130	0.8
MRPL51	121	0.64826	5	6	21.2	4	0.125	195.085	7.87131	4458	44838	0.66667
CNOT6	60	0.57059	6	6	30.957	1	0.125	209.561	8.13807	26.4166	448	0.8
MBD2	49	0.58344	5	6	37.093	2	0.125	213.873	8.21716	1491.47	15988	0.6
CAMP	32	0.42794	6	6	23.055	1	0.14286	225.188	8.41019	371.676	3800	0.6
LAMB1	27	0.45378	5	6	33.552	1	0.14286	230.664	8.50536	154.336	1558	0.46667
PBRM1	16	0.33284	6	6	39.871	1	0.125	234.923	8.52949	154.48	2552	0.46667
PLAA	15	0.38896	5	6	27.012	1	0.14286	235.579	8.56166	214.04	1782	0.4
RNF11	14	0.47366	4	6	29.825	1	0.125	230.03	8.47587	227.249	1972	0.33333
ID1	14	0.47366	4	6	29.701	1	0.125	223.139	8.37399	344.298	4220	0.33333
ALKBH5	14	0.47366	4	6	22.635	1	0.125	213.739	8.21448	542.852	3146	0.33333
BORA	13	0.38896	5	6	31.981	2	0.14286	235.119	8.55362	1679.92	10520	0.4
SLC25A6	11	0.32413	5	6	20.846	5	0.125	217.913	8.27882	1132.18	8510	0.33333
PALLD	11	0.32413	5	6	13.77	2	0.125	207.033	8.09249	786.529	3940	0.33333
KATNB1	11	0.32413	5	6	11.006	1	0.125	195.554	7.88472	521.02	2636	0.33333
ATF4	11	0.32413	5	6	34.066	2	0.14286	234.838	8.55898	1533.71	10260	0.33333
USP12	10	0.23775	6	6	31.766	1	0.14286	238.236	8.5992	669.819	5452	0.33333
RAB3GAP1	10	0.37893	4	6	9.232	4	0.125	200.883	7.99062	1305.18	6554	0.26667
RAB3A	9	0.46346	3	6	4.621	3	0.125	184.692	7.6689	3073.61	14034	0.2
PIGS	9	0.46346	3	6	4.218	1	0.125	177.793	7.4933	660.222	2970	0.2
ELANE	9	0.46346	3	6	17.484	1	0.125	204.13	8.03351	1513.8	12956	0.2
SPAG9	7	0.30898	3	6	26.676	2	0.14286	233.071	8.53351	1065.95	6306	0.13333
SMPD2	7	0.30898	3	6	14.558	2	0.14286	213.331	8.26676	1153.78	7004	0.2
FKBP1C	7	0.30898	3	6	23.769	2	0.14286	237.488	8.60054	2995.73	17538	0.2
ELL2	7	0.30898	3	6	15.27	1	0.14286	211.874	8.19571	2883.03	18580	0.13333
CHP1	7	0.30898	3	6	8.343	3	0.125	200.117	7.98794	2851.42	16154	0.13333
GM2A	7	0.30898	3	6	9.295	2	0.125	209.252	8.15282	1703.17	10050	0.13333
TSC22D3	6	0	1	6	23.335	2	0.14286	246.726	8.73995	2683.62	17356	0
NUP210	6	0.30779	2	6	31.547	1	0.14286	236.879	8.59249	858.742	7366	0.06667
GABRD	6	0	1	6	9.262	1	0.125	208.156	8.15282	5168.32	20444	0
CALML3	6	0.30779	2	6	15.325	2	0.14286	224.548	8.41689	1342.95	8762	0.06667
BCAT2	6	0.30779	2	6	14.816	2	0.14286	214.95	8.24665	795.651	6876	0.13333
LDHD	6	0	1	6	10.889	1	0.125	204.185	8.01206	1938.47	7318	0
BCAT1	6	0.30779	2	6	9.242	2	0.125	201.493	7.99866	2240.6	11500	0.06667
ATF7IP	6	0.30779	2	6	17.547	6	0.125	213.149	8.20643	6005.24	36030	0.06667
DHTKD1	6	0.30779	2	6	6.898	1	0.125	191.796	7.79625	1074.81	4656	0.06667
AGMAT	6	0.30779	2	6	9.327	4	0.125	198.105	7.93298	5010.28	25600	0.06667
PPM1L	6	0	1	6	16.8	2	0.14286	221.005	8.36595	1704.29	8498	0
ABL2	6	0.30779	2	6	18.602	1	0.14286	227.014	8.45308	1043.86	6446	0.06667
DDO	120	0.64826	5	5	18.882	1	0.14286	207.043	8.12735	0	0	1
MZT2A	30	0.51861	5	5	5.269	1	0.125	187.049	7.74129	91.4972	830	0.8
TUBG2	26	0.45378	5	5	5.958	1	0.125	180.855	7.58847	67.202	368	0.7
ING4	25	0.56839	4	5	30.53	1	0.125	210.792	8.16354	62.96	626	0.6
WAPAL	25	0.56839	4	5	17.976	1	0.125	202.892	8.07239	102.711	836	0.6
WDR42A	25	0.56839	4	5	8.295	1	0.125	187.079	7.76005	58.1905	180	0.6
SURF6	16	0.45378	5	5	30.802	1	0.125	225.223	8.41153	24.0151	442	0.7
VAMP1	14	0.38896	5	5	4.182	1	0.125	180.949	7.61126	71.693	426	0.6
LUC7L	13	0.47366	4	5	29.197	1	0.14286	218.193	8.29893	44.255	434	0.5
SAFB2	10	0.32413	5	5	30.96	1	0.14286	220.964	8.34853	27.5033	452	0.5
TRAPPC5	9	0.37893	4	5	4.23	2	0.125	183.024	7.64611	1554.22	7590	0.4
TAF11	9	0.37893	4	5	22.042	1	0.125	206.525	8.10188	122.359	1070	0.4
PGAP2	8	0.46346	3	5	12.513	2	0.125	207.675	8.10322	1594.49	8174	0.3
SMYD1	8	0.46346	3	5	8.051	2	0.125	194.512	7.86863	1798.39	9662	0.3
SMPX	8	0.46346	3	5	10.918	5	0.125	206.043	8.09383	2650.73	13804	0.3
METTL16	8	0.46346	3	5	16.894	1	0.125	204.926	8.06702	435.205	2202	0.3
TRAT1	7	0.2842	4	5	16.751	3	0.125	217.365	8.29759	764.737	4046	0.3
NUDCD3	7	0.2842	4	5	17.208	1	0.14286	212.807	8.23727	330.062	2318	0.3
CDK11B	7	0.2842	4	5	20.271	1	0.14286	210.626	8.17962	307.036	2262	0.3
CYFIP2	7	0.2842	4	5	12.196	1	0.125	199.858	7.98928	259.777	1404	0.3
ZFP37	6	0.30898	3	5	17.931	1	0.125	207.211	8.09786	201.358	1028	0.2
DCXR	6	0.30898	3	5	20.67	3	0.14286	221.662	8.36059	1096.83	7802	0.2
NSMAF	6	0.30898	3	5	13.361	3	0.125	210.239	8.20107	1922.99	10716	0.2
CTSW	6	0.30898	3	5	13.453	2	0.125	215.749	8.27614	1767.44	7980	0.2
GPD2	6	0.30898	3	5	14.274	2	0.14286	215.026	8.26139	538.733	3094	0.2
MECR	6	0.30898	3	5	12.69	1	0.125	194.929	7.85925	289.222	1528	0.2
USP6	5	0.30779	2	5	9.827	3	0.125	199.976	7.9933	1150.98	7292	0.2
OSBP	5	0	1	5	8.999	5	0.14286	204.729	8.1193	3467.23	17784	0
PITPNB	5	0	1	5	3.884	3	0.125	189.311	7.7815	4197.39	17206	0
GOLGA3	5	0.30779	2	5	4.436	4	0.125	187.254	7.73324	2904.51	10700	0.1
USP38	5	0.30779	2	5	16.274	1	0.14286	216.038	8.30161	294.328	2262	0.1
RAB12	5	0.30779	2	5	4.754	1	0.125	190.012	7.80563	946.799	3992	0.1
FREM2	5	0.30779	2	5	22.049	2	0.14286	227.755	8.47721	1794.2	10476	0.1
RNPEP	5	0	1	5	13.487	2	0.125	209.832	8.17158	499.63	2278	0
DNAJC13	5	0	1	5	14.077	3	0.125	214.151	8.24531	921.537	5590	0
GULP1	5	0.30779	2	5	5.852	1	0.125	188.894	7.7882	342.471	1702	0.1
FEM1A	5	0.30779	2	5	19.416	2	0.125	214.132	8.25469	1633.41	12220	0.1
KRTCAP2	5	0.30779	2	5	5.617	3	0.11111	186.279	7.7118	2172.13	14510	0.1
DHCR7	5	0.30779	2	5	15.283	2	0.14286	206.098	8.11126	341.093	2106	0.1
TRIM17	5	0.30779	2	5	20.54	3	0.14286	221.088	8.36193	518.484	2928	0.2
LZTS2	5	0	1	5	6.602	2	0.125	186.742	7.72386	400.106	2188	0
PARD3	5	0	1	5	20.261	5	0.125	234.063	8.53083	3924.47	22042	0
CMBL	5	0.30779	2	5	11.679	1	0.14286	209.845	8.21046	814.342	3176	0.1
NFIL3	5	0.30779	2	5	13.391	1	0.125	223.43	8.39678	3264.1	20530	0.2
PHF7	5	0	1	5	3.553	3	0.125	175.011	7.46113	3105.46	15500	0
ELP2	5	0.30779	2	5	21.774	3	0.125	223.423	8.36327	1514.93	9002	0.1
ASNSD1	5	0.30779	2	5	16.295	1	0.125	214.085	8.22654	1008.3	6106	0.1
ANKRD2	5	0.30779	2	5	9.647	4	0.125	205.69	8.08177	1846.02	9092	0.2
PNPO	5	0	1	5	8.019	2	0.125	196.462	7.90885	2477.12	13654	0
ALG13	5	0.30779	2	5	7.525	4	0.125	192.986	7.86193	5403.84	38336	0.1
FFAR4	5	0	1	5	13.627	24	0.125	209.064	8.14745	17340	108932	0
LPCAT3	5	0.30779	2	5	11.396	2	0.125	193.483	7.86193	1692.32	8868	0.1
MAU2	24	0.56839	4	4	17.405	1	0.125	197.061	7.97185	0	0	1
FBXW2	24	0.56839	4	4	20.454	1	0.125	207.806	8.1555	0	0	1
FBXW4	24	0.56839	4	4	18.011	1	0.125	207.806	8.1555	0	0	1
PIGB	12	0.47366	4	4	4.811	1	0.11111	174.871	7.44504	55.4138	428	0.83333
ABCD2	12	0.47366	4	4	24.017	1	0.14286	207.874	8.14611	16.7375	374	0.83333
EDEM3	8	0.37893	4	4	16.083	1	0.14286	205.317	8.10724	15.0785	128	0.66667
ORM2	8	0.37893	4	4	14.285	1	0.14286	204.424	8.08981	47.0292	432	0.66667
RBP4	8	0.37893	4	4	20.577	1	0.125	208.623	8.17158	58.3376	486	0.66667
EFNA1	7	0.46346	3	4	23.596	4	0.125	221.323	8.36863	1900.35	14228	0.5
PRPF18	7	0.46346	3	4	21.386	2	0.125	210.192	8.17024	119.645	744	0.5
HIST1H1T	7	0.46346	3	4	25.554	1	0.125	209.939	8.16354	61.6993	480	0.5
SGCB	7	0.46346	3	4	8.068	2	0.125	198.808	7.97587	535.553	2176	0.5
STX11	7	0.46346	3	4	4.318	1	0.125	181.83	7.65684	759.213	3048	0.5
SNRNP48	7	0.46346	3	4	21.341	2	0.125	209.65	8.15952	1136.99	8024	0.5
PDZD11	7	0.46346	3	4	13.63	1	0.125	203.925	8.08043	56.4999	388	0.5
GATSL2	7	0.46346	3	4	13.762	1	0.125	202.779	8.04021	301.704	1704	0.5
SNX5	7	0.46346	3	4	11.059	1	0.125	205.275	8.10858	113.36	598	0.5
BDH1	7	0.46346	3	4	14.219	1	0.125	184.62	7.66756	155.389	1004	0.5
TRIM44	6	0.2842	4	4	9.491	1	0.125	193.568	7.8941	83.33	592	0.5
IL12B	6	0.2842	4	4	19.685	1	0.125	210.475	8.16756	45.8274	636	0.5
SLC1A1	5	0.30898	3	4	2.352	2	0.125	172.651	7.44772	290.046	2298	0.33333
GNG12	5	0.30898	3	4	11.574	3	0.14286	209.564	8.20643	1908.22	12442	0.33333
EXOC5	5	0.30898	3	4	2.722	1	0.125	176.9	7.51609	114.245	628	0.33333
SYNM	5	0.30898	3	4	12.835	2	0.125	202.275	8.03485	464.585	4006	0.33333
COPZ2	5	0.30898	3	4	4.579	1	0.125	186.881	7.74665	350.661	1452	0.33333
SLC9A2	5	0.30898	3	4	2.992	1	0.11111	166.377	7.25201	430.981	2854	0.33333
EVC2	5	0.30898	3	4	8.155	2	0.125	199.125	8.01475	1506.71	7814	0.33333
BLOC1S3	5	0.30898	3	4	6.549	2	0.125	192.194	7.84853	352.64	1568	0.33333
ANKUB1	5	0.30898	3	4	8.768	3	0.125	192.41	7.82306	3110.19	20510	0.33333
AKAP4	5	0.30898	3	4	6.497	4	0.125	186.208	7.75335	4567.36	28290	0.33333
SRGAP3	4	0	1	4	3.231	1	0.125	175.64	7.47587	889.138	3784	0
MTR	4	0	1	4	6.828	3	0.125	199.156	8.01743	1484.93	5994	0
RNF130	4	0	1	4	11.88	3	0.125	209.501	8.16354	2712.56	14352	0
MCU	4	0.30779	2	4	13.587	2	0.125	201.225	8.03217	378.686	2328	0.16667
RNF19A	4	0	1	4	4.967	2	0.125	187.187	7.74129	424.697	1588	0
ZDHHC17	4	0.30779	2	4	10.483	3	0.125	190.268	7.79491	1883.17	11446	0.16667
SLC36A1	4	0.30779	2	4	10.997	4	0.14286	213.693	8.26139	2636.34	14002	0.16667
RHOBTB1	4	0.30779	2	4	14.293	2	0.125	217.99	8.30563	987.844	5978	0.16667
LRP5	4	0.30779	2	4	25.321	2	0.14286	240.195	8.63941	956.1	5412	0.16667
HOXA7	4	0	1	4	15.7	4	0.125	223.096	8.3874	1189.37	7238	0
NPHS2	4	0.30779	2	4	12.597	8	0.14286	214.374	8.25201	3798.84	22120	0.16667
SPEF2	4	0	1	4	1.739	3	0.11111	157.567	6.98928	2041.57	8236	0
RASA2	4	0.30779	2	4	6.835	1	0.125	183.129	7.66086	634.59	3070	0.16667
PARP11	4	0.30779	2	4	4.289	1	0.125	188.288	7.78686	346.02	1454	0.16667
WIPI2	4	0.30779	2	4	14.413	1	0.14286	212.921	8.23458	983.815	4128	0.16667
MORN3	4	0	1	4	14.217	5	0.14286	215.29	8.28284	2249.55	12446	0
NUDT10	4	0.30779	2	4	7.322	3	0.125	182.986	7.65282	2978	17618	0.16667
HOXA10	4	0	1	4	22	1	0.125	222.632	8.37936	238.917	2308	0
ELOF1	4	0	1	4	14.258	1	0.125	206.169	8.1126	188.628	1008	0
KCND3	4	0	1	4	19.715	3	0.125	216.873	8.29893	1096.42	5148	0
SHKBP1	4	0	1	4	20.421	1	0.125	218.075	8.29491	753.194	5260	0
NOTCH2NL	4	0	1	4	4.832	3	0.11111	182.471	7.63673	3003.23	18566	0
KRT10	4	0.30779	2	4	17.111	3	0.125	215.525	8.27882	1785.77	10596	0.16667
DYRK1B	4	0	1	4	11.348	2	0.14286	199.614	8.0067	457.403	3254	0
SYNC	4	0.30779	2	4	9.56	2	0.125	195.824	7.95442	420.603	1764	0.16667
RBM42	4	0	1	4	13.105	1	0.125	190.852	7.80027	165.421	834	0
PRMT2	4	0.30779	2	4	27.536	1	0.125	212.249	8.19169	50.8533	470	0.16667
LAPTM4B	4	0	1	4	13.126	1	0.125	215.63	8.30831	958.866	5468	0
MXI1	4	0	1	4	11.148	1	0.125	208.513	8.16086	1007.96	5120	0
TPP1	4	0	1	4	11.249	1	0.125	208.617	8.16086	729.926	3702	0
RFX5	4	0.30779	2	4	11.367	1	0.125	199.843	7.99598	152.659	806	0.16667
TRAPPC11	4	0.30779	2	4	3.691	1	0.125	189.169	7.81501	603.835	2880	0.16667
TNFRSF18	4	0.30779	2	4	17.27	1	0.125	207.45	8.13539	131.075	764	0.16667
ERGIC1	4	0	1	4	10.628	1	0.125	197.075	7.93029	1802.92	7734	0
CYP27B1	4	0.30779	2	4	12.194	1	0.125	197.149	7.94504	177.379	858	0.16667
KLHDC1	4	0	1	4	5.666	2	0.125	184.338	7.69571	1974.94	9240	0
FEZ1	4	0	1	4	4.508	1	0.125	187.119	7.76408	638.935	2974	0
TRIM14	4	0.30779	2	4	6.574	1	0.125	189.69	7.81903	202.457	802	0.16667
SNX13	4	0	1	4	16.308	3	0.125	215.018	8.24397	332.918	1854	0
GPBP1	4	0	1	4	10.512	2	0.125	198.22	7.9571	1703.12	8816	0
BSCL2	4	0.30779	2	4	8.443	1	0.125	193.368	7.8807	409.183	1930	0.16667
BZW2	4	0	1	4	18.271	1	0.125	210.699	8.19169	259.63	1372	0
NFKBIZ	4	0.30779	2	4	14.876	1	0.125	207.414	8.14477	409.678	2516	0.16667
IER3	4	0.30779	2	4	18.589	1	0.125	211.906	8.22654	168.304	1112	0.33333
BATF3	4	0.30779	2	4	16.613	1	0.125	222.896	8.39142	361.449	2110	0.33333
YPEL5	4	0	1	4	4.59	2	0.11111	178.699	7.52145	1760.38	10102	0
CLDN5	4	0	1	4	13.733	2	0.14286	217.164	8.32038	1630.57	9188	0
GLA	4	0.30779	2	4	5.235	2	0.11111	191.406	7.80831	1790.49	10290	0.16667
DIRC1	4	0.30779	2	4	11.177	1	0.125	189.327	7.76944	212.292	1174	0.16667
GPR39	4	0.30779	2	4	6.54	3	0.125	191.743	7.85121	2056.14	11544	0.16667
DAD1	4	0	1	4	3.12	1	0.125	173.586	7.41689	798.764	2696	0
CATSPER1	4	0.30779	2	4	3.3	1	0.125	177.108	7.52681	642.31	2940	0.16667
G6PC3	4	0	1	4	6.279	1	0.125	189.811	7.79088	442.442	1956	0
MCCC2	4	0.30779	2	4	17.907	1	0.125	199.429	7.94102	295.915	1946	0.16667
PREB	4	0.30779	2	4	3.894	2	0.125	184.804	7.70107	1907.97	7548	0.16667
PYGO1	6	0.46346	3	3	23.193	1	0.125	204.199	8.07507	0	0	1
FSTL3	6	0.46346	3	3	20.216	1	0.14286	214.864	8.29088	0	0	1
DUSP6	6	0.46346	3	3	28.42	1	0.14286	234.288	8.57239	0	0	1
SLC7A6	4	0.30898	3	3	2.928	1	0.125	168.095	7.33914	136.743	1330	0.66667
KRTAP25-1	4	0.30898	3	3	1.323	2	0.1	123.785	5.73324	744	7328	0.66667
KRTAP20-1	4	0.30898	3	3	1.332	1	0.1	123.785	5.73324	744	7328	0.66667
THG1L	4	0.30898	3	3	9.977	1	0.125	188.615	7.7748	335.986	3752	0.66667
SLC12A2	3	0.30779	2	3	2.02	1	0.11111	150.963	6.7882	153.885	552	0.33333
SOCS6	3	0	1	3	22.511	1	0.125	234.796	8.56032	54.2679	1204	0
TWF1	3	0	1	3	6.483	4	0.125	190.848	7.87265	3091.07	14610	0
NUDT17	3	0.30779	2	3	8.593	1	0.125	187.443	7.75603	248.792	912	0.33333
PLA2G12A	3	0	1	3	9.631	2	0.125	213.775	8.26273	469.399	3028	0
MTX1	3	0.30779	2	3	2.437	2	0.11111	166.586	7.24531	416.6	1664	0.33333
KRTAP4-2	3	0.30779	2	3	1.452	4	0.11111	147.919	6.72788	4458	29304	0.33333
ZER1	3	0	1	3	3.208	1	0.125	167.836	7.32172	353.753	958	0
LIN28B	3	0	1	3	14.758	2	0.125	206.693	8.1126	530.745	4372	0
KPNA5	3	0	1	3	14.209	1	0.125	203.679	8.06836	177.214	1012	0
RNF121	3	0	1	3	9.655	1	0.125	199.285	7.9866	339.849	1906	0
HIPK3	3	0.30779	2	3	15.182	1	0.125	197.754	7.93164	51.5943	454	0.33333
KLC3	3	0	1	3	15.367	1	0.125	215.006	8.2681	113.032	1052	0
RPE	3	0.30779	2	3	7.523	1	0.125	191.357	7.84987	135.435	884	0.33333
TMEM160	3	0	1	3	9.902	1	0.125	199.349	8.0067	404.934	2438	0
MIEF2	3	0.30779	2	3	9.318	1	0.125	188.869	7.79759	60.0727	496	0.33333
NEK7	3	0	1	3	9.865	2	0.125	196.494	7.96113	158.107	896	0
RYK	3	0	1	3	5.72	2	0.125	188.752	7.8311	70.6073	572	0
NR1D2	3	0.30779	2	3	3.916	5	0.125	184.036	7.7185	5936	36620	0.33333
FARP1	3	0	1	3	5.248	1	0.125	185.195	7.72654	813.863	5788	0
FAM71B	3	0	1	3	9.559	2	0.125	192.308	7.8445	1202.81	7728	0
PKD2	3	0	1	3	4.08	1	0.11111	177.691	7.51609	209.899	944	0
SH3BGRL3	3	0	1	3	12.407	2	0.125	215.365	8.28284	282.896	1858	0
GAS6	3	0.30779	2	3	10.88	2	0.125	211.449	8.22386	354.099	2310	0.33333
MEGF10	3	0.30779	2	3	11.286	1	0.125	213.642	8.25201	493.702	2686	0.33333
MSRB1	3	0	1	3	10.762	1	0.125	191.571	7.86729	81.603	542	0
POTEB2	3	0	1	3	1.709	3	0.11111	157.013	7.00268	1946.31	8516	0
ECM1	3	0.30779	2	3	13.726	1	0.125	215.942	8.28954	135.939	1636	0.33333
SLC12A6	3	0	1	3	1.525	1	0.11111	158.211	7.02949	417.912	1776	0
DEGS2	3	0.30779	2	3	5.459	1	0.125	189.506	7.80831	85.8979	412	0.33333
ZSWIM4	3	0	1	3	4.785	1	0.125	176.877	7.51743	511.621	1802	0
PITPNM2	3	0	1	3	2.752	1	0.125	168.342	7.32842	339.328	1152	0
PACSIN3	3	0.30779	2	3	10.084	1	0.125	189.835	7.7882	75.4464	342	0.33333
FBXL22	3	0.30779	2	3	10.893	2	0.125	207.68	8.17292	2894.99	16700	0.33333
EYA4	3	0.30779	2	3	12.553	1	0.125	210.382	8.19169	422.644	3200	0.33333
LRRC10	3	0	1	3	5.676	1	0.11111	176.288	7.48525	269.611	818	0
FAAH	3	0	1	3	4.974	2	0.125	190.265	7.85657	2371.4	9692	0
SPTBN2	3	0.30779	2	3	5.075	1	0.125	185.656	7.74397	198.775	910	0.33333
SLC9A4	3	0.30779	2	3	2.601	1	0.11111	165.36	7.24129	90.9472	604	0.33333
RALBP1	3	0	1	3	7.12	1	0.125	185.338	7.72252	94.7898	502	0
CEP57	3	0	1	3	10.007	2	0.125	211.089	8.22386	635.989	3828	0
CSPP1	3	0	1	3	5.848	1	0.11111	170.258	7.3378	59.9706	360	0
CDK11A	3	0.30779	2	3	18.877	1	0.125	202.344	8.03619	9.05233	118	0.33333
GADD45G	3	0	1	3	12.785	1	0.125	214.389	8.26408	452.104	4320	0
CD300LF	3	0	1	3	4.803	1	0.125	175.951	7.50402	86.8253	544	0
IL17RA	3	0	1	3	8.63	1	0.125	189.446	7.79625	65.3529	426	0
CCDC71	3	0	1	3	2.366	2	0.11111	171.225	7.39008	1270.08	6592	0
STAC3	3	0	1	3	4.858	2	0.125	178.089	7.52681	299.711	1352	0
GRIN2D	3	0	1	3	7.244	1	0.125	195.61	7.93834	583.632	2866	0
PHKG2	3	0	1	3	10.249	1	0.125	201.115	8.05496	84.3574	522	0
HEMGN	3	0.30779	2	3	13.105	1	0.125	212.957	8.23995	557.166	3232	0.33333
FRRS1L	3	0	1	3	8.161	1	0.125	194.617	7.92895	126.801	968	0
HNRNPUL2	3	0	1	3	8.609	1	0.125	188.494	7.77748	614.8	2948	0
RIPK4	3	0	1	3	20.619	1	0.14286	226.745	8.47185	69.6187	864	0
LMNTD1	3	0	1	3	5.648	4	0.125	189.725	7.85657	1271.02	4972	0
SLC6A15	3	0.30779	2	3	2.442	1	0.11111	160.896	7.09651	250.449	658	0.33333
CLEC4C	3	0.30779	2	3	10.384	1	0.125	194.152	7.89544	19.5188	118	0.33333
PDXDC1	3	0.30779	2	3	4.21	1	0.125	186.896	7.75335	256.469	1156	0.33333
CXXC5	3	0	1	3	13.638	1	0.125	213.057	8.24531	309.943	2262	0
IDH3G	3	0.30779	2	3	4.932	1	0.11111	183.492	7.65013	195.737	888	0.33333
ARSK	3	0	1	3	2.736	1	0.11111	172.885	7.41823	300.366	1320	0
KLHDC4	3	0	1	3	9.053	2	0.11111	192.454	7.84316	1516.37	10104	0
ARHGEF9	3	0	1	3	5.95	2	0.125	195.536	7.95174	1670.48	7774	0
LPXN	3	0.30779	2	3	15.9	1	0.125	210.524	8.19437	154.665	1154	0.33333
APIP	3	0.30779	2	3	2.615	3	0.11111	166.949	7.26944	2976	21732	0.33333
GNS	3	0.30779	2	3	4.783	1	0.125	184.373	7.69303	66.721	246	0.33333
KLHL8	3	0	1	3	10.282	2	0.125	205.685	8.12332	1552.02	7810	0
SPANXA1	3	0	1	3	1.569	3	0.11111	148.823	6.76005	2978	18430	0
RRAD	3	0	1	3	6.421	1	0.125	194.901	7.92895	640.273	3016	0
OR6S1	3	0	1	3	2.581	2	0.125	176.399	7.4437	3779.42	17762	0
RAMP2	3	0.30779	2	3	2.433	1	0.11111	169.725	7.27882	446.766	1568	0.33333
ADH1C	3	0	1	3	9.279	1	0.125	187.42	7.76005	63.7442	340	0
ACY1	3	0.30779	2	3	6.34	1	0.125	190.354	7.80161	293.841	1338	0.33333
TIGD1	2	0	1	2	1.203	2	0.1	126.914	5.88204	1490	14950	0
SLC35F4	2	0	1	2	4.696	3	0.125	175.989	7.5134	333.551	2250	0
SRPX	2	0	1	2	4.89	1	0.125	183.733	7.70777	56.6689	184	0
TMEM108	2	0	1	2	3.074	3	0.125	174.625	7.49866	1338.96	6406	0
TAS2R5	2	0	1	2	1.368	2	0.1	123.544	5.63807	1490	7708	0
RNF167	2	0.30779	2	2	13.587	1	0.125	207.849	8.17024	0	0	1
NIT1	2	0	1	2	10.446	1	0.125	189.45	7.80295	91.9082	582	0
PDK2	2	0	1	2	11.723	2	0.14286	211.61	8.24799	148.436	1442	0
NDRG2	2	0	1	2	6.952	1	0.125	190.469	7.84316	23.2464	150	0
MYL12A	2	0	1	2	6.133	2	0.125	190.144	7.82038	1490	9330	0
ZNF514	2	0	1	2	2.878	3	0.11111	153.269	6.87802	2976	29896	0
ZMYND11	2	0	1	2	7.139	1	0.125	184.69	7.70241	71.2502	352	0
TMEM8C	2	0	1	2	8.741	1	0.125	188.981	7.7882	105.195	640	0
METRN	2	0	1	2	4.234	2	0.125	178.151	7.57507	133.188	892	0
PTPRM	2	0	1	2	9.788	2	0.125	199.658	8.0134	271.42	1468	0
2022-03-11	2	0	1	2	4.115	1	0.125	180.515	7.63137	95.9347	486	0
STK40	2	0	1	2	5.618	1	0.125	185.394	7.75469	14.0188	86	0
SCAMP3	2	0.30779	2	2	1.526	1	0.11111	151.647	6.84584	0	0	1
KRTAP4-11	2	0.30779	2	2	1.236	1	0.09091	106.039	4.73592	0	0	1
URI1	2	0	1	2	16.712	1	0.14286	219.567	8.37265	10.5935	174	0
IVNS1ABP	2	0	1	2	8.368	3	0.125	187.285	7.74129	442.32	2260	0
ITIH6	2	0	1	2	1.208	2	0.1	128.239	5.9437	1490	7680	0
IGHV3-11	2	0	1	2	9.752	2	0.125	203.642	8.08847	1490	8808	0
IFNA5	2	0.30779	2	2	4.251	1	0.125	173.751	7.47587	0	0	1
IFNA13	2	0.30779	2	2	3.335	1	0.125	173.751	7.47587	0	0	1
PTRH2	2	0	1	2	7.119	2	0.11111	183.423	7.65818	1490	9052	0
PTPDC1	2	0	1	2	5.021	2	0.125	189.426	7.84048	1295.78	7372	0
GMEB1	2	0	1	2	11	1	0.125	206.752	8.13271	115.172	848	0
GHRH	2	0	1	2	2.574	2	0.125	168.174	7.34316	470.551	1994	0
GALT	2	0.30779	2	2	3.712	1	0.125	177.062	7.54558	0	0	1
TSPYL1	2	0	1	2	10.63	1	0.14286	214.838	8.31233	271.991	2630	0
ZNF106	2	0	1	2	13.275	1	0.125	196.157	7.9571	11.7505	138	0
ZNF629	2	0	1	2	9.267	2	0.125	192.425	7.87936	153.668	884	0
FAM120A	2	0.30779	2	2	16.919	1	0.125	200.129	8	0	0	1
MMD2	2	0	1	2	3.306	1	0.125	175.985	7.563	61.8491	194	0
MPP6	2	0	1	2	5.157	1	0.125	188.852	7.81367	14.821	90	0
F10	2	0	1	2	11.16	2	0.125	212.575	8.24799	891.857	4436	0
FCAR	2	0	1	2	6.971	3	0.125	190.023	7.82708	1539.49	8020	0
EFR3B	2	0	1	2	1.576	2	0.11111	152.217	6.87265	190.599	790	0
FAM126A	2	0	1	2	1.692	2	0.11111	151.175	6.84987	138.445	796	0
EFR3A	2	0	1	2	6.56	3	0.125	187.054	7.77346	1434.42	7742	0
SLC29A1	2	0	1	2	5.83	2	0.125	190.542	7.87131	296.993	1356	0
DUS4L	2	0	1	2	3.746	1	0.125	175.389	7.52949	82.9113	254	0
DUS2	2	0.30779	2	2	4.765	1	0.125	159.412	7.07507	0	0	1
DPP3	2	0	1	2	8.577	1	0.125	203.936	8.09786	67.4583	422	0
DLGAP2	2	0	1	2	4.934	1	0.125	176.94	7.58043	669.003	4184	0
MPP1	2	0	1	2	9.274	2	0.125	194.861	7.92627	1490	8096	0
FBXL4	2	0	1	2	8.144	2	0.125	203.273	8.09383	1489.17	7428	0
DESI2	2	0	1	2	9.384	1	0.125	201.767	8.0563	37.7477	256	0
MPC1	2	0.30779	2	2	7.506	1	0.125	177.033	7.52279	0	0	1
PABPN1L	2	0	1	2	9.237	2	0.125	187.651	7.75737	336.7	1960	0
COA1	2	0	1	2	4.926	1	0.125	175.613	7.49732	97.7465	488	0
NPPC	2	0	1	2	5.925	1	0.125	175.57	7.4933	9.30999	82	0
TMEM204	2	0	1	2	2.56	1	0.125	167.504	7.3378	42.182	142	0
CHGB	2	0	1	2	2.138	1	0.11111	166.051	7.25603	454.561	1422	0
NCR3LG1	2	0	1	2	6.449	1	0.125	184.083	7.69571	48.8174	228	0
CLEC5A	2	0	1	2	4.706	2	0.125	181.842	7.66354	93.7743	840	0
CEP104	2	0	1	2	2.897	1	0.125	175.104	7.49866	73.5585	472	0
PWWP2A	2	0	1	2	1.34	1	0.11111	145.197	6.63539	181.615	696	0
LRRC2	2	0	1	2	2.561	2	0.11111	175.207	7.47051	1490	7724	0
FAM209B	2	0	1	2	1.606	1	0.11111	157.935	7.02145	79.7759	250	0
CAND2	2	0	1	2	9.14	1	0.125	203.489	8.09249	154.91	1372	0
PADI2	2	0	1	2	11.969	1	0.125	203.432	8.08847	42.6662	296	0
KCNH1	2	0	1	2	6.704	1	0.125	191.075	7.87668	43.3283	188	0
CAGE1	2	0	1	2	3.147	1	0.11111	168.534	7.33512	92.7757	406	0
C1orf68	2	0	1	2	8.193	2	0.11111	184.061	7.69571	1490	8634	0
ZNF706	2	0	1	2	2.57	1	0.11111	174.544	7.48928	84.6536	334	0
C16orf74	2	0	1	2	4.875	2	0.125	186.462	7.77346	295.506	1298	0
BLOC1S1	2	0.30779	2	2	2.716	1	0.11111	172.304	7.437	0	0	1
POMK	2	0	1	2	4.907	2	0.11111	174.863	7.47453	1490	7210	0
CLPTM1	2	0	1	2	2.103	2	0.11111	163.978	7.21046	1490	8960	0
MGME1	2	0	1	2	1.18	1	0.11111	162.098	7.18767	201.213	790	0
ATAD3C	2	0	1	2	2.064	1	0.125	161.65	7.13003	198.04	760	0
MOGAT2	2	0	1	2	8.654	1	0.125	193.833	7.91555	91.6098	406	0
ETHE1	2	0	1	2	1.923	2	0.11111	161.117	7.10992	180.98	786	0
APOA1BP	2	0	1	2	1.817	1	0.11111	156.637	6.98123	106.299	480	0
FAM133B	2	0.30779	2	2	1.293	1	0.1	135.736	6.27212	0	0	1
CEP85L	2	0.30779	2	2	1.281	1	0.1	135.736	6.27212	0	0	1
C11orf88	2	0.30779	2	2	1.89	1	0.11111	155.738	6.94906	0	0	1
ERP27	2	0.30779	2	2	1.488	1	0.11111	155.738	6.94906	0	0	1
FOXS1	2	0.30779	2	2	3.011	1	0.11111	164.472	7.2252	0	0	1
GRAMD1B	2	0	1	2	4.993	3	0.125	180.796	7.62466	2976	22728	0
ANKRD18A	2	0	1	2	1.496	2	0.11111	144.926	6.62869	1490	11366	0
TIGD6	2	0	1	2	1.202	2	0.1	126.404	5.87265	1490	10716	0
ALG1L2	2	0	1	2	1.822	3	0.11111	152.354	6.86863	2976	21428	0
ALDH4A1	2	0	1	2	8.186	1	0.14286	206.376	8.14477	180.762	1946	0
AK2	2	0	1	2	2.756	1	0.125	173.614	7.46113	17.6162	106	0
ZNF142	2	0	1	2	1.546	3	0.11111	155.19	6.93968	2976	15356	0
OR4M2	2	0	1	2	1.583	1	0.11111	152.21	6.73324	444.103	994	0
OR2L8	2	0	1	2	2.748	1	0.11111	171.347	7.3445	1758.55	8464	0
OR8D1	2	0	1	2	1.544	1	0.11111	163.406	7.09115	1854.18	4452	0
OR4F4	2	0	1	2	1.596	3	0.11111	149.433	6.63405	2976	15412	0
OR1L8	2	0	1	2	1.544	2	0.11111	149.183	6.63137	1490	7708	0
OR1E2	2	0	1	2	2.038	1	0.11111	162.759	7.10188	368.965	2180	0
ADRB1	2	0	1	2	11.816	1	0.125	208.206	8.18633	350.85	3440	0
MAOB	2	0	1	2	10.313	2	0.14286	202.943	8.08445	103.855	1218	0
TEX38	2	0	1	2	1.575	1	0.11111	144.483	6.60188	166.253	460	0
ABHD1	2	0	1	2	1.566	1	0.11111	149.226	6.7681	309.414	1000	0
WDR37	1	0	1	1	3.136	1	0.11111	173.272	7.47587	0	0	0
TMEM167B	1	0	1	1	1.354	1	0.11111	145.172	6.64745	0	0	0
TMEM169	1	0	1	1	1.114	1	0.09091	107.644	4.87399	0	0	0
UBALD2	1	0	1	1	1.103	1	0.09091	107.968	4.88338	0	0	0
UBL3	1	0	1	1	9.236	1	0.125	197.7	7.99866	0	0	0
SULT1C3	1	0	1	1	1.099	1	0.09091	105.229	4.63941	0	0	0
TTC3	1	0	1	1	3.868	1	0.125	178.273	7.60724	0	0	0
VCX3A	1	0	1	1	1.126	1	0.1	123.234	5.76139	0	0	0
ZBTB44	1	0	1	1	1.911	1	0.11111	152.204	6.86997	0	0	0
TTPA	1	0	1	1	1.3	1	0.11111	144.752	6.63271	0	0	0
2022-09-03	1	0	1	1	3.892	1	0.125	172.31	7.45308	0	0	0
RUFY1	1	0	1	1	2.046	1	0.11111	161.471	7.16488	0	0	0
RANBP3L	1	0	1	1	1.09	1	0.1	128.791	5.99062	0	0	0
RABGGTA	1	0	1	1	1.584	1	0.11111	146.033	6.67024	0	0	0
SYNGR1	1	0	1	1	1.323	1	0.11111	146.033	6.67024	0	0	0
SEC11A	1	0	1	1	1.89	1	0.1	145.747	6.65952	0	0	0
SIK2	1	0	1	1	4.635	1	0.125	184.579	7.74397	0	0	0
VNN1	1	0	1	1	5.434	1	0.125	185.686	7.75871	0	0	0
PLEKHF2	1	0	1	1	3.772	1	0.125	180.875	7.68901	0	0	0
PLAC8L1	1	0	1	1	1.94	1	0.11111	149.721	6.79625	0	0	0
PHF13	1	0	1	1	1.38	1	0.11111	140.1	6.46247	0	0	0
PASD1	1	0	1	1	1.097	1	0.1	123.234	5.76139	0	0	0
OSBPL11	1	0	1	1	2.019	1	0.125	158.739	7.12064	0	0	0
ZNF439	1	0	1	1	1.284	1	0.11111	140.741	6.44504	0	0	0
NRBP1	1	0	1	1	2.289	1	0.125	182.744	7.74129	0	0	0
NFS1	1	0	1	1	4.327	1	0.125	177.231	7.57641	0	0	0
NBPF9	1	0	1	1	1.251	1	0.1	145.069	6.63807	0	0	0
NBPF10	1	0	1	1	1.476	1	0.1	145.069	6.63807	0	0	0
MYO19	1	0	1	1	1.406	1	0.11111	150.038	6.82172	0	0	0
MTFP1	1	0	1	1	10.39	1	0.125	202.975	8.08579	0	0	0
TMEM120B	1	0	1	1	2.206	1	0.125	165.01	7.28418	0	0	0
MRGPRG	1	0	1	1	4.01	1	0.11111	170.541	7.39008	0	0	0
LRRC23	1	0	1	1	1.163	1	0.1	140.381	6.43566	0	0	0
SP2	1	0	1	1	3.031	1	0.125	171.405	7.43298	0	0	0
KRT32	1	0	1	1	2.12	1	0.11111	165.093	7.28016	0	0	0
ZNF146	1	0	1	1	1.989	1	0.11111	159.511	7.12466	0	0	0
TMCC1	1	0	1	1	1.113	1	0.09091	108.936	4.94504	0	0	0
IL31	1	0	1	1	6.586	1	0.11111	174.733	7.5	0	0	0
VPREB3	1	0	1	1	2.078	1	0.11111	158.324	7.08981	0	0	0
MPV17L2	1	0	1	1	7.418	1	0.11111	182.756	7.6555	0	0	0
HTRA3	1	0	1	1	1.654	1	0.11111	153.042	6.92761	0	0	0
HHATL	1	0	1	1	2.405	1	0.11111	151.623	6.86327	0	0	0
HECA	1	0	1	1	1.241	1	0.1	142.434	6.52279	0	0	0
GPR20	1	0	1	1	1.578	1	0.11111	150.808	6.85255	0	0	0
TEX264	1	0	1	1	4.18	1	0.125	186.806	7.80563	0	0	0
ZNF763	1	0	1	1	8.997	1	0.125	190.742	7.86059	0	0	0
PPIAL4G	1	0	1	1	3.263	1	0.125	177.479	7.60188	0	0	0
FIBP	1	0	1	1	5.93	1	0.125	189.477	7.81769	0	0	0
GPR32	1	0	1	1	2.164	1	0.11111	160.952	7.14879	0	0	0
PPM1F	1	0	1	1	3.22	1	0.11111	164.218	7.25603	0	0	0
FBXO48	1	0	1	1	1.132	1	0.1	122.744	5.63271	0	0	0
FAM127C	1	0	1	1	1.688	1	0.11111	145.322	6.65416	0	0	0
FAM127B	1	0	1	1	2.139	1	0.11111	145.322	6.65416	0	0	0
STK32A	1	0	1	1	1.342	1	0.11111	155.546	7.01609	0	0	0
TFCP2	1	0	1	1	4.814	1	0.125	182.981	7.70509	0	0	0
EDDM3B	1	0	1	1	1.107	1	0.1	128.706	6.00402	0	0	0
DAGLA	1	0	1	1	1.402	1	0.11111	150.248	6.85791	0	0	0
FBXO34	1	0	1	1	8.445	1	0.125	202.056	8.08043	0	0	0
NKG7	1	0	1	1	2.833	1	0.11111	165.163	7.27748	0	0	0
MDGA1	1	0	1	1	1.088	1	0.1	133.517	6.2118	0	0	0
GLIPR2	1	0	1	1	4.96	1	0.125	164.249	7.23727	0	0	0
P4HTM	1	0	1	1	3.259	1	0.125	175.882	7.56166	0	0	0
ENOX2	1	0	1	1	4.258	1	0.125	175.882	7.56166	0	0	0
CDK2AP2	1	0	1	1	3.446	1	0.11111	163.672	7.2185	0	0	0
CDADC1	1	0	1	1	8.602	1	0.14286	200.698	8.08445	0	0	0
UACA	1	0	1	1	3.761	1	0.125	173.854	7.48928	0	0	0
NDRG3	1	0	1	1	4.994	1	0.11111	175.113	7.51072	0	0	0
CXCL16	1	0	1	1	4.152	1	0.11111	180.311	7.63003	0	0	0
CCDC107	1	0	1	1	1.255	1	0.1	140.596	6.47185	0	0	0
CALCOCO1	1	0	1	1	1.313	1	0.11111	146.283	6.69705	0	0	0
LCE6A	1	0	1	1	1.873	1	0.1	146.372	6.69705	0	0	0
C1orf122	1	0	1	1	2.72	1	0.125	171.083	7.42493	0	0	0
BTBD7	1	0	1	1	1.504	1	0.11111	154.69	6.95845	0	0	0
BTBD3	1	0	1	1	4.717	1	0.125	175.983	7.55496	0	0	0
BOD1	1	0	1	1	4.591	1	0.11111	163.508	7.21582	0	0	0
B3GALNT2	1	0	1	1	1.105	1	0.1	140.421	6.47587	0	0	0
ATP2C1	1	0	1	1	1.296	1	0.1	150.428	6.80965	0	0	0
CREBZF	1	0	1	1	4.218	1	0.125	175.96	7.56032	0	0	0
ARMC7	1	0	1	1	1.39	1	0.1	151.284	6.8445	0	0	0
SPIN4	1	0	1	1	1.642	1	0.11111	153.419	6.95308	0	0	0
ARHGAP5	1	0	1	1	2.801	1	0.11111	168.947	7.36461	0	0	0
ARHGAP28	1	0	1	1	2.387	1	0.11111	163.058	7.21314	0	0	0
AQPEP	1	0	1	1	3.021	1	0.125	175.123	7.56166	0	0	0
AQP8	1	0	1	1	1.247	1	0.11111	146.031	6.6689	0	0	0
APH1B	1	0	1	1	5.777	1	0.125	188.043	7.8244	0	0	0
ANXA11	1	0	1	1	6.152	1	0.125	184.919	7.75603	0	0	0
RMDN2	1	0	1	1	1.122	1	0.1	120.75	5.63003	0	0	0
OR5T1	1	0	1	1	1.332	1	0.11111	148.517	6.62869	0	0	0
OR1A2	1	0	1	1	1.558	1	0.11111	148.517	6.62869	0	0	0
OR6C2	1	0	1	1	1.69	1	0.11111	148.517	6.62869	0	0	0
OR2A7	1	0	1	1	1.45	1	0.11111	148.517	6.62869	0	0	0
OR51M1	1	0	1	1	1.52	1	0.11111	148.517	6.62869	0	0	0
OR56B4	1	0	1	1	1.632	1	0.11111	148.517	6.62869	0	0	0
OR4D9	1	0	1	1	1.776	1	0.11111	148.517	6.62869	0	0	0
OR2L5	1	0	1	1	1.43	1	0.11111	148.517	6.62869	0	0	0
OR7D2	1	0	1	1	1.578	1	0.11111	148.517	6.62869	0	0	0
OR9A2	1	0	1	1	1.595	1	0.11111	148.517	6.62869	0	0	0
OR10Q1	1	0	1	1	1.529	1	0.11111	148.517	6.62869	0	0	0
OR52I2	1	0	1	1	1.401	1	0.11111	148.517	6.62869	0	0	0
OR10H3	1	0	1	1	1.437	1	0.11111	148.517	6.62869	0	0	0
OR8J3	1	0	1	1	1.576	1	0.11111	148.517	6.62869	0	0	0
OR3A3	1	0	1	1	1.543	1	0.11111	148.517	6.62869	0	0	0

## Sheet: trainingOF
Hub gene screening of skeletal muscle in response to training aerobic exercise in the older female according to Cytoscape hubba pluge-in calculation
node_name	MCC	DMNC	MNC	Degree	EPC	BottleNeck	EcCentricity	Closeness	Radiality	Betweenness	Stress	ClusteringCoefficient
COL1A1	71	0.21538	16	17	22.951	26	0.23889	27.6667	3.80516	733.81	1304	0.17647
MMP2	57	0.33919	10	11	22.776	3	0.17917	24.0833	3.63452	245.052	564	0.30909
IGF1	42	0.34989	8	10	22.226	18	0.17917	24	3.65159	576.181	950	0.26667
COL5A2	28	0.2864	9	9	22.249	4	0.17917	21.8333	3.42976	71.7524	192	0.33333
ACTG1	8	0.30898	3	7	19.725	7	0.17917	21.5833	3.48095	298.01	552	0.14286
TLR4	9	0.46346	3	6	20.164	8	0.17917	20.6667	3.44683	209.662	416	0.2
PPIB	11	0.32413	5	6	20.062	3	0.17917	20.8333	3.42976	211.733	410	0.33333
ACTC1	9	0.46346	3	6	20.214	4	0.17917	20.9167	3.44683	217.181	458	0.2
SPARC	30	0.51861	5	5	21.251	1	0.17917	20	3.39563	6.16667	20	0.8
EEF1A1	5	0.30779	2	5	17.428	4	0.14333	18.7333	3.20794	169.524	394	0.2
GJA1	30	0.51861	5	5	20.583	1	0.17917	20.75	3.49802	16.0143	66	0.8
VEGFC	5	0.30898	3	4	16.819	2	0.14333	17.8667	3.15675	91.4048	200	0.33333
EFEMP2	8	0.37893	4	4	19.291	1	0.17917	18.5833	3.24206	5.13333	14	0.66667
COLGALT1	7	0.46346	3	4	17.832	2	0.17917	18.0833	3.17381	82	154	0.5
COL15A1	12	0.47366	4	4	19.065	1	0.17917	18.6667	3.25913	6.4	24	0.83333
CD68	12	0.47366	4	4	19.816	1	0.17917	19.9167	3.42976	7.66667	36	0.83333
ARRB1	4	0	1	4	11.626	5	0.14333	17.6167	3.13968	226.476	294	0
NTRK1	3	0.30779	2	3	13.757	2	0.14333	16.4833	3.02024	82	142	0.33333
RAB21	3	0	1	3	2.515	6	0.05	4	0.34	14	14	0
RPL11	3	0.30779	2	3	11.285	2	0.14333	14.8	2.74722	38.8571	52	0.33333
GRTP1	3	0	1	3	2.511	6	0.05	4	0.34	14	14	0
ASPN	4	0.30898	3	3	16.473	1	0.17917	17.4167	3.13968	1	2	0.66667
MYBPH	3	0	1	3	14.614	2	0.14333	16.7	3.07143	86	132	0
NUP153	2	0.30779	2	2	2.009	1	0.05	2	0.1	0	0	1
KPNA3	2	0.30779	2	2	2.002	1	0.05	2	0.1	0	0	1
IPO7	2	0.30779	2	2	2.017	1	0.05	2	0.1	0	0	1
RSL24D1	2	0.30779	2	2	9.839	1	0.11944	13.7167	2.59365	0	0	1
MXRA8	2	0.30779	2	2	14.776	1	0.17917	16.9167	3.12262	0	0	1
PXDN	2	0.30779	2	2	14.725	1	0.17917	16.9167	3.12262	0	0	1
FKBP1A	2	0	1	2	9.015	2	0.14333	14.5333	2.76429	82	122	0
SFRP4	2	0.30779	2	2	13.831	1	0.17917	16.9167	3.12262	0	0	1
SLC25A5	2	0	1	2	8.418	2	0.14333	14.1	2.69603	31.9762	46	0
WASF2	2	0.30779	2	2	10.464	1	0.14333	14.6667	2.79841	0	0	1
CYFIP1	2	0.30779	2	2	11.156	1	0.14333	14.6667	2.79841	0	0	1
IDE	2	0	1	2	9.38	2	0.14333	15.8167	2.98611	82	126	0
ZNF274	1	0	1	1	1.394	1	0.03333	1	0.1	0	0	0
ZFP36L2	1	0	1	1	1.394	1	0.03333	1	0.1	0	0	0
TIE1	1	0	1	1	7.339	1	0.11944	12.5167	2.45714	0	0	0
RPAP3	1	0	1	1	1.425	1	0.03333	1	0.1	0	0	0
RPAP2	1	0	1	1	1.425	1	0.03333	1	0.1	0	0	0
RIN2	1	0	1	1	1.821	1	0.03333	2.66667	0.26	0	0	0
UBFD1	1	0	1	1	1.395	1	0.03333	1	0.1	0	0	0
PLAA	1	0	1	1	1.395	1	0.03333	1	0.1	0	0	0
OCA2	1	0	1	1	6.656	1	0.11944	12.0167	2.37183	0	0	0
MAVS	1	0	1	1	8.697	1	0.14333	13.8167	2.74722	0	0	0
MAMDC2	1	0	1	1	1.831	1	0.03333	2.66667	0.26	0	0	0
KLF7	1	0	1	1	6.292	1	0.11944	11.8833	2.32063	0	0	0
PCDH12	1	0	1	1	1.382	1	0.03333	1	0.1	0	0	0
GXYLT2	1	0	1	1	1.382	1	0.03333	1	0.1	0	0	0
SERTAD4	1	0	1	1	1.875	1	0.03333	2.66667	0.26	0	0	0
ETS1	1	0	1	1	9.885	1	0.14333	15.1167	2.93492	0	0	0
COLEC12	1	0	1	1	7.957	1	0.14333	12.6167	2.47421	0	0	0
HTRA1	1	0	1	1	10.805	1	0.17917	16.4167	3.10556	0	0	0
BMPR1A	1	0	1	1	4.297	1	0.11944	10.9167	2.06468	0	0	0
ATP8B1	1	0	1	1	1.805	1	0.03333	2.66667	0.26	0	0	0
OR4X2	1	0	1	1	5.445	1	0.11944	12.4	2.44008	0	0	0
OR6X1	1	0	1	1	5.948	1	0.11944	12.4	2.44008	0	0	0
TOP2B	1	0	1	1	8.705	1	0.14333	14.1667	2.78135	0	0	0
NEXN	1	0	1	1	9.204	1	0.14333	13.9167	2.74722	0	0	0
ACOT2	1	0	1	1	4.279	1	0.11944	11.6333	2.28651	0	0	0

## Sheet: proteinYM
Hub gene screening of skeletal muscle in response to protein intake in the younger male according to Cytoscape hubba pluge-in calculation
Gene Symbol	MCC	DMNC	MNC	Degree	EPC	BottleNeck	EcCentricity	Closeness	Radiality	Betweenness	Stress	ClusteringCoefficient
EZH2	245	0.32048	15	28	123.538	61	0.09992	166.896	13.0256	37388.7	198670	0.11376
CCL2	439	0.31493	19	20	120.237	18	0.09992	152.63	12.8123	13494.8	74396	0.24737
TRIM28	161	0.29378	13	20	112.994	23	0.08992	147.108	12.6922	13744.8	64906	0.12105
TRAF6	162	0.25037	15	19	118.848	34	0.08992	151.079	12.8294	12369	69316	0.15205
IL18	428	0.31493	19	19	119.983	1	0.08992	144.988	12.6541	6533.52	33494	0.27485
FOS	177	0.30655	13	18	119.713	32	0.08992	157.643	12.938	24489.4	119174	0.15686
TFRC	23	0.32413	5	18	99.735	28	0.08992	140.628	12.5551	14991.6	58646	0.04575
POLR1A	10243	0.45045	14	18	112.86	20	0.08992	138.818	12.4693	14489.7	86746	0.27451
HIST1H2BM	173	0.26025	16	17	117.605	14	0.09992	150.794	12.8046	11100.5	67642	0.21324
HIST1H2BH	172	0.26025	16	16	117.981	17	0.09992	149.253	12.7761	6717.34	54738	0.24167
BMS1	10475	0.53647	13	16	108.418	6	0.08992	129.81	12.2731	8631.71	31046	0.35833
GRWD1	10629	0.51076	15	16	109.66	2	0.08992	132.927	12.3683	6169.51	24894	0.425
PLCG2	40	0.23775	6	15	102.318	25	0.08175	136.002	12.4598	12571.8	106260	0.12381
NDC80	1496	0.59666	9	15	112.865	12	0.08992	142.432	12.6217	12251.3	53234	0.24762
NCAPG	1542	0.52601	11	15	109.669	10	0.08992	140.836	12.5855	7728.25	32780	0.29524
NSUN6	10650	0.5408	15	15	107.655	1	0.08992	124.718	12.115	1959.83	15588	0.51429
UTP3	5481	0.57076	12	15	106.643	12	0.08992	132.178	12.3626	6774.87	26406	0.38095
IRF4	30	0.32929	7	14	113.322	27	0.08992	150.783	12.8332	11949.7	54790	0.12088
TRMT1	10496	0.52927	14	14	107.593	11	0.08992	124.019	12.1016	2864.19	18590	0.51648
GNG2	267	0.42441	12	13	82.444	10	0.08175	123.26	12.0997	8205.85	52652	0.37179
CXCL1	390	0.44706	13	13	116.445	5	0.08992	135.401	12.4827	725.642	6442	0.44872
KDM1A	203	0.42441	12	13	113.035	2	0.08992	135.342	12.4465	1128.67	7964	0.37179
MCL1	26	0.38039	6	13	102.649	36	0.08992	149.741	12.8542	18509.4	84074	0.12821
MPO	95	0.30733	12	13	111.038	7	0.08992	137.68	12.5341	5999.38	29358	0.26923
CEP55	1516	0.64439	9	13	109.06	12	0.08992	140.627	12.6027	8911.19	38556	0.35897
ESPL1	1468	0.67062	8	12	104.235	6	0.08992	131.415	12.3855	5311.71	23468	0.34848
CDT1	773	0.52506	9	12	106.55	5	0.09992	143.966	12.7018	9508.3	40030	0.33333
FCGR3B	100	0.32197	12	12	111.568	3	0.08992	135.125	12.4731	2227.53	13046	0.33333
SETDB1	69	0.38186	9	12	103.137	8	0.08992	134.345	12.4312	2945.85	16642	0.25758
GPT	27	0.26253	9	12	90.42	16	0.09992	127.819	12.2636	8000.93	44446	0.16667
NSUN2	5425	0.62782	11	12	104.473	1	0.08992	120.369	12.0197	1501.74	10928	0.56061
METTL1	291	0.58315	8	11	98.591	7	0.08992	117.956	11.9854	3639.78	17724	0.36364
GNG4	264	0.47511	11	11	82.026	22	0.08175	120.986	12.0692	3022.69	36970	0.50909
GNG8	264	0.47511	11	11	82.975	1	0.08175	120.986	12.0692	3022.69	36970	0.50909
GNG11	264	0.47511	11	11	83.556	1	0.08175	120.986	12.0692	3022.69	36970	0.50909
GPR29	212	0.44117	11	11	111.662	1	0.08992	127.693	12.3112	293.703	2488	0.47273
WT1	14	0.25931	5	11	92.308	18	0.08992	137.755	12.5341	8317.57	50962	0.07273
AATF	10464	0.66175	11	11	105.824	1	0.08992	123.759	12.1683	397.029	3644	0.70909
IL1R1	168	0.43896	10	10	107.568	1	0.08992	133.658	12.4941	420.153	3584	0.48889
ITK	12	0.2842	4	10	84.432	8	0.08175	130.436	12.3969	5289	29100	0.08889
SMC2	774	0.47886	10	10	107.34	1	0.08992	131.629	12.4217	1581.21	12052	0.53333
CD79A	16	0.2041	8	10	98.683	6	0.08175	138.791	12.5932	7637.3	36242	0.15556
B3GAT1	21	0.47366	4	10	99.343	10	0.08175	132.243	12.3798	7716.14	34380	0.17778
KMT2A	21	0.2927	7	10	100.794	2	0.08992	124.776	12.195	1162.73	9942	0.2
ASCL1	19	0.2148	9	10	65.515	10	0.08992	129.56	12.3531	7285.04	26830	0.2
EIF4E	11	0.30898	3	10	66.962	28	0.09992	131.454	12.4655	16427.3	56828	0.08889
BTRC	17	0.25611	7	10	91.282	7	0.08992	137.989	12.6027	7122.82	31100	0.15556
NOLC1	10083	0.66826	9	10	99.737	3	0.08992	120.933	12.0902	1437.86	5970	0.62222
RPS8	33	0.32929	7	10	91.813	12	0.08992	129.25	12.3722	6550.6	28394	0.2
RIOK2	297	0.54893	9	10	101.92	1	0.08992	123.44	12.1473	1520.8	7966	0.51111
RANGAP1	9	0.30779	2	9	75.282	14	0.08992	127.361	12.2979	6437.02	24408	0.05556
PRPF6	14	0.32413	5	9	46.412	10	0.08992	119.735	12.115	7500.2	25180	0.16667
STAG1	33	0.42794	6	9	95.293	4	0.08992	125.677	12.2864	3991.85	24286	0.27778
DSCC1	1465	0.67062	8	9	98.476	15	0.08992	128.63	12.376	9020.08	45720	0.63889
FCGR1A	39	0.34989	8	9	107.063	1	0.08992	137.142	12.5665	3324.77	26504	0.33333
TSLP	31	0.38039	6	9	101.577	4	0.08992	126.412	12.2979	1453.26	8026	0.22222
OPN1SW	126	0.37904	8	8	70.236	1	0.08175	109.847	11.7454	1700.57	13038	0.46429
TYK2	10	0.2842	4	8	67.07	8	0.08992	117.707	12.0045	2695.7	10430	0.10714
CRKL	8	0.30779	2	8	69.247	11	0.08175	126.142	12.2598	8661.07	39600	0.03571
GINS2	1464	0.67062	8	8	102.525	1	0.08992	135.186	12.536	972.047	8880	0.82143
TARBP1	266	0.52483	8	8	90.058	1	0.08175	113.629	11.8273	1154.76	9138	0.64286
KDM5C	53	0.40246	7	8	92.838	4	0.08992	126.397	12.2598	2167.33	10192	0.39286
HIST3H2A	129	0.47564	7	8	103.556	1	0.08992	131.826	12.435	1058.35	8182	0.46429
CHD1	34	0.42794	6	8	96.55	2	0.08992	131.405	12.3855	2258.33	12434	0.32143
THBD	12	0.23775	6	8	84.675	3	0.08992	123.502	12.1874	2144.59	9896	0.17857
BANF1	19	0.2927	7	8	98.485	2	0.08992	135.117	12.5074	1840.74	9100	0.28571
B3GAT2	14	0.32413	5	8	58.618	4	0.08175	111.985	11.7625	4107.26	15958	0.25
ABCC2	20	0.29157	8	8	61.034	1	0.08992	110.329	11.7073	1501.87	9314	0.35714
NRL	10	0.25931	5	7	55.891	8	0.08992	127.075	12.3645	7527.15	30766	0.19048
ERCC2	8	0.30898	3	7	69.497	8	0.08175	118.493	11.9911	1668.15	8976	0.19048
TRMT10B	360	0.65858	7	7	90.519	1	0.08175	106.663	11.6101	186.171	1856	0.85714
LAT	12	0.21953	7	7	88.763	11	0.08992	138.178	12.6046	6310.28	38610	0.28571
IL12B	12	0.2842	4	7	83.588	1	0.08992	119.947	12.115	1080.16	7000	0.28571
CXCL16	150	0.54881	7	7	98.808	1	0.08992	117.738	12.0559	25.1806	204	0.71429
PTGER4	27	0.56839	4	7	87.151	3	0.08992	128.567	12.3436	6470.46	52208	0.33333
MAP3K8	8	0.30898	3	7	69.497	21	0.08992	125.52	12.3284	4977.45	21476	0.09524
BORA	50	0.58344	5	7	90.886	4	0.09992	128.816	12.4103	2654.67	12304	0.42857
IPO8	11	0.37893	4	7	86.41	2	0.08992	127.184	12.3264	3533.24	17390	0.2381
GZMA	25	0.42794	6	7	94.013	1	0.08175	124.627	12.2312	392.87	2004	0.42857
CASP2	8	0.30898	3	7	61.579	5	0.08992	128.263	12.4484	5702.41	16998	0.14286
ATG16L1	7	0.30779	2	7	79.571	4	0.08175	130.554	12.4198	6566.16	21238	0.09524
SNRPN	16	0.38896	5	7	34.403	3	0.08175	105.359	11.6044	1625.51	5236	0.28571
CDKAL1	122	0.64826	5	7	78.151	4	0.08175	100.185	11.3224	2818	24904	0.47619
ACLY	7	0.30779	2	7	29.254	6	0.08175	105.489	11.5834	4888.37	18580	0.04762
CYP3A7	8	0.30898	3	7	65.153	4	0.08992	118.243	12.0368	2928.63	13152	0.14286
CYP2C9	13	0.28529	6	7	65.604	2	0.08992	116.639	11.9721	1722.49	9744	0.28571
DDX50	246	0.5854	7	7	91.244	1	0.08992	116.581	11.9759	436.377	3214	0.7619
PHF5A	14	0.47366	4	6	43.865	3	0.08992	108.908	11.7644	1023.06	4232	0.33333
SCN4A	7	0.30898	3	6	8.262	7	0.08992	85.7135	10.5394	5486.58	27510	0.13333
RRH	122	0.52304	6	6	66.378	1	0.07494	101.448	11.4062	401.987	3558	0.73333
PRKAB2	26	0.56839	4	6	67.045	3	0.08175	119.381	12.155	4404.79	31630	0.4
KCNJ15	26	0.56839	4	6	58.858	15	0.07494	103.123	11.4882	8964.23	79818	0.4
EIF6	18	0.38039	6	6	79.901	1	0.08992	117.835	12.0788	1247.27	6368	0.53333
KCNA7	8	0.2842	4	6	16.577	13	0.08175	90.3752	10.8499	8808.19	71860	0.2
SMYD2	26	0.56839	4	6	79.795	7	0.08992	125.146	12.2521	4623.28	21424	0.4
TAF5	7	0.30898	3	6	54.874	2	0.08175	112.403	11.8425	965.995	4092	0.13333
MPHOSPH8	9	0.25931	5	6	78.328	5	0.08175	116.137	11.9587	2457.9	14790	0.26667
CXCL6	144	0.61814	6	6	92.929	1	0.08992	116.488	12.0368	7.08761	74	0.86667
DLGAP1	6	0.30779	2	6	22.412	6	0.08175	104.719	11.6406	4802.47	18556	0.06667
RLBP1	8	0.2842	4	6	43.462	5	0.08175	105.937	11.6463	2591.96	12960	0.2
CD244	10	0.30898	3	6	91.334	4	0.08992	135.485	12.5532	2287.61	21090	0.33333
GIGYF1	7	0.30898	3	6	25.454	5	0.08992	107.165	11.7396	4003.39	11376	0.13333
STAM2	6	0.30779	2	6	56.225	6	0.08992	117.67	12.054	3590.9	15386	0.06667
APOH	9	0.25931	5	6	67.422	3	0.08175	110.948	11.8292	2104.09	7850	0.26667
SLC9A3R2	6	0	1	6	20.225	6	0.08992	104.24	11.633	3938.89	10398	0
CTH	6	0.30779	2	6	34.949	7	0.08992	108.186	11.7263	3587.27	16316	0.13333
CACNG2	6	0	1	6	12.535	7	0.08992	97.4556	11.2348	6550.21	21002	0
SLC10A1	11	0.32413	5	6	50.827	3	0.08992	104.838	11.5415	725.595	5186	0.33333
WDR61	8	0.46346	3	5	78.699	3	0.08992	125.077	12.2998	1580.32	8680	0.3
SF3B3	14	0.38896	5	5	30.813	1	0.08175	100.5	11.4539	196.392	898	0.6
IL17RB	8	0.25931	5	5	79.541	1	0.08175	114.791	11.9854	86.2333	568	0.4
GPR137C	5	0.30779	2	5	23.589	8	0.07494	101.693	11.4253	4639.59	13332	0.1
PTGER1	25	0.56839	4	5	57.102	3	0.07494	96.5665	11.2157	1880	26732	0.6
SCTR	26	0.45378	5	5	58.335	1	0.07494	96.1498	11.21	3	6	0.7
TRAF4	6	0.30898	3	5	68.053	2	0.08175	124.135	12.2921	1299.08	6080	0.2
UBE2K	5	0.30779	2	5	76.871	9	0.09992	134.731	12.5646	3372.01	15822	0.1
PIAS1	5	0.30779	2	5	61.011	2	0.08175	119.493	12.094	1801.95	6580	0.1
ENOSF1	5	0	1	5	33.522	8	0.08175	114.209	11.9778	4535.85	16170	0
FDXACB1	14	0.38896	5	5	78.529	1	0.08992	110.16	11.8273	125.767	1570	0.6
SND1	8	0.46346	3	5	21.234	9	0.08992	104.552	11.6672	4483.66	14046	0.3
ITPA	5	0	1	5	33.977	14	0.08175	111.42	11.8749	12228.3	49760	0
MST1R	5	0.30779	2	5	27.127	7	0.08992	109.853	11.8882	3439.56	13262	0.1
CYP2R1	5	0.30779	2	5	62.229	10	0.08992	126.672	12.3474	5179.68	20708	0.1
SLC7A4	5	0.30779	2	5	27.191	9	0.07494	106.116	11.6768	2743.52	9394	0.1
COPS4	5	0.30779	2	5	44.068	6	0.08175	114.211	11.9511	3423.4	16844	0.2
LIPA	5	0.30779	2	5	35.398	2	0.08992	105.746	11.6463	1024.7	4280	0.1
CH25H	5	0.30779	2	5	52.326	2	0.08992	105.077	11.5758	2365.61	10022	0.2
PSMC3IP	5	0.30779	2	5	78.948	1	0.08992	123.889	12.2655	787.46	6106	0.2
IGJ	5	0.30779	2	5	68.759	9	0.08175	127.467	12.3798	5168.24	17606	0.2
CCR8	25	0.56839	4	5	84.011	1	0.08992	121.113	12.2026	96.9826	806	0.6
PAQR5	5	0	1	5	18.827	9	0.08175	102.121	11.5225	3995.6	11614	0
FBXO4	7	0.2842	4	5	68.24	8	0.09992	125.332	12.3703	2289.27	9308	0.3
DHX34	8	0.46346	3	5	59.906	6	0.08175	105.077	11.5853	2483.43	11784	0.3
CHST7	9	0.37893	4	5	43.812	4	0.07494	106.745	11.6311	2240.2	10734	0.4
POLM	5	0	1	5	36.86	5	0.08992	114.587	11.9987	4282.12	13286	0
CHL1	6	0.30898	3	5	64.597	2	0.08992	116.354	12.0235	1024.23	4824	0.2
ISL1	7	0.2842	4	5	39.492	6	0.08175	107.491	11.7015	1260.43	6828	0.3
ESRP1	8	0.46346	3	5	13.067	2	0.08175	91.5385	11.0424	1378.16	4172	0.3
XYLT2	8	0.46346	3	5	44.993	2	0.08175	110.985	11.8311	2170.94	7922	0.3
F3	12	0.38896	5	5	79.4	4	0.08992	118.452	12.0673	273.158	1600	0.6
SPG7	5	0.30779	2	5	27.559	10	0.09992	112.717	11.953	7202.75	19266	0.1
AP4E1	5	0.30779	2	5	35.814	2	0.09992	114.496	12.0007	3636.3	9614	0.2
ENO1	5	0	1	5	24.711	2	0.08992	107.235	11.6996	4696.65	11684	0
DGAT2	5	0	1	5	38.467	2	0.08992	111.828	11.8597	3193.22	13906	0
CYP2D6	7	0.2842	4	5	49.771	2	0.08992	108.662	11.6996	651.67	3672	0.3
SLC1A7	4	0.30779	2	4	36.978	5	0.08175	111.125	11.8521	2143.13	6050	0.16667
SLC6A18	4	0	1	4	26.042	3	0.08992	106.358	11.7035	1808.77	5068	0
SNRNP48	7	0.46346	3	4	32.634	1	0.08175	98.0867	11.3319	300.864	1182	0.5
MRPS18A	4	0	1	4	19.263	15	0.07494	101.075	11.5244	11563.4	31500	0
SCN3A	6	0.2842	4	4	7.839	2	0.08175	78.8308	10.1736	348.27	3816	0.5
UBE2L6	4	0.30779	2	4	49.403	3	0.08992	114.764	12.0197	1727.55	4994	0.16667
ZFPM1	7	0.46346	3	4	64.402	1	0.08992	115.351	12.0064	1294.58	5872	0.5
FSHR	4	0	1	4	36.658	4	0.08175	111.843	11.894	2135.93	5898	0
FOXL2	4	0	1	4	42.458	5	0.08992	114.731	12.0007	1681.75	5242	0
SOX6	4	0	1	4	27.734	4	0.08175	103.379	11.6177	2195.29	7450	0
INF2	4	0	1	4	46.598	6	0.08175	117.29	12.1074	3161.05	11622	0
MATK	4	0.30779	2	4	63.843	6	0.08175	123.21	12.2693	3790.75	17670	0.16667
GLMN	4	0	1	4	13.778	3	0.08175	91.4897	11.0824	1921.21	7220	0
RUNX1T1	5	0.30898	3	4	62.401	2	0.08992	123.477	12.2578	960.761	3638	0.33333
MARK3	7	0.46346	3	4	13.261	1	0.08175	89.5076	10.9414	189.392	492	0.5
CYTIP	4	0	1	4	52.038	2	0.08175	116.883	12.0445	1777.48	6336	0
FOLH1	4	0.30779	2	4	15.923	2	0.08992	95.406	11.2538	978.023	3140	0.16667
ITGA8	4	0.30779	2	4	25.558	6	0.08175	103.555	11.5758	4796.57	18828	0.16667
COMMD8	4	0.30779	2	4	16.16	3	0.07494	96.4759	11.2729	1219.15	5410	0.16667
P4HA3	4	0.30779	2	4	2.553	6	0.05995	64.3989	8.91047	4682	12472	0.16667
RNGTT	4	0.30779	2	4	42.411	7	0.08175	107.393	11.6634	4768.85	27400	0.16667
FKBP1B	4	0	1	4	3.748	3	0.08175	77.1222	10.0345	2537.35	9512	0
CENPC	7	0.46346	3	4	77.814	1	0.08992	121.872	12.2274	455.533	3350	0.5
P2RY10	4	0.30779	2	4	45.15	3	0.07494	109.208	11.7949	1932.13	8746	0.16667
CD72	5	0.30898	3	4	50.037	1	0.07494	112.071	11.8844	701.219	2236	0.33333
SPA17	4	0	1	4	6.753	6	0.06917	87.2089	10.7813	4272.37	15850	0
RYR1	4	0	1	4	7.522	11	0.08992	91.4115	10.9128	6956.43	20740	0
MAGI3	4	0	1	4	15.295	3	0.08175	98.9021	11.3472	4771.73	14444	0
FBXW8	4	0.30779	2	4	38.416	6	0.08992	108.585	11.8292	3909.97	13846	0.16667
BTBD9	4	0	1	4	4.762	4	0.06917	76.0523	9.96403	2258.61	11384	0
BRPF1	4	0.30779	2	4	62.992	1	0.08175	106.847	11.6825	13.7877	76	0.16667
METTL17	4	0.30779	2	4	35.276	2	0.08175	104.065	11.593	4541.82	11826	0.16667
IBSP	4	0	1	4	33.778	3	0.08992	108.614	11.7816	3373.54	13648	0
MCU	4	0	1	4	10.851	7	0.08992	97.327	11.2995	5803.62	15406	0
TARSL2	4	0	1	4	6.272	3	0.08175	87.8548	10.9033	3353.13	7784	0
NDST2	5	0.30898	3	4	27.792	1	0.07494	95.9807	11.1929	1100.36	3514	0.33333
ATXN2L	4	0.30779	2	4	27.583	8	0.09992	110.958	11.9225	3172.01	8456	0.16667
STK38L	4	0.30779	2	4	45.179	14	0.08175	113.762	12.0121	8071.64	24244	0.16667
TDRD7	4	0	1	4	29.187	4	0.07494	99.2851	11.3605	2751.02	15354	0
ASGR1	4	0.30779	2	4	48.56	3	0.08992	112.523	11.8825	789.285	2832	0.16667
POU3F3	6	0.2842	4	4	66.537	2	0.08992	126.379	12.3169	552.533	2882	0.5
PHOX2A	5	0.30898	3	4	26.326	3	0.08175	100.6	11.4691	1881.33	6924	0.33333
FNBP1	4	0	1	4	48.7	4	0.08175	117.349	12.134	3175.22	11540	0
ARHGAP17	4	0	1	4	16.337	3	0.07494	97.4437	11.3662	2290.88	8556	0
CP	5	0.30898	3	4	65.548	1	0.08992	115.667	11.9911	618.016	2148	0.33333
FPGS	4	0.30779	2	4	21.616	2	0.08992	103.655	11.6215	2771.27	7794	0.16667
AMER1	4	0	1	4	62.23	2	0.08175	124.589	12.3112	3300.7	17134	0
DHCR7	4	0.30779	2	4	34.976	5	0.08992	109.612	11.8349	2284.71	8960	0.16667
DDHD2	4	0.30779	2	4	20.985	2	0.09992	108.083	11.873	1684	5346	0.16667
RGL2	3	0	1	3	14.197	7	0.07494	101.243	11.5301	4300.79	15712	0
VPS51	3	0.30779	2	3	14.059	4	0.07494	93.1322	11.1605	1486.3	5780	0.33333
RABIF	3	0	1	3	1.883	3	0.00456	5.56667	0.10992	38	38	0
SYCE1	3	0.30779	2	3	43.268	1	0.08175	102.45	11.591	32.3215	294	0.33333
SYCE3	3	0.30779	2	3	37.99	1	0.08175	102.114	11.5625	253.951	956	0.33333
RP9	4	0.30898	3	3	30.05	1	0.08175	105.469	11.7149	307.839	1242	0.66667
TSSC4	3	0.30779	2	3	19.565	2	0.08175	95.3469	11.2767	942	2960	0.33333
NACA	3	0	1	3	39.817	3	0.08175	110.294	11.8844	1784.79	6998	0
TRIM17	3	0.30779	2	3	60.515	1	0.08175	123.575	12.2807	430.925	3200	0.33333
MEPCE	3	0	1	3	35.461	8	0.08175	114.249	11.9778	2132.09	6894	0
KCNS2	3	0.30779	2	3	5.985	3	0.07494	75.2622	9.96213	1880	14984	0.33333
KCNC3	4	0.30898	3	3	7.209	1	0.07494	75.2622	9.96213	5	12	0.66667
SH2D2A	3	0.30779	2	3	39.655	3	0.07494	107.285	11.7187	1880	9476	0.33333
POU2F2	3	0.30779	2	3	40.996	4	0.08175	114.506	12.0273	921.988	5120	0.33333
TIRAP	6	0.46346	3	3	70.416	1	0.08175	115.849	12.0502	0	0	1
IL36B	6	0.46346	3	3	66.57	1	0.08175	115.849	12.0502	0	0	1
IL20RA	3	0.30779	2	3	49.554	1	0.08175	104.116	11.6463	22.0568	194	0.33333
IL11RA	3	0.30779	2	3	50.914	1	0.08175	104.116	11.6463	22.0568	194	0.33333
PIGM	3	0.30779	2	3	37.534	4	0.08175	109.137	11.8349	2814	5922	0.33333
IFNLR1	3	0.30779	2	3	46.63	1	0.08175	104.116	11.6463	22.0568	194	0.33333
IFI44	3	0	1	3	17.246	2	0.08175	95.1501	11.2881	1038.21	2616	0
USP49	3	0.30779	2	3	59.472	1	0.08992	112.769	11.9454	187.434	1240	0.33333
TMC5	3	0.30779	2	3	7.485	2	0.06917	82.8216	10.5337	942	2768	0.33333
SPATA16	3	0	1	3	13.91	2	0.07494	93.4569	11.2081	1350.94	4654	0
REM1	3	0	1	3	36.635	7	0.08175	119.632	12.2064	4901.85	19378	0
TRPM1	3	0	1	3	10.828	3	0.08992	93.5587	11.231	1068.42	3518	0
KCNE1	3	0	1	3	3.803	3	0.08175	72.595	9.66111	2055.16	11562	0
TET3	6	0.46346	3	3	68.108	1	0.08992	120.573	12.1702	0	0	1
KIAA1549	6	0.46346	3	3	10.912	1	0.08175	86.7413	10.8518	0	0	1
ZFYVE9	3	0	1	3	52.709	1	0.08992	116.886	12.0502	1163.07	4786	0
TAF8	4	0.30898	3	3	35.82	1	0.07494	102.16	11.5358	54.8367	470	0.66667
EPHA6	3	0	1	3	3.762	3	0.08175	78.1696	10.2898	1266.52	3192	0
SLC13A1	3	0	1	3	20.534	2	0.08175	98.1561	11.3929	647.701	2120	0
EPB41	3	0.30779	2	3	16.564	1	0.08175	98.2172	11.4444	570.997	1984	0.33333
STX18	3	0.30779	2	3	19.564	4	0.07494	89.8418	10.9585	970.166	3810	0.33333
LRP2	3	0	1	3	20.119	6	0.08175	103.57	11.6577	2680.5	8608	0
CRTAM	3	0.30779	2	3	44.156	1	0.08175	106.315	11.7092	137.545	592	0.33333
RAB4B	3	0	1	3	39.617	5	0.08175	112.535	11.9302	2452.31	9644	0
PDCD10	3	0	1	3	22.154	6	0.08175	100.783	11.5167	1227.32	5256	0
COL25A1	3	0.30779	2	3	3.363	8	0.06423	72.3299	9.78685	6510	17416	0.33333
UBAC2	3	0	1	3	6.25	3	0.07494	82.309	10.5299	1798.54	8878	0
TRIB1	3	0	1	3	25.638	2	0.07494	100.225	11.5167	966.192	3168	0
TAS2R1	3	0.30779	2	3	2.258	2	0.05995	64.0907	9.00383	942	3618	0.33333
CCDC54	3	0.30779	2	3	3.365	4	0.06423	73.8525	9.89545	2814	10842	0.33333
PCOLCE	3	0	1	3	1.999	3	0.0562	56.8199	8.02076	1882	4998	0
RAB3C	3	0	1	3	1.995	12	0.0057	6.16667	0.12236	62	62	0
C6orf226	3	0	1	3	34.061	13	0.08992	115.971	12.0921	4065.15	11902	0
STON1	3	0	1	3	19.468	2	0.08175	98.8632	11.4424	1206.49	4310	0
VTI1A	3	0.30779	2	3	8.914	2	0.06917	81.8402	10.5318	942	3484	0.33333
NECAP2	3	0	1	3	15.351	3	0.08175	100.571	11.572	797.91	2074	0
HEATR6	3	0.30779	2	3	22.853	1	0.08175	99.7104	11.4653	424.129	1342	0.33333
TRERF1	3	0	1	3	53.752	2	0.08175	111.136	11.8578	83.2662	568	0
BTBD3	3	0	1	3	26.725	1	0.08992	107.025	11.7911	1600.73	6622	0
DDX43	3	0	1	3	2.888	6	0.06423	67.0217	9.25912	4678	18688	0
BOLA1	3	0	1	3	4.6	8	0.06917	76.6984	10.1374	6522	26136	0
SLC25A33	3	0.30779	2	3	32.346	1	0.08175	102.31	11.5434	576.804	1372	0.33333
GABRB1	3	0	1	3	8.167	2	0.06917	83.2199	10.5508	475.242	1422	0
BCAP31	3	0	1	3	4.872	2	0.08175	84.7778	10.6823	2364.38	5074	0
IFT27	3	0.30779	2	3	2.106	12	0.0076	6.33333	0.12651	60	60	0.33333
WDR19	3	0.30779	2	3	1.952	2	0.0057	5.83333	0.11822	20	20	0.33333
BBS5	3	0.30779	2	3	2.023	4	0.0057	6.16667	0.12236	48	48	0.33333
WDR66	3	0	1	3	1.895	3	0.00456	5.56667	0.10992	38	38	0
BAG4	3	0.30779	2	3	41.668	3	0.08992	117.252	12.1988	1426.88	4690	0.33333
QPCT	3	0.30779	2	3	17.238	3	0.07494	90.9998	10.9776	1880	5968	0.33333
ATP6V1H	3	0	1	3	36.048	2	0.08175	113.5	11.9969	423.558	1734	0
TFEB	3	0	1	3	32.505	2	0.08175	106.241	11.7606	448.928	1802	0
ASXL3	3	0	1	3	49.865	4	0.08992	119.942	12.155	2832.76	12548	0
NPC1	3	0.30779	2	3	41.678	1	0.08175	109.361	11.8063	456.88	2208	0.33333
NR2F6	4	0.30898	3	3	24.895	1	0.08175	99.7664	11.4634	2	6	0.66667
OMP	3	0.30779	2	3	32.099	2	0.08175	105.731	11.7111	794.721	2728	0.33333
PHOX2B	4	0.30898	3	3	25.803	1	0.08175	99.6831	11.4615	1.33333	4	0.66667
RBM5	3	0	1	3	36.386	2	0.08175	113.162	11.9911	1412.84	4534	0
ARV1	3	0	1	3	22.708	1	0.07494	100.512	11.4729	1508.83	4856	0
CFDP1	3	0	1	3	36.288	4	0.08992	114.479	12.0064	1787.33	6522	0
CCDC85C	3	0	1	3	2.215	4	0.05995	59.3578	8.37322	2818	11224	0
COMMD4	3	0.30779	2	3	16.132	1	0.07494	95.5163	11.2653	519.904	2024	0.33333
ARFGAP2	3	0	1	3	14.233	3	0.08175	93.245	11.1643	1882	8218	0
LARP1	3	0	1	3	24.491	5	0.08992	107	11.7759	2368.78	9018	0
ANKRD17	3	0	1	3	10.695	4	0.08992	90.6889	11.0938	2856.01	11100	0
ANKHD1	3	0	1	3	20.775	2	0.09992	106.541	11.8044	3115.09	10676	0
GALP	3	0	1	3	11.031	3	0.07494	93.2514	11.1967	1694.91	5868	0
LAMB3	3	0.30779	2	3	8.839	4	0.07494	85.3764	10.7147	2682.92	10212	0.33333
ADAMTS8	3	0	1	3	3.079	3	0.06917	73.4498	9.86115	1814.8	6846	0
SLC22A6	3	0.30779	2	3	29.9	1	0.08175	92.1152	11.0347	110.617	412	0.33333
BCKDHB	3	0.30779	2	3	20.506	1	0.08992	96.7452	11.3034	399.223	1402	0.33333
ZAN	2	0	1	2	5.747	1	0.06917	81.8981	10.5565	704.064	2424	0
SLC43A2	2	0.30779	2	2	15.166	1	0.07494	92.5691	11.1662	0	0	1
SCN9A	2	0.30779	2	2	4.758	1	0.08175	71.1783	9.64587	0	0	1
ZNF426	2	0	1	2	4.33	2	0.07494	78.5884	10.3717	942	4096	0
RCSD1	2	0	1	2	1.847	2	0.0562	56.1532	8.01695	942	2500	0
URM1	2	0	1	2	41.444	1	0.08175	105.081	11.6349	416.861	1310	0
PDC	2	0	1	2	17.934	2	0.08992	101.402	11.633	868.712	3528	0
RORB	2	0.30779	2	2	28.217	1	0.08175	100.939	11.5625	0	0	1
XKR4	2	0	1	2	28.592	2	0.08175	105.179	11.692	942	2948	0
MORC2	2	0.30779	2	2	40.937	1	0.08175	108.972	11.8216	0	0	1
N6AMT2	2	0	1	2	27.348	2	0.08175	91.9219	11.0919	942	3522	0
TRIM15	2	0	1	2	47.059	6	0.08175	116.648	12.0959	1692.29	8960	0
MAPK8IP2	2	0	1	2	5.098	2	0.07494	84.2985	10.7642	942	2992	0
KLHL26	2	0	1	2	5.364	2	0.06917	75.6455	10.0841	942	2986	0
KIAA1919	2	0	1	2	3.471	2	0.07494	72.796	9.95641	942	2424	0
NOS1AP	2	0	1	2	2.128	2	0.07494	62.322	8.76759	942	5210	0
LAMB2	2	0.30779	2	2	8.774	1	0.07494	84.268	10.6956	0	0	1
TNPO2	2	0.30779	2	2	38.316	1	0.08175	104.751	11.6882	0	0	1
IFI27L1	2	0	1	2	19.617	1	0.07494	100.41	11.5434	543.867	1424	0
USPL1	2	0	1	2	18.307	2	0.08175	97.9262	11.4043	942	3336	0
TSHZ2	2	0	1	2	1.466	3	0.0057	2	0.01996	2	2	0
NOTCH4	2	0	1	2	1.471	3	0.0057	2	0.01996	2	2	0
PHTF1	2	0	1	2	6.177	2	0.07494	80.6759	10.4537	942	3482	0
URB2	2	0.30779	2	2	43.874	1	0.08175	101.245	11.5282	0	0	1
KDELC2	2	0	1	2	1.549	2	0.0038	2.5	0.03042	4	4	0
GRAMD1B	2	0	1	2	1.548	2	0.0038	2.5	0.03042	4	4	0
TMEM171	2	0.30779	2	2	7.596	1	0.06917	82.3216	10.5318	0	0	1
RAMP1	2	0.30779	2	2	31.407	1	0.07494	94.6498	11.2043	0	0	1
SVOPL	2	0	1	2	7.463	3	0.08175	86.2913	10.8499	1880	4844	0
TENC1	2	0	1	2	2.553	2	0.06917	64.4945	9.0686	942	7494	0
SPX	2	0	1	2	5.084	1	0.06917	80.9676	10.5089	113.691	628	0
ST6GALNAC5	2	0	1	2	14.563	2	0.06917	79.0307	10.3222	942	13368	0
FRMD7	2	0	1	2	7.596	2	0.07494	82.0609	10.5756	942	3462	0
FOXJ3	2	0	1	2	8.084	2	0.07494	83.9973	10.7242	942	3172	0
TGFA	2	0	1	2	38.935	1	0.08992	117.883	12.155	707.917	4138	0
SIK1	2	0	1	2	34.123	3	0.08175	114.69	12.0483	1880	6552	0
MED14	2	0.30779	2	2	39.764	1	0.08175	105.144	11.6253	0	0	1
FRMD5	2	0	1	2	6.999	4	0.08175	86.4496	10.8766	1557.95	4262	0
NPL	2	0	1	2	8.712	2	0.07494	90.5957	11.0843	942	3062	0
RQCD1	2	0.30779	2	2	21.478	1	0.08992	101.079	11.5815	0	0	1
DOK3	2	0	1	2	36.973	1	0.08175	106.243	11.7396	281.901	2238	0
SLA2	2	0	1	2	26.684	1	0.08175	101.825	11.5949	1209.17	5540	0
ICA1	2	0	1	2	11.971	2	0.07494	91.4967	11.1548	942	3278	0
FBXW12	2	0	1	2	9.381	2	0.08175	87.3258	10.9357	942	3136	0
PEAK1	2	0	1	2	11.975	2	0.06917	86.3513	10.8252	942	4740	0
GK2	2	0	1	2	1.468	3	0.0057	2	0.01996	2	2	0
CYP4F3	2	0	1	2	24.921	1	0.08175	91.5958	11.0785	0.4	2	0
CYLC1	2	0	1	2	13.285	2	0.06917	87.5465	10.9014	942	4250	0
PKDCC	2	0	1	2	1.55	2	0.0038	2.5	0.03042	4	4	0
CXorf36	2	0	1	2	1.542	2	0.0038	2.5	0.03042	4	4	0
TNS1	2	0	1	2	36.151	1	0.08175	107.858	11.793	940.175	4112	0
PIGX	2	0	1	2	10.359	3	0.07494	87.9965	10.9452	1880	3952	0
CRIPAK	2	0	1	2	3.035	2	0.06917	74.0741	10.0517	942	1978	0
CPA1	2	0	1	2	3.146	2	0.06917	71.6191	9.80019	942	3686	0
CTNNBIP1	2	0	1	2	8.019	2	0.08175	87.1998	10.888	942	4552	0
CRTAP	2	0.30779	2	2	2.481	1	0.05995	62.8989	8.90095	0	0	1
MRPL38	2	0	1	2	6.141	9	0.06917	83.4302	10.6575	7424	19888	0
CLPTM1	2	0	1	2	20.755	4	0.08175	97.9641	11.3872	2670.23	13164	0
DSE	2	0	1	2	12.403	2	0.06917	85.6792	10.7375	942	4472	0
PRRC2B	2	0	1	2	10.863	1	0.08175	91.8413	11.1414	244.558	478	0
MCTP2	2	0	1	2	1.523	2	0.0038	2.5	0.03042	4	4	0
CHD2	2	0	1	2	1.521	2	0.0038	2.5	0.03042	4	4	0
VPS37B	2	0.30779	2	2	37.192	1	0.08175	107.281	11.7663	0	0	1
ENTPD2	2	0	1	2	27.514	2	0.08992	107.384	11.8082	942	2860	0
RSAD1	2	0	1	2	19.098	2	0.07494	80.9764	10.4289	942	8304	0
FCRLA	2	0.30779	2	2	32.654	1	0.07494	104.783	11.7035	0	0	1
RTP3	2	0.30779	2	2	2.422	1	0.05995	63.5907	9.00192	0	0	1
GOLGA3	2	0	1	2	17.336	1	0.08175	100.403	11.5949	789.217	2214	0
MDGA2	2	0	1	2	4.498	1	0.08175	80.593	10.3927	770.429	1568	0
POLN	2	0	1	2	11.819	2	0.08175	90.8926	11.1052	942	2834	0
CREB3L3	2	0.30779	2	2	48.374	1	0.08175	115.936	12.1016	0	0	1
ZNF292	2	0	1	2	10.616	5	0.07494	87.4775	10.808	2948.35	16180	0
UBXN1	2	0	1	2	3.662	1	0.06917	72.8792	9.82686	182.49	1264	0
GLRX3	2	0	1	2	11.06	9	0.07494	89.8033	11.0081	7424	29840	0
BMP6	2	0	1	2	31.496	1	0.08992	108.704	11.8235	802.591	3472	0
BEST4	2	0	1	2	10.331	1	0.07494	87.4184	10.8633	409.237	2322	0
BEND3	2	0	1	2	2.102	2	0.07494	65.5726	9.31056	942	3648	0
SMARCD2	2	0.30779	2	2	47.976	1	0.08175	111.569	11.913	0	0	1
WDR59	2	0	1	2	32.847	2	0.08992	121.277	12.2274	557.208	1966	0
WDR45B	2	0	1	2	25.229	4	0.07494	104.184	11.6901	819.232	1954	0
ASZ1	2	0	1	2	7.907	2	0.06917	81.5834	10.4861	606.947	3540	0
PNMA3	2	0	1	2	14.341	3	0.08175	94.6121	11.2653	1880	8188	0
CHD6	2	0	1	2	15.89	2	0.08175	101.077	11.5377	588.218	1614	0
ARL14EP	2	0	1	2	29.379	1	0.08175	104.105	11.6425	72.364	416	0
MYOM2	2	0	1	2	2.954	1	0.06423	72.4339	9.85353	62.6118	130	0
GDAP1	2	0	1	2	12.974	2	0.07494	93.3497	11.2329	1290.36	4478	0
ARHGEF10	2	0	1	2	4.182	1	0.06917	78.7315	10.3813	402.165	1518	0
ARHGAP23	2	0	1	2	1.802	2	0.0562	52.5352	7.47969	942	3744	0
SPATA13	2	0	1	2	5.137	1	0.06917	83.1311	10.6156	469.312	2126	0
CTDSPL	2	0	1	2	22.552	2	0.08175	97.4895	11.3662	942	4208	0
CFI	2	0.30779	2	2	31.118	1	0.08175	96.7132	11.3224	0	0	1
NDUFA2	2	0	1	2	17.482	2	0.07494	88.3573	10.9357	942	3274	0
C14orf79	2	0	1	2	12.389	1	0.08992	96.5262	11.4158	335.167	834	0
AP1S3	2	0.30779	2	2	29.607	1	0.08992	107.154	11.7797	0	0	1
ANXA11	2	0	1	2	28.363	1	0.08175	108.931	11.8616	1143.64	4064	0
C19orf26	2	0	1	2	3.993	3	0.08175	76.0122	10.2041	1880	7292	0
FOXR2	2	0	1	2	27.595	1	0.07494	102.246	11.6063	2054.79	10046	0
ZIC5	2	0	1	2	25.162	1	0.07494	97.929	11.4329	34.4048	178	0
AKAP8L	2	0	1	2	30.083	1	0.08175	103.131	11.6253	150.404	632	0
AGRP	2	0	1	2	29.728	4	0.08175	115.123	12.0578	2562.58	9010	0
LRRCC1	2	0	1	2	2.066	2	0.06423	66.7672	9.23054	378.538	988	0
ADAMTS3	2	0	1	2	2.044	1	0.06917	66.1379	9.2153	270.248	984	0
RIMKLB	2	0	1	2	11.344	1	0.08175	86.893	10.8271	55.2737	282	0
ME2	2	0	1	2	9.506	3	0.07494	84.8207	10.6937	1880	7368	0
ABHD6	2	0	1	2	7.27	1	0.08992	92.6306	11.1967	495.188	1890	0
SLC51A	2	0.30779	2	2	28.885	1	0.08175	88.5399	10.869	0	0	1
ABCB6	2	0	1	2	26.524	1	0.08992	106.796	11.7454	706.465	2962	0
ZFHX3	1	0	1	1	1.296	1	0.00285	1.5	0.01711	0	0	0
TMCO2	1	0	1	1	3.413	1	0.06423	69.4131	9.63634	0	0	0
TBC1D17	1	0	1	1	2.717	1	0.06917	69.16	9.63253	0	0	0
TAS2R9	1	0	1	1	1.448	1	0.0562	55.6869	8.10649	0	0	0
ZNF174	1	0	1	1	2.338	1	0.07494	72.8644	10.006	0	0	0
SYT5	1	0	1	1	1.84	1	0.06917	66.8454	9.4744	0	0	0
ZGRF1	1	0	1	1	6.309	1	0.08175	83.5319	10.7356	0	0	0
ZBTB12	1	0	1	1	8.213	1	0.06917	84.8355	10.7794	0	0	0
SLC30A9	1	0	1	1	1.405	1	0.00456	4.06667	0.09748	0	0	0
TMEM184A	1	0	1	1	1.228	1	0.0038	1	0.01141	0	0	0
SLC27A3	1	0	1	1	1.228	1	0.0038	1	0.01141	0	0	0
RRNAD1	1	0	1	1	5.426	1	0.06917	68.2004	9.53156	0	0	0
RLTPR	1	0	1	1	1.351	1	0.0529	49.5974	7.11961	0	0	0
TBC1D32	1	0	1	1	1.39	1	0.0038	3.9	0.08918	0	0	0
SGSM3	1	0	1	1	1.256	1	0.0038	1	0.01141	0	0	0
RABGEF1	1	0	1	1	1.256	1	0.0038	1	0.01141	0	0	0
RAB36	1	0	1	1	1.421	1	0.0038	3.9	0.08918	0	0	0
PSPC1	1	0	1	1	2.311	1	0.07494	72.8644	10.006	0	0	0
PRRG3	1	0	1	1	1.406	1	0.0038	3.9	0.08918	0	0	0
POLRMT	1	0	1	1	29.711	1	0.08175	107.455	11.7949	0	0	0
TDP1	1	0	1	1	9.725	1	0.08175	90.2259	11.1014	0	0	0
PLS1	1	0	1	1	1.459	1	0.0529	49.8474	7.12343	0	0	0
PRELID2	1	0	1	1	5.891	1	0.07494	82.2208	10.6251	0	0	0
NTN3	1	0	1	1	1.333	1	0.00253	1.83333	0.02535	0	0	0
PRAP1	1	0	1	1	3.522	1	0.06917	75.1762	10.1869	0	0	0
QSOX2	1	0	1	1	1.721	1	0.06917	54.3932	7.87025	0	0	0
NCDN	1	0	1	1	4.869	1	0.07494	78.0608	10.3794	0	0	0
TMEM44	1	0	1	1	29.802	1	0.08175	104.512	11.6882	0	0	0
SPAG11A	1	0	1	1	6.635	1	0.07494	75.8452	10.1946	0	0	0
MUSK	1	0	1	1	3.025	1	0.08175	70.5117	9.64206	0	0	0
SEMA3E	1	0	1	1	7.445	1	0.08175	87.4355	10.9909	0	0	0
MSANTD4	1	0	1	1	7.921	1	0.07494	84.7021	10.7947	0	0	0
MMD2	1	0	1	1	6.084	1	0.07494	82.2208	10.6251	0	0	0
SUSD4	1	0	1	1	11.602	1	0.07494	83.4497	10.6956	0	0	0
ZDHHC13	1	0	1	1	25.489	1	0.08175	91.2552	11.0881	0	0	0
TMEM182	1	0	1	1	1.308	1	0.00253	1.83333	0.02535	0	0	0
TMEM120B	1	0	1	1	2.196	1	0.06917	70.9013	9.86687	0	0	0
MAMLD1	1	0	1	1	1.286	1	0.00285	1.5	0.01711	0	0	0
MAGEA6	1	0	1	1	27.96	1	0.08175	107.455	11.7949	0	0	0
MAGEA10	1	0	1	1	29.216	1	0.08175	107.455	11.7949	0	0	0
KLHL14	1	0	1	1	2.22	1	0.06423	64.5345	9.18672	0	0	0
SLC29A4	1	0	1	1	1.813	1	0.06917	62.5814	9.05908	0	0	0
STKLD1	1	0	1	1	1.219	1	0.0038	1	0.01141	0	0	0
KIAA1377	1	0	1	1	1.219	1	0.0038	1	0.01141	0	0	0
KIAA0319	1	0	1	1	25.111	1	0.08175	103.923	11.6577	0	0	0
MFHAS1	1	0	1	1	1.331	1	0.00253	1.83333	0.02535	0	0	0
ITPKA	1	0	1	1	25.082	1	0.07494	101.614	11.5625	0	0	0
MIXL1	1	0	1	1	10.232	1	0.07494	85.6025	10.8042	0	0	0
LY6E	1	0	1	1	3.603	1	0.07494	78.1244	10.3908	0	0	0
ICE1	1	0	1	1	5.758	1	0.07494	79.9986	10.507	0	0	0
HMX1	1	0	1	1	1.292	1	0.00285	1.5	0.01711	0	0	0
HIF1AN	1	0	1	1	1.291	1	0.00285	1.5	0.01711	0	0	0
HEXDC	1	0	1	1	15.649	1	0.08175	95.7132	11.3605	0	0	0
UNKL	1	0	1	1	1.249	1	0.0038	1	0.01141	0	0	0
HECA	1	0	1	1	1.249	1	0.0038	1	0.01141	0	0	0
HDX	1	0	1	1	2.623	1	0.06917	68.1193	9.55633	0	0	0
HAUS8	1	0	1	1	26.304	1	0.08175	105.396	11.7244	0	0	0
LUZP2	1	0	1	1	1.32	1	0.00253	1.83333	0.02535	0	0	0
GPX5	1	0	1	1	30.931	1	0.08175	102.915	11.6368	0	0	0
LOC93432	1	0	1	1	23.28	1	0.08992	97.0186	11.3662	0	0	0
OPRD1	1	0	1	1	6.045	1	0.06917	81.6549	10.528	0	0	0
ZNF468	1	0	1	1	3.461	1	0.07494	75.37	10.185	0	0	0
ZSWIM5	1	0	1	1	3.987	1	0.07494	75.37	10.185	0	0	0
OR2F1	1	0	1	1	1.281	1	0.00285	1.5	0.01711	0	0	0
GAS6	1	0	1	1	1.49	1	0.06423	56.1581	8.17127	0	0	0
NPW	1	0	1	1	2.929	1	0.06917	76.8843	10.2993	0	0	0
GALNT2	1	0	1	1	5.884	1	0.06917	81.4458	10.6194	0	0	0
FUK	1	0	1	1	4.913	1	0.06423	66.918	9.42487	0	0	0
INHBA	1	0	1	1	9.667	1	0.07494	88.5842	10.9966	0	0	0
HPS5	1	0	1	1	2.366	1	0.06917	69.2108	9.67826	0	0	0
ZNF605	1	0	1	1	2.503	1	0.06917	70.6385	9.82686	0	0	0
PPIL6	1	0	1	1	1.637	1	0.07494	64.9086	9.13719	0	0	0
FAM60A	1	0	1	1	26.888	1	0.08175	104.512	11.6882	0	0	0
PRLHR	1	0	1	1	1.228	1	0.0038	1	0.01141	0	0	0
FAM19A5	1	0	1	1	1.228	1	0.0038	1	0.01141	0	0	0
RBM47	1	0	1	1	3.605	1	0.07494	75.163	10.145	0	0	0
UBALD2	1	0	1	1	27.478	1	0.08175	99.4009	11.4882	0	0	0
EPHB6	1	0	1	1	1.595	1	0.07494	66.1808	9.39248	0	0	0
P2RY4	1	0	1	1	7.111	1	0.08175	86.2518	10.9109	0	0	0
SLAMF8	1	0	1	1	8.214	1	0.07494	89.929	11.0805	0	0	0
ZUFSP	1	0	1	1	3.767	1	0.06423	71.6452	9.8402	0	0	0
DND1	1	0	1	1	7.95	1	0.06917	80.3572	10.4632	0	0	0
FBRSL1	1	0	1	1	5.843	1	0.07494	83.8005	10.7432	0	0	0
HYI	1	0	1	1	15.81	1	0.07494	83.8736	10.688	0	0	0
DGCR2	1	0	1	1	3.901	1	0.06917	75.945	10.2574	0	0	0
PDK4	1	0	1	1	9.974	1	0.08175	88.2842	10.9623	0	0	0
KHDC3L	1	0	1	1	1.852	1	0.05995	57.7745	8.36178	0	0	0
DDX26B	1	0	1	1	2.78	1	0.07494	72.984	10.0383	0	0	0
DDR2	1	0	1	1	3.405	1	0.06423	72.2108	9.92783	0	0	0
DAK	1	0	1	1	1.289	1	0.00285	1.5	0.01711	0	0	0
SLA	1	0	1	1	14.54	1	0.07494	91.5401	11.1471	0	0	0
CYP2S1	1	0	1	1	17.763	1	0.08175	92.0001	11.1395	0	0	0
FAM9B	1	0	1	1	5.06	1	0.06423	73.06	10.004	0	0	0
TUBG2	1	0	1	1	1.237	1	0.0038	1	0.01141	0	0	0
CYB5R2	1	0	1	1	1.237	1	0.0038	1	0.01141	0	0	0
FAM69B	1	0	1	1	1.343	1	0.00253	1.83333	0.02535	0	0	0
DMGDH	1	0	1	1	9.094	1	0.08175	85.8029	10.829	0	0	0
ZNF517	1	0	1	1	1.914	1	0.06423	63.5531	9.15433	0	0	0
PRSS3P2	1	0	1	1	1.618	1	0.06423	61.6343	8.90285	0	0	0
COX6A1	1	0	1	1	4.735	1	0.06917	73.5625	10.0383	0	0	0
CORO1C	1	0	1	1	3.383	1	0.07494	72.8292	9.9907	0	0	0
COCH	1	0	1	1	11.113	1	0.07494	85.4394	10.7661	0	0	0
CNEP1R1	1	0	1	1	5.474	1	0.07494	73.8455	9.9526	0	0	0
CLMP	1	0	1	1	1.923	1	0.07494	64.9086	9.13719	0	0	0
RBM48	1	0	1	1	1.236	1	0.0038	1	0.01141	0	0	0
CLIP3	1	0	1	1	1.236	1	0.0038	1	0.01141	0	0	0
KIAA0907	1	0	1	1	1.304	1	0.00253	1.83333	0.02535	0	0	0
DNLZ	1	0	1	1	14.757	1	0.08175	83.8775	10.6785	0	0	0
LRRIQ1	1	0	1	1	1.214	1	0.0038	1	0.01141	0	0	0
CCT8L2	1	0	1	1	1.214	1	0.0038	1	0.01141	0	0	0
ZNF549	1	0	1	1	1.373	1	0.0562	51.8685	7.47588	0	0	0
CAPG	1	0	1	1	1.42	1	0.0529	49.8474	7.12343	0	0	0
CADPS	1	0	1	1	1.457	1	0.00456	4.23333	0.10162	0	0	0
CADM4	1	0	1	1	4.995	1	0.08175	83.5319	10.7356	0	0	0
NETO1	1	0	1	1	4.381	1	0.08175	78.6505	10.3374	0	0	0
C7orf49	1	0	1	1	18.095	1	0.07494	99.1092	11.4996	0	0	0
C3orf67	1	0	1	1	5.831	1	0.07494	80.5109	10.5451	0	0	0
C2orf44	1	0	1	1	3.139	1	0.06423	68.8597	9.63444	0	0	0
C17orf70	1	0	1	1	3.467	1	0.07494	75.4022	10.2079	0	0	0
ZNF395	1	0	1	1	24.652	1	0.08175	103.564	11.7054	0	0	0
TCP11L1	1	0	1	1	1.885	1	0.06423	64.2307	9.0667	0	0	0
LYRM9	1	0	1	1	1.676	1	0.06423	65.0551	9.24007	0	0	0
SRPRB	1	0	1	1	24.962	1	0.08175	97.7005	11.3758	0	0	0
BIK	1	0	1	1	25.831	1	0.08175	110.019	11.9568	0	0	0
NUCB1	1	0	1	1	2.218	1	0.07494	70.7547	9.78495	0	0	0
BANP	1	0	1	1	1.326	1	0.06917	57.1787	8.41322	0	0	0
BAIAP2L1	1	0	1	1	1.413	1	0.0038	3.9	0.08918	0	0	0
ASIC1	1	0	1	1	9.144	1	0.07494	83.9279	10.7071	0	0	0
C7orf62	1	0	1	1	1.228	1	0.0038	1	0.01141	0	0	0
ARHGEF16	1	0	1	1	1.228	1	0.0038	1	0.01141	0	0	0
SHROOM2	1	0	1	1	1.509	1	0.0529	46.7689	6.58236	0	0	0
TSEN54	1	0	1	1	3.738	1	0.07494	76.7407	10.2669	0	0	0
FAM171B	1	0	1	1	4.877	1	0.07494	76.7407	10.2669	0	0	0
ARAP1	1	0	1	1	21.589	1	0.07494	80.3097	10.4251	0	0	0
AQP8	1	0	1	1	4.769	1	0.06917	79.4156	10.4689	0	0	0
APRG1	1	0	1	1	5.904	1	0.07494	79.7229	10.4689	0	0	0
CAPN9	1	0	1	1	1.227	1	0.0038	1	0.01141	0	0	0
ANKS4B	1	0	1	1	1.227	1	0.0038	1	0.01141	0	0	0
ADH1A	1	0	1	1	5.624	1	0.08175	85.366	10.8023	0	0	0
TMPRSS11D	1	0	1	1	1.649	1	0.06423	62.6639	8.96382	0	0	0

## Sheet: acute+pYM
Hub gene screening of skeletal muscle in response to acute aerobic exercise combined with protein intake in the younger male according to Cytoscape hubba pluge-in calculation
Gene Symbol	MCC	DMNC	MNC	Degree	EPC	BottleNeck	EcCentricity	Closeness	Radiality	Betweenness	Stress	ClusteringCoefficient
DDIT3	3	0.30779	2	3	3.003	3	0.27273	4	1.85455	6	8	0.33333
PPP1R15A	3	0.30779	2	3	2.913	1	0.18182	3.83333	1.74545	3	4	0.33333
EP300	3	0	1	3	2.846	4	0.27273	4	1.85455	9	12	0
CSF1	3	0.30779	2	3	2.565	5	0.22727	3.5	1.70455	8	8	0.33333
PPP2R5C	2	0	1	2	2.644	1	0.27273	3.5	1.74545	2	4	0
CALR	2	0.30779	2	2	2.623	1	0.18182	3.33333	1.63636	0	0	1
CXCL2	2	0.30779	2	2	2.297	1	0.15152	2.83333	1.47727	0	0	1
IFNA1	2	0.30779	2	2	2.272	1	0.15152	2.83333	1.47727	0	0	1
TNFSF11	2	0	1	2	2.197	2	0.22727	3	1.59091	6	6	0
TNRC6A	1	0	1	1	2.043	1	0.18182	2.66667	1.41818	0	0	0
MAFB	1	0	1	1	1.691	1	0.15152	2.16667	1.25	0	0	0

## Sheet: training+pYM
Hub gene screening of skeletal muscle in response to training aerobic exercise combined with protein intake in the younger male according to Cytoscape hubba pluge-in calculation
Gene Symbol	MCC	DMNC	MNC	Degree	EPC	BottleNeck	EcCentricity	Closeness	Radiality	Betweenness	Stress	ClusteringCoefficient
MYC	40163	0.17715	81	88	126.766	164	0.125	418.737	11.4306	134668	914638	0.08124
EGFR	37273	0.18179	69	74	125.495	53	0.14286	400.319	11.3305	95194.4	630182	0.09034
TNF	39585	0.19897	67	70	123.769	95	0.14286	392.962	11.2723	75071.6	513314	0.10476
SRC	36853	0.20994	54	61	118.668	63	0.14286	382.802	11.2293	61961.9	436166	0.10109
RAD51	22550	0.31566	40	42	114.068	24	0.125	352.154	11.0097	24480.2	203092	0.19396
CREBBP	6051	0.21655	38	41	110.488	15	0.125	365.495	11.1206	33655.7	244026	0.12805
PRKACG	77	0.22058	11	38	76.981	34	0.125	340.206	10.9128	53911.5	341094	0.02703
HIST2H2AC	1414	0.27786	33	37	107.617	10	0.125	341.02	10.9214	19784.8	171898	0.15916
PPARA	16667	0.28358	30	33	103.944	18	0.125	359.57	11.098	30025.2	210072	0.17424
KDR	3953	0.31194	28	32	103.671	4	0.125	348.979	11.0151	16099.8	130688	0.18548
CREB1	21299	0.27755	29	32	101.408	8	0.125	357.054	11.0872	24971.2	176258	0.17137
PCNA	4167	0.29283	30	31	100.628	7	0.11111	320.824	10.7277	9203.23	69152	0.2043
SYK	631	0.24374	25	30	86.566	14	0.125	335.145	10.8945	17027.8	116746	0.13563
CDK4	3484	0.34596	26	28	102.651	10	0.125	348.662	11.0194	14546.3	140694	0.2328
NDUFAB1	4072757	0.39503	25	28	68.348	15	0.125	307.558	10.5985	16090.9	96536	0.24868
CFTR	752	0.25037	15	27	66.445	31	0.14286	345.036	11.0172	47012	246830	0.07692
TYMS	20634	0.47003	22	26	91.035	11	0.125	329.105	10.8547	12124.3	97254	0.27692
HIST1H2BD	1032	0.30272	26	26	100.42	1	0.11111	325.741	10.8095	6669.26	83004	0.23692
FGF8	486	0.26635	22	26	80.414	10	0.125	328.145	10.8461	14762.4	97658	0.15692
CASP8	11763	0.32444	23	26	95.493	5	0.14286	342.845	10.9828	14181	109056	0.20615
TERT	6895	0.33413	23	26	102.642	8	0.125	345.095	10.9989	17481.2	134330	0.21231
SMC4	20570	0.43285	25	25	96.807	4	0.11111	298.667	10.5135	2128.68	23452	0.34333
TPI1	54	0.15412	19	25	68.151	18	0.125	323.387	10.8041	22808.1	137474	0.07667
MSH6	2047	0.42958	21	24	93.779	3	0.125	326.105	10.831	7405.36	60838	0.27536
ATR	2232	0.37837	24	24	91.626	1	0.11111	313.591	10.6846	4853.65	53172	0.30435
NDUFS1	4032333	0.4748	21	24	73.043	7	0.125	315.738	10.7201	13285.9	93166	0.30435
GCG	137	0.21442	19	24	72.787	13	0.125	330.129	10.8762	21784.4	129464	0.12319
PTGS2	22912	0.37837	24	24	99.81	2	0.125	339.229	10.9537	7281.05	63378	0.30435
AFP	7266	0.31934	20	24	90.101	9	0.125	336.045	10.9203	12000.8	89190	0.18841
NDUFS3	4072782	0.45519	23	23	75.816	6	0.125	313.546	10.7029	9391.38	76534	0.37154
G6PD	195	0.21494	20	23	71.962	12	0.125	333.57	10.9139	19293	106028	0.14229
PINK1	181	0.26039	15	22	60.752	7	0.11111	308.399	10.6642	12277.4	80390	0.1342
ATP5L	4037200	0.57297	18	22	67.913	4	0.11111	293.284	10.4865	7344.22	50230	0.33766
PDGFRA	322	0.24024	22	22	86.06	5	0.125	329.22	10.8719	5307.11	47476	0.19913
FOXA1	117	0.24286	17	22	85.649	6	0.125	329.521	10.8644	9884.57	77784	0.12987
RAB11A	40	0.26242	8	22	62.273	19	0.14286	335.56	10.9505	29873.2	168156	0.06926
UBE2C	18492	0.47763	17	21	77.604	9	0.125	316.373	10.7352	8725.65	68072	0.28571
TRRAP	242	0.30762	17	21	82.909	7	0.11111	322.274	10.7998	10712.5	76802	0.18095
PRPF31	152	0.28042	15	21	34.706	13	0.11111	290.077	10.4575	15775.5	76840	0.1381
KEAP1	705	0.43918	14	21	83.065	11	0.125	341.029	10.986	17327	100800	0.19524
ANXA5	20380	0.49585	19	21	93.999	3	0.125	336.612	10.9419	3874.52	34998	0.35238
APOB	94	0.26039	15	21	67.704	2	0.125	316.48	10.7449	11612.5	75662	0.12381
NOP14	67	0.19429	17	20	32.177	11	0.11111	283.612	10.352	12994.4	69292	0.13158
CYC1	4077423	0.66382	17	20	68.688	1	0.11111	291.412	10.4682	4577.57	32422	0.43158
NME1	46	0.17948	16	20	66.941	8	0.125	335.662	10.9548	19407.1	131412	0.10526
SERPINE1	2055	0.42884	19	20	89.663	4	0.14286	336.112	10.9526	7754.98	64992	0.33684
SIRT7	244	0.25463	19	19	83.405	16	0.125	337.295	10.9569	14268.8	101332	0.22222
VAV1	490	0.32381	17	19	78.75	11	0.125	328.212	10.8784	6572.29	48744	0.23392
KDM6B	496	0.33191	17	19	85.482	3	0.125	323.08	10.8181	6115.32	64094	0.23977
UQCRC2	3996884	0.49585	19	19	61.736	3	0.11111	289.438	10.4553	3353.88	28990	0.43275
NDUFA2	4077870	0.60976	19	19	64.675	1	0.125	288.967	10.4295	3193.23	28430	0.53216
MAP2K1	16757	0.41871	18	19	92.146	1	0.125	339.395	10.9634	7725.46	68516	0.33333
GNL3	77	0.35915	10	18	52.805	23	0.11111	316.041	10.7492	16864	114684	0.13725
SOX10	189	0.26039	15	18	68.184	16	0.14286	322.055	10.8224	17648.2	104784	0.16993
GABARAP	63	0.26343	12	18	54.255	15	0.125	307.206	10.6534	12149.5	82132	0.14379
CENPE	17048	0.5564	16	18	69.674	4	0.11111	280.367	10.3229	4207.53	36356	0.40523
NHP2L1	58	0.19743	16	18	37.111	4	0.125	290.121	10.4769	8901.08	50814	0.14379
HIST1H3J	107	0.22667	17	18	78.915	5	0.11111	303.25	10.6093	5272.95	43976	0.18301
ATP5J2	3669257	0.51001	17	18	54.934	4	0.11111	271.843	10.2379	5628.36	45374	0.41176
COX5A	4077746	0.63174	18	18	55.918	2	0.11111	268.481	10.1787	1413.94	12330	0.56209
METTL1	82	0.22436	16	18	36.615	5	0.11111	290.805	10.4661	11600.9	76248	0.1634
NES	1935	0.50074	15	18	82.257	5	0.125	325.179	10.8471	7343.29	44430	0.33333
COL1A2	179	0.3141	16	17	58.527	7	0.125	297.746	10.563	8492.73	59272	0.25735
NUP98	92	0.32239	11	17	52.605	12	0.125	315.356	10.7427	15518.7	86618	0.13971
COX17	40476	0.62782	11	17	45.981	4	0.11111	272.28	10.24	6995.36	43096	0.27206
ADCY3	29	0.2148	9	17	49.423	9	0.125	309.538	10.7018	16717	94470	0.10294
COL18A1	348	0.41061	15	17	70.795	2	0.14286	307.788	10.6846	4348.82	35058	0.30147
STAT6	10269	0.44065	15	16	85.001	3	0.125	330.029	10.8956	3331.32	29548	0.36667
CNOT1	55	0.22992	13	16	48.732	18	0.11111	309.499	10.6921	17376.8	94322	0.15
INCENP	507	0.39058	15	16	64.801	1	0.11111	279.192	10.3165	1792.9	13018	0.325
PTTG1	7615	0.52077	15	16	75.328	2	0.11111	311.867	10.7072	3348.49	34752	0.43333
NASP	410	0.36036	14	16	71.771	2	0.125	280.858	10.338	1523.58	11828	0.26667
CDCA7	13236	0.59684	14	16	76.031	2	0.125	308.996	10.6868	3517.27	28664	0.44167
BRD4	115	0.28042	15	16	79.914	4	0.125	329.812	10.8977	5353.3	39660	0.23333
TERF1	542	0.41666	14	16	76.985	4	0.11111	314.383	10.7406	4343.9	39336	0.30833
IFIH1	752	0.30405	14	16	66.861	6	0.125	301.67	10.5996	6588.91	52802	0.225
COX6A2	4077385	0.76113	15	16	57.026	1	0.11111	277.688	10.3176	1455.73	13702	0.63333
BGN	116	0.35124	12	16	52.525	3	0.125	296.146	10.5511	8389.07	55494	0.2
HELLS	12489	0.58756	13	16	65.869	2	0.11111	279.317	10.3337	2094.98	17446	0.38333
CYP2E1	311	0.28042	15	16	64.384	12	0.125	323.279	10.8342	12917.5	73000	0.23333
CHAF1A	6257	0.50675	14	15	71.55	1	0.11111	279.8	10.3326	885.896	9416	0.42857
CENPK	1760	0.49073	15	15	69.802	1	0.11111	279.15	10.3305	539.882	7322	0.46667
KIF4A	15392	0.56202	13	15	68.243	2	0.11111	278.317	10.3251	1691.05	16588	0.41905
OPTN	55	0.31924	10	15	50.116	5	0.125	302.463	10.6308	7269.26	45552	0.1619
EIF4A1	57	0.27806	12	15	58.779	3	0.125	314.237	10.7503	8345	65336	0.18095
XRCC3	1611	0.51801	14	15	71.273	2	0.11111	284.134	10.409	2364.53	18710	0.4381
MUS81	1257	0.45045	14	15	69.659	2	0.11111	283.441	10.4026	690.974	7984	0.38095
COX4I2	3674306	0.66098	15	15	58.616	2	0.11111	281.071	10.3735	1283.45	12904	0.62857
NEDD4	87	0.43736	8	15	64.137	7	0.125	329.354	10.9139	15478.8	103122	0.15238
RBM25	88	0.33919	10	14	28.697	7	0.11111	276.225	10.3283	6376.74	38368	0.18681
SEC63	21	0.23775	6	14	30.973	7	0.125	304.829	10.6706	9770.55	49290	0.08791
HSPA2	38	0.45378	5	14	40.271	5	0.14286	289.614	10.5005	4522.86	26048	0.13187
BRCC3	36	0.38039	6	14	51.027	6	0.125	286.496	10.4446	9645.83	65364	0.0989
RAD50	723	0.51092	13	14	73.177	1	0.11111	296.341	10.5511	2106.94	18208	0.43956
GABRA1	737	0.35633	11	14	29.708	7	0.125	282.856	10.4209	9945.42	49962	0.24176
IDH2	53	0.24269	13	14	69.024	6	0.125	324.588	10.8601	9989.45	69914	0.20879
ACHE	24	0.33284	6	14	49.031	4	0.125	297.18	10.5651	7334.38	54524	0.0989
MRPL47	175	0.43896	10	13	34.78	2	0.11111	274.43	10.2939	3016.95	20694	0.28205
POLR1C	46	0.25452	11	13	46.676	1	0.11111	290.509	10.4876	4811.1	41092	0.19231
CENPI	254	0.47511	11	13	62.251	4	0.11111	268.8	10.1927	2926.81	25248	0.35897
RRP8	53	0.4082	8	13	41.878	3	0.11111	280.063	10.3455	6705.8	45248	0.17949
HAND2	25	0.21948	10	13	52.346	4	0.125	297.63	10.5705	2969.24	19348	0.14103
COL4A2	125	0.38051	12	13	54.148	2	0.14286	293.498	10.5371	2053.1	19554	0.33333
HNRNPU	17	0.23775	6	13	50.46	9	0.125	320.338	10.8267	16063.9	89178	0.08974
ASH2L	446	0.40874	13	13	73.45	1	0.125	311.063	10.7309	1853.89	16748	0.41026
FGR	82	0.358	9	13	57.953	3	0.125	312.945	10.7417	7209.21	50868	0.19231
NCOA6	88	0.29378	13	13	69.933	1	0.125	309.798	10.7137	3666.62	30782	0.29487
MLLT3	37	0.27934	10	13	63.078	7	0.125	310.013	10.718	6995.53	43120	0.17949
NME2	27	0.21948	10	13	46.652	10	0.125	318.354	10.8256	9866.65	66176	0.14103
GNGT1	24	0.23866	9	13	54.288	4	0.125	311.98	10.746	7973.26	50802	0.12821
SAMM50	45	0.34989	8	13	43.772	2	0.125	283.768	10.423	5873.47	32756	0.16667
TBX3	22	0.19953	10	12	51.196	4	0.11111	298.399	10.592	4482.54	31994	0.16667
JUP	23	0.2927	7	12	52.346	8	0.125	309.014	10.719	8085.55	43660	0.12121
TSFM	29	0.26253	9	12	34.803	4	0.11111	272.953	10.2669	4562.2	28356	0.18182
CLPB	21	0.47366	4	12	45.571	8	0.125	299.527	10.6136	8128.27	43370	0.12121
NOC2L	74	0.3791	10	12	26.341	3	0.1	267.086	10.1852	5394.95	31216	0.28788
ERLEC1	17	0.25931	5	12	28.119	7	0.125	291.813	10.5393	8900.53	42632	0.10606
RPL35A	15	0.25931	5	12	29.377	7	0.125	283.113	10.422	9425.08	57248	0.06061
KDM5C	275	0.3733	11	12	59.948	3	0.11111	311.424	10.7287	3571.58	26380	0.33333
TBX1	16	0.46346	3	12	44.45	1	0.125	275.099	10.3143	3645.81	28036	0.09091
UNG	179	0.45346	9	12	61.004	1	0.11111	282.634	10.3972	2079.54	16892	0.28788
COL4A3	121	0.40723	11	12	52.698	2	0.125	290.739	10.5124	2775.35	23342	0.36364
ANGPT1	462	0.51222	12	12	72.599	1	0.125	306.788	10.6792	409.576	5012	0.5303
DNAJC6	23	0.47366	4	12	26.752	9	0.125	283.63	10.4456	8266.53	40542	0.13636
PRKCG	15	0.2842	4	12	40.515	5	0.125	308.071	10.7126	11561.5	66036	0.07576
MGAM	14	0.30898	3	12	36.478	5	0.125	290.654	10.5188	6214.16	32496	0.06061
PLA2G6	18	0.46346	3	12	30.908	4	0.11111	283.916	10.4349	6384.86	36306	0.12121
GPD1L	16	0.37893	4	12	28.958	3	0.125	284.156	10.4349	6711.16	30394	0.09091
MMP20	63	0.43905	7	12	54.5	3	0.125	305.095	10.676	8390.69	49028	0.22727
MRPL9	162	0.4296	9	11	25.92	4	0.11111	261.04	10.1109	2024.45	11578	0.32727
PIK3CD	92	0.4296	9	11	62.87	4	0.125	302.005	10.6372	2224.94	19100	0.32727
MRPS22	133	0.4082	8	11	20.883	2	0.11111	245.858	9.88913	1375.38	8204	0.25455
DHX35	55	0.47549	6	11	28.196	2	0.11111	269.021	10.2185	3878.62	25498	0.18182
THRA	151	0.39905	10	11	65.407	1	0.125	320.255	10.8288	1390.75	14706	0.36364
COL11A2	56	0.40246	7	11	38.183	4	0.14286	275.471	10.3434	5921.49	35972	0.2
CHMP2A	12	0.30898	3	11	25.836	8	0.125	278.971	10.3897	9518.91	49568	0.07273
EIF3A	19	0.23326	8	11	41.136	8	0.125	306.255	10.7007	12213.9	69308	0.14545
FUNDC1	46	0.43905	7	11	39.844	4	0.125	293.164	10.5414	3778.25	22614	0.21818
COX7B2	5044	0.76834	7	11	43.007	2	0.11111	266.925	10.2164	3772.31	24608	0.4
APOBEC3A	362882	0.85919	9	11	54.35	1	0.125	278.008	10.3488	1704.9	14268	0.65455
GCKR	31	0.56839	4	11	31.896	4	0.125	281.257	10.4112	5903.7	29076	0.14545
TFIP11	106	0.54881	7	11	26.682	2	0.125	271.248	10.3003	3258.44	17632	0.29091
CCK	17	0.37893	4	11	24.035	4	0.11111	269.35	10.2659	2531.3	13670	0.12727
CNGB1	13	0.2842	4	11	27.034	4	0.125	282.173	10.4381	9073.69	48636	0.07273
LRP1	158	0.45346	9	11	62.69	1	0.125	305.588	10.676	1685.47	17894	0.34545
NMNAT1	54	0.47549	6	10	26.514	7	0.11111	272.655	10.2971	5822.57	28336	0.24444
RBM22	64	0.4082	8	10	18.769	1	0.11111	252.105	9.98816	2257.09	9686	0.31111
KCNA2	11	0.30898	3	10	19.96	5	0.125	274.687	10.3434	6457.45	28994	0.04444
RBL1	53	0.358	9	10	55.727	2	0.11111	296.134	10.5662	938.609	8264	0.33333
CXCR2	141	0.40573	9	10	56.108	2	0.125	305.92	10.6889	1887.76	15462	0.37778
PACSIN1	11	0.30898	3	10	26.367	6	0.125	284.648	10.4499	9319.73	55162	0.08889
C14orf166	11	0.30898	3	10	24.918	6	0.125	279.798	10.4058	6513.65	32852	0.08889
TGM2	82	0.43736	8	10	60.97	3	0.125	307.046	10.7051	4816.87	32016	0.33333
NFE2L1	18	0.33284	6	10	51.668	2	0.125	305.22	10.6803	3948.43	27346	0.15556
UBE2G2	20	0.26242	8	10	19.622	3	0.11111	263.828	10.1701	2802.05	15146	0.2
DHX58	734	0.41901	10	10	46.545	1	0.11111	266.327	10.2056	986.394	11100	0.46667
UCP1	57	0.31026	9	10	54.034	1	0.125	305.656	10.6695	3158.83	26106	0.28889
IGFBP7	36	0.42794	6	10	39.985	1	0.125	276.173	10.3509	2123.91	13332	0.2
ANO2	725	0.71324	6	10	24.874	2	0.125	271.396	10.3165	2183.75	9584	0.37778
THSD7B	125	0.64826	5	10	7.105	2	0.11111	226.496	9.59311	3286.93	16572	0.22222
PLCZ1	10	0	1	10	24.624	6	0.11111	266.743	10.2465	6075.01	37766	0
DYNLL2	14	0.37893	4	10	17.445	6	0.125	268.156	10.2648	8436.97	37544	0.08889
GPX4	82	0.43736	8	10	54.182	2	0.125	296.146	10.577	2640.81	18124	0.33333
CHKA	18	0.47366	4	10	46.366	7	0.125	310.071	10.7255	7532.08	45702	0.13333
NSUN7	34	0.33413	9	9	19.025	3	0.11111	248.4	9.93326	970.773	5746	0.38889
MFF	15	0.28529	6	9	32.873	9	0.11111	298.683	10.6157	3172.38	23580	0.19444
PDPN	20	0.2927	7	9	48.493	3	0.125	299.621	10.6286	1945.88	15792	0.22222
SNRPB2	128	0.45346	9	9	21.373	1	0.11111	249.763	9.96555	714.194	4468	0.52778
NUP85	76	0.47564	7	9	33.314	2	0.125	274.549	10.3315	4777.63	25648	0.36111
SALL1	9	0.30779	2	9	25.463	6	0.11111	260.785	10.127	5144.59	32836	0.05556
NCF2	59	0.37904	8	9	51.657	1	0.125	296.471	10.5759	3193.78	22046	0.36111
TBPL1	10	0.30898	3	9	31.749	4	0.11111	264.153	10.1852	2602.16	18946	0.08333
E2F4	45	0.4082	8	9	51.706	4	0.125	308.631	10.7126	3026.69	22464	0.38889
MIS12	151	0.49567	8	9	47.476	5	0.11111	293.734	10.5554	1691.23	15314	0.47222
TRPV6	13	0.2842	4	9	29.873	7	0.14286	283.521	10.4435	6129.51	34546	0.16667
CALM3	14	0.32413	5	9	39.906	13	0.125	298.011	10.6114	7211.42	46802	0.13889
CALD1	15	0.28529	6	9	41.76	4	0.14286	289.081	10.5167	3809.94	23526	0.16667
MUC5B	15	0.28529	6	9	39.468	6	0.125	307.72	10.7298	7840.98	37248	0.16667
MAFB	29	0.56839	4	9	47.144	5	0.11111	280.621	10.4037	7098.88	49592	0.19444
AUP1	11	0.2842	4	9	25.725	2	0.125	274.356	10.3122	3344.24	18518	0.08333
SLC30A10	14	0.37893	4	9	23.959	2	0.11111	261.902	10.1604	2726.44	15212	0.16667
GABRA5	729	0.52483	8	9	21.545	2	0.125	265.073	10.2153	2189.55	13800	0.5
NRP1	36	0.36588	7	9	51.446	3	0.125	297.988	10.6103	3053.64	18144	0.27778
SIX1	13	0.23775	6	9	26.631	2	0.125	257.75	10.0893	2477.13	17412	0.13889
METTL3	11	0.30898	3	9	26.557	5	0.125	297.163	10.606	6685.39	34226	0.11111
TRMT10B	44	0.43905	7	9	17.568	1	0.1	240.925	9.80624	1100.14	6966	0.36111
NR5A1	13	0.37893	4	9	37.566	4	0.125	289.823	10.5027	4233.69	27524	0.13889
NUP160	75	0.57059	6	9	32.939	2	0.125	274.039	10.3176	1804.06	11030	0.33333
ADH5	15	0.28529	6	9	29.792	3	0.11111	274.835	10.3455	3074.99	19216	0.16667
GCH1	17	0.47366	4	9	29.569	2	0.11111	281.125	10.4349	4468.37	26216	0.13889
SEC16B	9	0.30779	2	9	22.794	4	0.11111	274.494	10.3401	4132.68	17410	0.08333
MCHR1	9	0.30779	2	9	25.627	6	0.11111	299.656	10.6426	8334.31	39372	0.02778
SPON2	124	0.64826	5	9	18.99	5	0.11111	266.021	10.2207	7602.24	41446	0.30556
B3GALTL	124	0.64826	5	9	8.856	1	0.1	222.964	9.52207	2460.03	11044	0.27778
LCP1	12	0.25931	5	9	21.93	3	0.125	277.93	10.366	4506	26686	0.11111
OXSM	12	0.25931	5	9	23.296	4	0.11111	258.356	10.0893	2933.95	15622	0.11111
APOA2	26	0.2864	9	9	50.248	1	0.11111	285.55	10.4575	1004.19	8170	0.33333
A2M	51	0.4082	8	9	46.038	2	0.125	283.373	10.4241	1886.81	12952	0.38889
NMNAT2	51	0.58344	5	8	21.774	4	0.11111	258.485	10.1313	5416.92	29396	0.32143
SCN1B	15	0.25611	7	8	20.501	3	0.11111	266.86	10.225	2584.09	12152	0.25
RAB3A	8	0.30779	2	8	12.966	3	0.125	252.086	10.0183	2578.33	11270	0.07143
TKTL2	19	0.2927	7	8	24.564	1	0.11111	265.979	10.2196	1180.76	5660	0.28571
NUDT12	51	0.58344	5	8	19.632	2	0.11111	257.65	10.1227	1092.28	6650	0.35714
ITGA8	16	0.47366	4	8	30.263	5	0.125	276.83	10.3628	2196.38	18484	0.17857
NR3C2	12	0.37893	4	8	29.111	2	0.125	279.721	10.4263	3856.88	22158	0.14286
DSN1	151	0.54881	7	8	38.679	1	0.11111	247.763	9.9451	132.536	1184	0.53571
UGDH	8	0.30779	2	8	16.964	2	0.125	253.836	10.0248	2881.57	12558	0.07143
MAP1LC3C	23	0.32929	7	8	25.675	2	0.125	264.615	10.2174	1829.22	13192	0.32143
DHTKD1	8	0.30779	2	8	16.591	4	0.11111	263.102	10.1938	4885.24	24456	0.03571
DCTN2	15	0.38896	5	8	25.765	3	0.11111	255.396	10.07	3426.88	21780	0.25
CNOT7	31	0.32929	7	8	25.658	2	0.11111	265.705	10.2304	2270.3	14502	0.32143
SPG20	8	0.30779	2	8	11.267	4	0.11111	247.884	9.95048	4598.27	25728	0.03571
RPA4	288	0.58315	8	8	58.808	1	0.11111	275.367	10.3391	115.61	1636	0.71429
STRA13	42	0.37904	8	8	51.089	1	0.11111	256.096	10.0452	151.862	1882	0.46429
STAG3	132	0.43736	8	8	52.509	1	0.125	268.915	10.2422	141.527	1792	0.53571
C17orf80	40320	0.8164	8	8	43.493	1	0.11111	252.817	10.0183	0	0	1
SLC11A2	12	0.37893	4	8	17.979	5	0.11111	265.409	10.2293	4311.69	21480	0.14286
ARRDC3	8	0	1	8	13.141	4	0.11111	254.46	10.0883	7182.29	38956	0
PDIA4	10	0.2842	4	8	26.376	4	0.125	280.023	10.4284	3808.1	17080	0.10714
GABRE	727	0.62199	7	8	22.178	1	0.125	264.073	10.2121	1005.73	4048	0.60714
CLCC1	723	0.5854	7	8	18.017	4	0.125	258.656	10.1453	4650.99	26088	0.57143
CLIC5	723	0.5854	7	8	27.744	2	0.125	284.123	10.4672	2411.77	16018	0.57143
PUS3	50	0.43736	8	8	14.248	1	0.1	237.425	9.76534	325.683	2846	0.53571
IAPP	18	0.26242	8	8	19.926	1	0.11111	258.769	10.1227	601.652	3634	0.32143
AGRP	12	0.37893	4	8	23.792	1	0.11111	265.37	10.2271	1692.8	10476	0.17857
MRPL10	146	0.61814	6	8	18.379	3	0.11111	239.634	9.7944	2442.64	12550	0.46429
MIXL1	64	0.43736	8	8	45.975	1	0.11111	275.674	10.338	151.126	1866	0.53571
T	57	0.43905	7	8	51.952	1	0.11111	279.5	10.3864	185.926	2508	0.42857
PEX16	17	0.38896	5	8	19.245	1	0.11111	266.146	10.2314	2276.73	10964	0.21429
ACOX3	14	0.28529	6	8	18.858	1	0.125	269.875	10.2896	2953.71	18016	0.21429
SLC1A3	8	0.30779	2	8	22.161	2	0.125	272.64	10.3186	3947.73	20910	0.03571
MRPS23	124	0.43905	7	7	19.007	2	0.11111	245.058	9.90635	382.842	3578	0.57143
TRAK1	10	0.46346	3	7	32.147	3	0.125	282.748	10.4489	3613.72	21840	0.2381
NOG	32	0.51861	5	7	39.71	2	0.125	291.746	10.5501	1152.66	8020	0.38095
FMNL3	7	0.30779	2	7	13.589	3	0.11111	252.243	10.0549	3526.59	17224	0.09524
SERPINB7	10	0.46346	3	7	30.744	4	0.125	279.932	10.4004	4000.32	19684	0.14286
GCSH	7	0	1	7	21.661	4	0.125	276.973	10.3746	3057.77	17170	0
NNT	29	0.38039	6	7	22.335	1	0.11111	266.71	10.2605	1171.64	6090	0.38095
UXS1	7	0.30779	2	7	7.792	3	0.11111	240.191	9.83854	2649.25	10194	0.04762
CYB5A	8	0.30898	3	7	27.264	7	0.11111	265.036	10.2078	2530.38	12948	0.09524
IRF5	24	0.36588	7	7	44.87	1	0.125	291.982	10.5307	815.818	7838	0.47619
NDUFAF1	241	0.66569	6	7	32.405	3	0.11111	248.733	9.9634	3269.41	26778	0.66667
DNAJC21	20	0.45378	5	7	20.988	1	0.125	269.111	10.2734	1200.07	6616	0.33333
REEP5	8	0.30898	3	7	22.687	2	0.11111	263.178	10.1873	2287.07	11650	0.09524
USH1C	7	0.30779	2	7	14.92	5	0.125	263.311	10.2293	5214.91	24050	0.09524
EXOSC3	8	0.30898	3	7	15.183	5	0.11111	256.486	10.0754	3468.91	15354	0.09524
MOCS2	10	0.46346	3	7	11.822	3	0.11111	244.908	9.9225	2862.73	14974	0.14286
CARD11	78	0.51223	7	7	54.92	1	0.125	308.304	10.7137	162.557	2170	0.66667
KCNJ2	10	0.46346	3	7	22.516	2	0.11111	270.1	10.3229	1299.28	7286	0.14286
STXBP5	8	0.30898	3	7	8.226	1	0.11111	232.525	9.72013	1558.53	7122	0.14286
COX20	28	0.45378	5	7	28.205	2	0.11111	254.654	10.0883	1191.62	7554	0.33333
RNF145	9	0.2842	4	7	12.548	3	0.11111	244.921	9.9225	1120.2	5724	0.14286
LHX1	10	0.25931	5	7	18.051	2	0.11111	249.894	10.0054	622.235	4844	0.19048
THBS4	11	0.37893	4	7	23.704	1	0.125	250.002	10.0065	463.249	2640	0.19048
HAPLN1	7	0.30779	2	7	14.851	6	0.125	241.669	9.87513	6214.11	33312	0.04762
NCAN	7	0.30779	2	7	20.484	5	0.125	261.014	10.1787	5124.54	23770	0.04762
RYBP	7	0.30779	2	7	31.956	3	0.125	271.685	10.2928	1494.85	9162	0.04762
CLUAP1	7	0.30779	2	7	8.472	3	0.11111	242.302	9.88698	3051.9	10852	0.04762
FOSL2	10	0.25931	5	7	39.27	6	0.125	294.32	10.5845	728.586	6930	0.19048
UBR1	10	0.25931	5	7	21.486	3	0.11111	267.527	10.2583	1577.66	10192	0.19048
TBC1D17	12	0.32413	5	7	22.896	1	0.125	266.582	10.253	840.774	4422	0.2381
ETAA1	9	0.2842	4	7	27.212	3	0.11111	287.784	10.4952	4107.2	17324	0.14286
FANCE	132	0.51223	7	7	45.112	1	0.11111	258.034	10.1087	38.2324	696	0.66667
SETD7	150	0.54881	7	7	48.439	1	0.11111	280.284	10.4058	185.006	2274	0.71429
GRB7	33	0.42794	6	7	47.186	1	0.125	290.721	10.5318	2321.24	19290	0.42857
SPARCL1	7	0.30779	2	7	19.788	2	0.11111	250.687	10.0194	2572.46	15378	0.04762
CTU2	33	0.42794	6	7	10.892	1	0.1	226.988	9.58988	866.177	3602	0.42857
IKBKAP	12	0.32413	5	7	13.13	1	0.1	231.609	9.65447	819.592	3548	0.28571
DCTPP1	12	0.32413	5	7	35.762	4	0.11111	267.334	10.2454	4672.23	35746	0.2381
KRT7	11	0.23775	6	7	36.435	9	0.125	287.405	10.4984	9685.67	51018	0.2381
TG	7	0.30779	2	7	31.909	1	0.11111	268.367	10.2713	955.09	5042	0.04762
ADH7	7	0.30779	2	7	11.634	5	0.11111	250.025	10.0172	3966.63	19116	0.09524
SYCP2	123	0.52304	6	7	43.025	1	0.125	262.218	10.1593	204.55	1928	0.52381
DGCR8	8	0.30898	3	7	33.226	1	0.11111	290.9	10.5264	1505.9	9906	0.14286
SCP2	10	0.25931	5	7	18.647	3	0.11111	265.229	10.225	1993.3	12670	0.19048
PEX11B	16	0.38896	5	7	11.703	1	0.11111	249.898	10.0129	1146.02	7278	0.28571
PEX7	16	0.38896	5	7	10.402	2	0.11111	237.601	9.81055	1883.03	9798	0.28571
NUDT7	10	0.46346	3	7	8.92	1	0.11111	232.788	9.72121	1293.71	8106	0.2381
SLC18A2	8	0.30898	3	7	24.508	2	0.11111	275.37	10.3445	2274.04	12810	0.09524
PSMB5	7	0.30779	2	7	16.717	3	0.125	271.598	10.3326	3086.98	13038	0.04762
FECH	7	0	1	7	19.149	2	0.11111	255.484	10.0807	2895.82	15180	0
MAOB	8	0.30898	3	7	20.643	1	0.11111	259.363	10.1313	1503	7704	0.09524
INSIG1	8	0.30898	3	7	31.676	1	0.11111	280.41	10.4037	1748.83	11602	0.14286
MRPL55	144	0.61814	6	6	17.149	1	0.11111	237.753	9.78149	33.6943	458	0.86667
SFXN4	9	0.46346	3	6	9.823	3	0.1	242.168	9.85899	2097.86	10484	0.26667
MAPK6	6	0.30779	2	6	24.308	2	0.125	267.506	10.2788	1266.53	8076	0.06667
PEBP4	6	0.30779	2	6	37.048	2	0.125	294.771	10.5974	3654.09	21508	0.06667
GRIK4	6	0.30779	2	6	7.866	1	0.11111	236.064	9.79548	1269.7	5180	0.13333
SEC24A	6	0.30779	2	6	23.078	2	0.11111	268.51	10.2799	2436.78	14230	0.06667
NUP88	72	0.57059	6	6	23.029	1	0.125	253.352	10.0538	69.1299	770	0.8
GUCY1A2	9	0.46346	3	6	17.35	2	0.11111	259.725	10.1895	2977.79	16274	0.2
LGALS8	14	0.47366	4	6	20.464	2	0.11111	251.687	10.0344	270.911	2594	0.33333
PNMAL2	9	0.46346	3	6	22.327	4	0.11111	264.943	10.2347	4718.58	22524	0.2
GPX3	15	0.38896	5	6	45.341	2	0.125	290.213	10.5339	763.302	6076	0.4
SLC2A9	7	0.30898	3	6	12.192	6	0.11111	254.504	10.0893	5764.84	24138	0.13333
PROX1	11	0.32413	5	6	37.228	2	0.11111	292.148	10.5587	440.721	3822	0.33333
PDX1	7	0.30898	3	6	30.277	2	0.11111	274.117	10.3348	1215.78	7832	0.13333
PRPF40B	10	0.37893	4	6	12.305	1	0.11111	243.565	9.91819	1590.96	7652	0.26667
USP6	8	0.2842	4	6	16.827	2	0.125	254.842	10.1109	1859.85	10126	0.2
MFSD10	6	0.30779	2	6	7.691	4	0.1	226.072	9.57374	4395.88	24560	0.2
FBXO15	7	0.30898	3	6	27.666	3	0.11111	292.473	10.564	3194.83	17518	0.13333
SPRY2	10	0.37893	4	6	36.654	2	0.125	293.631	10.5727	3211.12	21246	0.26667
TTC37	6	0.30779	2	6	12.109	3	0.11111	251.237	10.0312	3592.91	16378	0.06667
PIH1D1	8	0.2842	4	6	12.335	2	0.11111	243.204	9.89128	1355.95	5938	0.2
RSAD2	24	0.42794	6	6	31.376	4	0.125	275.149	10.3498	459.269	4820	0.6
RNASEL	14	0.47366	4	6	20.175	2	0.11111	241.413	9.86868	417.029	2944	0.33333
PRPF4	72	0.57059	6	6	14.458	1	0.11111	242.681	9.88159	45.0939	448	0.8
NIF3L1	6	0	1	6	7.914	4	0.11111	229.352	9.65447	2496.23	11200	0
CTNNBL1	6	0.30779	2	6	12.945	5	0.125	258.79	10.1539	3954.72	17550	0.13333
SLC25A46	6	0.30779	2	6	24.84	1	0.11111	262.738	10.1701	2234.88	14762	0.13333
TRPM4	7	0.30898	3	6	9.734	1	0.125	246.175	9.97094	1239.03	5622	0.2
HIST1H1E	32	0.42794	6	6	41.631	2	0.11111	272.64	10.3046	297.663	3810	0.6
DEAF1	6	0.30779	2	6	27.614	2	0.11111	275.118	10.3584	1328.94	8224	0.13333
SBF2	6	0	1	6	5.799	2	0.125	225.913	9.62756	3058.99	11754	0
DNAJC2	19	0.45378	5	6	17.83	1	0.125	259.327	10.1604	967.758	4470	0.46667
CORO1A	10	0.23775	6	6	30.597	5	0.125	294.363	10.5899	2480.6	13262	0.33333
DCTN4	13	0.38896	5	6	20.077	1	0.11111	245.246	9.93111	962.188	5946	0.4
MBNL1	6	0.30779	2	6	9.416	3	0.11111	245.887	9.96986	5323.12	22712	0.06667
CDK18	10	0.37893	4	6	34.418	1	0.125	258.317	10.1216	374.253	2588	0.26667
TUBB4B	8	0.2842	4	6	7.294	3	0.11111	230.978	9.70183	2484.06	13192	0.2
VPS13B	6	0.30779	2	6	13.849	4	0.11111	257.031	10.098	2713.8	14210	0.06667
CATSPERB	6	0.30779	2	6	10.04	2	0.125	239.287	9.85361	1146.91	4866	0.13333
MALT1	32	0.42794	6	6	33.169	1	0.125	279.032	10.3961	87.4575	654	0.6
TMEM201	6	0.30779	2	6	7.899	5	0.11111	233.425	9.75565	4323.54	21832	0.13333
BRPF1	8	0.2842	4	6	30.366	1	0.11111	267.154	10.2476	467.814	3270	0.2
MED13	24	0.42794	6	6	43.833	1	0.11111	294.574	10.5802	201.043	2154	0.6
CCDC6	9	0.46346	3	6	31.029	5	0.125	288.457	10.5145	6090.19	34940	0.2
FERMT3	9	0.25931	5	6	24.013	1	0.11111	258.769	10.141	243.507	1644	0.26667
NID2	49	0.58344	5	6	28.802	1	0.125	243.017	9.90205	624.264	4290	0.6
SMG1	7	0.30898	3	6	24.659	3	0.1	255.404	10.0614	4671.59	33506	0.13333
GINS4	31	0.51861	5	6	40.229	2	0.11111	258.9	10.1303	1857.51	14154	0.53333
SSR1	8	0.2842	4	6	15.381	2	0.11111	250.61	10.0301	1684.03	10038	0.2
ATP6V1H	10	0.37893	4	6	29.194	3	0.125	291.974	10.5619	3822.94	23846	0.26667
ATP13A2	10	0.37893	4	6	17.676	1	0.11111	252.709	10.0409	822.509	4340	0.33333
BCDIN3D	6	0.30779	2	6	11.899	2	0.11111	253.69	10.0754	1580.01	6646	0.13333
FAM193A	7	0.30898	3	6	11.021	1	0.11111	250.822	10.0097	2536.62	13412	0.2
KRT16	6	0	1	6	5.205	2	0.11111	211.659	9.32508	3003.87	17624	0
APLNR	6	0.30779	2	6	20.801	3	0.11111	265.175	10.2282	4598.65	27488	0.06667
HLA-DRB5	6	0	1	6	10.363	2	0.125	239.121	9.85791	3783.93	20322	0
WNT8B	11	0.32413	5	6	35.789	3	0.125	297.521	10.6146	863.251	7668	0.33333
FAM20A	6	0.30779	2	6	15.417	3	0.11111	260.16	10.1733	3397.97	15408	0.06667
AMBN	8	0.2842	4	6	19.341	1	0.125	253.09	10.0657	995.471	5002	0.2
NIPAL4	6	0.30779	2	6	8.078	2	0.11111	233.479	9.75242	2901.29	13586	0.06667
ALOX12B	9	0.46346	3	6	25.449	1	0.11111	261.106	10.1808	3022.42	18722	0.26667
SLC34A1	7	0.30898	3	6	5.894	3	0.11111	224.26	9.58342	2431.81	9588	0.13333
ALKBH8	32	0.42794	6	6	12.294	1	0.11111	239.233	9.83961	353.132	3788	0.6
ENOSF1	6	0	1	6	17.696	3	0.11111	255.673	10.1001	3178.87	15806	0
AGL	6	0	1	6	27.784	1	0.11111	262.515	10.1669	1379.64	7394	0
RSPH9	7	0.30898	3	6	8.175	8	0.11111	237.798	9.84499	4343.42	20326	0.13333
BBS4	6	0.30779	2	6	13.25	1	0.11111	261.219	10.1798	3730.76	17486	0.06667
MAP2K5	7	0.30898	3	6	27.215	1	0.11111	293.749	10.5888	997.128	7868	0.2
ADARB1	6	0	1	6	31.944	1	0.125	275.28	10.3541	1368.13	11098	0
SUCO	6	0	1	6	15.427	6	0.11111	267.121	10.2562	6006.41	28238	0
RAB4A	6	0.30779	2	6	29.183	3	0.125	288.254	10.5199	3114.68	22610	0.13333
ACAP1	7	0.30898	3	6	12.828	8	0.125	249.963	10.0517	8014.93	42502	0.13333
AASDH	8	0.2842	4	6	19.169	1	0.11111	254.64	10.0484	1364.67	5972	0.2
URB1	27	0.45378	5	6	14.378	2	0.1	246.488	9.93972	1328.92	6602	0.46667
UNC50	6	0	1	6	7.325	3	0.11111	237.316	9.8084	2382.3	8522	0
PRSS37	8	0.46346	3	5	5.756	2	0.11111	220.554	9.52207	718.174	3948	0.3
STK3	5	0	1	5	3.465	2	0.1	204.073	9.17115	1029.44	3744	0
SIRPA	13	0.47366	4	5	37.129	2	0.125	284.855	10.4639	1863.73	11710	0.5
KLRC2	8	0.25931	5	5	23.853	1	0.125	273.815	10.3348	1157.2	9976	0.4
MCOLN3	7	0.2842	4	5	6.626	5	0.125	231.645	9.74489	1542.78	5680	0.3
MMS22L	8	0.25931	5	5	35.211	1	0.11111	258.45	10.127	33.9426	464	0.4
TAF9B	9	0.37893	4	5	36.172	1	0.11111	260.079	10.1453	161.214	2114	0.4
REG3A	6	0.30898	3	5	13.322	2	0.11111	245.021	9.9591	1788.62	11512	0.2
SYTL4	6	0.30898	3	5	16.95	2	0.125	264.673	10.24	1880.35	10190	0.2
PARL	13	0.47366	4	5	21.369	1	0.11111	259.454	10.1647	220.941	1704	0.5
SGK494	5	0	1	5	5.981	3	0.11111	229.695	9.69429	2837.13	15526	0
RSPO2	5	0	1	5	15.44	3	0.11111	256.85	10.1442	3916.6	18338	0
RHOJ	8	0.46346	3	5	26.681	2	0.125	273.948	10.3358	3023.25	17462	0.3
GJC1	5	0.30779	2	5	8.065	3	0.1	234.451	9.77287	2115.3	11304	0.2
SLC39A6	8	0.46346	3	5	13.878	3	0.11111	251.225	10.0452	2217.18	13580	0.3
L1CAM	6	0.30898	3	5	33.878	3	0.125	290.464	10.5501	1904.18	12398	0.2
PTPRJ	13	0.47366	4	5	41.27	3	0.125	292.506	10.5673	2662.1	16982	0.5
FREM2	5	0	1	5	21.258	2	0.125	278.471	10.408	1002.71	7210	0
ECD	5	0.30779	2	5	16.724	3	0.125	262.048	10.2239	1083.24	6936	0.2
DSC1	5	0	1	5	19.795	3	0.11111	244.132	9.93326	432.984	2306	0
DPH5	5	0.30779	2	5	11.366	3	0.11111	240.399	9.85145	1089.05	4954	0.1
SACS	5	0	1	5	10.248	3	0.125	251.605	10.0786	2075.11	8682	0
RNF125	5	0.30779	2	5	11.166	3	0.11111	232.785	9.72982	2234.97	15696	0.1
DHX40	9	0.37893	4	5	12.256	1	0.11111	243.522	9.9042	624.089	2860	0.4
EAPP	5	0	1	5	12.786	2	0.11111	246.189	9.97201	1589.88	9722	0
PQBP1	5	0.30779	2	5	4.426	4	0.125	217.745	9.493	3778.15	19724	0.1
CSN3	5	0	1	5	10.057	2	0.11111	245.86	9.9817	2481.91	11214	0
SOX4	8	0.25931	5	5	35.729	1	0.11111	291.784	10.5511	134.814	1408	0.4
CRTC1	6	0.30898	3	5	25.171	2	0.11111	270.219	10.3003	1955.35	10612	0.2
FMN2	5	0.30779	2	5	11.461	1	0.125	249.608	10.0344	1631.41	7642	0.2
COBL	5	0.30779	2	5	9.848	2	0.11111	232.494	9.73735	2109.34	15406	0.1
EDC3	25	0.56839	4	5	17.963	1	0.11111	243.119	9.91496	363.375	1518	0.6
PABPC1L	26	0.45378	5	5	20.515	1	0.11111	248.146	10.0097	140.635	924	0.7
ICK	5	0	1	5	7.695	2	0.11111	241.832	9.91604	2565.47	10732	0
CHRNG	5	0.30779	2	5	17.235	4	0.125	269.407	10.2863	1876.42	12770	0.1
TUBAL3	7	0.2842	4	5	6.098	1	0.11111	229.075	9.6803	878.496	4304	0.3
CFL2	6	0.30898	3	5	9.811	3	0.11111	234.993	9.80517	1364.21	7358	0.2
CELF3	5	0	1	5	4.662	4	0.11111	225.371	9.61679	5565.3	22310	0
CDK15	8	0.46346	3	5	32.356	2	0.11111	259.632	10.1356	1341.99	7842	0.3
CLCA4	5	0	1	5	20.274	6	0.125	274.195	10.3778	5047.7	22256	0
CDCA7L	7	0.2842	4	5	35.864	1	0.11111	286.817	10.4952	211.436	1904	0.3
CCL25	8	0.46346	3	5	19.267	6	0.125	274.204	10.3498	4425.25	21932	0.3
ELAC1	25	0.56839	4	5	14.522	1	0.1	246.081	9.95048	1051.81	4284	0.6
CCDC68	5	0	1	5	7.48	3	0.11111	235.848	9.81701	2327.44	12084	0
DFNA5	5	0.30779	2	5	16.174	2	0.125	260.923	10.2013	2061.87	10950	0.2
RYR3	5	0.30779	2	5	15.735	6	0.125	261.621	10.2142	8077.3	40088	0.1
FOXI2	5	0.30779	2	5	13.757	3	0.11111	245.005	9.94618	2564.23	14690	0.1
ZNF536	5	0	1	5	7.06	3	0.125	242.162	9.91173	4538.75	23626	0
CASKIN1	5	0	1	5	9.582	3	0.125	236.838	9.81593	3607.69	22152	0
TBCA	5	0.30779	2	5	10.634	1	0.11111	237.301	9.7901	1666.83	7888	0.1
ING2	5	0.30779	2	5	20.762	2	0.1	247.669	9.96448	1790.69	10052	0.1
ZNFX1	8	0.46346	3	5	25.276	1	0.11111	253.564	10.0797	343.278	2912	0.3
BPIFA1	5	0.30779	2	5	16.813	4	0.125	264.131	10.2519	2904.89	13596	0.1
IGFBP5	25	0.56839	4	5	22.901	3	0.125	254.868	10.1055	2675.73	15946	0.6
MGP	5	0.30779	2	5	18.593	1	0.11111	248.255	9.98493	904.255	5012	0.1
ZC3H12A	5	0.30779	2	5	18.507	5	0.125	274.573	10.3606	1265.54	7886	0.2
POU2AF1	6	0.30898	3	5	18.528	2	0.11111	256.278	10.1076	1017.79	7274	0.2
UQCC2	8	0.46346	3	5	23.532	1	0.11111	237.141	9.79656	85.7413	920	0.3
MPC2	120	0.64826	5	5	30.572	1	0.11111	236.153	9.78149	0	0	1
WWP1	5	0.30779	2	5	24.399	6	0.125	280.398	10.436	2500.36	18012	0.1
PLAG1	5	0.30779	2	5	17.494	2	0.11111	256.079	10.1055	1244.84	8296	0.1
FKBP2	5	0	1	5	18.765	2	0.11111	261.56	10.1927	1725.84	8216	0
PON3	5	0.30779	2	5	15.637	3	0.11111	252.71	10.0861	1598.37	7942	0.1
CETP	8	0.46346	3	5	23.935	1	0.11111	267.409	10.2702	1803.39	12614	0.3
TAGLN2	7	0.2842	4	5	21.992	2	0.11111	259.503	10.1669	563.804	3350	0.3
MAP1A	25	0.56839	4	5	25.848	1	0.11111	267.409	10.2713	46.4519	570	0.6
BACH2	5	0.30779	2	5	22.646	1	0.11111	260.975	10.2002	570.144	3278	0.1
LPPR3	6	0.30898	3	5	5.744	5	0.11111	218.503	9.49085	4154.51	20144	0.2
PNKD	7	0.2842	4	5	8.679	1	0.11111	232.955	9.75996	1747.03	10746	0.3
KRT1	5	0.30779	2	5	28.589	3	0.125	286.848	10.5081	3124.36	19116	0.2
ALMS1	5	0	1	5	7.816	6	0.11111	237.394	9.831	8051.18	37866	0
AK2	5	0.30779	2	5	20.341	1	0.125	266.539	10.2799	960.124	7856	0.1
DNAAF2	6	0.30898	3	5	6.744	3	0.1	226.833	9.6254	1613.74	6120	0.3
AGA	5	0.30779	2	5	6.681	2	0.11111	218.516	9.47793	2279.16	15904	0.1
IGJ	6	0.30898	3	5	19.439	1	0.11111	258.312	10.1281	1310.56	9914	0.2
ADORA2A	8	0.46346	3	5	30.362	2	0.125	284.139	10.4596	773.477	7028	0.3
UGT2B17	6	0.30898	3	5	12.7	1	0.11111	251.864	10.0603	951.526	5040	0.2
TGDS	5	0	1	5	6.9	1	0.11111	234.362	9.76642	1017.41	4610	0
LAP3	6	0.30898	3	5	19.034	1	0.11111	258.046	10.1238	928.235	4878	0.2
PDE5A	7	0.2842	4	5	22.736	2	0.125	278.988	10.4284	1169.77	7450	0.3
ADAMTS20	120	0.64826	5	5	4.735	1	0.1	210.526	9.31539	0	0	1
ADAMTS18	120	0.64826	5	5	4.755	1	0.1	210.526	9.31539	0	0	1
ADAMTS15	120	0.64826	5	5	4.681	1	0.1	210.526	9.31539	0	0	1
CCDC54	5	0	1	5	3.175	4	0.11111	220.364	9.55005	7920.06	37882	0
BLVRB	5	0	1	5	10.156	1	0.11111	233.415	9.74919	666.322	2774	0
INADL	5	0.30779	2	5	24.094	2	0.125	296.163	10.6276	3203.92	16214	0.1
FAAH	7	0.2842	4	5	26.324	1	0.11111	269.043	10.282	393.111	2632	0.3
CARS2	5	0.30779	2	5	10.669	6	0.11111	246.062	9.96555	4122.33	17906	0.2
VPS13D	5	0	1	5	8.649	2	0.11111	239.066	9.84822	2525.62	11902	0
AANAT	5	0	1	5	16.063	2	0.11111	261.693	10.2002	2972.9	14564	0
HEXB	5	0.30779	2	5	7.6	1	0.11111	230.195	9.72659	1399.4	7008	0.1
REEP2	4	0	1	4	5.315	1	0.11111	220.576	9.5113	580.254	2060	0
NUDT5	4	0.30779	2	4	16.406	2	0.11111	243.513	9.89559	606.254	3394	0.16667
NMRK1	24	0.56839	4	4	16.612	1	0.11111	248.402	10.0194	0	0	1
WFDC5	4	0	1	4	5.42	3	0.11111	225.658	9.62217	1331.65	5176	0
METTL2A	7	0.46346	3	4	13.271	3	0.11111	241.541	9.88913	775.428	4338	0.5
MTMR14	4	0	1	4	5.283	1	0.11111	221.809	9.55974	933.762	3180	0
RAB11FIP2	4	0.30779	2	4	13.179	2	0.125	250.899	10.0635	1335.53	6806	0.16667
KRT27	4	0	1	4	5.641	8	0.11111	221.36	9.54575	7992.56	40710	0
MICA	6	0.2842	4	4	17.924	2	0.125	268.582	10.2788	816.705	7328	0.5
PVR	4	0.30779	2	4	17.074	1	0.125	264.957	10.2411	195.779	1670	0.16667
LRFN4	5	0.30898	3	4	5.778	4	0.11111	219.339	9.53714	526.087	3174	0.33333
SH3TC1	4	0	1	4	3.169	2	0.11111	214.118	9.41981	1250.91	4822	0
GPR150	4	0	1	4	2.284	2	0.1	190.509	8.86975	2125.94	11108	0
PPAPDC1A	5	0.30898	3	4	6.745	1	0.11111	228.442	9.68784	1134.64	5202	0.33333
KCNE2	8	0.37893	4	4	9.801	1	0.11111	236.191	9.8267	72.4421	480	0.66667
GOSR2	4	0.30779	2	4	7.826	2	0.125	233.121	9.78041	440.193	1778	0.33333
RGS9	4	0.30779	2	4	10.23	2	0.11111	248.417	10.0334	1403.55	5558	0.16667
PDF	4	0.30779	2	4	13.799	1	0.11111	247.49	9.97417	328.03	1976	0.16667
RLN3	7	0.46346	3	4	10.914	1	0.11111	240.197	9.88805	1099.42	5940	0.5
TECPR1	7	0.46346	3	4	11.276	1	0.11111	234.648	9.77287	258.726	1266	0.5
XYLB	7	0.46346	3	4	16.822	2	0.11111	256.088	10.127	591.656	3762	0.5
FSCN1	5	0.30898	3	4	24.169	1	0.125	276.164	10.3864	360.078	3462	0.33333
TRPS1	4	0	1	4	17.664	1	0.11111	255.582	10.112	652.118	4124	0
HOXD13	4	0.30779	2	4	24.41	1	0.11111	262.473	10.1916	290.061	2046	0.16667
SIVA1	4	0.30779	2	4	22.132	2	0.11111	249.016	10.0011	683.137	3514	0.16667
HPSE	4	0	1	4	2.94	4	0.11111	204.017	9.19376	1507.96	4966	0
NDST2	4	0	1	4	2.18	3	0.1	195.752	8.97955	4081.28	16140	0
PROS1	4	0	1	4	7.016	2	0.11111	220.765	9.53929	650.818	2774	0
ENC1	5	0.30898	3	4	10.943	3	0.11111	248.321	10.0258	1752.67	8424	0.33333
IL19	5	0.30898	3	4	31.998	2	0.125	286.705	10.5081	798.488	5974	0.33333
IFNW1	4	0.30779	2	4	23.638	3	0.125	273.431	10.352	2160.61	12762	0.16667
PTPRA	4	0.30779	2	4	27.884	4	0.125	286.998	10.5156	2114.69	12446	0.16667
DGKH	4	0	1	4	12.833	1	0.11111	247.742	10.0043	635.821	3282	0
DENND1A	4	0	1	4	12.393	5	0.125	274.398	10.3671	5139.23	22542	0
SLC17A3	4	0.30779	2	4	4.713	1	0.11111	217.196	9.49408	417.026	1576	0.16667
G0S2	7	0.46346	3	4	29.851	1	0.11111	271.927	10.3315	207.583	1906	0.5
IFNA16	5	0.30898	3	4	32.784	1	0.125	285.431	10.4941	705.75	5536	0.33333
HMGA1	5	0.30898	3	4	25.663	1	0.11111	270.462	10.3014	384.529	3442	0.33333
EPS8L3	4	0.30779	2	4	21.88	6	0.125	278.145	10.4155	3922.94	18980	0.33333
PACSIN2	4	0.30779	2	4	6.11	2	0.11111	221.502	9.54898	1457.5	7094	0.16667
MPHOSPH8	6	0.2842	4	4	23.07	1	0.1	234.274	9.74812	12.9986	128	0.5
RNFT2	5	0.30898	3	4	8.295	2	0.11111	229.766	9.70829	440.474	2324	0.33333
NME5	4	0	1	4	8.246	10	0.11111	240.423	9.87621	6060.65	30800	0
FBN3	4	0	1	4	4.736	2	0.11111	223.89	9.60926	1901.46	8174	0
CCL7	12	0.47366	4	4	28.165	1	0.125	272.37	10.3348	22.9532	164	0.83333
VWA5B2	4	0.30779	2	4	7.084	2	0.11111	230.527	9.71475	642.733	3916	0.16667
STAC3	4	0.30779	2	4	18.669	2	0.125	266.198	10.2745	1406.09	7492	0.16667
CHMP1B	5	0.30898	3	4	5.837	1	0.11111	220.11	9.52637	267.034	1358	0.33333
CADPS	4	0	1	4	2.781	3	0.11111	204.188	9.18837	1559.01	7580	0
MOB1A	4	0	1	4	2.123	2	0.1	194.663	8.94833	812.011	3314	0
FRYL	4	0	1	4	6.161	2	0.11111	222.602	9.56512	1409.87	7982	0
STRADB	4	0	1	4	4.017	1	0.1	210.551	9.3197	1239.42	6648	0
CAB39L	4	0	1	4	3.496	1	0.1	202.857	9.12917	998.405	4020	0
HDGF	4	0.30779	2	4	25.515	1	0.125	276.84	10.3929	250.043	1436	0.16667
BRMS1L	4	0	1	4	12.129	2	0.11111	247.704	10.0172	2133.03	10012	0
ZDHHC8	4	0.30779	2	4	12.604	2	0.11111	241.306	9.87836	1187.27	7080	0.16667
USP20	4	0	1	4	18.701	1	0.125	258.615	10.1744	686.046	4092	0
UBLCP1	4	0.30779	2	4	9.538	1	0.11111	243.666	9.93541	505.184	2116	0.16667
PAPSS1	7	0.46346	3	4	21.75	2	0.125	270.614	10.3186	1856	10500	0.5
PCGF5	4	0.30779	2	4	16.767	1	0.11111	243.113	9.90958	288.446	1302	0.33333
BCORL1	4	0.30779	2	4	11.914	2	0.11111	245.456	9.9817	2288.82	11572	0.16667
ST8SIA4	4	0	1	4	6.643	5	0.1	233.039	9.75135	5634.12	23614	0
CCNI2	8	0.37893	4	4	32.517	1	0.11111	259.985	10.1561	36.014	416	0.66667
TBRG1	4	0	1	4	9.636	2	0.11111	237.442	9.84284	2027.65	9484	0
FRMD5	4	0	1	4	14.847	3	0.11111	245.615	9.96125	2766.38	13542	0
ATP6V1C2	8	0.37893	4	4	26.483	1	0.125	283.54	10.4704	1118.35	9894	0.66667
SNCAIP	4	0.30779	2	4	9.639	2	0.11111	236.417	9.80194	893.683	4482	0.16667
FBXO21	4	0	1	4	5.321	1	0.11111	230.8	9.7352	1493.33	9728	0
ZMPSTE24	4	0	1	4	14.178	1	0.125	263.064	10.2357	647.801	3710	0
BBC3	24	0.56839	4	4	40.009	1	0.125	296.255	10.6157	0	0	1
TUSC5	4	0	1	4	5.744	2	0.11111	214.442	9.41335	2585.11	12746	0
ASB4	4	0.30779	2	4	7.532	2	0.11111	234.484	9.80947	2543.12	9802	0.16667
LHX4-AS1	4	0	1	4	3.847	1	0.1	200.865	9.08719	1175.42	3518	0
CSMD1	4	0	1	4	3.072	2	0.11111	207.789	9.26588	1343.19	7916	0
PGLYRP3	4	0	1	4	6.407	2	0.1	222.116	9.55005	2493.36	12994	0
EVI2B	4	0	1	4	10.67	1	0.11111	237.766	9.84607	1210.08	7878	0
AK4	4	0.30779	2	4	15.44	2	0.11111	250.317	10.0678	688.874	5256	0.16667
G6PC3	4	0.30779	2	4	12.526	1	0.11111	251.465	10.0624	376.422	1942	0.16667
EVC2	4	0.30779	2	4	5.26	4	0.1	215.626	9.43811	4699.35	31408	0.16667
ANKRA2	4	0	1	4	2.614	2	0.1	194.9	8.98601	1571.47	6066	0
IGF2BP3	4	0.30779	2	4	27.779	1	0.125	288.823	10.5242	619.155	4582	0.16667
RDH5	4	0.30779	2	4	7.908	2	0.11111	231.672	9.76103	725.695	3378	0.16667
GPR83	4	0	1	4	7.938	7	0.11111	231.82	9.74058	6118.32	30496	0
AMPD3	4	0	1	4	9.94	1	0.11111	223.832	9.60603	345.416	2530	0
TMTC3	4	0.30779	2	4	2.071	2	0.1	192.53	8.90527	2010.15	11468	0.16667
ACYP1	4	0	1	4	5.201	1	0.11111	226.669	9.64155	2689.32	14652	0
BHLHE22	4	0	1	4	16.465	2	0.125	272.388	10.3445	1021.31	5244	0
ACP2	4	0	1	4	10.626	1	0.125	250.276	10.0226	1245.91	4608	0
PHOSPHO1	4	0.30779	2	4	11.489	3	0.11111	245.083	9.96878	1191.99	7858	0.33333
NYAP2	5	0.30898	3	4	4.094	5	0.11111	209.505	9.3423	6553.14	30188	0.33333
A4GALT	4	0	1	4	3.472	1	0.11111	212.995	9.37244	991.135	3254	0
CTSG	5	0.30898	3	4	21.385	2	0.125	271.546	10.3218	1764.67	8952	0.33333
SLC17A4	3	0.30779	2	3	2.989	2	0.1	204.208	9.21206	328.029	996	0.33333
SLC39A11	6	0.46346	3	3	7.3	1	0.1	217.979	9.493	0	0	1
TMEM45B	3	0	1	3	5.18	2	0.11111	226.192	9.64586	1024.47	4358	0
TRAM1	3	0.30779	2	3	5.461	1	0.11111	235.162	9.81378	314.028	1494	0.33333
SORBS2	3	0	1	3	12.883	3	0.11111	244.057	9.95694	500.679	3096	0
RETNLB	3	0.30779	2	3	19.571	1	0.125	270.149	10.3057	355.613	3766	0.33333
SWAP70	3	0	1	3	12.462	2	0.11111	249.208	10.0344	806.919	4946	0
OSTC	3	0	1	3	5.3	2	0.11111	219.008	9.51453	1929.57	12358	0
OPHN1	3	0.30779	2	3	1.439	1	0.11111	179.632	8.59311	95.4636	314	0.33333
PRADC1	6	0.46346	3	3	3.036	1	0.1	200.844	9.10657	0	0	1
TBC1D12	3	0.30779	2	3	8.191	1	0.1	230.717	9.71259	596.389	2276	0.33333
TMEM186	3	0	1	3	3.935	2	0.1	199.473	9.07427	2036.46	15820	0
ZNF48	3	0	1	3	19.913	1	0.11111	249.691	10.0129	74.1448	754	0
ZNF281	3	0	1	3	14.566	4	0.11111	281.35	10.4499	901.818	5196	0
MOB3B	3	0	1	3	3.064	1	0.1	199.296	9.0958	250.076	1092	0
SHROOM2	3	0	1	3	3.66	2	0.11111	229.808	9.74058	1324.04	5494	0
LRRC8A	3	0	1	3	4.718	2	0.1	218.275	9.48654	540.673	2224	0
LECT2	3	0.30779	2	3	5.657	1	0.11111	219.841	9.5479	84.6444	290	0.33333
KRTAP7-1	3	0.30779	2	3	1.784	3	0.1	178.256	8.55113	3708	19060	0.33333
TRPM6	3	0.30779	2	3	7.096	1	0.125	230.977	9.7578	221.268	946	0.33333
IL20RB	3	0	1	3	8.533	1	0.11111	223.739	9.63079	4.23333	14	0
RIOK3	3	0.30779	2	3	13.673	1	0.11111	244.666	9.93972	413.221	3034	0.33333
TMEM121	3	0	1	3	4.482	1	0.1	217.523	9.48224	242.603	1014	0
ICAM2	6	0.46346	3	3	34.816	1	0.125	284.955	10.4812	0	0	1
HSD3B7	3	0	1	3	8.134	1	0.11111	240.167	9.90743	365.14	1992	0
IDS	3	0	1	3	4.359	2	0.11111	223.365	9.60172	1112.9	4678	0
HAVCR1	3	0	1	3	17.572	1	0.125	270.432	10.3057	96.1851	1014	0
LGALS12	3	0.30779	2	3	4.373	5	0.11111	209.216	9.33046	7400	37936	0.33333
STARD8	3	0	1	3	1.769	2	0.11111	198.629	9.07966	641.105	2968	0
SLC6A8	3	0.30779	2	3	2.909	1	0.11111	195.716	9.01399	263.926	1642	0.33333
GRM7	3	0.30779	2	3	4.592	1	0.11111	218.291	9.50592	95.4852	376	0.33333
NEK4	3	0	1	3	7.6	3	0.1	233.74	9.77933	691.304	5028	0
GLIPR1L2	3	0	1	3	2.309	2	0.1	187.073	8.79225	1916.38	8518	0
OR6X1	3	0	1	3	9.31	3	0.11111	243.562	9.9225	3292.84	18176	0
PANX3	3	0.30779	2	3	2.218	1	0.1	203.014	9.20022	120.151	472	0.33333
GJA3	3	0.30779	2	3	5.383	3	0.11111	232.705	9.7901	1068.48	4770	0.33333
REG1B	4	0.30898	3	3	9.98	1	0.11111	241.738	9.92465	27.4646	158	0.66667
GPHA2	6	0.46346	3	3	12.72	1	0.11111	239.281	9.88375	0	0	1
MINPP1	3	0.30779	2	3	13.254	1	0.11111	248.472	10.0248	277.682	1428	0.33333
WDR41	3	0	1	3	6.079	2	0.11111	229.168	9.71259	1154.83	4824	0
INSRR	3	0	1	3	18.024	1	0.11111	250.016	10.0269	54.8343	506	0
IRX6	4	0.30898	3	3	11.949	1	0.11111	242.496	9.9225	8.23643	88	0.66667
FBXO43	3	0.30779	2	3	18.553	1	0.11111	242.921	9.91604	265.037	1816	0.33333
FBXW9	3	0	1	3	3.93	2	0.1	209.086	9.28095	2054.89	13024	0
FASTKD2	3	0.30779	2	3	13.19	1	0.11111	239.078	9.84715	62.3574	456	0.33333
RLF	3	0	1	3	3.319	2	0.1	210.539	9.35737	1895.16	9646	0
FAM162A	3	0	1	3	7.056	2	0.1	220.971	9.55113	1065.52	5280	0
GCM2	3	0	1	3	9.748	2	0.125	229.425	9.70506	1943.38	13024	0
EXTL2	3	0	1	3	2.838	1	0.11111	203.34	9.16039	976.197	3446	0
UGGT2	3	0	1	3	4.9	1	0.11111	229.747	9.72551	254.405	1180	0
FAM126B	3	0	1	3	2.186	2	0.1	204.353	9.19699	1990.38	8610	0
IGSF23	3	0.30779	2	3	5.686	3	0.11111	221.378	9.59203	3708	16008	0.33333
NAGA	3	0	1	3	4.37	2	0.1	205.911	9.24435	634.678	2738	0
KLHL25	4	0.30898	3	3	10.33	1	0.11111	247.347	10.0172	274.348	2198	0.66667
ELMO2	4	0.30898	3	3	27.967	1	0.125	275.298	10.3681	10.5141	326	0.66667
FAM83B	3	0	1	3	21.428	2	0.125	278.024	10.4198	702.237	4470	0
LRRFIP2	3	0.30779	2	3	6.6	1	0.125	227.433	9.6803	91.0456	426	0.33333
DP2	3	0.30779	2	3	15.674	1	0.11111	235.127	9.80947	19.5676	72	0.33333
DMRT2	3	0.30779	2	3	19.804	1	0.11111	259.453	10.1862	110.689	1062	0.33333
DLX6	3	0.30779	2	3	16.373	1	0.11111	242.426	9.91927	50.1773	328	0.33333
DHRS3	3	0	1	3	4.735	3	0.1	219.109	9.49516	1313.89	4148	0
SMPD3	3	0	1	3	13.985	3	0.125	269.265	10.296	1497.34	7916	0
CYP4F12	3	0.30779	2	3	11.175	2	0.11111	241.159	9.91281	1899.2	7762	0.33333
DPH6	3	0.30779	2	3	8.167	1	0.1	220.805	9.51991	89.3314	460	0.33333
SERPINB4	3	0	1	3	4.822	1	0.11111	213.2	9.39828	268.377	1700	0
DTNB	3	0	1	3	8.157	2	0.125	245.651	10.0022	1015.4	4986	0
CTNNAL1	3	0.30779	2	3	6.434	1	0.11111	218.572	9.51668	149.371	790	0.33333
RBPJL	3	0	1	3	19.765	1	0.11111	262.547	10.2088	145.339	1802	0
PERM1	3	0	1	3	12.413	2	0.125	257.832	10.1658	1228.16	6144	0
CPXCR1	3	0	1	3	1.333	2	0.08333	129.416	6.54144	1996.64	8418	0
UFC1	3	0.30779	2	3	28.322	4	0.11111	290.834	10.5522	1339.55	8914	0.33333
OLFML3	3	0	1	3	8.376	5	0.11111	232.329	9.74704	5634.24	30892	0
PDE12	3	0.30779	2	3	7.67	1	0.1	232.639	9.7535	125.203	812	0.33333
RNF219	3	0.30779	2	3	8.223	2	0.1	235.379	9.80194	459.683	2098	0.33333
CLEC4E	6	0.46346	3	3	26.609	1	0.125	272.482	10.3305	0	0	1
MS4A6A	3	0	1	3	3.747	2	0.11111	201.022	9.14532	1890.84	10954	0
CLEC4A	3	0.30779	2	3	14.537	3	0.11111	244.398	9.94618	2323.71	14720	0.33333
FAM114A1	3	0	1	3	3.772	3	0.11111	203.541	9.20129	3724.34	21734	0
SLC13A2	3	0	1	3	2.862	3	0.11111	212.206	9.42196	2606.6	10102	0
ETNK2	3	0	1	3	7.585	2	0.11111	238.341	9.88375	446.214	3308	0
NEFH	3	0	1	3	13.818	1	0.11111	248.277	10.0269	150.611	948	0
PLA2G15	3	0	1	3	9.179	1	0.11111	241.632	9.92788	147.644	626	0
PRSS58	3	0	1	3	20.788	1	0.125	270.905	10.3477	377.508	2704	0
MAPRE2	3	0.30779	2	3	7.186	1	0.11111	219.305	9.48547	482.137	2254	0.33333
SLITRK4	3	0	1	3	1.585	2	0.1	184.393	8.72766	2099.28	7782	0
KLK5	3	0	1	3	8.711	2	0.11111	228.954	9.71044	1892.33	9432	0
CLSTN3	3	0	1	3	5.586	1	0.1	213.147	9.39828	248.153	1366	0
CDH3	4	0.30898	3	3	29.496	1	0.125	293.298	10.5888	57.6963	850	0.66667
TAS1R1	3	0.30779	2	3	9.975	2	0.11111	244.895	9.96878	475.787	2700	0.33333
ZNF444	3	0	1	3	5.063	2	0.11111	219.682	9.54575	1790.18	9482	0
TC2N	3	0	1	3	4.467	1	0.125	224.606	9.62325	566.652	2006	0
PCYOX1L	3	0.30779	2	3	4.948	1	0.11111	221.503	9.57374	155.263	592	0.33333
OR4D1	3	0	1	3	9.879	2	0.11111	249.136	10.0065	1330.46	5592	0
CASD1	3	0	1	3	4.202	1	0.11111	208.969	9.34123	270.355	912	0
SORBS3	3	0	1	3	6.422	2	0.125	222.044	9.58773	1338.55	7780	0
NCS1	3	0	1	3	5.65	2	0.11111	207.84	9.26372	742.523	3284	0
C6orf57	3	0.30779	2	3	10.852	1	0.11111	223.007	9.57481	107.886	576	0.33333
FAM46B	3	0	1	3	1.816	4	0.1	189.725	8.87298	4757.47	23654	0
FAM53A	3	0.30779	2	3	2.312	1	0.09091	180.231	8.60172	158.611	620	0.33333
TSEN15	3	0	1	3	7.15	1	0.11111	235.192	9.81916	229.368	1528	0
PAFAH1B2	3	0.30779	2	3	8.816	1	0.11111	230.517	9.73628	258.775	1092	0.33333
CCDC93	3	0.30779	2	3	4.606	1	0.11111	217.556	9.49516	485.563	1978	0.33333
C12orf5	4	0.30898	3	3	25.384	1	0.11111	289.758	10.5479	96.5193	1598	0.66667
COPS4	3	0	1	3	7.111	2	0.11111	217.064	9.4704	2680.29	18204	0
TMC2	3	0	1	3	3.163	1	0.11111	211.383	9.35953	1173.44	3766	0
MICU1	3	0.30779	2	3	9.305	2	0.1	213.432	9.36814	1856	13914	0.33333
ATOH7	3	0	1	3	16.178	3	0.11111	281.674	10.4543	2110.3	9580	0
ASB6	3	0	1	3	17.466	3	0.11111	289.392	10.5447	3018.48	14170	0
SLCO1B1	3	0	1	3	17.001	1	0.11111	253.81	10.0958	148.346	1150	0
PAGE4	3	0.30779	2	3	11.088	1	0.11111	241.864	9.93003	273.106	1912	0.33333
AP1M1	3	0.30779	2	3	10.313	1	0.14286	251.407	10.084	789.55	3546	0.33333
ANKRD13B	3	0.30779	2	3	2.847	1	0.1	191.898	8.91604	143.064	702	0.33333
AMER1	3	0	1	3	16.511	1	0.11111	250.303	10.056	132.679	1108	0
DIRC1	3	0	1	3	1.685	5	0.1	189.274	8.85468	5227.66	23502	0
C2orf88	3	0	1	3	1.354	3	0.09091	164.477	8.1141	3840.8	15662	0
SIM1	3	0.30779	2	3	8.433	1	0.11111	228.844	9.68353	100.756	586	0.33333
FOXA3	3	0	1	3	17.816	1	0.11111	248.89	10.0237	36.589	310	0
LTBP2	3	0	1	3	12.351	1	0.125	240.337	9.88698	118.236	912	0
DHRS9	3	0	1	3	2.624	2	0.1	204.066	9.21636	1683.87	6698	0
RDH11	3	0.30779	2	3	3.449	1	0.1	207.028	9.28633	76.1647	478	0.33333
RTP1	3	0.30779	2	3	9.006	1	0.11111	238.097	9.86652	499.699	2794	0.33333
ADAM15	3	0.30779	2	3	22.572	5	0.125	283.055	10.4779	8892.25	44320	0.33333
DOK7	3	0	1	3	8.608	1	0.11111	233.792	9.78471	346.707	1706	0
CHRNB4	3	0.30779	2	3	8.629	1	0.11111	230.654	9.71798	208.925	1222	0.33333
AGFG2	3	0.30779	2	3	4.295	1	0.11111	208.099	9.29386	414.853	2088	0.33333
ACAD8	3	0	1	3	4.361	1	0.11111	227.467	9.69107	279.879	1142	0
PAPL	3	0	1	3	8.372	1	0.11111	231.297	9.69107	745.813	3284	0
AACS	3	0	1	3	11.75	1	0.11111	250.912	10.0388	554.334	4496	0
TMEFF2	2	0	1	2	2.804	2	0.1	194.533	8.97632	772.929	4428	0
TMEM174	2	0	1	2	1.89	1	0.1	186.841	8.80624	145.246	376	0
SPPL3	2	0.30779	2	2	5.935	1	0.11111	229.004	9.72551	0	0	1
TRIM31	2	0	1	2	7.302	1	0.1	217.573	9.46609	267.61	1282	0
ZNF446	2	0	1	2	1.97	1	0.1	182.065	8.69214	58.5459	238	0
R3HDM2	2	0	1	2	2.248	2	0.1	198.672	9.10872	429.571	1764	0
TPPP3	2	0	1	2	3.469	1	0.1	207.779	9.31001	269.933	1210	0
PDILT	2	0	1	2	3.933	2	0.11111	217.593	9.52099	203.374	1010	0
PAFAH1B3	2	0.30779	2	2	3.824	1	0.1	216.36	9.48332	0	0	1
OR52B2	2	0	1	2	7.592	3	0.11111	245.729	9.95694	691.478	4462	0
OR4K15	2	0	1	2	10.307	1	0.11111	245.729	9.95694	691.478	4462	0
TLDC2	2	0	1	2	3.249	1	0.11111	207.199	9.29925	38.9773	176	0
OR2V1	2	0	1	2	7.997	1	0.11111	243.062	9.92357	683.733	3400	0
RAP1GDS1	2	0	1	2	8.063	2	0.11111	231.165	9.74596	1856	8446	0
SLC43A3	2	0	1	2	6.642	1	0.11111	222.359	9.5845	62.7522	436	0
SPSB1	2	0.30779	2	2	5.417	1	0.1	209.7	9.32616	0	0	1
PRUNE	2	0	1	2	8.211	3	0.11111	245.671	9.99785	1211.02	6500	0
QPCT	2	0	1	2	1.237	2	0.09091	160.754	7.98278	1856	7454	0
RBMS3	2	0	1	2	13.716	2	0.11111	279.267	10.4338	1856	6422	0
RNASEH1	2	0.30779	2	2	17.788	1	0.11111	248.827	10.0172	0	0	1
MUM1L1	2	0	1	2	1.382	4	0.1	170.84	8.35737	4675.75	21114	0
UBXN11	2	0	1	2	2.719	1	0.11111	192.881	8.9408	127.851	528	0
SUB1	2	0	1	2	9.468	1	0.11111	242.925	9.9408	69.3733	646	0
MFSD5	2	0.30779	2	2	1.728	1	0.09091	179.726	8.57589	0	0	1
SVOPL	2	0.30779	2	2	2.358	1	0.09091	179.726	8.57589	0	0	1
METTL18	2	0	1	2	7.312	1	0.1	224.994	9.62217	120.826	548	0
ZNF326	2	0	1	2	2.112	1	0.1	196.994	9.07212	169.562	582	0
ZNF491	2	0	1	2	2.783	2	0.1	200.039	9.13455	1856	9526	0
TMEM117	2	0.30779	2	2	3.467	1	0.11111	214.788	9.46394	0	0	1
KRTAP19-5	2	0.30779	2	2	1.347	1	0.09091	149.052	7.55328	0	0	1
KRTAP12-4	2	0.30779	2	2	1.226	1	0.09091	149.052	7.55328	0	0	1
KRT23	2	0	1	2	1.927	2	0.1	179.331	8.59634	418.545	1648	0
S100A2	2	0	1	2	2.139	1	0.11111	184.236	8.72551	45.1669	162	0
PVRL2	2	0.30779	2	2	5.369	1	0.11111	208.955	9.33692	0	0	1
SLC44A2	2	0	1	2	9.317	2	0.11111	244.764	9.98924	1856	7668	0
KRT6C	2	0	1	2	3.817	1	0.11111	225.156	9.67384	650.151	4322	0
MTRNR2L10	2	0	1	2	1.476	2	0.1	178.058	8.59526	1856	8006	0
MZB1	2	0.30779	2	2	4.909	1	0.1	205.896	9.26588	0	0	1
MARK1	2	0	1	2	3.165	1	0.11111	205.81	9.27341	68.7107	258	0
SEPHS1	2	0	1	2	9.635	1	0.11111	233.423	9.79871	74.4773	672	0
SERPINB11	2	0	1	2	2.151	1	0.1	195.574	9.03337	154.559	570	0
PCSK1N	2	0	1	2	1.521	3	0.1	187.352	8.82024	633.412	1898	0
HTR1E	2	0	1	2	10.771	1	0.11111	243.16	9.96771	14.6376	76	0
THOP1	2	0	1	2	9.48	1	0.11111	244.621	9.99354	51.6898	454	0
FRA10AC1	2	0	1	2	4.083	1	0.11111	224.826	9.65231	205.49	1102	0
FHOD3	2	0.30779	2	2	10.984	1	0.11111	238.673	9.88159	0	0	1
FHDC1	2	0.30779	2	2	3.647	1	0.11111	203.986	9.22605	0	0	1
HRC	2	0	1	2	13.334	1	0.11111	240.057	9.90743	11.8589	64	0
ZMYM2	2	0	1	2	10.174	1	0.11111	237.909	9.85791	24.3864	134	0
RNF122	2	0	1	2	2.711	1	0.1	187.454	8.80517	104.905	560	0
FBXO33	2	0	1	2	2.61	1	0.1	197.714	9.08073	254.182	1320	0
ZNRF1	2	0	1	2	4.102	1	0.1	203.877	9.2099	107.054	298	0
FARP1	2	0	1	2	5.134	2	0.11111	223.56	9.63402	820.39	4982	0
FILIP1	2	0	1	2	9.083	1	0.11111	238.611	9.88482	90.9946	244	0
FAM205A	2	0	1	2	1.208	2	0.08333	125.02	6.34661	1856	9490	0
HCFC1R1	2	0	1	2	1.551	4	0.1	170.432	8.338	5556	28458	0
FAM166A	2	0	1	2	1.231	3	0.09091	144.229	7.34338	3708	18976	0
PIK3IP1	2	0	1	2	2.823	1	0.11111	204.919	9.26588	7.08975	46	0
FAM129B	2	0	1	2	7.539	2	0.11111	245.014	9.99139	696.267	3938	0
FAM134A	2	0	1	2	6.076	4	0.11111	227.01	9.662	1284.97	9282	0
TSPAN2	2	0	1	2	1.345	2	0.1	166.279	8.20452	1856	10796	0
FAM109B	2	0	1	2	2.143	1	0.1	184.937	8.74381	83.158	228	0
IGFL1	2	0.30779	2	2	1.751	1	0.09091	175.093	8.47363	0	0	1
SOX13	2	0	1	2	5.496	1	0.11111	221.118	9.57266	107.319	450	0
ERAS	2	0.30779	2	2	15.977	1	0.11111	280.45	10.4478	0	0	1
TMEM108	2	0	1	2	2.545	1	0.1	196.985	9.06997	121.016	440	0
ENOX1	2	0	1	2	3.322	1	0.1	197.552	9.0732	60.4786	230	0
OR5T1	2	0	1	2	9.895	1	0.11111	247.736	9.99462	515.019	2078	0
FAM212B	2	0	1	2	2.358	1	0.11111	200.06	9.14962	54.5733	216	0
EFCAB11	2	0	1	2	1.631	4	0.1	192.688	8.96017	1015.02	3852	0
ECE1	2	0	1	2	7.026	2	0.125	234.821	9.82562	1856	9066	0
EPB41L4A	2	0	1	2	2.174	2	0.11111	206.796	9.29386	329.136	1134	0
DRG2	2	0	1	2	5.03	1	0.11111	217.188	9.48224	134.128	408	0
DOCK6	2	0	1	2	1.398	1	0.1	177.925	8.56297	77.2638	282	0
HEATR2	2	0.30779	2	2	2.344	1	0.1	195.068	9.02583	0	0	1
2022-09-10	2	0	1	2	3.247	1	0.1	207.387	9.25942	54.9571	252	0
MREG	2	0	1	2	1.373	1	0.09091	170.165	8.32616	164.542	522	0
DGKD	2	0	1	2	5.244	1	0.11111	226.058	9.66416	92.4805	608	0
OSBPL3	2	0	1	2	5.539	1	0.125	224.524	9.65447	125.079	578	0
MICAL1	2	0	1	2	7.959	1	0.125	243.042	9.97094	155.972	858	0
RALGPS1	2	0	1	2	2.489	2	0.11111	211.019	9.39397	1445.13	5828	0
DEGS1	2	0	1	2	4.216	1	0.11111	221.844	9.58665	84.5883	474	0
EPHX3	2	0	1	2	2.788	1	0.1	191.164	8.94618	70.0306	424	0
CYP2W1	2	0	1	2	2.766	1	0.1	190.748	8.92142	116.944	380	0
GPRC5C	2	0	1	2	4.225	1	0.11111	211.425	9.40474	75.4611	488	0
CRHBP	2	0	1	2	3.19	1	0.11111	215.491	9.48547	155.992	624	0
KLF13	2	0	1	2	13.855	1	0.11111	259.597	10.1808	247.511	2142	0
CRTC3	2	0.30779	2	2	14.454	1	0.11111	252.753	10.099	0	0	1
PAGE2B	2	0	1	2	1.239	3	0.09091	145.159	7.37675	2860.36	12546	0
CPNE8	2	0	1	2	2.759	1	0.11111	202.962	9.19806	88.6733	404	0
FBXO25	2	0	1	2	4.752	1	0.1	206.609	9.24327	45.556	296	0
TIMM10B	2	0	1	2	6.467	1	0.1	210.951	9.33046	695.917	3268	0
FEM1B	2	0	1	2	2.008	1	0.1	189.499	8.87513	101.71	322	0
TOPORS	2	0.30779	2	2	7.826	1	0.11111	229.822	9.72013	0	0	1
CNEP1R1	2	0	1	2	8.069	1	0.11111	219.073	9.51346	388.541	2118	0
PTPLAD2	2	0	1	2	3.614	2	0.11111	211.254	9.39182	129.601	870	0
SERINC2	2	0	1	2	5.312	2	0.11111	223.963	9.63294	325.383	1452	0
CLEC5A	2	0	1	2	14.211	1	0.11111	251.797	10.0743	104.852	590	0
FIGN	2	0.30779	2	2	3.561	1	0.11111	212.775	9.41335	0	0	1
CGRRF1	2	0	1	2	3.61	1	0.11111	210.446	9.35414	99.2911	494	0
SSH2	2	0	1	2	3.515	1	0.1	195.583	9.03983	9.41832	44	0
MYO18B	2	0	1	2	4.46	1	0.11111	210.758	9.3746	153.537	592	0
TSSK3	2	0	1	2	8.88	2	0.1	208.973	9.27664	551.536	2994	0
ELSPBP1	2	0	1	2	15.099	1	0.11111	254.233	10.1055	24.5792	310	0
GLCCI1	2	0	1	2	2.454	1	0.1	198.219	9.09365	74.4056	322	0
CFAP45	2	0	1	2	1.493	2	0.1	190.775	8.90743	990.428	4486	0
ZNF575	2	0	1	2	2.497	1	0.1	191.708	8.94187	52.3946	138	0
CCDC137	2	0	1	2	5.664	1	0.1	219.466	9.51991	235.673	1380	0
VWA5A	2	0	1	2	7.825	2	0.125	234.821	9.82562	1856	9066	0
CBLL1	2	0	1	2	15.227	1	0.125	267.707	10.2939	146.771	1066	0
FKBP9	2	0	1	2	13.624	1	0.125	246.585	10.0065	102.605	500	0
ST6GAL1	2	0	1	2	5.438	1	0.11111	229.979	9.76426	502.216	2022	0
CAPN7	2	0.30779	2	2	4.328	1	0.11111	212.775	9.41335	0	0	1
CALCOCO1	2	0	1	2	3.634	1	0.11111	209.185	9.32185	85.0045	324	0
TMEM200C	2	0	1	2	1.589	1	0.1	173.822	8.41658	97.6371	270	0
ITPRIP	2	0	1	2	1.22	1	0.08333	136.304	6.93757	999.719	3930	0
C2orf54	2	0	1	2	1.205	2	0.09091	157.833	7.89128	2732.74	12818	0
C17orf97	2	0	1	2	3.753	2	0.1	198.9	9.08827	617.578	3288	0
C17orf62	2	0.30779	2	2	2.285	1	0.1	186.252	8.78471	0	0	1
BTG4	2	0	1	2	4.872	1	0.1	211.132	9.37244	234.058	788	0
SYDE1	2	0	1	2	9.642	2	0.11111	239.542	9.9042	1805.09	7974	0
NACAD	2	0	1	2	10.186	1	0.11111	230.038	9.70721	123.447	954	0
ODF2L	2	0	1	2	2.18	2	0.11111	205.831	9.29279	507.106	2186	0
GPR112	2	0	1	2	2.706	1	0.1	195.498	9.0409	485.394	2790	0
GRXCR2	2	0	1	2	5.261	1	0.11111	226.013	9.68676	47.007	300	0
POFUT1	2	0	1	2	3.366	1	0.1	211.384	9.36814	297.407	1058	0
FAM213B	2	0	1	2	7.955	1	0.1	206.317	9.24112	37.6304	418	0
ASIC2	2	0.30779	2	2	6.472	1	0.11111	232.451	9.78471	0	0	1
VPS26B	2	0	1	2	2.113	2	0.1	197.671	9.0915	1856	9940	0
THEM5	2	0	1	2	8.788	1	0.11111	231.799	9.75457	33.2665	174	0
CCDC8	2	0	1	2	1.457	1	0.09091	168.923	8.27449	122.896	300	0
SMG8	2	0	1	2	3.368	1	0.09091	199.088	9.08611	782.075	5218	0
ANKFN1	2	0	1	2	1.843	1	0.1	176.392	8.49516	55.9615	188	0
TBX15	2	0	1	2	3.095	1	0.11111	201.997	9.16254	72.3266	204	0
ALX3	2	0	1	2	3.665	1	0.1	224.72	9.66308	305.062	2302	0
SPHKAP	2	0	1	2	1.237	2	0.08333	139.468	7.11733	1856	7644	0
AKAP4	2	0	1	2	1.393	1	0.1	178.81	8.59096	2311.4	10018	0
AHRR	2	0	1	2	1.985	1	0.09091	179.375	8.58558	148.597	560	0
ATRN	2	0	1	2	9.642	1	0.1	224.639	9.61249	84.9622	498	0
TMEM107	2	0	1	2	10.342	3	0.11111	244.666	9.97417	772.611	4830	0
TTC32	2	0	1	2	2.494	1	0.1	200.477	9.13455	276.62	858	0
GGTLC1	2	0	1	2	6.441	2	0.11111	227.473	9.70829	1856	10726	0
ACR	2	0	1	2	4.81	1	0.1	212.935	9.40581	186.956	694	0
GALR1	2	0	1	2	7.53	1	0.11111	222.576	9.58665	203.446	880	0
SLC1A4	2	0	1	2	6.132	1	0.11111	226.735	9.6986	30.6912	126	0
GPR50	2	0	1	2	2.803	1	0.1	204.081	9.23036	591.799	3638	0
B3GALT2	2	0	1	2	1.75	1	0.1	192.077	8.92573	128.002	326	0
ITIH1	2	0	1	2	6.065	1	0.11111	220.079	9.55436	127.505	842	0
ZNF189	1	0	1	1	1.21	1	0.09091	162.73	8.07535	0	0	0
TMEM125	1	0	1	1	1.217	1	0.09091	140.4	7.2056	0	0	0
TFCP2	1	0	1	1	9.979	1	0.11111	237.108	9.85576	0	0	0
TMSB10	1	0	1	1	2.168	1	0.1	187.175	8.84392	0	0	0
WFIKKN1	1	0	1	1	2.923	1	0.1	194.66	9.02045	0	0	0
SNX12	1	0	1	1	1.122	1	0.09091	162.005	8.09257	0	0	0
TMEM163	1	0	1	1	1.825	1	0.1	192.104	8.99031	0	0	0
SLC35B4	1	0	1	1	1.163	1	0.1	171.559	8.42304	0	0	0
ZBTB46	1	0	1	1	3.568	1	0.11111	214.701	9.46502	0	0	0
SLC12A6	1	0	1	1	1.35	1	0.11111	179.535	8.62863	0	0	0
SLC50A1	1	0	1	1	3.344	1	0.1	200.146	9.12809	0	0	0
TMEM236	1	0	1	1	2.886	1	0.1	212.196	9.43488	0	0	0
STPG2	1	0	1	1	1.691	1	0.1	183.542	8.74704	0	0	0
TTPAL	1	0	1	1	1.101	1	0.08333	136.326	6.98385	0	0	0
PRR23B	1	0	1	1	3.064	1	0.1	198.892	9.14532	0	0	0
SHROOM4	1	0	1	1	1.441	1	0.11111	174.595	8.49408	0	0	0
SLC25A34	1	0	1	1	1.662	1	0.09091	177.296	8.55113	0	0	0
PAQR7	1	0	1	1	11.197	1	0.11111	252.622	10.099	0	0	0
OST4	1	0	1	1	1.337	1	0.1	175.594	8.51561	0	0	0
OR8D4	1	0	1	1	9.306	1	0.11111	241.846	9.91389	0	0	0
OR7G3	1	0	1	1	8.918	1	0.11111	241.846	9.91389	0	0	0
OR7D4	1	0	1	1	9.36	1	0.11111	241.846	9.91389	0	0	0
OR6Y1	1	0	1	1	9.536	1	0.11111	241.846	9.91389	0	0	0
TGM7	1	0	1	1	1.945	1	0.1	190.758	8.92357	0	0	0
OR6N1	1	0	1	1	10.384	1	0.11111	241.846	9.91389	0	0	0
OR6C68	1	0	1	1	8.984	1	0.11111	241.846	9.91389	0	0	0
OR6C2	1	0	1	1	7.28	1	0.11111	241.846	9.91389	0	0	0
OR52J3	1	0	1	1	6.291	1	0.11111	241.846	9.91389	0	0	0
OR52I1	1	0	1	1	9.293	1	0.11111	241.846	9.91389	0	0	0
OR4D9	1	0	1	1	9.537	1	0.11111	241.846	9.91389	0	0	0
OR4D10	1	0	1	1	9.633	1	0.11111	241.846	9.91389	0	0	0
OR11G2	1	0	1	1	8.902	1	0.11111	241.846	9.91389	0	0	0
OR10K1	1	0	1	1	8.117	1	0.11111	241.846	9.91389	0	0	0
OR10H2	1	0	1	1	10.254	1	0.11111	241.846	9.91389	0	0	0
RGPD4	1	0	1	1	6.753	1	0.11111	230.499	9.74381	0	0	0
RNF220	1	0	1	1	1.975	1	0.1	184.293	8.7535	0	0	0
MTX1	1	0	1	1	5.481	1	0.11111	213.275	9.42411	0	0	0
MTRNR2L6	1	0	1	1	1.214	1	0.09091	148.786	7.59634	0	0	0
MS4A18	1	0	1	1	1.747	1	0.1	163.973	8.14639	0	0	0
NELFA	1	0	1	1	8.344	1	0.11111	228.121	9.71905	0	0	0
MIIP	1	0	1	1	2.568	1	0.1	187.873	8.8493	0	0	0
MARVELD3	1	0	1	1	1.389	1	0.09091	163.56	8.13563	0	0	0
LRRC38	1	0	1	1	1.726	1	0.1	179.248	8.59419	0	0	0
PLPPR1	1	0	1	1	1.524	1	0.1	174.953	8.49193	0	0	0
LGR6	1	0	1	1	2.718	1	0.1	198.892	9.14532	0	0	0
LY6D	1	0	1	1	1.15	1	0.1	170.27	8.32616	0	0	0
KPNA5	1	0	1	1	6.891	1	0.11111	230.499	9.74381	0	0	0
KCNAB1	1	0	1	1	3.169	1	0.11111	208.611	9.34446	0	0	0
MYZAP	1	0	1	1	6.669	1	0.11111	227.723	9.72013	0	0	0
KIAA0556	1	0	1	1	1.783	1	0.1	189.746	8.91712	0	0	0
HNRNPLL	1	0	1	1	6.864	1	0.11111	233.86	9.82777	0	0	0
HLA-DMB	1	0	1	1	2.235	1	0.11111	187.871	8.85899	0	0	0
ZCWPW2	1	0	1	1	10.365	1	0.1	223.618	9.61033	0	0	0
GPR156	1	0	1	1	3.992	1	0.11111	216.298	9.47793	0	0	0
GPR141	1	0	1	1	1.313	1	0.09091	156.718	7.87083	0	0	0
GPLD1	1	0	1	1	9.554	1	0.11111	239.926	9.89559	0	0	0
SEC14L2	1	0	1	1	1.234	1	0.09091	154.551	7.79333	0	0	0
GALNT5	1	0	1	1	4.611	1	0.11111	227.455	9.73089	0	0	0
LACE1	1	0	1	1	3.951	1	0.11111	202.979	9.21636	0	0	0
FSTL4	1	0	1	1	2.271	1	0.1	187.131	8.84607	0	0	0
ZNF589	1	0	1	1	1.989	1	0.1	191.499	8.94726	0	0	0
TREML1	1	0	1	1	6.853	1	0.11111	229.595	9.74273	0	0	0
PCP4L1	1	0	1	1	8.977	1	0.11111	236.592	9.84715	0	0	0
FGD6	1	0	1	1	3.507	1	0.11111	214.138	9.45102	0	0	0
FBXW2	1	0	1	1	1.271	1	0.09091	168.976	8.28202	0	0	0
FAM81A	1	0	1	1	1.134	1	0.09091	152.753	7.72874	0	0	0
KIAA1161	1	0	1	1	1.11	1	0.07692	109.821	5.34769	0	0	0
FAM198B	1	0	1	1	2.06	1	0.1	200.614	9.17438	0	0	0
FAM183B	1	0	1	1	1.221	1	0.09091	170.286	8.35845	0	0	0
FAM111A	1	0	1	1	2.207	1	0.11111	182.183	8.70614	0	0	0
RPAIN	1	0	1	1	3.672	1	0.1	216.27	9.49623	0	0	0
NUTM2F	1	0	1	1	3.051	1	0.1	216.27	9.49623	0	0	0
ERMARD	1	0	1	1	1.168	1	0.09091	157.991	7.90635	0	0	0
ERICH5	1	0	1	1	1.15	1	0.09091	166.037	8.19806	0	0	0
KBTBD12	1	0	1	1	5.325	1	0.11111	226.394	9.70183	0	0	0
EIF2B2	1	0	1	1	7.044	1	0.11111	230.182	9.75135	0	0	0
SERTAD3	1	0	1	1	1.836	1	0.11111	185.9	8.8267	0	0	0
DMWD	1	0	1	1	1.974	1	0.1	192.097	8.97094	0	0	0
LSAMP	1	0	1	1	1.134	1	0.09091	156.047	7.85576	0	0	0
DHRS2	1	0	1	1	6.985	1	0.125	241.235	9.95156	0	0	0
LALBA	1	0	1	1	1.654	1	0.1	192.219	8.98278	0	0	0
LYL1	1	0	1	1	10.764	1	0.11111	251.486	10.0883	0	0	0
RNF148	1	0	1	1	1.129	1	0.07692	112.835	5.54252	0	0	0
NAE1	1	0	1	1	1.699	1	0.1	174.317	8.47147	0	0	0
MYO1D	1	0	1	1	8.374	1	0.125	226.433	9.68568	0	0	0
LHFP	1	0	1	1	4.081	1	0.125	208.807	9.34446	0	0	0
NHSL2	1	0	1	1	2.208	1	0.1	183.78	8.73843	0	0	0
MAP3K6	1	0	1	1	4.554	1	0.11111	228.37	9.72659	0	0	0
CFHR5	1	0	1	1	5.408	1	0.11111	217.384	9.51346	0	0	0
ICE1	1	0	1	1	1.855	1	0.1	179.299	8.61787	0	0	0
CELA2A	1	0	1	1	1.717	1	0.1	182.027	8.71152	0	0	0
CEP78	1	0	1	1	1.158	1	0.1	176.4	8.55113	0	0	0
TMEM31	1	0	1	1	1.142	1	0.1	176.4	8.55113	0	0	0
CCDC23	1	0	1	1	1.64	1	0.1	182.635	8.70291	0	0	0
CCDC152	1	0	1	1	2.441	1	0.1	191.086	8.92357	0	0	0
CCDC106	1	0	1	1	1.995	1	0.11111	185.9	8.8267	0	0	0
CAPN12	1	0	1	1	1.736	1	0.09091	171.7	8.36921	0	0	0
C9orf142	1	0	1	1	9.613	1	0.11111	235.687	9.83208	0	0	0
C4orf17	1	0	1	1	1.868	1	0.11111	189.868	8.91281	0	0	0
C2orf16	1	0	1	1	4.437	1	0.11111	212.196	9.41227	0	0	0
C2CD2L	1	0	1	1	1.799	1	0.11111	186.473	8.81701	0	0	0
C16orf74	1	0	1	1	4.083	1	0.1	199.537	9.13132	0	0	0
DNMBP	1	0	1	1	1.728	1	0.1	193.521	9.0183	0	0	0
BPNT1	1	0	1	1	2.919	1	0.11111	206.935	9.3197	0	0	0
PAQR8	1	0	1	1	1.933	1	0.1	213.405	9.45533	0	0	0
ATMIN	1	0	1	1	3.036	1	0.11111	204.824	9.26588	0	0	0
FAM43A	1	0	1	1	2.542	1	0.1	197.005	9.08934	0	0	0
ALPK2	1	0	1	1	1.136	1	0.07692	120.767	6.11841	0	0	0
ASPG	1	0	1	1	1.435	1	0.1	174.873	8.47901	0	0	0
SLC25A18	1	0	1	1	9.378	1	0.11111	240.983	9.92142	0	0	0
ACTL10	1	0	1	1	1.487	1	0.1	181.411	8.70936	0	0	0
PSD4	1	0	1	1	3.677	1	0.11111	194.685	9.05274	0	0	0
ABCB6	1	0	1	1	3.039	1	0.1	197.458	9.08181	0	0	0
