# Supplementary material for: Transcriptomic Analysis of Human Skeletal Muscle in Response to Aerobic Exercise and Protein Intake
Source: Nutrients. 2023 Aug 7;15(15):3485. doi: 10.3390/nu15153485 (PMC10421363; doi:10.3390/nu15153485)
Supplement: Supplementary file 1 [file nutrients-15-03485-s001.zip › Supplementary+Tables-0804/Supplementary Table S3.xlsx]

## Sheet: acuteYM
Enriched GO terms from co-DEGs of acute aerobic exercise in the younger male
ONTOLOGY	ID	Description	GeneRatio	BgRatio	pvalue	p.adjust	qvalue	geneID	Count
BP	GO:0042594	response to starvation	34/956	196/18800	2.97521e-10	1.58281e-06	1.295e-06	FLCN/ADM/DDIT3/GABARAPL3/PDK4/ATF3/PPARGC1A/PRKAG2/GABARAPL1/ZFP36/CPEB4/HSPA5/FOXO1/LARP1/FNIP1/SIK2/IFI16/ZC3H12A/CDKN1A/UCP2/BCL2/JMY/EIF2AK3/RRAGC/BMT2/DEPDC5/LRRK2/PFKFB1/WDR59/MTMR3/PRKAA1/VPS41/EIF2AK2/SLC38A3	34
BP	GO:0043434	response to peptide hormone	52/956	404/18800	6.78419e-10	1.80459e-06	1.47645e-06	POR/ADM/LPIN1/MYO1C/PDK4/BTG2/IRS2/NR4A3/MYC/LPL/EGR1/BCAR3/CRK/BSG/SLC39A14/FOXO1/NR4A2/SLC25A33/KLF15/STAT3/PTPN1/CYP1B1/UCP3/PIK3R1/KANK1/ERRFI1/RAB15/SIK2/SOCS3/CDK4/MAP1B/UCP2/STC2/CAV1/INSIG1/TIMP1/AKT2/PRKCD/EDNRB/STAT6/PFKFB1/JAK2/HDAC9/CPEB2/MSTN/KBTBD2/STAT2/PRKAA1/EDNRA/C2CD5/PHIP/DENND4C	52
BP	GO:0071496	cellular response to external stimulus	43/956	309/18800	1.92909e-09	3.42092e-06	2.79887e-06	ITGA2/FLCN/AQP3/IRF1/MAP3K2/GABARAPL3/PDK4/ATF3/FOS/PRKAG2/GABARAPL1/HMOX1/LPL/CPEB4/HSPA5/GADD45A/FOXO1/NR4A2/ANKRD1/PIM1/FNIP1/ENG/SIK2/IFI16/ZC3H12A/BMP6/CDKN1A/UCP2/BCL2/JMY/EIF2AK3/RRAGC/SOX9/KCNJ2/BMT2/DEPDC5/LRRK2/WDR59/MTMR3/PRKAA1/VPS41/EIF2AK2/SLC38A3	43
BP	GO:0009267	cellular response to starvation	28/956	160/18800	8.95937e-09	1.1916e-05	9.74921e-06	FLCN/GABARAPL3/PDK4/ATF3/PRKAG2/GABARAPL1/CPEB4/HSPA5/FOXO1/FNIP1/SIK2/IFI16/ZC3H12A/CDKN1A/UCP2/BCL2/JMY/EIF2AK3/RRAGC/BMT2/DEPDC5/LRRK2/WDR59/MTMR3/PRKAA1/VPS41/EIF2AK2/SLC38A3	28
BP	GO:0071375	cellular response to peptide hormone stimulus	40/956	294/18800	1.35269e-08	1.23014e-05	1.00645e-05	POR/LPIN1/MYO1C/PDK4/IRS2/NR4A3/MYC/LPL/BCAR3/CRK/SLC39A14/FOXO1/NR4A2/SLC25A33/STAT3/PTPN1/CYP1B1/PIK3R1/KANK1/ERRFI1/RAB15/SIK2/SOCS3/CDK4/MAP1B/UCP2/CAV1/INSIG1/AKT2/PRKCD/STAT6/JAK2/HDAC9/CPEB2/MSTN/PRKAA1/EDNRA/C2CD5/PHIP/DENND4C	40
BP	GO:0009991	response to extracellular stimulus	55/956	479/18800	1.38737e-08	1.23014e-05	1.00645e-05	POR/ITGA2/FLCN/AQP3/ADM/CHSY1/SLC25A25/NOCT/DDIT3/GABARAPL3/PDK4/ATF3/FOS/PPARGC1A/PRKAG2/GABARAPL1/HMOX1/ZFP36/LPL/CPEB4/HSPA5/FOXO1/NR4A2/LARP1/PIM1/CYP1B1/UCP3/FNIP1/SIK2/IFI16/ZC3H12A/MAP1B/CDKN1A/UCP2/BCL2/STC2/JMY/EIF2AK3/RRAGC/SLC22A3/BMT2/DEPDC5/LRRK2/PFKFB1/KDM4A/BBS4/WDR59/OGG1/DNMT3A/MTMR3/PRKAA1/VPS41/MKKS/EIF2AK2/SLC38A3	55
BP	GO:0031667	response to nutrient levels	52/956	446/18800	2.0831e-08	1.58315e-05	1.29528e-05	POR/ITGA2/FLCN/AQP3/ADM/CHSY1/SLC25A25/DDIT3/GABARAPL3/PDK4/ATF3/PPARGC1A/PRKAG2/GABARAPL1/HMOX1/ZFP36/LPL/CPEB4/HSPA5/FOXO1/LARP1/PIM1/CYP1B1/UCP3/FNIP1/SIK2/IFI16/ZC3H12A/MAP1B/CDKN1A/UCP2/BCL2/STC2/JMY/EIF2AK3/RRAGC/SLC22A3/BMT2/DEPDC5/LRRK2/PFKFB1/KDM4A/BBS4/WDR59/OGG1/DNMT3A/MTMR3/PRKAA1/VPS41/MKKS/EIF2AK2/SLC38A3	52
BP	GO:0031669	cellular response to nutrient levels	32/956	213/18800	3.6665e-08	2.43822e-05	1.99487e-05	FLCN/AQP3/GABARAPL3/PDK4/ATF3/PRKAG2/GABARAPL1/HMOX1/LPL/CPEB4/HSPA5/FOXO1/PIM1/FNIP1/SIK2/IFI16/ZC3H12A/CDKN1A/UCP2/BCL2/JMY/EIF2AK3/RRAGC/BMT2/DEPDC5/LRRK2/WDR59/MTMR3/PRKAA1/VPS41/EIF2AK2/SLC38A3	32
BP	GO:0045444	fat cell differentiation	34/956	237/18800	4.45017e-08	2.63054e-05	2.15222e-05	GRK5/FLCN/HNRNPU/ZBTB16/NOCT/DDIT3/CEBPB/PPARGC1A/NR4A3/ZFP36/ARID5B/LPL/RORC/FOXO1/NR4A2/PIM1/CEBPD/ZC3H12A/MEDAG/INSIG1/CEBPA/AKT2/CMKLR1/STEAP4/SMAD3/BBS9/FBXO9/BBS4/LRP5/TTC8/DUSP10/ASXL2/FAM120B/MKKS	34
BP	GO:0072001	renal system development	40/956	312/18800	7.14376e-08	3.80048e-05	3.10942e-05	GLIS2/IL6R/VEGFA/FLCN/PYGO1/ZBTB16/LAMA5/GZF1/SDC4/MYC/ARID5B/EGR1/KLF15/NRP1/TEK/PECAM1/BMP6/PODXL/ACTA2/BCL2/PRDM1/ANGPT2/COL4A1/ADAMTS1/SOX9/EDNRB/SMAD3/LRRK2/SIM1/ZBTB14/CC2D2A/KLHL3/TTC8/WFS1/NOTCH3/EDNRA/COL4A4/ITGA8/MEF2C/NFIA	40
BP	GO:1901652	response to peptide	54/956	491/18800	8.04057e-08	3.88871e-05	3.18161e-05	POR/ADM/LPIN1/MYO1C/PDK4/BTG2/IRS2/NR4A3/MYC/LPL/EGR1/BCAR3/CRK/BSG/SLC39A14/FOXO1/NR4A2/SLC25A33/KLF15/STAT3/PTPN1/CYP1B1/UCP3/PIK3R1/KANK1/ERRFI1/RAB15/SIK2/SOCS3/CDK4/MAP1B/UCP2/STC2/CAV1/INSIG1/TIMP1/AKT2/KLF11/PRKCD/EDNRB/STAT6/NOD1/PFKFB1/JAK2/HDAC9/CPEB2/MSTN/KBTBD2/STAT2/PRKAA1/EDNRA/C2CD5/PHIP/DENND4C	54
BP	GO:0001667	ameboidal-type cell migration	53/956	480/18800	9.32874e-08	4.13574e-05	3.38371e-05	ANXA3/RIN2/SEMA3G/AGO2/VEGFA/ITGA2/SEMA6B/MIR29A/MMRN2/LAMA5/EGR3/RHOB/ETS1/THBS1/SDC4/HMOX1/ARID5B/PTP4A3/GADD45A/ZFAND5/ADAMTS9/MYH9/NRP1/CYP1B1/TEK/KANK1/NOS3/CAP1/ZC3H12A/ACTA2/AKAP12/TIMP1/ANGPT2/CORO1C/RCC2/SOX9/EDNRB/PLPP3/ARHGDIB/SEMA6D/FBXW7/RHOJ/MIA3/HDAC9/SEMA6C/MIR206/STARD13/LRP5/DUSP10/MEOX2/EDNRA/ACVR1/MEF2C	53
BP	GO:0031668	cellular response to extracellular stimulus	34/956	245/18800	1.01369e-07	4.14834e-05	3.39402e-05	FLCN/AQP3/GABARAPL3/PDK4/ATF3/FOS/PRKAG2/GABARAPL1/HMOX1/LPL/CPEB4/HSPA5/FOXO1/NR4A2/PIM1/FNIP1/SIK2/IFI16/ZC3H12A/CDKN1A/UCP2/BCL2/JMY/EIF2AK3/RRAGC/BMT2/DEPDC5/LRRK2/WDR59/MTMR3/PRKAA1/VPS41/EIF2AK2/SLC38A3	34
BP	GO:0097501	stress response to metal ion	9/956	19/18800	1.27502e-07	4.41175e-05	3.60954e-05	MT1G/MT1DP/MT1H/MT2A/MT1X/MT1M/HSPA5/MT1A/ABCB6	9
BP	GO:0032868	response to insulin	35/956	259/18800	1.284e-07	4.41175e-05	3.60954e-05	ADM/LPIN1/MYO1C/PDK4/IRS2/MYC/LPL/EGR1/BCAR3/SLC39A14/FOXO1/SLC25A33/KLF15/PTPN1/UCP3/PIK3R1/KANK1/ERRFI1/RAB15/SIK2/SOCS3/CDK4/UCP2/INSIG1/AKT2/PRKCD/PFKFB1/HDAC9/CPEB2/MSTN/KBTBD2/PRKAA1/C2CD5/PHIP/DENND4C	35
BP	GO:0006986	response to unfolded protein	24/956	139/18800	1.32684e-07	4.41175e-05	3.60954e-05	DDIT3/ATF3/THBS1/DNAJB5/SERPINH1/HSPA5/HERPUD1/PTPN1/DNAJB1/MANF/PIK3R1/STC2/EIF2AK3/CREBRF/TMEM33/DERL1/HSPA4L/CHAC1/DNAJC3/ATF6B/HSPB3/HERPUD2/WFS1/EIF2AK2	24
BP	GO:1901653	cellular response to peptide	43/956	361/18800	1.92645e-07	6.02865e-05	4.93242e-05	POR/LPIN1/MYO1C/PDK4/IRS2/NR4A3/MYC/LPL/BCAR3/CRK/SLC39A14/FOXO1/NR4A2/SLC25A33/KLF15/STAT3/PTPN1/CYP1B1/PIK3R1/KANK1/ERRFI1/RAB15/SIK2/SOCS3/CDK4/MAP1B/UCP2/CAV1/INSIG1/AKT2/KLF11/PRKCD/STAT6/NOD1/JAK2/HDAC9/CPEB2/MSTN/PRKAA1/EDNRA/C2CD5/PHIP/DENND4C	43
BP	GO:0001655	urogenital system development	42/956	352/18800	2.54707e-07	7.13555e-05	5.83805e-05	GLIS2/IL6R/VEGFA/FLCN/PYGO1/ZBTB16/LAMA5/GZF1/SDC4/MYC/ARID5B/EGR1/KLF15/NRP1/TEK/PECAM1/BMP6/PODXL/ACTA2/BCL2/PRDM1/ANGPT2/COL4A1/ADAMTS1/SOX9/EDNRB/TNC/SMAD3/LRRK2/SIM1/ZBTB14/CC2D2A/KLHL3/TTC8/WFS1/NOTCH3/EDNRA/COL4A4/ITGA8/ACVR1/MEF2C/NFIA	42
BP	GO:0042060	wound healing	48/956	429/18800	2.54841e-07	7.13555e-05	5.83805e-05	VEGFA/ITGA2/STXBP1/MIR29A/MCAM/PAFAH2/SH2B3/TNFRSF12A/THBS1/SDC4/PRDX2/HMOX1/CHMP1B/CSRP1/CRK/GNA13/CD9/MYH9/ACTB/TGFB3/THBD/MYOF/KANK1/CLIC1/ADIPOR2/NOS3/UBASH3B/S100A8/CDKN1A/ACTA2/PLAU/CAV1/TIMP1/PLAUR/SERPINE1/PRKCD/PLPP3/SMAD3/FLNA/C1QTNF1/RHOC/ITGA5/JAK2/MIA3/ARHGAP24/HGFAC/SLC12A2/PEAR1	48
BP	GO:0007162	negative regulation of cell adhesion	38/956	305/18800	3.16789e-07	8.42658e-05	6.89432e-05	VEGFA/IRF1/PLXNA2/SH2B3/CEBPB/ADAM15/THBS1/SDC4/PRDX2/CD9/CYP1B1/ARHGDIA/MYADM/PIK3R1/KANK1/DUSP1/ZC3H12A/UBASH3B/BMP6/PODXL/IL4R/RUNX1/ANGPT2/CORO1C/RCC2/ACTN4/SERPINE1/PRKCD/C1QTNF1/CD300A/JAK2/ARHGDIB/MIA3/TMEM131L/RC3H1/PLXNC1/CBLL1/GLMN	38
BP	GO:0043618	regulation of transcription from RNA polymerase II promoter in response to stress	13/956	47/18800	3.92778e-07	9.95037e-05	8.14103e-05	VEGFA/DDIT3/BACH1/CEBPB/ATF3/HMOX1/EGR1/HSPA5/DNAJB1/NEDD4/ATF6B/CHD6/SIN3A	13
BP	GO:1990845	adaptive thermogenesis	25/956	159/18800	4.68047e-07	0.000113182	9.26017e-05	VEGFA/FLCN/TLE3/LPIN1/IL18R1/HNRNPU/DDIT3/CEBPB/PPARGC1A/ESRRG/UCP3/SLC25A5/ADIPOR2/PCTP/UCP2/IL4R/CAV1/ACOT11/RHEB/CMKLR1/MAP2K6/PLCL1/STAT6/DOCK7/JAK2	25
BP	GO:0035966	response to topologically incorrect protein	25/956	160/18800	5.28436e-07	0.00012223	0.000100004	DDIT3/ATF3/THBS1/DNAJB5/SERPINH1/HSPA5/HERPUD1/PTPN1/DNAJB1/MANF/PIK3R1/STC2/EIF2AK3/CREBRF/TMEM33/DERL1/HSPA4L/CHAC1/DNAJC3/ATF6B/HSPB3/HERPUD2/WFS1/DNAJC18/EIF2AK2	25
BP	GO:0032869	cellular response to insulin stimulus	29/956	205/18800	5.80752e-07	0.000128733	0.000105325	LPIN1/MYO1C/PDK4/IRS2/MYC/LPL/BCAR3/SLC39A14/FOXO1/SLC25A33/PTPN1/PIK3R1/KANK1/ERRFI1/RAB15/SIK2/SOCS3/CDK4/UCP2/INSIG1/AKT2/PRKCD/HDAC9/CPEB2/MSTN/PRKAA1/C2CD5/PHIP/DENND4C	29
BP	GO:0060537	muscle tissue development	45/956	405/18800	7.32437e-07	0.000152089	0.000124434	VEGFA/FLCN/HNRNPU/GPCPD1/ASB2/ATF3/FOS/PPARGC1A/BTG2/MAFF/VGLL2/MYF6/FLNB/EGR1/CSRP1/ZFAND5/ADAMTS9/HEY1/ANKRD1/AKAP13/KLHL40/PIM1/JARID2/ENG/PDLIM5/S1PR1/RUNX1/BCL2/CAV1/SOX9/SMAD3/ALPK3/TBX3/SGCB/HDAC9/MSTN/PLN/PRKAA1/BCL9/MEOX2/EDNRA/ITGA8/ACVR1/MEF2C/FOXN2	45
BP	GO:0001822	kidney development	37/956	303/18800	7.43294e-07	0.000152089	0.000124434	GLIS2/IL6R/VEGFA/FLCN/PYGO1/ZBTB16/LAMA5/GZF1/SDC4/MYC/ARID5B/EGR1/KLF15/NRP1/TEK/PECAM1/BMP6/PODXL/ACTA2/BCL2/PRDM1/ANGPT2/ADAMTS1/SOX9/EDNRB/SMAD3/LRRK2/SIM1/ZBTB14/CC2D2A/KLHL3/WFS1/NOTCH3/EDNRA/COL4A4/ITGA8/MEF2C	37
BP	GO:0022604	regulation of cell morphogenesis	37/956	305/18800	8.73475e-07	0.000172107	0.000140812	VEGFA/UNC13D/PLXNA2/RHOB/DBN1/CCL2/CRK/MSN/RND3/DIAPH1/GNA13/MYH9/NRP1/MYADM/KANK1/S100A10/PARVA/SPAG9/CORO1C/RCC2/FMNL2/ACTN4/FGR/FLNA/CFL1/RHOC/RHOJ/RHOBTB1/EPB41/SPRY3/NEDD9/PLXNC1/ARHGAP18/MYO10/MYH10/OLFM4/PHIP	37
BP	GO:2001233	regulation of apoptotic signaling pathway	42/956	370/18800	9.75726e-07	0.000185388	0.000151678	FLCN/UNC5B/DDIT3/ATF3/TNFRSF12A/THBS1/TIMP3/MYC/PRDX2/HMOX1/S100A9/NR4A2/ITPRIP/EIF5A/NRP1/HERPUD1/BCL2L1/PTPN1/SIAH2/SLC25A5/NOS3/S100A8/BCL2/SRPX/CAV1/EIF2AK3/PTTG1IP/PLAUR/SERPINE1/PRKCD/TRAF2/PEA15/LRRK2/JAK2/FAIM/FBXW7/CX3CR1/PLAGL2/ZC3HC1/WFS1/ACVR1/PHIP	42
BP	GO:0001659	temperature homeostasis	26/956	177/18800	1.06645e-06	0.000195638	0.000160064	VEGFA/FLCN/TLE3/LPIN1/IL18R1/DDIT3/CEBPB/PPARGC1A/EGR1/FOXO1/ESRRG/STAT3/ADIPOR2/PCTP/UCP2/IL4R/CAV1/ACOT11/RHEB/CMKLR1/MAP2K6/PLCL1/EDNRB/STAT6/DOCK7/JAK2	26
BP	GO:0061687	detoxification of inorganic compound	8/956	18/18800	1.20396e-06	0.000213501	0.000174679	MT1G/MT1DP/MT1H/MT2A/MT1X/MT1M/MT1A/ABCB6	8
BP	GO:0071276	cellular response to cadmium ion	11/956	37/18800	1.40145e-06	0.000240508	0.000196775	MT1G/MT1DP/MT1H/FOS/MT2A/HMOX1/MT1X/MT1M/MT1A/OGG1/ABCB6	11
BP	GO:0043620	regulation of DNA-templated transcription in response to stress	13/956	53/18800	1.76855e-06	0.000294022	0.000240558	VEGFA/DDIT3/BACH1/CEBPB/ATF3/HMOX1/EGR1/HSPA5/DNAJB1/NEDD4/ATF6B/CHD6/SIN3A	13
BP	GO:0010810	regulation of cell-substrate adhesion	29/956	217/18800	1.90162e-06	0.000302747	0.000247696	RIN2/VEGFA/CSF1/UNC13D/ADAM15/THBS1/SDC4/CRK/NRP1/MYADM/PIK3R1/TEK/KANK1/S100A10/CDK6/BCL2/PLAU/ANGPT2/CORO1C/RCC2/ACTN4/SERPINE1/SMAD3/FLNA/ITGA5/JAK2/NEDD9/ECM2/OLFM4	29
BP	GO:0032970	regulation of actin filament-based process	43/956	393/18800	1.93485e-06	0.000302747	0.000247696	CSF3/RHOB/DBN1/SDC4/PDE4D/TMSB10/CRK/RND3/MYH9/NRP1/AKAP13/ARHGDIA/TGFB3/MYADM/PIK3R1/TEK/KANK1/S100A10/S1PR1/ACTA2/CAV1/ABI3/C9orf72/PRKCD/SMAD3/FLNA/ARPC1B/RHOC/PAM/PLEKHG2/KCNJ2/ARHGDIB/RHOBTB1/ARHGAP28/AVIL/LATS1/BBS4/TTC8/ARHGAP18/SYNPO2L/PLN/MKKS/FHOD1	43
BP	GO:0042326	negative regulation of phosphorylation	42/956	382/18800	2.24352e-06	0.000337077	0.000275784	GADD45B/SH3BP5/HNRNPU/CBFA2T3/SH2B3/IRS2/PRKAG2/PDE4D/GADD45A/STAT3/PTPN1/MYADM/DUSP1/ERRFI1/ENG/ZC3H12A/UBASH3B/SOCS3/CDKN1A/CAV1/CEBPA/LATS2/SPAG9/CORO1C/TRIB1/C9orf72/PRKCD/PLPP3/CD300A/DYNLL1/DNAJC3/CTDSP2/LRRK2/CDK5RAP2/LATS1/SPRY3/MSTN/PIK3IP1/LRP5/DUSP10/PPP4R3B/SOCS4	42
BP	GO:0034446	substrate adhesion-dependent cell spreading	19/956	109/18800	2.28097e-06	0.000337077	0.000275784	UNC13D/LAMA5/CRK/NRP1/MYADM/PIK3R1/TEK/KANK1/S100A10/PARVA/LAMB1/CORO1C/RCC2/ACTN4/FLNA/VAMP3/NEDD9/ITGA8/OLFM4	19
BP	GO:0007015	actin filament organization	47/956	450/18800	2.39896e-06	0.000344931	0.00028221	MYO1C/CSF3/TPM4/RHOB/DBN1/XIRP1/SDC4/TMSB10/RND3/DIAPH1/NRP1/TGFB3/MYADM/PIK3R1/KANK1/CALD1/S100A10/S1PR1/BCL2/TNFAIP1/JMY/ACTN1/CORO1C/C9orf72/PRKCD/SMAD3/FLNA/CFL1/MARCKSL1/ARPC1B/RHOC/PLEKHG2/MYO5C/JAK2/RHOBTB1/HMCN1/ARHGAP28/AVIL/LATS1/NEDD9/BBS4/TTC8/ARHGAP18/SYNPO2L/MKKS/CORO6/FHOD1	47
BP	GO:0006882	cellular zinc ion homeostasis	11/956	39/18800	2.50185e-06	0.00035026	0.00028657	MT1G/MT1DP/SLC30A2/MT1H/MT2A/MT1X/S100A9/SLC39A14/MT1M/S100A8/MT1A	11
BP	GO:0010273	detoxification of copper ion	7/956	15/18800	3.86327e-06	0.000513814	0.000420384	MT1G/MT1DP/MT1H/MT2A/MT1X/MT1M/MT1A	7
BP	GO:1990169	stress response to copper ion	7/956	15/18800	3.86327e-06	0.000513814	0.000420384	MT1G/MT1DP/MT1H/MT2A/MT1X/MT1M/MT1A	7
BP	GO:0010038	response to metal ion	39/956	351/18800	3.98331e-06	0.000516859	0.000422875	ALG2/MT1G/MT1DP/SLC30A2/AQP3/MT1H/ITPR3/FOS/THBS1/MT2A/HMOX1/MT1X/CLIC4/BSG/JUNB/MT1M/HSPA5/BMP6/NEDD4/S100A8/FOSB/NDRG1/BCL2/NPC1/SLC11A2/CAV1/CEBPA/EIF2AK3/MT1A/PAM/LRRK2/NCSTN/SLC6A1/OGG1/DNMT3A/PRKAA1/ABCB6/SLC12A2/MEF2C	39
BP	GO:0055069	zinc ion homeostasis	11/956	41/18800	4.2951e-06	0.000534567	0.000437364	MT1G/MT1DP/SLC30A2/MT1H/MT2A/MT1X/S100A9/SLC39A14/MT1M/S100A8/MT1A	11
BP	GO:1903131	mononuclear cell differentiation	45/956	433/18800	4.46895e-06	0.000534567	0.000437364	IL6R/MT1G/VEGFA/FZD5/IL18R1/IRF1/CSF1/ZBTB16/EGR3/ZMIZ1/CEBPB/IRF2BP2/MYC/PRDX2/EGR1/NFIL3/KLF6/RORC/MYH9/STAT3/SLC25A5/FNIP1/IFI16/ZC3H12A/CDK6/IL4R/RUNX1/BCL2/BATF3/GPR183/NFKBIZ/PRDM1/PNP/MR1/LRRC8A/BCL3/STAT6/CTSL/AZI2/TMEM131L/HDAC9/RC3H1/TPD52/DUSP10/MFNG	45
BP	GO:0032835	glomerulus development	14/956	66/18800	4.57678e-06	0.000534567	0.000437364	IL6R/EGR1/KLF15/TEK/PECAM1/PODXL/ACTA2/BCL2/ANGPT2/EDNRB/NOTCH3/EDNRA/COL4A4/MEF2C	14
BP	GO:0106106	cold-induced thermogenesis	22/956	146/18800	4.6222e-06	0.000534567	0.000437364	VEGFA/FLCN/TLE3/LPIN1/IL18R1/DDIT3/CEBPB/PPARGC1A/ESRRG/ADIPOR2/PCTP/UCP2/IL4R/CAV1/ACOT11/RHEB/CMKLR1/MAP2K6/PLCL1/STAT6/DOCK7/JAK2	22
BP	GO:0120161	regulation of cold-induced thermogenesis	22/956	146/18800	4.6222e-06	0.000534567	0.000437364	VEGFA/FLCN/TLE3/LPIN1/IL18R1/DDIT3/CEBPB/PPARGC1A/ESRRG/ADIPOR2/PCTP/UCP2/IL4R/CAV1/ACOT11/RHEB/CMKLR1/MAP2K6/PLCL1/STAT6/DOCK7/JAK2	22
BP	GO:0031331	positive regulation of cellular catabolic process	46/956	449/18800	5.13588e-06	0.000581338	0.00047563	AGO2/FLCN/HNRNPU/CBFA2T3/NOCT/BTG2/IRS2/MYC/HMOX1/ZFP36/MSN/FOXO1/TP53INP2/SAMD4A/LARP1/HERPUD1/PTPN1/KLHL40/SLC25A5/ZC3H12A/CAV1/CEBPA/AKT2/PTTG1IP/PATL1/TRIB1/C9orf72/PRKCD/NOD1/TNFRSF1B/TOB1/TPCN1/DEPDC5/LRRK2/PAN3/FBXW7/NOP53/RC3H1/TBK1/RAB3GAP1/DCP2/MAP3K7/PRKAA1/PARN/SOCS4/ATG16L1	46
BP	GO:0040013	negative regulation of locomotion	42/956	396/18800	5.59059e-06	0.000619624	0.000506954	ABHD2/SEMA3G/FLCN/SEMA6B/MIR29A/MMRN2/RHOB/ADAM15/THBS1/HMOX1/CCL2/CLIC4/CRK/GADD45A/ADAMTS9/GNA13/STAT3/NRP1/CYP1B1/KANK1/DUSP1/ENG/BCL2/TIMP1/ANGPT2/CORO1C/TRIB1/CERS2/SERPINE1/CD300A/ARHGDIB/SEMA6D/MIA3/CX3CR1/RYK/SEMA6C/MIR206/STARD13/DUSP10/MEOX2/MEF2C/DACH1	42
BP	GO:0061299	retina vasculature morphogenesis in camera-type eye	6/956	11/18800	6.30895e-06	0.000684972	0.000560419	CLIC4/NRP1/CYP1B1/COL4A1/RHOJ/LRP5	6
BP	GO:0097191	extrinsic apoptotic signaling pathway	28/956	221/18800	8.04234e-06	0.000841988	0.000688884	IL6R/UNC5B/ATF3/TNFRSF12A/THBS1/TIMP3/PRDX2/HMOX1/ITPRIP/NRP1/BCL2L1/SIAH2/PIK3R1/NOS3/BCL2/SRPX/CAV1/MKNK2/SERPINE1/TRAF2/SMAD3/PEA15/TNFRSF1B/JAK2/FAIM/ZC3HC1/ACVR1/PHIP	28
BP	GO:0008360	regulation of cell shape	22/956	151/18800	8.07168e-06	0.000841988	0.000688884	VEGFA/PLXNA2/RHOB/CCL2/CRK/MSN/RND3/DIAPH1/GNA13/MYH9/PARVA/FMNL2/FGR/RHOC/RHOJ/RHOBTB1/EPB41/PLXNC1/ARHGAP18/MYO10/MYH10/PHIP	22
BP	GO:0061437	renal system vasculature development	9/956	29/18800	8.71725e-06	0.000875014	0.000715905	IL6R/EGR1/NRP1/TEK/PECAM1/ACTA2/ANGPT2/NOTCH3/EDNRA	9
BP	GO:0061440	kidney vasculature development	9/956	29/18800	8.71725e-06	0.000875014	0.000715905	IL6R/EGR1/NRP1/TEK/PECAM1/ACTA2/ANGPT2/NOTCH3/EDNRA	9
BP	GO:0031589	cell-substrate adhesion	39/956	364/18800	9.45655e-06	0.000931645	0.000762238	RIN2/VEGFA/ITGA2/TRPM7/CSF1/UNC13D/LAMA5/ADAM15/THBS1/SDC4/CRK/ADAMTS9/NRP1/MYADM/PIK3R1/TEK/KANK1/S100A10/PARVA/CDK6/BCL2/PLAU/LAMB1/ACTN1/ANGPT2/CORO1C/RCC2/ACTN4/SERPINE1/SMAD3/FLNA/ITGA5/JAK2/TESK2/VAMP3/NEDD9/ECM2/ITGA8/OLFM4	39
BP	GO:2001236	regulation of extrinsic apoptotic signaling pathway	22/956	153/18800	1.00085e-05	0.000968094	0.000792059	UNC5B/ATF3/TNFRSF12A/THBS1/TIMP3/PRDX2/HMOX1/ITPRIP/NRP1/BCL2L1/SIAH2/NOS3/BCL2/SRPX/CAV1/SERPINE1/TRAF2/PEA15/FAIM/ZC3HC1/ACVR1/PHIP	22
BP	GO:0046632	alpha-beta T cell differentiation	18/956	111/18800	1.19182e-05	0.00112201	0.000917988	IL6R/IL18R1/IRF1/ZBTB16/RORC/STAT3/ZC3H12A/IL4R/RUNX1/BCL2/GPR183/NFKBIZ/PRDM1/PNP/BCL3/STAT6/CTSL/RC3H1	18
BP	GO:0045117	azole transmembrane transport	6/956	12/18800	1.20737e-05	0.00112201	0.000917988	SLC19A2/SLC28A1/SLC7A1/SLC15A4/SLC25A19/SLC38A3	6
BP	GO:0007519	skeletal muscle tissue development	22/956	155/18800	1.23563e-05	0.00112201	0.000917988	GPCPD1/ASB2/ATF3/FOS/BTG2/MAFF/VGLL2/MYF6/FLNB/EGR1/ANKRD1/KLHL40/BCL2/CAV1/HDAC9/MSTN/PRKAA1/BCL9/MEOX2/ACVR1/MEF2C/FOXN2	22
BP	GO:0014909	smooth muscle cell migration	16/956	91/18800	1.26408e-05	0.00112201	0.000917988	ITGA2/NR4A3/MYC/CRK/GNA13/NRP1/CYP1B1/PARVA/BCL2/PLAU/TRIB1/ADAMTS1/SERPINE1/DOCK7/SEMA6D/MEF2C	16
BP	GO:0061041	regulation of wound healing	20/956	133/18800	1.27701e-05	0.00112201	0.000917988	MIR29A/SH2B3/TNFRSF12A/THBS1/PRDX2/CRK/CD9/THBD/KANK1/NOS3/UBASH3B/ACTA2/PLAU/CAV1/SERPINE1/PRKCD/PLPP3/SMAD3/C1QTNF1/SLC12A2	20
BP	GO:0051271	negative regulation of cellular component movement	39/956	369/18800	1.29913e-05	0.00112201	0.000917988	ABHD2/FLCN/MIR29A/MMRN2/RHOB/ADAM15/THBS1/HMOX1/CCL2/CLIC4/CRK/GADD45A/ADAMTS9/GNA13/CD9/STAT3/CYP1B1/KANK1/DUSP1/ENG/BCL2/TIMP1/ACTN1/ANGPT2/CORO1C/TRIB1/CERS2/SERPINE1/CD300A/ARHGDIB/SEMA6D/MIA3/CX3CR1/MIR206/STARD13/DUSP10/MEOX2/MEF2C/DACH1	39
BP	GO:0060538	skeletal muscle organ development	23/956	167/18800	1.30761e-05	0.00112201	0.000917988	GPCPD1/ASB2/ATF3/FOS/BTG2/MAFF/VGLL2/MYF6/FLNB/EGR1/ANKRD1/KLHL40/BCL2/CAV1/HDAC9/MSTN/PRKAA1/BCL9/MEOX2/ACVR1/DISP1/MEF2C/FOXN2	23
BP	GO:0048545	response to steroid hormone	36/956	330/18800	1.39283e-05	0.00117617	0.000962296	ANXA3/ABHD2/POR/ADM/HNRNPU/UBR5/WBP2/ZMIZ1/FOS/THBS1/NR4A3/ZFP36/ESRRG/TRIM63/ATP1A1/CYP1B1/UCP3/TGFB3/ERRFI1/ENG/NR3C1/BMP6/NEDD4/FOSB/BCL2/NPC1/CAV1/VPS18/PAM/PFKFB1/JAK2/PRMT2/LATS1/MSTN/CLOCK/ACVR1	36
BP	GO:0006661	phosphatidylinositol biosynthetic process	20/956	134/18800	1.43058e-05	0.00118917	0.000972933	SOCS7/SMG1/PIK3R1/CISH/SOCS3/SYNJ2/PIP5K1C/IP6K3/IP6K2/PGAP1/MTMR3/PIK3C2B/TMEM150A/MPPE1/PIGQ/SOCS4/MTMR14/SH3YL1/PIGU/SYNJ1	20
BP	GO:0045936	negative regulation of phosphate metabolic process	44/956	440/18800	1.50565e-05	0.00123232	0.00100824	GADD45B/FLCN/SH3BP5/LPIN1/HNRNPU/CBFA2T3/SH2B3/IRS2/PRKAG2/PDE4D/GADD45A/STAT3/PTPN1/MYADM/DUSP1/ERRFI1/ENG/ZC3H12A/UBASH3B/SOCS3/CDKN1A/CAV1/CEBPA/LATS2/SPAG9/CORO1C/TRIB1/C9orf72/PRKCD/PLPP3/CD300A/DYNLL1/DNAJC3/CTDSP2/LRRK2/CDK5RAP2/LATS1/SPRY3/MSTN/PIK3IP1/LRP5/DUSP10/PPP4R3B/SOCS4	44
BP	GO:0010563	negative regulation of phosphorus metabolic process	44/956	441/18800	1.59272e-05	0.00128383	0.00105038	GADD45B/FLCN/SH3BP5/LPIN1/HNRNPU/CBFA2T3/SH2B3/IRS2/PRKAG2/PDE4D/GADD45A/STAT3/PTPN1/MYADM/DUSP1/ERRFI1/ENG/ZC3H12A/UBASH3B/SOCS3/CDKN1A/CAV1/CEBPA/LATS2/SPAG9/CORO1C/TRIB1/C9orf72/PRKCD/PLPP3/CD300A/DYNLL1/DNAJC3/CTDSP2/LRRK2/CDK5RAP2/LATS1/SPRY3/MSTN/PIK3IP1/LRP5/DUSP10/PPP4R3B/SOCS4	44
BP	GO:0014910	regulation of smooth muscle cell migration	15/956	83/18800	1.66666e-05	0.00132338	0.00108274	ITGA2/NR4A3/MYC/CRK/GNA13/NRP1/CYP1B1/BCL2/PLAU/TRIB1/ADAMTS1/SERPINE1/DOCK7/SEMA6D/MEF2C	15
BP	GO:0014812	muscle cell migration	17/956	104/18800	1.8572e-05	0.00145122	0.00118733	ITGA2/NR4A3/MYC/CRK/GNA13/NRP1/CYP1B1/PARVA/BCL2/PLAU/TRIB1/ADAMTS1/SERPINE1/DOCK7/SEMA6D/MSTN/MEF2C	17
BP	GO:0097193	intrinsic apoptotic signaling pathway	33/956	295/18800	1.88222e-05	0.00145122	0.00118733	FLCN/FNIP2/DDIT3/CEBPB/MYC/HMOX1/S100A9/EIF5A/HERPUD1/BCL2L1/PTPN1/CYP1B1/PIK3R1/IFI16/S100A8/CDKN1A/BCL2/JMY/CAV1/EIF2AK3/PTTG1IP/PLAUR/PRKCD/CHAC1/TRAF2/BCL3/TNFRSF1B/LRRK2/JAK2/FBXW7/PLAGL2/WFS1/DYRK2	33
BP	GO:0035914	skeletal muscle cell differentiation	13/956	65/18800	1.95899e-05	0.00147125	0.00120372	ASB2/ATF3/FOS/BTG2/MAFF/MYF6/EGR1/ANKRD1/KLHL40/MSTN/BCL9/MEF2C/FOXN2	13
BP	GO:0046916	cellular transition metal ion homeostasis	18/956	115/18800	1.96351e-05	0.00147125	0.00120372	MT1G/MT1DP/SLC30A2/MT1H/MT2A/FTL/MYC/HMOX1/MT1X/S100A9/SLC39A14/MT1M/BMP6/S100A8/SLC11A2/MT1A/STEAP4/ABCB6	18
BP	GO:0015801	aromatic amino acid transport	6/956	13/18800	2.14565e-05	0.00158539	0.00129711	SLC7A5/SLC3A2/SLC7A8/SLC7A1/SLC15A4/SLC38A3	6
BP	GO:0071241	cellular response to inorganic substance	27/956	221/18800	2.25304e-05	0.00164194	0.00134338	MT1G/MT1DP/MT1H/FOS/MT2A/HMOX1/MT1X/CLIC4/CRK/JUNB/MT1M/HSPA5/FOXO1/BMP6/FOSB/CEBPA/EIF2AK3/MT1A/TRAF2/EIF4A3/LRRK2/NCSTN/OGG1/PRKAA1/ABCB6/SLC12A2/MEF2C	27
BP	GO:0032956	regulation of actin cytoskeleton organization	37/956	352/18800	2.4246e-05	0.00166203	0.00135981	CSF3/RHOB/DBN1/SDC4/TMSB10/CRK/RND3/NRP1/AKAP13/ARHGDIA/TGFB3/MYADM/PIK3R1/TEK/KANK1/S100A10/S1PR1/ABI3/C9orf72/PRKCD/SMAD3/FLNA/ARPC1B/RHOC/PAM/PLEKHG2/ARHGDIB/RHOBTB1/ARHGAP28/AVIL/LATS1/BBS4/TTC8/ARHGAP18/SYNPO2L/MKKS/FHOD1	37
BP	GO:0055076	transition metal ion homeostasis	20/956	139/18800	2.47665e-05	0.00166203	0.00135981	MT1G/MT1DP/SLC30A2/MT1H/MT2A/FTL/MYC/HMOX1/MT1X/S100A9/SLC39A14/MT1M/PICALM/BMP6/S100A8/SLC11A2/MT1A/STEAP4/CUTC/ABCB6	20
BP	GO:0036293	response to decreased oxygen levels	33/956	299/18800	2.47932e-05	0.00166203	0.00135981	VEGFA/ITGA2/ANGPTL4/AQP3/ADM/CBFA2T3/BACH1/ADAM15/THBS1/MYC/HMOX1/EGR1/HK2/CPEB4/NR4A2/UCP3/TGFB3/UCP2/NDRG1/BCL2/PLAU/SLC11A2/STC2/CAV1/ANGPT2/ACTN4/SMAD3/PAM/CPEB2/NOP53/DNMT3A/PRKAA1/EDNRA	33
BP	GO:0001666	response to hypoxia	32/956	286/18800	2.49516e-05	0.00166203	0.00135981	VEGFA/ITGA2/ANGPTL4/AQP3/ADM/CBFA2T3/BACH1/ADAM15/THBS1/MYC/HMOX1/EGR1/HK2/NR4A2/UCP3/TGFB3/UCP2/NDRG1/BCL2/PLAU/SLC11A2/STC2/CAV1/ANGPT2/ACTN4/SMAD3/PAM/CPEB2/NOP53/DNMT3A/PRKAA1/EDNRA	32
BP	GO:0046488	phosphatidylinositol metabolic process	22/956	162/18800	2.50103e-05	0.00166203	0.00135981	SOCS7/PIP4P1/SMG1/PIK3R1/CISH/SOCS3/SYNJ2/PIP5K1C/IP6K3/IP6K2/PGAP1/MTMR3/PIK3C2B/TMEM150A/MPPE1/PLCD4/PIGQ/SOCS4/MTMR14/SH3YL1/PIGU/SYNJ1	22
BP	GO:0002573	myeloid leukocyte differentiation	26/956	210/18800	2.51696e-05	0.00166203	0.00135981	MT1G/VEGFA/FAM20C/CBFA2T3/CSF1/CSF3/SLC9B2/CEBPB/FOS/MYC/JUNB/ANXA2/MYH9/PIK3R1/IFI16/UBASH3B/CDK6/RUNX1/BATF3/GPR183/CEBPA/TRIB1/FSTL3/FBXW7/PIAS3/LRRC17	26
BP	GO:0010544	negative regulation of platelet activation	7/956	19/18800	2.52797e-05	0.00166203	0.00135981	SH2B3/CD9/THBD/NOS3/UBASH3B/PRKCD/C1QTNF1	7
BP	GO:0030968	endoplasmic reticulum unfolded protein response	14/956	76/18800	2.53053e-05	0.00166203	0.00135981	DDIT3/ATF3/HSPA5/HERPUD1/PTPN1/PIK3R1/STC2/EIF2AK3/TMEM33/DERL1/ATF6B/HERPUD2/WFS1/EIF2AK2	14
BP	GO:1990928	response to amino acid starvation	11/956	49/18800	2.72673e-05	0.00176564	0.00144458	FLCN/ATF3/LARP1/CDKN1A/UCP2/EIF2AK3/RRAGC/BMT2/DEPDC5/WDR59/EIF2AK2	11
BP	GO:0045600	positive regulation of fat cell differentiation	13/956	67/18800	2.75466e-05	0.00176564	0.00144458	HNRNPU/ZBTB16/NOCT/CEBPB/ZFP36/LPL/PIM1/ZC3H12A/MEDAG/CEBPA/CMKLR1/LRP5/ASXL2	13
BP	GO:1900024	regulation of substrate adhesion-dependent cell spreading	12/956	58/18800	2.84729e-05	0.00180328	0.00147538	UNC13D/CRK/NRP1/MYADM/KANK1/S100A10/CORO1C/RCC2/ACTN4/FLNA/NEDD9/OLFM4	12
BP	GO:2001237	negative regulation of extrinsic apoptotic signaling pathway	16/956	97/18800	2.89227e-05	0.00181022	0.00148106	UNC5B/THBS1/PRDX2/HMOX1/ITPRIP/NRP1/BCL2L1/SIAH2/NOS3/BCL2/SERPINE1/PEA15/FAIM/ZC3HC1/ACVR1/PHIP	16
BP	GO:0031099	regeneration	24/956	188/18800	3.0845e-05	0.00190808	0.00156113	ANXA3/ADM/LPIN1/CEBPB/ADAM15/NR4A3/NNMT/MYC/HMOX1/CD9/MAP1B/CDKN1A/UCP2/RUNX1/BCL2/ANGPT2/CERS2/FLNA/PFKFB1/JAK2/MSTN/DUSP10/BCL9/UPF2	24
BP	GO:0046854	phosphatidylinositol phosphate biosynthetic process	13/956	68/18800	3.24913e-05	0.00198683	0.00162555	SOCS7/SMG1/PIK3R1/CISH/SOCS3/SYNJ2/PIP5K1C/IP6K3/IP6K2/PIK3C2B/TMEM150A/SOCS4/SYNJ1	13
BP	GO:0045598	regulation of fat cell differentiation	20/956	142/18800	3.39309e-05	0.00203873	0.00166802	FLCN/HNRNPU/ZBTB16/NOCT/DDIT3/CEBPB/ZFP36/LPL/RORC/FOXO1/PIM1/ZC3H12A/MEDAG/INSIG1/CEBPA/CMKLR1/SMAD3/LRP5/DUSP10/ASXL2	20
BP	GO:0046686	response to cadmium ion	12/956	59/18800	3.41066e-05	0.00203873	0.00166802	MT1G/MT1DP/MT1H/FOS/MT2A/HMOX1/MT1X/MT1M/NPC1/MT1A/OGG1/ABCB6	12
BP	GO:1903034	regulation of response to wounding	22/956	166/18800	3.66295e-05	0.00214281	0.00175317	MIR29A/SH2B3/TNFRSF12A/THBS1/PRDX2/CRK/CD9/THBD/KANK1/NOS3/UBASH3B/ACTA2/PLAU/CAV1/CERS2/SERPINE1/PRKCD/PLPP3/SMAD3/FLNA/C1QTNF1/SLC12A2	22
BP	GO:0014911	positive regulation of smooth muscle cell migration	10/956	42/18800	3.66533e-05	0.00214281	0.00175317	ITGA2/NR4A3/MYC/CRK/NRP1/CYP1B1/BCL2/ADAMTS1/DOCK7/SEMA6D	10
BP	GO:0070527	platelet aggregation	13/956	69/18800	3.81933e-05	0.00220806	0.00180656	STXBP1/SH2B3/CSRP1/CD9/MYH9/ACTB/CLIC1/UBASH3B/PRKCD/FLNA/C1QTNF1/JAK2/PEAR1	13
BP	GO:0030336	negative regulation of cell migration	36/956	346/18800	3.85996e-05	0.00220806	0.00180656	ABHD2/FLCN/MIR29A/MMRN2/RHOB/ADAM15/THBS1/HMOX1/CCL2/CLIC4/GADD45A/ADAMTS9/GNA13/STAT3/CYP1B1/KANK1/DUSP1/ENG/BCL2/TIMP1/ANGPT2/CORO1C/TRIB1/CERS2/SERPINE1/CD300A/ARHGDIB/SEMA6D/MIA3/CX3CR1/MIR206/STARD13/DUSP10/MEOX2/MEF2C/DACH1	36
BP	GO:0000956	nuclear-transcribed mRNA catabolic process	18/956	121/18800	3.96088e-05	0.00224169	0.00183407	AGO2/HNRNPU/NOCT/BTG2/ZFP36/SMG1/SAMD4A/ZC3H12A/PATL1/TOB1/EIF4A3/PAN3/RC3H1/DCP2/PARN/XRN1/UPF2/EXOSC10	18
BP	GO:0072012	glomerulus vasculature development	8/956	27/18800	4.05569e-05	0.00227118	0.0018582	IL6R/EGR1/TEK/PECAM1/ACTA2/ANGPT2/NOTCH3/EDNRA	8
BP	GO:2000146	negative regulation of cell motility	37/956	361/18800	4.18515e-05	0.00231927	0.00189755	ABHD2/FLCN/MIR29A/MMRN2/RHOB/ADAM15/THBS1/HMOX1/CCL2/CLIC4/CRK/GADD45A/ADAMTS9/GNA13/STAT3/CYP1B1/KANK1/DUSP1/ENG/BCL2/TIMP1/ANGPT2/CORO1C/TRIB1/CERS2/SERPINE1/CD300A/ARHGDIB/SEMA6D/MIA3/CX3CR1/MIR206/STARD13/DUSP10/MEOX2/MEF2C/DACH1	37
BP	GO:0007517	muscle organ development	35/956	334/18800	4.24966e-05	0.00233074	0.00190693	GPCPD1/USP2/LAMA5/EGR3/ASB2/ATF3/FOS/BTG2/MAFF/VGLL2/MYF6/FLNB/ARID5B/EGR1/ANKRD1/KLHL40/ENG/S1PR1/BCL2/CAV1/SMAD3/SGCB/HDAC9/KMT5B/MSTN/PAX3/PRKAA1/BCL9/FKTN/MEOX2/EDNRA/ACVR1/DISP1/MEF2C/FOXN2	35
BP	GO:0010811	positive regulation of cell-substrate adhesion	18/956	122/18800	4.4295e-05	0.00240459	0.00196735	RIN2/VEGFA/CSF1/UNC13D/SDC4/CRK/NRP1/MYADM/TEK/S100A10/CDK6/SMAD3/FLNA/ITGA5/JAK2/NEDD9/ECM2/OLFM4	18
BP	GO:0071526	semaphorin-plexin signaling pathway	10/956	43/18800	4.56022e-05	0.00244786	0.00200275	SEMA3G/SEMA6B/PLXNA2/NRP1/ARHGDIA/FLNA/SEMA6D/SEMA6C/PLXNC1/EDNRA	10
BP	GO:0072006	nephron development	20/956	145/18800	4.60123e-05	0.00244786	0.00200275	IL6R/VEGFA/LAMA5/GZF1/MYC/EGR1/KLF15/TEK/PECAM1/PODXL/ACTA2/BCL2/ANGPT2/SOX9/EDNRB/KLHL3/NOTCH3/EDNRA/COL4A4/MEF2C	20
BP	GO:0070482	response to oxygen levels	34/956	324/18800	5.28856e-05	0.00278566	0.00227912	VEGFA/ITGA2/ANGPTL4/AQP3/ADM/CBFA2T3/BACH1/ADAM15/THBS1/MYC/HMOX1/EGR1/HK2/CPEB4/FOXO1/NR4A2/UCP3/TGFB3/UCP2/NDRG1/BCL2/PLAU/SLC11A2/STC2/CAV1/ANGPT2/ACTN4/SMAD3/PAM/CPEB2/NOP53/DNMT3A/PRKAA1/EDNRA	34
BP	GO:1902106	negative regulation of leukocyte differentiation	16/956	102/18800	5.45308e-05	0.00284416	0.00232698	IRF1/MYC/PRDX2/PIK3R1/ZC3H12A/UBASH3B/CDK6/IL4R/RUNX1/TRIB1/FSTL3/FBXW7/TMEM131L/PIAS3/LRRC17/RC3H1	16
BP	GO:0045766	positive regulation of angiogenesis	23/956	183/18800	5.72861e-05	0.00292031	0.0023893	ANXA3/AGO2/VEGFA/ANGPTL4/ADM/MIR29A/RHOB/ETS1/THBS1/HMOX1/HK2/STAT3/NRP1/CYP1B1/TEK/ENG/NOS3/ZC3H12A/RUNX1/ANGPT2/SERPINE1/ITGA5/CX3CR1	23
BP	GO:1904018	positive regulation of vasculature development	23/956	183/18800	5.72861e-05	0.00292031	0.0023893	ANXA3/AGO2/VEGFA/ANGPTL4/ADM/MIR29A/RHOB/ETS1/THBS1/HMOX1/HK2/STAT3/NRP1/CYP1B1/TEK/ENG/NOS3/ZC3H12A/RUNX1/ANGPT2/SERPINE1/ITGA5/CX3CR1	23
BP	GO:0019216	regulation of lipid metabolic process	35/956	339/18800	5.76378e-05	0.00292031	0.0023893	ASAH1/POR/ADM/LPIN1/PDK4/PPARGC1A/IRS2/NR4A3/PRKAG2/EGR1/RORC/SERPINA3/ATP1A1/TEK/BMP6/CDK4/ELOVL5/CGA/CAV1/INSIG1/AKT2/CERS2/SOX9/PRKCD/FGR/ERLIN2/FBXW7/AVIL/AGAP2/BBS4/PIK3IP1/ARV1/MTMR3/PRKAA1/CRTC3	35
BP	GO:0045667	regulation of osteoblast differentiation	19/956	136/18800	5.9206e-05	0.00297147	0.00243115	IL6R/FAM20C/NOCT/CEBPB/CLIC1/CEBPD/BMP6/CDK6/CEBPA/CRIM1/SOX9/SMAD3/TOB1/ZHX3/LRP5/AXIN2/ACVR2A/ACVR1/MEF2C	19
BP	GO:1901215	negative regulation of neuron death	25/956	209/18800	6.35215e-05	0.00315827	0.00258398	STXBP1/UNC5B/CSF1/CSF3/CEBPB/PPARGC1A/BTG2/NR4A3/HMOX1/CCL2/CPEB4/NR4A2/NRP1/BCL2L1/TGFB3/BCL2/TRAF2/TNFRSF1B/LRRK2/JAK2/CX3CR1/AGAP2/WFS1/KDM2B/MEF2C	25
BP	GO:0001933	negative regulation of protein phosphorylation	35/956	341/18800	6.49562e-05	0.00319969	0.00261787	GADD45B/SH3BP5/SH2B3/PRKAG2/PDE4D/GADD45A/PTPN1/MYADM/DUSP1/ERRFI1/ENG/ZC3H12A/UBASH3B/SOCS3/CDKN1A/CAV1/CEBPA/LATS2/SPAG9/CORO1C/TRIB1/C9orf72/PRKCD/PLPP3/CD300A/DNAJC3/CTDSP2/LRRK2/CDK5RAP2/LATS1/SPRY3/LRP5/DUSP10/PPP4R3B/SOCS4	35
BP	GO:0034109	homotypic cell-cell adhesion	15/956	93/18800	6.6595e-05	0.00323894	0.00264999	STXBP1/SH2B3/CSRP1/CD9/MYH9/ACTB/CLIC1/UBASH3B/PLAUR/PRKCD/PLPP3/FLNA/C1QTNF1/JAK2/PEAR1	15
BP	GO:0000288	nuclear-transcribed mRNA catabolic process deadenylation-dependent decay	12/956	63/18800	6.7415e-05	0.00323894	0.00264999	AGO2/HNRNPU/NOCT/BTG2/ZFP36/SAMD4A/PATL1/TOB1/PAN3/RC3H1/DCP2/PARN	12
BP	GO:0060562	epithelial tube morphogenesis	34/956	328/18800	6.75794e-05	0.00323894	0.00264999	VEGFA/ADM/MMRN2/CSF1/LAMA5/GZF1/RHOB/SETDB2/ASB2/SDC4/MYC/CLIC4/GNA13/NRP1/ENG/PODXL/BCL2/COL4A1/SOX9/SMAD3/MTHFD1L/TBX3/PRKACB/CC2D2A/KLHL3/BBS4/STARD13/LRP5/GLMN/KDM2B/EDNRA/MKKS/ACVR1/MEF2C	34
BP	GO:0006984	ER-nucleus signaling pathway	10/956	45/18800	6.91782e-05	0.00328596	0.00268846	DDIT3/HSPA5/PTPN1/INSIG1/EIF2AK3/TMEM33/ATF6B/ERLIN2/FBXW7/WFS1	10
BP	GO:0051145	smooth muscle cell differentiation	13/956	73/18800	7.06308e-05	0.00332527	0.00272062	VEGFA/ADM/HEY1/ENG/SOX9/EDNRB/TBX3/NFATC3/SGCB/EDNRA/ITGA8/ACVR1/MEF2C	13
BP	GO:0033673	negative regulation of kinase activity	27/956	236/18800	7.15712e-05	0.00333999	0.00273266	GADD45B/SH3BP5/HNRNPU/SH2B3/IRS2/PRKAG2/GADD45A/PTPN1/DUSP1/ERRFI1/UBASH3B/CDKN1A/CAV1/CEBPA/LATS2/CORO1C/TRIB1/PRKCD/CD300A/CDK5RAP2/LATS1/SPRY3/MSTN/PIK3IP1/LRP5/DUSP10/SOCS4	27
BP	GO:0060284	regulation of cell development	46/956	500/18800	7.68962e-05	0.00355677	0.00291002	SEMA3G/VEGFA/BHLHE40/SEMA6B/UNC13D/SLC9B2/PLXNA2/DBN1/MYF6/MYC/CRK/HEY1/NRP1/MYADM/KANK1/S100A10/MAP1B/BCL2/RHEB/CORO1C/RCC2/TRIB1/CERS2/ACTN4/EDNRB/FLNA/TNFRSF1B/DNAJB11/DOCK7/LRRK2/KDM4A/FAIM/SEMA6D/FBXW7/CX3CR1/RYK/HDAC9/SEMA6C/NEDD9/PLXNC1/DUSP10/AXIN2/CLOCK/SYNJ1/BHLHE41/OLFM4	46
BP	GO:0031032	actomyosin structure organization	24/956	199/18800	7.75536e-05	0.00355677	0.00291002	TRPM7/SDC4/CSRP1/CNN1/MYH9/NRP1/ANKRD1/AKAP13/TGFB3/PIK3R1/S100A10/S1PR1/TNFAIP1/CNN3/SMAD3/RHOC/ARHGAP28/EPB41/BBS4/TTC8/SYNPO2L/MKKS/FHOD1/MYH10	24
BP	GO:0051384	response to glucocorticoid	19/956	139/18800	7.99832e-05	0.00363684	0.00297553	ANXA3/POR/ADM/HNRNPU/FOS/ZFP36/TRIM63/CYP1B1/UCP3/ERRFI1/NR3C1/BMP6/FOSB/BCL2/PAM/PFKFB1/JAK2/MSTN/ACVR1	19
BP	GO:0042692	muscle cell differentiation	38/956	387/18800	8.32959e-05	0.00375537	0.00307251	VEGFA/ADM/HNRNPU/ASB2/MYF6/CSRP1/HEY1/CD9/MYH9/ANKRD1/AKAP13/KLHL40/MYOF/ENG/PDLIM5/IL4R/BCL2/ACTN1/SPAG9/ACTN4/SOX9/EDNRB/ALPK3/TBX3/NFATC3/SGCB/HDAC9/MIR206/SYNPO2L/GLMN/JAM2/BCL9/EDNRA/MAMSTR/ITGA8/BHLHE41/ACVR1/MEF2C	38
BP	GO:1903707	negative regulation of hemopoiesis	16/956	106/18800	8.76649e-05	0.00391914	0.0032065	IRF1/MYC/PRDX2/PIK3R1/ZC3H12A/UBASH3B/CDK6/IL4R/RUNX1/TRIB1/FSTL3/FBXW7/TMEM131L/PIAS3/LRRC17/RC3H1	16
BP	GO:0031100	animal organ regeneration	12/956	65/18800	9.26736e-05	0.004108	0.00336101	ANXA3/ADM/LPIN1/CEBPB/NR4A3/NNMT/MYC/HMOX1/UCP2/ANGPT2/PFKFB1/UPF2	12
BP	GO:0046474	glycerophospholipid biosynthetic process	25/956	214/18800	9.34338e-05	0.004108	0.00336101	LPIN1/SOCS7/SMG1/PIK3R1/GPAT3/CISH/SOCS3/SYNJ2/CDS2/PIP5K1C/IP6K3/SELENOI/ABHD4/IP6K2/PGAP1/MTMR3/PIK3C2B/TMEM150A/MPPE1/PIGQ/SOCS4/MTMR14/SH3YL1/PIGU/SYNJ1	25
BP	GO:0045017	glycerolipid biosynthetic process	28/956	253/18800	9.49679e-05	0.00414122	0.0033882	LPIN1/SOCS7/LPL/SMG1/PIK3R1/GPAT3/CISH/SOCS3/SYNJ2/CDS2/PIP5K1C/IP6K3/SELENOI/ABHD4/IP6K2/PGAP1/FBXW7/AVIL/MTMR3/PIK3C2B/TMEM150A/MPPE1/PIGQ/SOCS4/MTMR14/SH3YL1/PIGU/SYNJ1	28
BP	GO:0008286	insulin receptor signaling pathway	17/956	118/18800	9.68883e-05	0.00419062	0.00342861	PDK4/IRS2/BCAR3/SLC39A14/FOXO1/PTPN1/PIK3R1/KANK1/SIK2/SOCS3/CDK4/AKT2/PRKCD/MSTN/PRKAA1/C2CD5/PHIP	17
BP	GO:0034504	protein localization to nucleus	31/956	294/18800	0.0001019	0.0042924	0.00351188	KPNA2/GLIS2/FLCN/PYGO1/HNRNPU/UBR5/ZBTB16/RRS1/STAT3/PIK3R1/ZC3H12A/CDKN1A/EIF2AK3/LATS2/PTTG1IP/XPO1/SOX9/PRKCD/SMAD3/BCL3/RASSF5/FLNA/LRRK2/JAK2/SIN3A/LATS1/BBS4/NOP53/TNPO2/NVL/IPO13	31
BP	GO:0034198	cellular response to amino acid starvation	10/956	47/18800	0.000102382	0.0042924	0.00351188	FLCN/ATF3/CDKN1A/UCP2/EIF2AK3/RRAGC/BMT2/DEPDC5/WDR59/EIF2AK2	10
BP	GO:0120163	negative regulation of cold-induced thermogenesis	10/956	47/18800	0.000102382	0.0042924	0.00351188	FLCN/TLE3/IL18R1/DDIT3/PCTP/ACOT11/RHEB/MAP2K6/PLCL1/DOCK7	10
BP	GO:1901654	response to ketone	23/956	190/18800	0.000102469	0.0042924	0.00351188	ABHD2/ADCY3/POR/WBP2/ADAM15/FOS/THBS1/MYC/MSN/LARP1/BCL2L1/CYP1B1/TGFB3/ERRFI1/NR3C1/CDK4/FOSB/CAV1/JAK2/SIN3A/MSTN/PRKAA1/XRN1	23
BP	GO:0030193	regulation of blood coagulation	12/956	66/18800	0.000108096	0.00447873	0.00366433	SH2B3/THBS1/PRDX2/CD9/THBD/NOS3/UBASH3B/PLAU/CAV1/SERPINE1/PRKCD/C1QTNF1	12
BP	GO:0061045	negative regulation of wound healing	13/956	76/18800	0.000108601	0.00447873	0.00366433	SH2B3/THBS1/CRK/CD9/THBD/NOS3/UBASH3B/PLAU/SERPINE1/PRKCD/SMAD3/C1QTNF1/SLC12A2	13
BP	GO:0071248	cellular response to metal ion	23/956	191/18800	0.00011102	0.00454326	0.00371713	MT1G/MT1DP/MT1H/FOS/MT2A/HMOX1/MT1X/CLIC4/JUNB/MT1M/HSPA5/BMP6/FOSB/CEBPA/EIF2AK3/MT1A/LRRK2/NCSTN/OGG1/PRKAA1/ABCB6/SLC12A2/MEF2C	23
BP	GO:0097084	vascular associated smooth muscle cell development	5/956	11/18800	0.000120204	0.00483081	0.00395239	VEGFA/ADM/ENG/SGCB/EDNRA	5
BP	GO:1990440	positive regulation of transcription from RNA polymerase II promoter in response to endoplasmic reticulum stress	5/956	11/18800	0.000120204	0.00483081	0.00395239	DDIT3/CEBPB/ATF3/HSPA5/ATF6B	5
BP	GO:0051098	regulation of binding	36/956	366/18800	0.000122559	0.00483081	0.00395239	ITGA2/CSF3/DDIT3/ADAM15/XIRP1/MYC/HMOX1/CRK/HEY1/MAPRE1/ANXA2/NRP1/ACTB/IFI16/UBASH3B/S100A10/CDKN1A/CAV1/C9orf72/PLAUR/DERL1/PLCL1/PRKCD/SMAD3/BCL3/EIF4A3/LRRK2/JAK2/FBXW7/ARHGAP28/SIN3A/EPB41/NVL/HMBOX1/PLN/MFNG	36
BP	GO:0150115	cell-substrate junction organization	15/956	98/18800	0.000122932	0.00483081	0.00395239	VEGFA/ITGA2/THBS1/SDC4/NRP1/PIK3R1/TEK/S100A10/BCL2/ACTN1/CORO1C/RCC2/SMAD3/ITGA5/TESK2	15
BP	GO:0030195	negative regulation of blood coagulation	10/956	48/18800	0.000123494	0.00483081	0.00395239	SH2B3/THBS1/CD9/THBD/NOS3/UBASH3B/PLAU/SERPINE1/PRKCD/C1QTNF1	10
BP	GO:0060324	face development	10/956	48/18800	0.000123494	0.00483081	0.00395239	ARID5B/ZFAND5/TGFB3/CRISPLD2/CSRNP1/PLEKHA1/BBS4/RAB3GAP1/EDNRA/MKKS	10
BP	GO:0034976	response to endoplasmic reticulum stress	28/956	257/18800	0.000124475	0.00483362	0.00395469	SEC61B/DDIT3/CEBPB/ATF3/THBS1/HSPA5/HERPUD1/BCL2L1/PTPN1/MANF/PIK3R1/BCL2/STC2/SRPX/CAV1/EIF2AK3/TMEM33/DERL1/CHAC1/TRAF2/DNAJC3/ATF6B/ERLIN2/LRRK2/HERPUD2/WFS1/DNAJC18/EIF2AK2	28
BP	GO:0070997	neuron death	35/956	353/18800	0.000129494	0.00496813	0.00406474	STXBP1/UNC5B/CSF1/CSF3/DDIT3/CEBPB/FOS/PPARGC1A/BTG2/NR4A3/HMOX1/EGR1/CCL2/CPEB4/HSPA5/NR4A2/NRP1/BCL2L1/PICALM/TGFB3/BCL2/AKT2/TRAF2/TNFRSF1B/LRRK2/JAK2/NCSTN/FBXW7/CX3CR1/AGAP2/TBK1/WFS1/KDM2B/TRIM2/MEF2C	35
BP	GO:0038065	collagen-activated signaling pathway	6/956	17/18800	0.000129806	0.00496813	0.00406474	ITGA2/UBASH3B/COL4A2/COL4A1/JAK2/COL4A5	6
BP	GO:0014031	mesenchymal cell development	14/956	88/18800	0.0001344	0.00509053	0.00416489	SEMA3G/SEMA6B/LAMA5/NRP1/KBTBD8/BCL2/CORO1C/SOX9/EDNRB/SEMA6D/SEMA6C/FAM172A/EDNRA/ACVR1	14
BP	GO:0045926	negative regulation of growth	27/956	245/18800	0.000134918	0.00509053	0.00416489	MT1G/SEMA3G/FLCN/SEMA6B/MT1H/ADAM15/MT2A/MT1X/MT1M/NRP1/JARID2/CDKN1A/CGA/BCL2/STC2/MT1A/SPAG9/SMAD3/IP6K2/SEMA6D/RYK/SEMA6C/MSTN/NDRG3/DUSP10/SMARCA2/ING4	27
BP	GO:0036003	positive regulation of transcription from RNA polymerase II promoter in response to stress	7/956	24/18800	0.000138849	0.00516256	0.00422382	VEGFA/DDIT3/CEBPB/ATF3/HSPA5/ATF6B/CHD6	7
BP	GO:0071294	cellular response to zinc ion	7/956	24/18800	0.000138849	0.00516256	0.00422382	MT1G/MT1DP/MT1H/MT2A/MT1X/MT1M/MT1A	7
BP	GO:1901214	regulation of neuron death	32/956	313/18800	0.000141477	0.00516256	0.00422382	STXBP1/UNC5B/CSF1/CSF3/DDIT3/CEBPB/FOS/PPARGC1A/BTG2/NR4A3/HMOX1/EGR1/CCL2/CPEB4/NR4A2/NRP1/BCL2L1/PICALM/TGFB3/BCL2/TRAF2/TNFRSF1B/LRRK2/JAK2/FBXW7/CX3CR1/AGAP2/TBK1/WFS1/KDM2B/TRIM2/MEF2C	32
BP	GO:0031960	response to corticosteroid	20/956	157/18800	0.000141665	0.00516256	0.00422382	ANXA3/POR/ADM/HNRNPU/FOS/ZFP36/TRIM63/CYP1B1/UCP3/ERRFI1/ENG/NR3C1/BMP6/FOSB/BCL2/PAM/PFKFB1/JAK2/MSTN/ACVR1	20
BP	GO:0043524	negative regulation of neuron apoptotic process	19/956	145/18800	0.000141679	0.00516256	0.00422382	STXBP1/UNC5B/CEBPB/PPARGC1A/BTG2/HMOX1/CCL2/CPEB4/NR4A2/NRP1/BCL2L1/TGFB3/BCL2/JAK2/CX3CR1/AGAP2/WFS1/KDM2B/MEF2C	19
BP	GO:1900046	regulation of hemostasis	12/956	68/18800	0.000145638	0.00527069	0.00431229	SH2B3/THBS1/PRDX2/CD9/THBD/NOS3/UBASH3B/PLAU/CAV1/SERPINE1/PRKCD/C1QTNF1	12
BP	GO:1900047	negative regulation of hemostasis	10/956	49/18800	0.000148168	0.00532604	0.00435757	SH2B3/THBS1/CD9/THBD/NOS3/UBASH3B/PLAU/SERPINE1/PRKCD/C1QTNF1	10
BP	GO:2001235	positive regulation of apoptotic signaling pathway	18/956	134/18800	0.00015299	0.00546245	0.00446918	FLCN/DDIT3/ATF3/TNFRSF12A/THBS1/TIMP3/MYC/S100A9/EIF5A/S100A8/SRPX/CAV1/PRKCD/TRAF2/PEA15/JAK2/FBXW7/PLAGL2	18
BP	GO:0046631	alpha-beta T cell activation	20/956	158/18800	0.000154611	0.00548352	0.00448642	IL6R/IL18R1/IRF1/ZBTB16/RORC/STAT3/ZC3H12A/IL4R/RUNX1/BCL2/GPR183/NFKBIZ/PRDM1/PNP/BCL3/CD300A/STAT6/CTSL/JAK2/RC3H1	20
BP	GO:0007596	blood coagulation	25/956	221/18800	0.000156341	0.00550816	0.00450658	ITGA2/STXBP1/PAFAH2/SH2B3/THBS1/PRDX2/CSRP1/GNA13/CD9/MYH9/ACTB/THBD/CLIC1/NOS3/UBASH3B/PLAU/CAV1/PLAUR/SERPINE1/PRKCD/FLNA/C1QTNF1/JAK2/HGFAC/PEAR1	25
BP	GO:0001952	regulation of cell-matrix adhesion	17/956	123/18800	0.000162832	0.0056991	0.0046628	RIN2/VEGFA/CSF1/ADAM15/THBS1/SDC4/NRP1/PIK3R1/TEK/S100A10/CDK6/BCL2/PLAU/CORO1C/RCC2/SERPINE1/SMAD3	17
BP	GO:1902893	regulation of miRNA transcription	11/956	59/18800	0.000164519	0.00572054	0.00468034	ETS1/FOS/MYC/EGR1/STAT3/NR3C1/SOX9/SMAD3/APLN/NFATC3/NFIB	11
BP	GO:0110020	regulation of actomyosin structure organization	15/956	101/18800	0.000173705	0.00600071	0.00490956	SDC4/NRP1/AKAP13/TGFB3/PIK3R1/S100A10/S1PR1/SMAD3/RHOC/ARHGAP28/BBS4/TTC8/SYNPO2L/MKKS/FHOD1	15
BP	GO:0042149	cellular response to glucose starvation	10/956	50/18800	0.000176868	0.00603166	0.00493489	PRKAG2/CPEB4/HSPA5/SIK2/IFI16/ZC3H12A/BCL2/EIF2AK3/MTMR3/PRKAA1	10
BP	GO:1902041	regulation of extrinsic apoptotic signaling pathway via death domain receptors	10/956	50/18800	0.000176868	0.00603166	0.00493489	ATF3/THBS1/TIMP3/HMOX1/ITPRIP/BCL2L1/NOS3/SERPINE1/PEA15/FAIM	10
BP	GO:0045785	positive regulation of cell adhesion	41/956	446/18800	0.00018851	0.00638772	0.0052262	RIN2/VEGFA/ITGA2/FLCN/CSF1/UNC13D/ZBTB16/EGR3/ETS1/ZMIZ1/NR4A3/SDC4/CCL2/CRK/NRP1/MYADM/TEK/S100A10/PODXL/CDK6/IL4R/RUNX1/CAV1/NFKBIZ/PNP/MAP3K8/PLAUR/PLPP3/SMAD3/FLNA/FSTL3/SLC7A1/ITGA5/JAK2/NEDD9/DUSP10/ECM2/KIFAP3/HLA-DMB/MYO10/OLFM4	41
BP	GO:0061614	miRNA transcription	11/956	60/18800	0.000192319	0.00647556	0.00529807	ETS1/FOS/MYC/EGR1/STAT3/NR3C1/SOX9/SMAD3/APLN/NFATC3/NFIB	11
BP	GO:0090331	negative regulation of platelet aggregation	5/956	12/18800	0.00019744	0.00660615	0.00540492	SH2B3/CD9/UBASH3B/PRKCD/C1QTNF1	5
BP	GO:0009409	response to cold	10/956	51/18800	0.000210103	0.00694663	0.00568348	ADM/FOS/LPL/FOXO1/UCP3/UCP2/EIF2AK3/ACOT11/DNAJC3/PRKAA1	10
BP	GO:0016236	macroautophagy	31/956	306/18800	0.000210262	0.00694663	0.00568348	USP36/GABARAPL3/GABARAPL1/HMOX1/CHMP1B/SMG1/TP53INP2/WDR81/LARP1/SLC25A5/NEDD4/NPC1/RHEB/C9orf72/STX12/NOD1/ATP6V1C1/RAB7A/LRRK2/AP4M1/KLHL3/TBK1/RAB3GAP1/MTMR3/MAP3K7/VPS41/VPS36/UBXN2A/TMEM41B/MTMR14/ATG16L1	31
BP	GO:0090503	RNA phosphodiester bond hydrolysis exonucleolytic	9/956	42/18800	0.000213912	0.00694663	0.00568348	NOCT/ZC3H12A/PAN3/ANGEL2/CPSF3/DCP2/PARN/XRN1/EXOSC10	9
BP	GO:0043542	endothelial cell migration	29/956	279/18800	0.000215266	0.00694663	0.00568348	ANXA3/RIN2/VEGFA/MIR29A/MMRN2/EGR3/RHOB/ETS1/THBS1/HMOX1/PTP4A3/GADD45A/ADAMTS9/MYH9/NRP1/CYP1B1/TEK/NOS3/ZC3H12A/ANGPT2/PLPP3/FBXW7/RHOJ/MIA3/HDAC9/MIR206/STARD13/MEOX2/MEF2C	29
BP	GO:0030099	myeloid cell differentiation	37/956	391/18800	0.000216503	0.00694663	0.00568348	MT1G/VEGFA/FAM20C/CBFA2T3/CSF1/ZBTB16/CSF3/SLC9B2/ETS1/SH2B3/CEBPB/FOS/MYC/ZFP36/JUNB/ANXA2/MYH9/STAT3/PIK3R1/SLC25A5/IFI16/UBASH3B/CDK6/RUNX1/BATF3/GPR183/SLC11A2/CEBPA/ACTN1/TRIB1/FSTL3/JAK2/FBXW7/PIAS3/LRRC17/ACVR2A/MEF2C	37
BP	GO:0007044	cell-substrate junction assembly	14/956	92/18800	0.000218061	0.00694663	0.00568348	VEGFA/ITGA2/THBS1/SDC4/NRP1/TEK/S100A10/BCL2/ACTN1/CORO1C/RCC2/SMAD3/ITGA5/TESK2	14
BP	GO:0051492	regulation of stress fiber assembly	14/956	92/18800	0.000218061	0.00694663	0.00568348	SDC4/NRP1/TGFB3/PIK3R1/S100A10/S1PR1/SMAD3/RHOC/ARHGAP28/BBS4/TTC8/SYNPO2L/MKKS/FHOD1	14
BP	GO:1903035	negative regulation of response to wounding	14/956	92/18800	0.000218061	0.00694663	0.00568348	SH2B3/THBS1/CRK/CD9/THBD/NOS3/UBASH3B/PLAU/CERS2/SERPINE1/PRKCD/SMAD3/C1QTNF1/SLC12A2	14
BP	GO:0050817	coagulation	25/956	226/18800	0.000221975	0.00700732	0.00573313	ITGA2/STXBP1/PAFAH2/SH2B3/THBS1/PRDX2/CSRP1/GNA13/CD9/MYH9/ACTB/THBD/CLIC1/NOS3/UBASH3B/PLAU/CAV1/PLAUR/SERPINE1/PRKCD/FLNA/C1QTNF1/JAK2/HGFAC/PEAR1	25
BP	GO:0050818	regulation of coagulation	12/956	71/18800	0.000222601	0.00700732	0.00573313	SH2B3/THBS1/PRDX2/CD9/THBD/NOS3/UBASH3B/PLAU/CAV1/SERPINE1/PRKCD/C1QTNF1	12
BP	GO:0010506	regulation of autophagy	33/956	336/18800	0.000237511	0.00736209	0.00602339	FLCN/FZD5/USP36/DDIT3/HMOX1/SMG1/FOXO1/TP53INP2/STAT3/LARP1/SLC25A5/IFI16/ZC3H12A/NEDD4/DRAM1/BCL2/NPC1/RRAGC/RHEB/C9orf72/NOD1/ATP6V1C1/TPCN1/DEPDC5/LRRK2/KDM4A/FBXW7/TBK1/RAB3GAP1/MTMR3/MAP3K7/PRKAA1/ATG16L1	33
BP	GO:0007599	hemostasis	25/956	227/18800	0.000237703	0.00736209	0.00602339	ITGA2/STXBP1/PAFAH2/SH2B3/THBS1/PRDX2/CSRP1/GNA13/CD9/MYH9/ACTB/THBD/CLIC1/NOS3/UBASH3B/PLAU/CAV1/PLAUR/SERPINE1/PRKCD/FLNA/C1QTNF1/JAK2/HGFAC/PEAR1	25
BP	GO:0043367	CD4-positive alpha-beta T cell differentiation	13/956	82/18800	0.000239406	0.00736209	0.00602339	IL6R/IL18R1/RORC/STAT3/ZC3H12A/IL4R/RUNX1/GPR183/NFKBIZ/BCL3/STAT6/CTSL/RC3H1	13
BP	GO:1905897	regulation of response to endoplasmic reticulum stress	13/956	82/18800	0.000239406	0.00736209	0.00602339	DDIT3/HSPA5/HERPUD1/BCL2L1/PTPN1/MANF/PIK3R1/CAV1/EIF2AK3/TMEM33/ATF6B/LRRK2/WFS1	13
BP	GO:0003007	heart morphogenesis	27/956	254/18800	0.000244264	0.00746829	0.00611029	VEGFA/SETDB2/ZMIZ1/ADAM15/ASB2/HEY1/NRP1/ANKRD1/PIM1/TEK/ENG/NOS3/PARVA/S1PR1/ADAMTS1/SOX9/SMAD3/FLNA/TBX3/NPY1R/BBS4/AXIN2/SYNPO2L/EDNRA/MKKS/ACVR1/MEF2C	27
BP	GO:0050819	negative regulation of coagulation	10/956	52/18800	0.000248423	0.00755205	0.00617881	SH2B3/THBS1/CD9/THBD/NOS3/UBASH3B/PLAU/SERPINE1/PRKCD/C1QTNF1	10
BP	GO:0090130	tissue migration	35/956	366/18800	0.000260103	0.0078359	0.00641105	ANXA3/RIN2/VEGFA/ITGA2/MIR29A/MMRN2/EGR3/RHOB/ETS1/THBS1/HMOX1/PTP4A3/GADD45A/ADAMTS9/MYH9/NRP1/CYP1B1/TEK/KANK1/NOS3/ZC3H12A/ACTA2/ANGPT2/CORO1C/SOX9/PLPP3/FBXW7/RHOJ/MIA3/HDAC9/MIR206/STARD13/DUSP10/MEOX2/MEF2C	35
BP	GO:0061298	retina vasculature development in camera-type eye	6/956	19/18800	0.000260706	0.0078359	0.00641105	CLIC4/NRP1/CYP1B1/COL4A1/RHOJ/LRP5	6
BP	GO:1903322	positive regulation of protein modification by small protein conjugation or removal	18/956	140/18800	0.000266771	0.00797317	0.00652336	HSPA5/KLHL40/WBP1L/ZC3H12A/TOLLIP/UBA2/CAV1/PTTG1IP/DERL1/RASSF5/LRRK2/FBXW7/PIAS3/NOP53/TANK/UBE2N/WFS1/DCUN1D4	18
BP	GO:0014032	neural crest cell development	13/956	83/18800	0.000270875	0.00800585	0.0065501	SEMA3G/SEMA6B/LAMA5/NRP1/KBTBD8/CORO1C/SOX9/EDNRB/SEMA6D/SEMA6C/FAM172A/EDNRA/ACVR1	13
BP	GO:0048041	focal adhesion assembly	13/956	83/18800	0.000270875	0.00800585	0.0065501	VEGFA/ITGA2/THBS1/SDC4/NRP1/TEK/S100A10/BCL2/ACTN1/CORO1C/RCC2/SMAD3/TESK2	13
BP	GO:0050779	RNA destabilization	14/956	94/18800	0.000274536	0.00806924	0.00660196	AGO2/HNRNPU/NOCT/BTG2/ZFP36/SAMD4A/ZC3H12A/PATL1/TNFRSF1B/TOB1/PAN3/RC3H1/DCP2/PARN	14
BP	GO:0030098	lymphocyte differentiation	36/956	382/18800	0.00028352	0.00828751	0.00678054	IL6R/FZD5/IL18R1/IRF1/ZBTB16/EGR3/ZMIZ1/IRF2BP2/PRDX2/EGR1/NFIL3/KLF6/RORC/STAT3/SLC25A5/FNIP1/ZC3H12A/CDK6/IL4R/RUNX1/BCL2/GPR183/NFKBIZ/PRDM1/PNP/MR1/LRRC8A/BCL3/STAT6/CTSL/TMEM131L/HDAC9/RC3H1/TPD52/DUSP10/MFNG	36
BP	GO:0051348	negative regulation of transferase activity	28/956	270/18800	0.000285101	0.00828817	0.00678108	GADD45B/SH3BP5/HNRNPU/SH2B3/IRS2/PRKAG2/ZFP36/GADD45A/PTPN1/DUSP1/ERRFI1/UBASH3B/CDKN1A/CAV1/CEBPA/LATS2/CORO1C/TRIB1/PRKCD/CD300A/CDK5RAP2/LATS1/SPRY3/MSTN/PIK3IP1/LRP5/DUSP10/SOCS4	28
BP	GO:2001234	negative regulation of apoptotic signaling pathway	25/956	230/18800	0.000290964	0.00840919	0.00688009	UNC5B/THBS1/PRDX2/HMOX1/NR4A2/ITPRIP/NRP1/HERPUD1/BCL2L1/PTPN1/SIAH2/SLC25A5/NOS3/BCL2/PTTG1IP/PLAUR/SERPINE1/PEA15/LRRK2/FAIM/CX3CR1/ZC3HC1/WFS1/ACVR1/PHIP	25
BP	GO:0010043	response to zinc ion	10/956	53/18800	0.000292425	0.00840919	0.00688009	MT1G/MT1DP/SLC30A2/MT1H/MT2A/MT1X/MT1M/S100A8/MT1A/PAM	10
BP	GO:0032231	regulation of actin filament bundle assembly	15/956	106/18800	0.000298898	0.00854912	0.00699458	SDC4/NRP1/TGFB3/PIK3R1/S100A10/S1PR1/SMAD3/FLNA/RHOC/ARHGAP28/BBS4/TTC8/SYNPO2L/MKKS/FHOD1	15
BP	GO:0070059	intrinsic apoptotic signaling pathway in response to endoplasmic reticulum stress	11/956	63/18800	0.00030071	0.00855495	0.00699935	DDIT3/CEBPB/HERPUD1/BCL2L1/PTPN1/BCL2/EIF2AK3/CHAC1/TRAF2/LRRK2/WFS1	11
BP	GO:0048762	mesenchymal cell differentiation	26/956	244/18800	0.000303946	0.00860101	0.00703704	SEMA3G/SEMA6B/LAMA5/ADAM15/SDCBP/HEY1/NRP1/TGFB3/MCRIP1/ENG/KBTBD8/BCL2/CORO1C/SOX9/EDNRB/SMAD3/FLNA/TBX3/USF3/SEMA6D/SEMA6C/FAM172A/AXIN2/EDNRA/ACVR1/MEF2C	26
BP	GO:0014033	neural crest cell differentiation	14/956	95/18800	0.000307193	0.00860801	0.00704276	SEMA3G/SEMA6B/LAMA5/NRP1/KBTBD8/CORO1C/SOX9/EDNRB/SEMA6D/SEMA6C/FAM172A/EDNRA/ACVR1/MEF2C	14
BP	GO:0070486	leukocyte aggregation	5/956	13/18800	0.000307429	0.00860801	0.00704276	NR4A3/S100A9/MSN/S100A8/JAM2	5
BP	GO:0071280	cellular response to copper ion	7/956	27/18800	0.000311663	0.00868088	0.00710238	MT1G/MT1DP/MT1H/MT2A/MT1X/MT1M/MT1A	7
BP	GO:0044703	multi-organism reproductive process	23/956	205/18800	0.000317678	0.00880233	0.00720175	AGO2/VEGFA/ITGA2/ADM/FOS/MAFF/SLC38A1/BSG/JUNB/TGFB3/THBD/FOSB/UCP2/BCL2/STC2/TIMP1/PRDM1/ANGPT2/PAM/ITGA5/ARHGDIB/ACVR2A/SLC38A3	23
BP	GO:0030038	contractile actin filament bundle assembly	15/956	107/18800	0.000331604	0.00905089	0.00740511	SDC4/NRP1/TGFB3/PIK3R1/S100A10/S1PR1/TNFAIP1/SMAD3/RHOC/ARHGAP28/BBS4/TTC8/SYNPO2L/MKKS/FHOD1	15
BP	GO:0043149	stress fiber assembly	15/956	107/18800	0.000331604	0.00905089	0.00740511	SDC4/NRP1/TGFB3/PIK3R1/S100A10/S1PR1/TNFAIP1/SMAD3/RHOC/ARHGAP28/BBS4/TTC8/SYNPO2L/MKKS/FHOD1	15
BP	GO:0045669	positive regulation of osteoblast differentiation	12/956	74/18800	0.000331752	0.00905089	0.00740511	IL6R/FAM20C/CEBPB/CLIC1/CEBPD/BMP6/CEBPA/ZHX3/LRP5/ACVR2A/ACVR1/MEF2C	12
BP	GO:0030316	osteoclast differentiation	14/956	96/18800	0.000343122	0.00931331	0.00761981	FAM20C/CSF1/SLC9B2/CEBPB/FOS/JUNB/ANXA2/PIK3R1/UBASH3B/GPR183/FSTL3/FBXW7/PIAS3/LRRC17	14
BP	GO:1903320	regulation of protein modification by small protein conjugation or removal	26/956	246/18800	0.00034524	0.00932324	0.00762794	UBR5/ZMIZ1/EGR1/HSPA5/HERPUD1/KLHL40/WBP1L/SIAH2/ZC3H12A/TOLLIP/UBA2/CAV1/PTTG1IP/DERL1/RASSF5/LRRK2/FBXW7/PIAS3/NOP53/TANK/GLMN/CAMLG/UBE2N/WFS1/UBXN2A/DCUN1D4	26
BP	GO:0060485	mesenchyme development	30/956	301/18800	0.00034914	0.00938093	0.00767514	SEMA3G/SEMA6B/LAMA5/ADAM15/MYC/SDCBP/HEY1/NRP1/TGFB3/MCRIP1/ENG/NOS3/KBTBD8/MEOX1/ACTA2/BCL2/CORO1C/SOX9/EDNRB/SMAD3/FLNA/TBX3/USF3/SEMA6D/SEMA6C/FAM172A/AXIN2/EDNRA/ACVR1/MEF2C	30
BP	GO:0006402	mRNA catabolic process	25/956	233/18800	0.00035449	0.00945165	0.007733	AGO2/HNRNPU/NOCT/BTG2/ZFP36/SMG1/SAMD4A/LARP1/ZC3H12A/PATL1/PUM2/PRKCD/TRAF2/TOB1/EIF4A3/PAN3/ANGEL2/RC3H1/DCP2/NUDT12/AXIN2/PARN/XRN1/UPF2/EXOSC10	25
BP	GO:0061448	connective tissue development	27/956	260/18800	0.000355325	0.00945165	0.007733	IL6R/POR/CHSY1/CSF1/ZBTB16/SLC25A25/PPARGC1A/ARID5B/EGR1/SLC39A14/SERPINH1/RORC/BMP6/CDK4/ACTA2/RUNX1/EIF2AK3/TIMP1/SOX9/SH3PXD2B/SMAD3/BBS4/LRP5/AXIN2/NFIB/MKKS/MEF2C	27
BP	GO:0010631	epithelial cell migration	34/956	358/18800	0.000359157	0.00950605	0.00777751	ANXA3/RIN2/VEGFA/ITGA2/MIR29A/MMRN2/EGR3/RHOB/ETS1/THBS1/HMOX1/PTP4A3/GADD45A/ADAMTS9/MYH9/NRP1/CYP1B1/TEK/KANK1/NOS3/ZC3H12A/ANGPT2/CORO1C/SOX9/PLPP3/FBXW7/RHOJ/MIA3/HDAC9/MIR206/STARD13/DUSP10/MEOX2/MEF2C	34
BP	GO:0060612	adipose tissue development	9/956	45/18800	0.000370751	0.00976434	0.00798883	CSF1/SLC25A25/PPARGC1A/ARID5B/RORC/CDK4/SH3PXD2B/BBS4/LRP5	9
BP	GO:0000289	nuclear-transcribed mRNA poly(A) tail shortening	7/956	28/18800	0.000397464	0.0103905	0.00850109	AGO2/BTG2/ZFP36/SAMD4A/TOB1/PAN3/PARN	7
BP	GO:0042093	T-helper cell differentiation	11/956	65/18800	0.000398431	0.0103905	0.00850109	IL6R/IL18R1/RORC/STAT3/ZC3H12A/IL4R/GPR183/NFKBIZ/BCL3/STAT6/RC3H1	11
BP	GO:0007160	cell-matrix adhesion	25/956	235/18800	0.000403344	0.0104673	0.00856395	RIN2/VEGFA/ITGA2/TRPM7/CSF1/ADAM15/THBS1/SDC4/ADAMTS9/NRP1/PIK3R1/TEK/S100A10/CDK6/BCL2/PLAU/ACTN1/CORO1C/RCC2/SERPINE1/SMAD3/ITGA5/TESK2/ECM2/ITGA8	25
BP	GO:0043487	regulation of RNA stability	20/956	170/18800	0.000412878	0.0106627	0.00872381	AGO2/HNRNPU/NOCT/BTG2/ZFP36/SAMD4A/LARP1/ZC3H12A/PATL1/PUM2/PRKCD/TRAF2/TNFRSF1B/TOB1/PAN3/ANGEL2/RC3H1/DCP2/AXIN2/PARN	20
BP	GO:0090132	epithelium migration	34/956	361/18800	0.000418086	0.010745	0.00879119	ANXA3/RIN2/VEGFA/ITGA2/MIR29A/MMRN2/EGR3/RHOB/ETS1/THBS1/HMOX1/PTP4A3/GADD45A/ADAMTS9/MYH9/NRP1/CYP1B1/TEK/KANK1/NOS3/ZC3H12A/ANGPT2/CORO1C/SOX9/PLPP3/FBXW7/RHOJ/MIA3/HDAC9/MIR206/STARD13/DUSP10/MEOX2/MEF2C	34
BP	GO:0055001	muscle cell development	21/956	183/18800	0.000420208	0.0107476	0.00879333	VEGFA/ADM/HNRNPU/ASB2/MYF6/CSRP1/ANKRD1/AKAP13/KLHL40/MYOF/ENG/PDLIM5/BCL2/ACTN1/ACTN4/ALPK3/TBX3/SGCB/HDAC9/SYNPO2L/EDNRA	21
BP	GO:0034620	cellular response to unfolded protein	14/956	98/18800	0.000425861	0.0107922	0.00882978	DDIT3/ATF3/HSPA5/HERPUD1/PTPN1/PIK3R1/STC2/EIF2AK3/TMEM33/DERL1/ATF6B/HERPUD2/WFS1/EIF2AK2	14
BP	GO:0030217	T cell differentiation	27/956	263/18800	0.000426008	0.0107922	0.00882978	IL6R/FZD5/IL18R1/IRF1/ZBTB16/EGR3/ZMIZ1/PRDX2/EGR1/RORC/STAT3/ZC3H12A/CDK6/IL4R/RUNX1/BCL2/GPR183/NFKBIZ/PRDM1/PNP/MR1/BCL3/STAT6/CTSL/TMEM131L/RC3H1/DUSP10	27
BP	GO:0043488	regulation of mRNA stability	19/956	158/18800	0.00043267	0.0108531	0.0088796	AGO2/HNRNPU/NOCT/BTG2/ZFP36/SAMD4A/LARP1/ZC3H12A/PATL1/PUM2/PRKCD/TRAF2/TOB1/PAN3/ANGEL2/RC3H1/DCP2/AXIN2/PARN	19
BP	GO:0051017	actin filament bundle assembly	19/956	158/18800	0.00043267	0.0108531	0.0088796	SDC4/NRP1/TGFB3/PIK3R1/CALD1/S100A10/S1PR1/TNFAIP1/ACTN1/SMAD3/FLNA/RHOC/ARHGAP28/NEDD9/BBS4/TTC8/SYNPO2L/MKKS/FHOD1	19
BP	GO:0009791	post-embryonic development	13/956	87/18800	0.000434532	0.0108531	0.0088796	AGO2/VEGFA/FZD5/ARID5B/NR4A2/CSRNP1/BCL2/PRDM1/PLEKHA1/JAK2/PLAGL2/CDH23/STK36	13
BP	GO:0030522	intracellular receptor signaling pathway	27/956	264/18800	0.000452176	0.011241	0.00919699	UBR5/WBP2/ZMIZ1/NR4A3/RORC/NR4A2/ESRRG/STAT3/PIM1/NR3C1/NEDD4/RNF125/VPS18/PUM2/MAP2K6/ACTN4/SLC15A4/JAK2/PRMT2/LATS1/DDX60/NOP53/ASXL2/FAM120B/CLOCK/MAP3K7/NR2F6	27
BP	GO:0034111	negative regulation of homotypic cell-cell adhesion	5/956	14/18800	0.00045826	0.0112926	0.00923919	SH2B3/CD9/UBASH3B/PRKCD/C1QTNF1	5
BP	GO:0071901	negative regulation of protein serine/threonine kinase activity	16/956	122/18800	0.000458496	0.0112926	0.00923919	SH2B3/PRKAG2/GADD45A/PTPN1/DUSP1/CDKN1A/CAV1/CEBPA/LATS2/PRKCD/CD300A/CDK5RAP2/LATS1/SPRY3/LRP5/DUSP10	16
BP	GO:0016050	vesicle organization	30/956	306/18800	0.000460763	0.0112961	0.00924208	FNBP1L/STXBP1/UNC13D/SDC4/CHMP1B/SDCBP/ANXA2/PICALM/SRGN/S100A10/VPS8/BCL2/RAB32/SRPX/CAV1/INSIG1/VPS18/AKT2/CORO1C/STX12/RAB7A/MIA3/STXBP6/VAMP3/ARFGAP2/VPS41/VPS36/SYNJ1/ABCB6/C2CD5	30
BP	GO:0071243	cellular response to arsenic-containing substance	6/956	21/18800	0.000477762	0.0116591	0.00953909	ATF3/MYC/HMOX1/ZC3H12A/MKNK2/CPEB2	6
BP	GO:0051090	regulation of DNA-binding transcription factor activity	40/956	452/18800	0.000485806	0.0117125	0.00958277	ANXA3/GLIS2/VEGFA/BHLHE40/IL18R1/CSF3/DDIT3/PPARGC1A/PRDX2/HMOX1/ARID5B/S100A9/STAT3/PIM1/CYP1B1/ZC3H12A/S100A8/JMY/CAV1/CMKLR1/TRIB1/TRAF2/PLPP3/SMAD3/BCL3/PPRC1/FLNA/NOD1/JAK2/CX3CR1/PRMT2/LRP5/UBE2N/CLOCK/WFS1/MAP3K7/C3orf33/STK36/EIF2AK2/CRTC3	40
BP	GO:0007565	female pregnancy	21/956	185/18800	0.000486232	0.0117125	0.00958277	AGO2/VEGFA/ITGA2/ADM/FOS/SLC38A1/BSG/JUNB/TGFB3/THBD/FOSB/UCP2/BCL2/STC2/TIMP1/PRDM1/ANGPT2/PAM/ITGA5/ARHGDIB/SLC38A3	21
BP	GO:0048864	stem cell development	13/956	88/18800	0.000486554	0.0117125	0.00958277	SEMA3G/SEMA6B/LAMA5/NRP1/KBTBD8/CORO1C/SOX9/EDNRB/SEMA6D/SEMA6C/FAM172A/EDNRA/ACVR1	13
BP	GO:0030879	mammary gland development	17/956	135/18800	0.000499115	0.0119608	0.00978588	VEGFA/ITGA2/CSF1/CEBPB/IRS2/HK2/TGFB3/CAV1/AKT2/SOX9/STAT6/PAM/APLN/TBX3/JAK2/LATS1/LRP5	17
BP	GO:0048659	smooth muscle cell proliferation	20/956	173/18800	0.000518362	0.0122215	0.0099992	IL6R/ITGA2/PPARGC1A/THBS1/NR4A3/MYC/HMOX1/GNA13/CNN1/TGFB3/NOS3/CDKN1A/S1PR1/TRIB1/ADAMTS1/APLN/JAK2/NAA35/NOTCH3/MEF2C	20
BP	GO:0061013	regulation of mRNA catabolic process	20/956	173/18800	0.000518362	0.0122215	0.0099992	AGO2/HNRNPU/NOCT/BTG2/ZFP36/SAMD4A/LARP1/ZC3H12A/PATL1/PUM2/PRKCD/TRAF2/TOB1/EIF4A3/PAN3/ANGEL2/RC3H1/DCP2/AXIN2/PARN	20
BP	GO:0001763	morphogenesis of a branching structure	22/956	199/18800	0.00052047	0.0122215	0.0099992	VEGFA/FZD5/ADM/CSF1/LAMA5/GZF1/MYC/CLIC4/GNA13/RERE/NRP1/ENG/SOCS3/BCL2/PRDM1/COL4A1/SOX9/TBX3/LRRK2/LRP5/EDNRA/ACVR1	22
BP	GO:0022408	negative regulation of cell-cell adhesion	22/956	199/18800	0.00052047	0.0122215	0.0099992	VEGFA/IRF1/SH2B3/CEBPB/SDC4/PRDX2/CD9/MYADM/ZC3H12A/UBASH3B/BMP6/PODXL/IL4R/RUNX1/PRKCD/C1QTNF1/CD300A/JAK2/MIA3/TMEM131L/RC3H1/GLMN	22
BP	GO:0002294	CD4-positive alpha-beta T cell differentiation involved in immune response	11/956	67/18800	0.000521482	0.0122215	0.0099992	IL6R/IL18R1/RORC/STAT3/ZC3H12A/IL4R/GPR183/NFKBIZ/BCL3/STAT6/RC3H1	11
BP	GO:0043551	regulation of phosphatidylinositol 3-kinase activity	10/956	57/18800	0.000538861	0.0125734	0.0102871	SOCS7/WDR81/PIK3R1/TEK/CISH/SOCS3/FGR/AGAP2/PIK3IP1/SOCS4	10
BP	GO:0010508	positive regulation of autophagy	17/956	136/18800	0.000543996	0.0126325	0.0103355	FLCN/HMOX1/FOXO1/TP53INP2/LARP1/SLC25A5/ZC3H12A/C9orf72/NOD1/TPCN1/DEPDC5/LRRK2/TBK1/RAB3GAP1/MAP3K7/PRKAA1/ATG16L1	17
BP	GO:0006469	negative regulation of protein kinase activity	23/956	213/18800	0.000548518	0.0126325	0.0103355	GADD45B/SH3BP5/SH2B3/PRKAG2/GADD45A/PTPN1/DUSP1/ERRFI1/UBASH3B/CDKN1A/CAV1/CEBPA/LATS2/CORO1C/TRIB1/PRKCD/CD300A/CDK5RAP2/LATS1/SPRY3/LRP5/DUSP10/SOCS4	23
BP	GO:0044706	multi-multicellular organism process	23/956	213/18800	0.000548518	0.0126325	0.0103355	AGO2/VEGFA/ITGA2/ADM/FOS/MAFF/SLC38A1/BSG/JUNB/TGFB3/THBD/FOSB/UCP2/BCL2/STC2/TIMP1/PRDM1/ANGPT2/PAM/ITGA5/ARHGDIB/ACVR2A/SLC38A3	23
BP	GO:0046486	glycerolipid metabolic process	36/956	396/18800	0.000558073	0.0127972	0.0104702	ABHD2/LPIN1/GPCPD1/SOCS7/LPL/PIP4P1/SMG1/PIK3R1/GPAT3/CISH/SOCS3/SYNJ2/CDS2/CAV1/INSIG1/PIP5K1C/IP6K3/SELENOI/ABHD4/PLA1A/IP6K2/PGAP1/FBXW7/LMF1/AVIL/MTMR3/PIK3C2B/TMEM150A/MPPE1/PLCD4/PIGQ/SOCS4/MTMR14/SH3YL1/PIGU/SYNJ1	36
BP	GO:0009895	negative regulation of catabolic process	31/956	324/18800	0.000565727	0.012917	0.0105682	USP36/HNRNPU/CBFA2T3/NOCT/TIMP3/HMOX1/ZFP36/SMG1/SDCBP/ANXA2/STAT3/LARP1/KLHL40/BCL2/NPC1/TIMP1/TRAF2/SMAD3/FLNA/TOB1/LRRK2/KDM4A/AGAP2/ANGEL2/NOP53/SF3B3/AXIN2/CAMLG/PRKAA1/PARN/CRTC3	31
BP	GO:0050878	regulation of body fluid levels	35/956	382/18800	0.00057463	0.0130642	0.0106887	VEGFA/ITGA2/AQP3/STXBP1/ADM/PAFAH2/SH2B3/THBS1/PRDX2/HK2/CSRP1/GNA13/CD9/MYH9/ACTB/THBD/CLIC1/NOS3/UBASH3B/PLAU/CAV1/PLAUR/SERPINE1/PRKCD/EDNRB/FLNA/C1QTNF1/PAM/APLN/JAK2/PRKACB/HGFAC/WFS1/P2RY2/PEAR1	35
BP	GO:0022407	regulation of cell-cell adhesion	40/956	456/18800	0.000577968	0.0130842	0.010705	VEGFA/IRF1/ZBTB16/EGR3/ETS1/SH2B3/ZMIZ1/CEBPB/NR4A3/SDC4/PRDX2/CCL2/CD9/MYADM/ZC3H12A/UBASH3B/BMP6/PODXL/IL4R/RUNX1/CAV1/NFKBIZ/PNP/MAP3K8/PLAUR/PRKCD/PLPP3/C1QTNF1/CD300A/FSTL3/SLC7A1/JAK2/MIA3/TMEM131L/RC3H1/DUSP10/GLMN/KIFAP3/HLA-DMB/MYO10	40
BP	GO:0001649	osteoblast differentiation	25/956	241/18800	0.000587169	0.0131673	0.010773	IL6R/FAM20C/HNRNPU/NOCT/TPM4/CEBPB/JUNB/TP53INP2/CLIC1/CEBPD/BMP6/CDK6/CEBPA/CRIM1/MAP2K6/SOX9/TNC/SMAD3/TOB1/ZHX3/LRP5/AXIN2/ACVR2A/ACVR1/MEF2C	25
BP	GO:0051402	neuron apoptotic process	25/956	241/18800	0.000587169	0.0131673	0.010773	STXBP1/UNC5B/DDIT3/CEBPB/PPARGC1A/BTG2/HMOX1/CCL2/CPEB4/HSPA5/NR4A2/NRP1/BCL2L1/TGFB3/BCL2/AKT2/JAK2/NCSTN/FBXW7/CX3CR1/AGAP2/WFS1/KDM2B/TRIM2/MEF2C	25
BP	GO:0061572	actin filament bundle organization	19/956	162/18800	0.00059189	0.0131673	0.010773	SDC4/NRP1/TGFB3/PIK3R1/CALD1/S100A10/S1PR1/TNFAIP1/ACTN1/SMAD3/FLNA/RHOC/ARHGAP28/NEDD9/BBS4/TTC8/SYNPO2L/MKKS/FHOD1	19
BP	GO:0002287	alpha-beta T cell activation involved in immune response	11/956	68/18800	0.000594013	0.0131673	0.010773	IL6R/IL18R1/RORC/STAT3/ZC3H12A/IL4R/GPR183/NFKBIZ/BCL3/STAT6/RC3H1	11
BP	GO:0002293	alpha-beta T cell differentiation involved in immune response	11/956	68/18800	0.000594013	0.0131673	0.010773	IL6R/IL18R1/RORC/STAT3/ZC3H12A/IL4R/GPR183/NFKBIZ/BCL3/STAT6/RC3H1	11
BP	GO:0061157	mRNA destabilization	13/956	90/18800	0.000606539	0.0133439	0.0109175	AGO2/HNRNPU/NOCT/BTG2/ZFP36/SAMD4A/ZC3H12A/PATL1/TOB1/PAN3/RC3H1/DCP2/PARN	13
BP	GO:0048511	rhythmic process	29/956	297/18800	0.000606999	0.0133439	0.0109175	GPR157/BHLHE40/HNRNPU/USP2/EGR3/NOCT/PPARGC1A/EGR1/NFIL3/HSPA5/RORC/CYP1B1/TGFB3/SIAH2/NOS3/ADAMTS1/MAP2K6/PLEKHA1/PAM/ENOX2/FBXW7/SIN3A/MSTN/SRRD/NUDT12/CLOCK/PRKAA1/NR2F6/BHLHE41	29
BP	GO:0046885	regulation of hormone biosynthetic process	6/956	22/18800	0.000628868	0.0137678	0.0112643	POR/ADM/EGR1/ATP1A1/BMP6/STC2	6
BP	GO:0110053	regulation of actin filament organization	27/956	270/18800	0.000640963	0.0139751	0.0114339	CSF3/DBN1/SDC4/TMSB10/NRP1/TGFB3/MYADM/PIK3R1/KANK1/S100A10/S1PR1/C9orf72/PRKCD/SMAD3/FLNA/ARPC1B/RHOC/PLEKHG2/ARHGAP28/AVIL/LATS1/BBS4/TTC8/ARHGAP18/SYNPO2L/MKKS/FHOD1	27
BP	GO:0032102	negative regulation of response to external stimulus	38/956	429/18800	0.000653216	0.0141309	0.0115614	SEMA3G/SEMA6B/SH2B3/RHBDF2/THBS1/PRDX2/ZFP36/CCL2/CRK/CD9/NRP1/THBD/TEK/DUSP1/IFI16/NOS3/UBASH3B/SOCS3/RNF125/PLAU/ANGPT2/TRIB1/CERS2/SERPINE1/PRKCD/FGR/SMAD3/C1QTNF1/TNFRSF1B/SEMA6D/RYK/SEMA6C/BBS4/CHD8/DUSP10/STAT2/MKKS/SLC12A2	38
BP	GO:0032570	response to progesterone	8/956	39/18800	0.000653462	0.0141309	0.0115614	ABHD2/WBP2/FOS/THBS1/CYP1B1/TGFB3/FOSB/CAV1	8
BP	GO:0010755	regulation of plasminogen activation	5/956	15/18800	0.000658735	0.0141309	0.0115614	THBS1/ANXA2/S100A10/RUNX1/SERPINE1	5
BP	GO:0110156	methylguanosine-cap decapping	5/956	15/18800	0.000658735	0.0141309	0.0115614	NOCT/ZFP36/PATL1/DCP2/NUDT12	5
BP	GO:1903706	regulation of hemopoiesis	34/956	371/18800	0.000681255	0.0145539	0.0119075	IRF1/CSF1/ZBTB16/CSF3/EGR3/SLC9B2/ETS1/ZMIZ1/CEBPB/FOS/MYC/PRDX2/ZFP36/STAT3/PIK3R1/ZC3H12A/UBASH3B/CDK6/IL4R/RUNX1/NFKBIZ/PRDM1/PNP/TRIB1/FSTL3/FBXW7/TMEM131L/PIAS3/LRRC17/RC3H1/MYSM1/DUSP10/ACVR2A/MEF2C	34
BP	GO:0001819	positive regulation of cytokine production	41/956	475/18800	0.000683926	0.0145539	0.0119075	IL6R/FZD5/IL18R1/IRF1/CD58/DDIT3/CEBPB/THBS1/NR4A3/PDE4D/HMOX1/LPL/EGR1/STAT3/CYP1B1/SLC7A5/PIK3R1/IFI16/IL4R/RUNX1/AKAP12/EIF2AK3/PNP/IL1R1/SERPINE1/TRAF2/FGR/SMAD3/BCL3/IFNGR1/NOD1/RFTN1/BTN3A1/LRRK2/JAK2/TBK1/MIR206/GLMN/MAP3K7/EIF2AK2/DENND1B	41
BP	GO:0010594	regulation of endothelial cell migration	24/956	230/18800	0.000688623	0.0145955	0.0119415	ANXA3/RIN2/VEGFA/MIR29A/MMRN2/RHOB/ETS1/THBS1/HMOX1/GADD45A/ADAMTS9/NRP1/TEK/NOS3/ZC3H12A/ANGPT2/PLPP3/FBXW7/RHOJ/HDAC9/MIR206/STARD13/MEOX2/MEF2C	24
BP	GO:0008654	phospholipid biosynthetic process	26/956	258/18800	0.000713384	0.0150059	0.0122773	LPIN1/SOCS7/IDI1/SMG1/PIK3R1/GPAT3/CISH/SOCS3/SYNJ2/CDS2/PIP5K1C/IP6K3/SELENOI/ABHD4/IP6K2/PGAP1/MTMR3/PIK3C2B/TMEM150A/MPPE1/PIGQ/SOCS4/MTMR14/SH3YL1/PIGU/SYNJ1	26
BP	GO:0001755	neural crest cell migration	10/956	59/18800	0.000715261	0.0150059	0.0122773	SEMA3G/SEMA6B/LAMA5/NRP1/CORO1C/EDNRB/SEMA6D/SEMA6C/EDNRA/ACVR1	10
BP	GO:0002762	negative regulation of myeloid leukocyte differentiation	9/956	49/18800	0.000716446	0.0150059	0.0122773	MYC/PIK3R1/UBASH3B/CDK6/TRIB1/FSTL3/FBXW7/PIAS3/LRRC17	9
BP	GO:0150117	positive regulation of cell-substrate junction organization	7/956	31/18800	0.000772565	0.0159924	0.0130844	VEGFA/SDC4/NRP1/PIK3R1/TEK/S100A10/SMAD3	7
BP	GO:1900027	regulation of ruffle assembly	7/956	31/18800	0.000772565	0.0159924	0.0130844	KANK1/CAV1/CORO1C/RCC2/ABI3/ARHGAP24/SH3YL1	7
BP	GO:1902042	negative regulation of extrinsic apoptotic signaling pathway via death domain receptors	7/956	31/18800	0.000772565	0.0159924	0.0130844	HMOX1/ITPRIP/BCL2L1/NOS3/SERPINE1/PEA15/FAIM	7
BP	GO:0016570	histone modification	42/956	494/18800	0.000800333	0.016503	0.0135021	VEGFA/FLCN/USP36/UBR5/WBP2/SETDB2/PPARGC1A/NNMT/ACTB/JARID2/PADI4/PRKCD/GATAD2A/SETDB1/LRRK2/JAK2/KDM4A/TET1/PRMT2/HDAC9/SIN3A/KMT5B/USP21/KAT6B/ING3/N6AMT1/ARID4B/MYSM1/BAZ2A/PPP4R3B/SF3B3/UBE2N/KANSL2/KANSL3/CLOCK/MAP3K7/PRKAA1/MTF2/ING4/KDM2B/BRD7/NCOA3	42
BP	GO:0051656	establishment of organelle localization	36/956	404/18800	0.000803803	0.0165106	0.0135083	FNBP1L/STXBP1/HNRNPU/MYO1C/UNC13D/NR4A3/SDC4/YWHAZ/HMOX1/CHMP1B/RRS1/SDCBP/MYH9/PICALM/MAP1B/IL4R/XPO1/ACTN4/FGR/EML4/CFL1/CD300A/DOCK7/RAB7A/LRRK2/MYO5C/CDK5RAP2/BBS4/RMDN1/ARFGAP2/CDC23/MKKS/CHAMP1/SYNJ1/KIFAP3/FHOD1	36
BP	GO:0044270	cellular nitrogen compound catabolic process	39/956	449/18800	0.000811949	0.0166137	0.0135928	AGO2/POR/PDE10A/HNRNPU/NOCT/BTG2/PDE4D/HMOX1/ZFP36/SMPDL3A/SMG1/SAMD4A/LARP1/ZC3H12A/ZCCHC8/PDE7A/PATL1/PNP/PUM2/PRKCD/TRAF2/TNFRSF1B/TOB1/EIF4A3/CECR2/PAN3/TET1/ANGEL2/RC3H1/OGG1/DCP2/PDE4A/NUDT12/AXIN2/PARN/XRN1/SMUG1/UPF2/EXOSC10	39
BP	GO:0033002	muscle cell proliferation	24/956	233/18800	0.00082731	0.0168632	0.0137968	IL6R/ITGA2/PPARGC1A/THBS1/NR4A3/MYC/HMOX1/GNA13/CNN1/PIM1/TGFB3/JARID2/NOS3/CDKN1A/S1PR1/RUNX1/TRIB1/ADAMTS1/APLN/JAK2/NAA35/MSTN/NOTCH3/MEF2C	24
BP	GO:0034655	nucleobase-containing compound catabolic process	36/956	405/18800	0.000840401	0.0170646	0.0139617	AGO2/PDE10A/HNRNPU/NOCT/BTG2/PDE4D/ZFP36/SMPDL3A/SMG1/SAMD4A/LARP1/ZC3H12A/ZCCHC8/PDE7A/PATL1/PNP/PUM2/PRKCD/TRAF2/TNFRSF1B/TOB1/EIF4A3/CECR2/PAN3/ANGEL2/RC3H1/OGG1/DCP2/PDE4A/NUDT12/AXIN2/PARN/XRN1/SMUG1/UPF2/EXOSC10	36
BP	GO:0001503	ossification	37/956	420/18800	0.00084514	0.0170956	0.013987	IL6R/FAM20C/HNRNPU/CHSY1/CSF1/ZBTB16/NOCT/TPM4/CEBPB/JUNB/TP53INP2/TGFB3/SRGN/CLIC1/CEBPD/BMP6/CDK6/S1PR1/RUNX1/BCL2/CEBPA/EIF2AK3/CRIM1/MAP2K6/SOX9/OSTF1/TNC/FGR/SMAD3/FSTL3/TOB1/ZHX3/LRP5/AXIN2/ACVR2A/ACVR1/MEF2C	37
BP	GO:0035967	cellular response to topologically incorrect protein	15/956	117/18800	0.000866789	0.0174671	0.014291	DDIT3/ATF3/HSPA5/HERPUD1/PTPN1/PIK3R1/STC2/EIF2AK3/TMEM33/DERL1/ATF6B/HERPUD2/WFS1/DNAJC18/EIF2AK2	15
BP	GO:0043523	regulation of neuron apoptotic process	22/956	207/18800	0.000886175	0.0177904	0.0145555	STXBP1/UNC5B/DDIT3/CEBPB/PPARGC1A/BTG2/HMOX1/CCL2/CPEB4/NR4A2/NRP1/BCL2L1/TGFB3/BCL2/JAK2/FBXW7/CX3CR1/AGAP2/WFS1/KDM2B/TRIM2/MEF2C	22
BP	GO:0010632	regulation of epithelial cell migration	28/956	290/18800	0.000889722	0.0177944	0.0145588	ANXA3/RIN2/VEGFA/ITGA2/MIR29A/MMRN2/RHOB/ETS1/THBS1/HMOX1/GADD45A/ADAMTS9/NRP1/TEK/NOS3/ZC3H12A/ANGPT2/CORO1C/SOX9/PLPP3/FBXW7/RHOJ/HDAC9/MIR206/STARD13/DUSP10/MEOX2/MEF2C	28
BP	GO:0018205	peptidyl-lysine modification	35/956	392/18800	0.000911385	0.0181419	0.014843	POR/FLCN/WBP2/SETDB2/ZMIZ1/PPARGC1A/NNMT/EGR1/KLF15/ACTB/JARID2/USPL1/DESI1/TOLLIP/UBA2/SETDB1/KDM4A/PIAS3/HDAC9/SIN3A/KMT5B/KAT6B/ING3/N6AMT1/ARID4B/KANSL2/KANSL3/CLOCK/MAP3K7/PRKAA1/MTF2/ING4/EEF1AKMT2/BRD7/NCOA3	35
BP	GO:0002042	cell migration involved in sprouting angiogenesis	13/956	94/18800	0.00092234	0.0181419	0.014843	VEGFA/MMRN2/EGR3/THBS1/HMOX1/NRP1/FBXW7/RHOJ/MIA3/HDAC9/MIR206/STARD13/MEOX2	13
BP	GO:0061014	positive regulation of mRNA catabolic process	13/956	94/18800	0.00092234	0.0181419	0.014843	AGO2/HNRNPU/NOCT/BTG2/ZFP36/SAMD4A/ZC3H12A/PATL1/TOB1/PAN3/RC3H1/DCP2/PARN	13
BP	GO:1901655	cellular response to ketone	13/956	94/18800	0.00092234	0.0181419	0.014843	ADCY3/ADAM15/MYC/MSN/LARP1/CYP1B1/ERRFI1/NR3C1/CDK4/JAK2/MSTN/PRKAA1/XRN1	13
BP	GO:0030168	platelet activation	16/956	130/18800	0.000927179	0.0181419	0.014843	STXBP1/SH2B3/CSRP1/GNA13/CD9/MYH9/ACTB/THBD/CLIC1/NOS3/UBASH3B/PRKCD/FLNA/C1QTNF1/JAK2/PEAR1	16
BP	GO:0046688	response to copper ion	8/956	41/18800	0.000927553	0.0181419	0.014843	MT1G/MT1DP/MT1H/MT2A/MT1X/MT1M/MT1A/PAM	8
BP	GO:0046320	regulation of fatty acid oxidation	7/956	32/18800	0.000945986	0.0183673	0.0150275	PDK4/PPARGC1A/IRS2/NR4A3/PRKAG2/AKT2/SOX9	7
BP	GO:1902235	regulation of endoplasmic reticulum stress-induced intrinsic apoptotic signaling pathway	7/956	32/18800	0.000945986	0.0183673	0.0150275	DDIT3/HERPUD1/BCL2L1/PTPN1/EIF2AK3/LRRK2/WFS1	7
BP	GO:2000278	regulation of DNA biosynthetic process	15/956	119/18800	0.00103422	0.0200075	0.0163694	HNRNPU/MYC/ANKRD1/CYP1B1/CDKN1A/NVL/RFC5/DCP2/HMBOX1/PARN/ING4/MAPKAPK5/XRN1/DACH1/EXOSC10	15
BP	GO:0007229	integrin-mediated signaling pathway	14/956	107/18800	0.00104074	0.0200607	0.016413	ITGA2/LAMA5/ADAM15/MYH9/NRP1/TIMP1/RCC2/ADAMTS1/FGR/PLPP3/FLNA/ITGA5/NEDD9/ITGA8	14
BP	GO:0051091	positive regulation of DNA-binding transcription factor activity	26/956	265/18800	0.00105851	0.0203296	0.0166329	ANXA3/VEGFA/IL18R1/CSF3/DDIT3/PPARGC1A/ARID5B/S100A9/STAT3/S100A8/JMY/CAV1/TRAF2/PLPP3/SMAD3/PPRC1/NOD1/JAK2/CX3CR1/LRP5/UBE2N/CLOCK/MAP3K7/STK36/EIF2AK2/CRTC3	26
BP	GO:0048660	regulation of smooth muscle cell proliferation	19/956	170/18800	0.00106639	0.0204071	0.0166964	IL6R/ITGA2/PPARGC1A/THBS1/NR4A3/MYC/HMOX1/GNA13/CNN1/TGFB3/NOS3/CDKN1A/S1PR1/TRIB1/ADAMTS1/APLN/JAK2/NOTCH3/MEF2C	19
BP	GO:0007159	leukocyte cell-cell adhesion	34/956	381/18800	0.0010808	0.0206087	0.0168613	IRF1/ZBTB16/EGR3/ETS1/ZMIZ1/CEBPB/NR4A3/SDC4/PRDX2/CCL2/S100A9/MSN/PECAM1/ZC3H12A/S100A8/IL4R/RUNX1/CAV1/NFKBIZ/PNP/MAP3K8/SELL/CD300A/SLC7A1/ITGA5/JAK2/MIA3/TMEM131L/CX3CR1/RC3H1/DUSP10/GLMN/JAM2/HLA-DMB	34
BP	GO:0060397	growth hormone receptor signaling pathway via JAK-STAT	4/956	10/18800	0.00109025	0.0207147	0.016948	STAT3/PTPN1/STAT6/JAK2	4
BP	GO:1900026	positive regulation of substrate adhesion-dependent cell spreading	8/956	42/18800	0.00109547	0.0207398	0.0169686	UNC13D/CRK/NRP1/MYADM/S100A10/FLNA/NEDD9/OLFM4	8
BP	GO:0006401	RNA catabolic process	27/956	280/18800	0.0011104	0.020948	0.0171389	AGO2/HNRNPU/NOCT/BTG2/ZFP36/SMG1/SAMD4A/LARP1/ZC3H12A/ZCCHC8/PATL1/PUM2/PRKCD/TRAF2/TNFRSF1B/TOB1/EIF4A3/PAN3/ANGEL2/RC3H1/DCP2/NUDT12/AXIN2/PARN/XRN1/UPF2/EXOSC10	27
BP	GO:0010769	regulation of cell morphogenesis involved in differentiation	13/956	96/18800	0.00112586	0.0211646	0.0173161	UNC13D/DBN1/CRK/NRP1/MYADM/KANK1/S100A10/CORO1C/RCC2/ACTN4/FLNA/NEDD9/OLFM4	13
BP	GO:0006650	glycerophospholipid metabolic process	29/956	309/18800	0.00113475	0.0212566	0.0173914	LPIN1/GPCPD1/SOCS7/PIP4P1/SMG1/PIK3R1/GPAT3/CISH/SOCS3/SYNJ2/CDS2/PIP5K1C/IP6K3/SELENOI/ABHD4/PLA1A/IP6K2/PGAP1/MTMR3/PIK3C2B/TMEM150A/MPPE1/PLCD4/PIGQ/SOCS4/MTMR14/SH3YL1/PIGU/SYNJ1	29
BP	GO:0046685	response to arsenic-containing substance	7/956	33/18800	0.00114863	0.0213662	0.0174811	ATF3/MYC/HMOX1/CYP1B1/ZC3H12A/MKNK2/CPEB2	7
BP	GO:0048841	regulation of axon extension involved in axon guidance	7/956	33/18800	0.00114863	0.0213662	0.0174811	SEMA3G/VEGFA/SEMA6B/NRP1/SEMA6D/RYK/SEMA6C	7
BP	GO:0060348	bone development	23/956	225/18800	0.00116485	0.0215923	0.0176661	POR/FAM20C/CHSY1/ZBTB16/SLC9B2/SH2B3/SERPINH1/ANXA2/AKAP13/TGFB3/ENG/BMP6/INSIG1/MAP2K6/SOX9/SH3PXD2B/TRIM45/FBXW7/PRPSAP2/LRRC17/LRP5/AXIN2/MEF2C	23
BP	GO:0051146	striated muscle cell differentiation	27/956	281/18800	0.00117066	0.0216247	0.0176926	VEGFA/HNRNPU/ASB2/MYF6/CSRP1/CD9/MYH9/ANKRD1/AKAP13/KLHL40/MYOF/PDLIM5/IL4R/BCL2/SPAG9/ALPK3/TBX3/SGCB/HDAC9/MIR206/SYNPO2L/JAM2/BCL9/MAMSTR/BHLHE41/ACVR1/MEF2C	27
BP	GO:0032388	positive regulation of intracellular transport	21/956	198/18800	0.00117813	0.0216874	0.0177439	FZD5/USP36/MYO1C/UBR5/STOM/MSN/ANXA2/PIK3R1/ZC3H12A/NEDD4/AKT2/PRKCD/SMAD3/PCNT/FLNA/JAK2/PGAP1/FBXW7/PRKAA1/ABLIM3/C2CD5	21
BP	GO:0046700	heterocycle catabolic process	38/956	443/18800	0.00118388	0.0217181	0.0177689	AGO2/PDE10A/HNRNPU/NOCT/BTG2/PDE4D/HMOX1/ZFP36/SMPDL3A/SMG1/SAMD4A/LARP1/ZC3H12A/ZCCHC8/PDE7A/PATL1/PNP/PUM2/PRKCD/TRAF2/TNFRSF1B/TOB1/EIF4A3/CECR2/PAN3/TET1/ANGEL2/RC3H1/OGG1/DCP2/PDE4A/NUDT12/AXIN2/PARN/XRN1/SMUG1/UPF2/EXOSC10	38
BP	GO:0008625	extrinsic apoptotic signaling pathway via death domain receptors	12/956	85/18800	0.00119291	0.0218084	0.0178429	ATF3/THBS1/TIMP3/HMOX1/ITPRIP/BCL2L1/PIK3R1/NOS3/BCL2/SERPINE1/PEA15/FAIM	12
BP	GO:0051770	positive regulation of nitric-oxide synthase biosynthetic process	5/956	17/18800	0.0012468	0.0225611	0.0184586	CCL2/AKAP12/MAP2K6/LRRK2/JAK2	5
BP	GO:0086103	G protein-coupled receptor signaling pathway involved in heart process	5/956	17/18800	0.0012468	0.0225611	0.0184586	PDE4D/AKAP13/CAV1/PLN/EDNRA	5
BP	GO:2000811	negative regulation of anoikis	5/956	17/18800	0.0012468	0.0225611	0.0184586	PDK4/BCL2/PTRH2/CAV1/ITGA5	5
BP	GO:0072132	mesenchyme morphogenesis	9/956	53/18800	0.00128873	0.0232408	0.0190148	MYC/HEY1/ENG/NOS3/ACTA2/SOX9/SMAD3/TBX3/ACVR1	9
BP	GO:1902105	regulation of leukocyte differentiation	27/956	283/18800	0.00129973	0.02336	0.0191123	IRF1/CSF1/ZBTB16/EGR3/SLC9B2/ZMIZ1/CEBPB/FOS/MYC/PRDX2/PIK3R1/ZC3H12A/UBASH3B/CDK6/IL4R/RUNX1/NFKBIZ/PRDM1/PNP/TRIB1/FSTL3/FBXW7/TMEM131L/PIAS3/LRRC17/RC3H1/DUSP10	27
BP	GO:0031579	membrane raft organization	6/956	25/18800	0.00130985	0.0233839	0.0191319	ANXA2/MYADM/S100A10/NPC1/CAV1/RFTN1	6
BP	GO:0031639	plasminogen activation	6/956	25/18800	0.00130985	0.0233839	0.0191319	THBS1/ANXA2/S100A10/RUNX1/PLAU/SERPINE1	6
BP	GO:0045670	regulation of osteoclast differentiation	10/956	64/18800	0.00137149	0.0244025	0.0199652	CSF1/SLC9B2/CEBPB/FOS/PIK3R1/UBASH3B/FSTL3/FBXW7/PIAS3/LRRC17	10
BP	GO:0022612	gland morphogenesis	15/956	123/18800	0.0014518	0.0257452	0.0210638	CSF1/LAMA5/CEBPB/MSN/NRP1/TGFB3/BCL2/CAV1/SOX9/TNC/STAT6/TBX3/FBXW7/LRP5/NFIB	15
BP	GO:0006644	phospholipid metabolic process	34/956	388/18800	0.00147059	0.0259918	0.0212655	LPIN1/GPCPD1/SOCS7/LPL/IDI1/PIP4P1/SMG1/PIK3R1/GPAT3/CISH/SOCS3/SYNJ2/CDS2/PIP5K1C/IP6K3/PRKCD/PLPP3/SELENOI/ABHD4/PLA1A/IP6K2/PGAP1/PLPP5/MTMR3/PIK3C2B/TMEM150A/MPPE1/PLCD4/PIGQ/SOCS4/MTMR14/SH3YL1/PIGU/SYNJ1	34
BP	GO:0031532	actin cytoskeleton reorganization	14/956	111/18800	0.00149176	0.0262787	0.0215003	CSF3/ASB2/MYH9/NRP1/PTPN1/ARHGDIA/TEK/PARVA/S1PR1/ABI3/FLNA/ARHGDIB/HMCN1/NEDD9	14
BP	GO:0006694	steroid biosynthetic process	19/956	175/18800	0.00150432	0.0263255	0.0215386	ASAH1/POR/ADM/LSS/PRKAG2/EGR1/IDI1/ATP1A1/BMP6/HSD17B10/CGA/INSIG1/HSD3B7/ERLIN2/CYP2R1/ARV1/CYB5R1/SC5D/PRKAA1	19
BP	GO:0043534	blood vessel endothelial cell migration	19/956	175/18800	0.00150432	0.0263255	0.0215386	VEGFA/MMRN2/EGR3/ETS1/THBS1/HMOX1/GADD45A/MYH9/NRP1/NOS3/ANGPT2/FBXW7/RHOJ/MIA3/HDAC9/MIR206/STARD13/MEOX2/MEF2C	19
BP	GO:0002292	T cell differentiation involved in immune response	11/956	76/18800	0.00153426	0.0267616	0.0218953	IL6R/IL18R1/RORC/STAT3/ZC3H12A/IL4R/GPR183/NFKBIZ/BCL3/STAT6/RC3H1	11
BP	GO:0014823	response to activity	10/956	65/18800	0.00154841	0.0268325	0.0219533	ITGA2/SLC25A25/PERM1/PPARGC1A/UCP3/BMP6/COL4A2/ANGPT2/MSTN/PRKAA1	10
BP	GO:0016126	sterol biosynthetic process	10/956	65/18800	0.00154841	0.0268325	0.0219533	POR/LSS/PRKAG2/IDI1/INSIG1/ERLIN2/ARV1/CYB5R1/SC5D/PRKAA1	10
BP	GO:1903313	positive regulation of mRNA metabolic process	15/956	124/18800	0.00157583	0.0272188	0.0222695	AGO2/STH/HNRNPU/NOCT/BTG2/ZFP36/SAMD4A/ZC3H12A/PATL1/TOB1/PAN3/RC3H1/DCP2/RBM3/PARN	15
BP	GO:0071383	cellular response to steroid hormone stimulus	21/956	203/18800	0.00161138	0.0273418	0.0223701	ABHD2/HNRNPU/UBR5/WBP2/ZMIZ1/NR4A3/ZFP36/ESRRG/ATP1A1/CYP1B1/ERRFI1/NR3C1/NEDD4/NPC1/VPS18/JAK2/PRMT2/LATS1/MSTN/CLOCK/ACVR1	21
BP	GO:0002026	regulation of the force of heart contraction	6/956	26/18800	0.00163039	0.0273418	0.0223701	ADM/ATP1A1/NOS3/CAV1/GRK2/PLN	6
BP	GO:0002726	positive regulation of T cell cytokine production	6/956	26/18800	0.00163039	0.0273418	0.0223701	FZD5/IL18R1/IL1R1/TRAF2/MAP3K7/DENND1B	6
BP	GO:0045822	negative regulation of heart contraction	6/956	26/18800	0.00163039	0.0273418	0.0223701	PDE4D/ATP1A1/ZC3H12A/JAK2/GRK2/PLN	6
BP	GO:0051894	positive regulation of focal adhesion assembly	6/956	26/18800	0.00163039	0.0273418	0.0223701	VEGFA/SDC4/NRP1/TEK/S100A10/SMAD3	6
BP	GO:0070102	interleukin-6-mediated signaling pathway	6/956	26/18800	0.00163039	0.0273418	0.0223701	IL6R/STAT3/CEBPA/MIR99A/JAK2/MIRLET7C	6
BP	GO:0071378	cellular response to growth hormone stimulus	6/956	26/18800	0.00163039	0.0273418	0.0223701	MYC/STAT3/PTPN1/PIK3R1/STAT6/JAK2	6
BP	GO:0001765	membrane raft assembly	4/956	11/18800	0.00164456	0.0273418	0.0223701	ANXA2/S100A10/CAV1/RFTN1	4
BP	GO:0034350	regulation of glial cell apoptotic process	4/956	11/18800	0.00164456	0.0273418	0.0223701	CCL2/AKAP12/PRKCD/TRAF2	4
BP	GO:0071679	commissural neuron axon guidance	4/956	11/18800	0.00164456	0.0273418	0.0223701	VEGFA/NRP1/RYK/NFIB	4
BP	GO:0036499	PERK-mediated unfolded protein response	5/956	18/18800	0.00165465	0.0273418	0.0223701	DDIT3/HSPA5/PTPN1/EIF2AK3/TMEM33	5
BP	GO:0110154	RNA decapping	5/956	18/18800	0.00165465	0.0273418	0.0223701	NOCT/ZFP36/PATL1/DCP2/NUDT12	5
BP	GO:0001569	branching involved in blood vessel morphogenesis	7/956	35/18800	0.0016549	0.0273418	0.0223701	VEGFA/GNA13/NRP1/ENG/COL4A1/EDNRA/ACVR1	7
BP	GO:0034110	regulation of homotypic cell-cell adhesion	7/956	35/18800	0.0016549	0.0273418	0.0223701	SH2B3/CD9/UBASH3B/PLAUR/PRKCD/C1QTNF1/JAK2	7
BP	GO:1902903	regulation of supramolecular fiber organization	33/956	376/18800	0.00167007	0.027507	0.0225053	CSF3/DBN1/SDC4/TMSB10/MAPRE1/NRP1/AKAP13/TGFB3/MYADM/PIK3R1/KANK1/S100A10/MAP1B/S1PR1/COLGALT1/C9orf72/PRKCD/SMAD3/FLNA/ARPC1B/RHOC/PLEKHG2/CDK5RAP2/ARHGAP28/AVIL/LATS1/CKAP2/BBS4/TTC8/ARHGAP18/SYNPO2L/MKKS/FHOD1	33
BP	GO:0019058	viral life cycle	29/956	317/18800	0.00167693	0.0275349	0.022528	KPNA2/ITGA2/STOM/FCN3/CHMP1B/CCL2/BSG/NRP1/LARP1/IFI16/ZC3H12A/NEDD4/BCL2/NPC1/CAV1/SLC3A2/VPS18/ITGA5/CTSL/RAB7A/SETDB1/TPCN1/FAM111A/NMT2/GRK2/TMEM41B/EIF2AK2/ATG16L1/NFIA	29
BP	GO:0001954	positive regulation of cell-matrix adhesion	9/956	55/18800	0.0016888	0.0275596	0.0225482	RIN2/VEGFA/CSF1/SDC4/NRP1/TEK/S100A10/CDK6/SMAD3	9
BP	GO:0048008	platelet-derived growth factor receptor signaling pathway	9/956	55/18800	0.0016888	0.0275596	0.0225482	VEGFA/NR4A3/ARID5B/ZFAND5/NRP1/PTPN1/CSRNP1/PLEKHA1/JAK2	9
BP	GO:0016311	dephosphorylation	36/956	422/18800	0.0017295	0.0281374	0.023021	ITGA2/LPIN1/NCEH1/PPTC7/NOCT/PTP4A3/PIP4P1/ATP1A1/PTPN1/DUSP1/UBASH3B/SYNJ2/BCL2/PRKCD/PLPP3/SMAD3/CD300A/CTDSP2/LRRK2/PFKFB1/JAK2/PTPN4/PPP2R3A/THTPA/PTPN21/PLPP5/CAMK2G/NT5DC1/MTMR3/DUSP10/PPP4R3B/PPM1K/MTMR14/HDHD2/SYNJ1/MEF2C	36
BP	GO:1901861	regulation of muscle tissue development	8/956	45/18800	0.00174872	0.0282772	0.0231354	FLCN/PPARGC1A/MYF6/BCL2/SMAD3/PRKAA1/ACVR1/MEF2C	8
BP	GO:1902895	positive regulation of miRNA transcription	8/956	45/18800	0.00174872	0.0282772	0.0231354	ETS1/FOS/MYC/EGR1/STAT3/NR3C1/SMAD3/APLN	8
BP	GO:0050821	protein stabilization	20/956	191/18800	0.00177881	0.0286766	0.0234622	USP36/STXBP1/USP2/PPARGC1A/WDR81/PIM1/PIK3R1/PARVA/ATP1B3/PRKCD/STX12/PLPP3/SMAD3/FLNA/FBXW7/COG7/NOP53/CAMLG/WFS1/TMEM88	20
BP	GO:0070167	regulation of biomineral tissue development	13/956	101/18800	0.00180344	0.0289858	0.0237151	FAM20C/CEBPB/HEY1/TGFB3/SRGN/NOS3/BMP6/S1PR1/SOX9/SMAD3/ACVR2A/ACVR1/MEF2C	13
BP	GO:0051100	negative regulation of binding	18/956	165/18800	0.00187428	0.0300336	0.0245724	DDIT3/ADAM15/XIRP1/HMOX1/HEY1/ACTB/IFI16/CDKN1A/CAV1/C9orf72/PRKCD/EIF4A3/LRRK2/JAK2/FBXW7/ARHGAP28/SIN3A/PLN	18
BP	GO:0010827	regulation of glucose transmembrane transport	11/956	78/18800	0.00190062	0.0302733	0.0247685	IRS2/NR4A3/PRKAG2/MYC/HK2/KLF15/PIK3R1/AKT2/PEA15/EDNRA/C2CD5	11
BP	GO:0090049	regulation of cell migration involved in sprouting angiogenesis	11/956	78/18800	0.00190062	0.0302733	0.0247685	VEGFA/MMRN2/THBS1/HMOX1/NRP1/FBXW7/RHOJ/HDAC9/MIR206/STARD13/MEOX2	11
BP	GO:0002683	negative regulation of immune system process	36/956	425/18800	0.00195139	0.0309892	0.0253542	IRF1/RHBDF2/CEBPB/THBS1/SDC4/MYC/PRDX2/HMOX1/CCL2/CRK/TGFB3/PIK3R1/DUSP1/IFI16/ZC3H12A/UBASH3B/CDK6/IL4R/RUNX1/TRIB1/SOX9/FGR/CD300A/STAT6/FSTL3/ELF1/FBXW7/MIA3/TMEM131L/CX3CR1/PIAS3/LRRC17/RC3H1/DUSP10/GLMN/STAT2	36
BP	GO:0030224	monocyte differentiation	7/956	36/18800	0.00196555	0.0311212	0.0254622	MT1G/VEGFA/CSF1/MYC/MYH9/IFI16/CDK6	7
BP	GO:0035710	CD4-positive alpha-beta T cell activation	13/956	102/18800	0.00197291	0.0311451	0.0254818	IL6R/IL18R1/RORC/STAT3/ZC3H12A/IL4R/RUNX1/GPR183/NFKBIZ/BCL3/STAT6/CTSL/RC3H1	13
BP	GO:0048843	negative regulation of axon extension involved in axon guidance	6/956	27/18800	0.00200717	0.031499	0.0257713	SEMA3G/SEMA6B/NRP1/SEMA6D/RYK/SEMA6C	6
BP	GO:1903523	negative regulation of blood circulation	6/956	27/18800	0.00200717	0.031499	0.0257713	PDE4D/ATP1A1/ZC3H12A/JAK2/GRK2/PLN	6
BP	GO:0051052	regulation of DNA metabolic process	39/956	472/18800	0.00202826	0.0317363	0.0259655	ANXA3/KPNA2/FLCN/LPIN1/HNRNPU/MIR29A/UBR5/PPARGC1A/MYC/BCAR3/SMG1/ANKRD1/ACTB/CYP1B1/CDKN1A/TNFAIP1/SLFN11/RBBP8/PRKCD/STAT6/SLC15A4/KMT5B/ING3/NVL/RFC5/OGG1/DCP2/USP1/HMBOX1/PPP4R3B/AXIN2/UBE2N/PARN/ING4/MAPKAPK5/ABRAXAS1/XRN1/DACH1/EXOSC10	39
BP	GO:0072073	kidney epithelium development	16/956	140/18800	0.00203451	0.0317408	0.0259692	VEGFA/LAMA5/GZF1/SDC4/MYC/KLF15/PECAM1/PODXL/BCL2/SOX9/EDNRB/SMAD3/SIM1/KLHL3/EDNRA/MEF2C	16
BP	GO:0032418	lysosome localization	11/956	79/18800	0.00210883	0.0327084	0.0267608	FLCN/STXBP1/UNC13D/NR4A3/HMOX1/PIP4P1/MYH9/IL4R/SPAG9/FGR/CD300A	11
BP	GO:1990849	vacuolar localization	11/956	79/18800	0.00210883	0.0327084	0.0267608	FLCN/STXBP1/UNC13D/NR4A3/HMOX1/PIP4P1/MYH9/IL4R/SPAG9/FGR/CD300A	11
BP	GO:0034250	positive regulation of cellular amide metabolic process	18/956	167/18800	0.00214333	0.0330438	0.0270352	AGO2/ITGA2/HNRNPU/THBS1/EIF5A/SAMD4A/LARP1/PICALM/CYP1B1/PRKCD/BCL3/IFNGR1/DNAJC3/TOB1/EIF4A3/GSAP/MIR206/RBM3	18
BP	GO:0032332	positive regulation of chondrocyte differentiation	5/956	19/18800	0.00215249	0.0330438	0.0270352	POR/ZBTB16/BMP6/SOX9/SMAD3	5
BP	GO:0110149	regulation of biomineralization	13/956	103/18800	0.0021553	0.0330438	0.0270352	FAM20C/CEBPB/HEY1/TGFB3/SRGN/NOS3/BMP6/S1PR1/SOX9/SMAD3/ACVR2A/ACVR1/MEF2C	13
BP	GO:1901796	regulation of signal transduction by p53 class mediator	13/956	103/18800	0.0021553	0.0330438	0.0270352	USP2/MYC/PIP4P1/RRS1/EIF5A/ANKRD1/BCL2/PTTG1IP/MAP2K6/NOP53/ING4/MAPKAPK5/DYRK2	13
BP	GO:0031929	TOR signaling	15/956	128/18800	0.00216414	0.033084	0.0270681	FLCN/PIP4P1/SMG1/LARP1/FNIP1/GPAT3/RRAGC/RHEB/C9orf72/BMT2/DEPDC5/FBXO9/WDR59/PRKAA1/MAPKAPK5	15
BP	GO:0045637	regulation of myeloid cell differentiation	21/956	208/18800	0.00217352	0.0331321	0.0271075	CSF1/ZBTB16/CSF3/SLC9B2/ETS1/CEBPB/FOS/MYC/ZFP36/STAT3/PIK3R1/UBASH3B/CDK6/RUNX1/TRIB1/FSTL3/FBXW7/PIAS3/LRRC17/ACVR2A/MEF2C	21
BP	GO:0038066	p38MAPK cascade	9/956	57/18800	0.00218265	0.0331763	0.0271437	VEGFA/GADD45B/ZFP36/GADD45A/DUSP1/ZC3H12A/MAP2K6/DUSP10/MAP3K7	9
BP	GO:0150116	regulation of cell-substrate junction organization	10/956	68/18800	0.0021929	0.0332371	0.0271934	VEGFA/THBS1/SDC4/NRP1/PIK3R1/TEK/S100A10/CORO1C/RCC2/SMAD3	10
BP	GO:0043161	proteasome-mediated ubiquitin-dependent protein catabolic process	35/956	414/18800	0.00231017	0.0346618	0.0283591	SEC61B/CBFA2T3/DDIT3/ASB2/HSPA5/SDCBP/HERPUD1/KLHL40/SIAH2/NEDD4/DESI1/TNFAIP1/CAV1/CEBPA/TRIB1/XPO1/DERL1/ERLIN2/LRRK2/KLHDC1/FBXO9/FBXW7/NOP53/SPOP/GLMN/CAMLG/CLOCK/WFS1/CDC23/CDC16/DNAJC18/UBXN2A/SOCS4/RNF122/TRIM2	35
BP	GO:0014741	negative regulation of muscle hypertrophy	7/956	37/18800	0.00231948	0.0346618	0.0283591	FOXO1/TRIM63/JARID2/ERRFI1/SMAD3/TNFRSF1B/MSTN	7
BP	GO:0048846	axon extension involved in axon guidance	7/956	37/18800	0.00231948	0.0346618	0.0283591	SEMA3G/VEGFA/SEMA6B/NRP1/SEMA6D/RYK/SEMA6C	7
BP	GO:1902284	neuron projection extension involved in neuron projection guidance	7/956	37/18800	0.00231948	0.0346618	0.0283591	SEMA3G/VEGFA/SEMA6B/NRP1/SEMA6D/RYK/SEMA6C	7
BP	GO:2000279	negative regulation of DNA biosynthetic process	7/956	37/18800	0.00231948	0.0346618	0.0283591	HNRNPU/ANKRD1/CDKN1A/DCP2/XRN1/DACH1/EXOSC10	7
BP	GO:0032964	collagen biosynthetic process	8/956	47/18800	0.00233261	0.0347605	0.0284398	ITGA2/MIR29A/SERPINH1/TGFB3/ERRFI1/TRAM2/ENG/RUNX1	8
BP	GO:0010212	response to ionizing radiation	16/956	142/18800	0.00235408	0.0348985	0.0285527	RHOB/MYC/EGR1/HSPA5/GADD45A/BCL2L1/THBD/IFI16/CDKN1A/BCL2/NABP1/TANK/DNMT3A/CLOCK/PRKAA1/ABRAXAS1	16
BP	GO:0006983	ER overload response	4/956	12/18800	0.00236811	0.0348985	0.0285527	DDIT3/HSPA5/EIF2AK3/WFS1	4
BP	GO:0014745	negative regulation of muscle adaptation	4/956	12/18800	0.00236811	0.0348985	0.0285527	FOXO1/ERRFI1/NOS3/SMAD3	4
BP	GO:0038063	collagen-activated tyrosine kinase receptor signaling pathway	4/956	12/18800	0.00236811	0.0348985	0.0285527	UBASH3B/COL4A2/COL4A1/COL4A5	4
BP	GO:0071560	cellular response to transforming growth factor beta stimulus	24/956	252/18800	0.00240173	0.0352961	0.028878	FLCN/ZMIZ1/FOS/THBS1/CRK/HSPA5/SDCBP/STAT3/ANKRD1/TGFB3/ENG/NR3C1/CAV1/LATS2/COL4A2/SOX9/SMAD3/CX3CR1/LATS1/MSTN/MAP3K7/ITGA8/ACVR1/MEF2C	24
BP	GO:0072539	T-helper 17 cell differentiation	6/956	28/18800	0.00244618	0.0355181	0.0290596	IL6R/RORC/STAT3/ZC3H12A/NFKBIZ/RC3H1	6
BP	GO:0090330	regulation of platelet aggregation	6/956	28/18800	0.00244618	0.0355181	0.0290596	SH2B3/CD9/UBASH3B/PRKCD/C1QTNF1/JAK2	6
BP	GO:0032922	circadian regulation of gene expression	10/956	69/18800	0.00245021	0.0355181	0.0290596	BHLHE40/HNRNPU/USP2/NOCT/PPARGC1A/EGR1/RORC/NUDT12/CLOCK/BHLHE41	10
BP	GO:0043550	regulation of lipid kinase activity	10/956	69/18800	0.00245021	0.0355181	0.0290596	SOCS7/WDR81/PIK3R1/TEK/CISH/SOCS3/FGR/AGAP2/PIK3IP1/SOCS4	10
BP	GO:0050922	negative regulation of chemotaxis	10/956	69/18800	0.00245021	0.0355181	0.0290596	SEMA3G/SEMA6B/THBS1/CCL2/NRP1/DUSP1/ANGPT2/SEMA6D/RYK/SEMA6C	10
BP	GO:0002761	regulation of myeloid leukocyte differentiation	14/956	117/18800	0.00246528	0.0356114	0.029136	CSF1/SLC9B2/CEBPB/FOS/MYC/PIK3R1/UBASH3B/CDK6/RUNX1/TRIB1/FSTL3/FBXW7/PIAS3/LRRC17	14
BP	GO:0048732	gland development	36/956	431/18800	0.00247004	0.0356114	0.029136	VEGFA/ITGA2/CSF1/LAMA5/CEBPB/IRS2/MYC/PRDX2/HMOX1/ARID5B/HK2/MSN/NRP1/CYP1B1/TGFB3/JARID2/UCP2/CGA/BCL2/CAV1/CEBPA/AKT2/SOX9/TNC/SMAD3/STAT6/PAM/APLN/TBX3/JAK2/FBXW7/LATS1/LRP5/EDNRA/NFIB/UPF2	36
BP	GO:0090316	positive regulation of intracellular protein transport	17/956	156/18800	0.00250046	0.0359526	0.0294151	FZD5/USP36/MYO1C/UBR5/STOM/PIK3R1/ZC3H12A/AKT2/PRKCD/SMAD3/PCNT/FLNA/JAK2/FBXW7/PRKAA1/ABLIM3/C2CD5	17
BP	GO:0007389	pattern specification process	38/956	463/18800	0.00258123	0.036961	0.0302402	FZD5/BHLHE40/CHSY1/ZBTB16/PLXNA2/DDIT3/SETDB2/ASB2/BTG2/MYF6/ETS2/HES4/HEY1/NRP1/ENG/GALNT11/MEOX1/SMAD3/TBX3/PRKACB/PGAP1/CC2D2A/BBS4/HOXC8/LRP5/TTC8/RTTN/AXIN2/ACVR2A/MTF2/MEOX2/KDM2B/MFNG/MKKS/BHLHE41/ACVR1/DISP1/MEF2C	38
BP	GO:0048863	stem cell differentiation	21/956	211/18800	0.00258449	0.036961	0.0302402	SEMA3G/SEMA6B/HNRNPU/LAMA5/STAT3/NRP1/JARID2/CDK6/KBTBD8/MEOX1/CORO1C/SOX9/EDNRB/SEMA6D/SEMA6C/FAM172A/MTF2/EDNRA/EIF2AK2/ACVR1/MEF2C	21
BP	GO:0072331	signal transduction by p53 class mediator	18/956	170/18800	0.00260724	0.0371864	0.0304245	USP2/MYC/PIP4P1/RRS1/EIF5A/ANKRD1/IFI16/CDKN1A/NDRG1/BCL2/JMY/PTTG1IP/MAP2K6/BCL3/NOP53/ING4/MAPKAPK5/DYRK2	18
BP	GO:0001701	in utero embryonic development	33/956	387/18800	0.00265029	0.0376723	0.0308221	CMTM3/VEGFA/FLCN/FZD5/ADM/DBN1/ZMIZ1/CEBPB/MAFF/MYC/JUNB/ZFAND5/GNA13/HEY1/MYH9/BCL2L1/TGFB3/NOS3/SOCS3/CEBPA/PRDM1/RBBP8/SMAD3/NPAT/TBX3/TET1/SIN3A/LATS1/CHD8/MFNG/EDNRA/ACVR1/SMIM14	33
BP	GO:0030278	regulation of ossification	14/956	118/18800	0.00266961	0.0376723	0.0308221	FAM20C/CHSY1/CSF1/ZBTB16/TGFB3/SRGN/BMP6/S1PR1/BCL2/SOX9/SMAD3/ACVR2A/ACVR1/MEF2C	14
BP	GO:0062012	regulation of small molecule metabolic process	30/956	342/18800	0.00266964	0.0376723	0.0308221	POR/FLCN/ADM/CBFA2T3/PPTC7/PDK4/PPARGC1A/IRS2/NR4A3/PRKAG2/NNMT/MYC/EGR1/RORC/FOXO1/STAT3/NOS3/BMP6/ELOVL5/CAV1/INSIG1/AKT2/SOX9/C1QTNF1/ERLIN2/PFKFB1/ARV1/PPP4R3B/PRKAA1/DYRK2	30
BP	GO:0010543	regulation of platelet activation	8/956	48/18800	0.00267672	0.0376723	0.0308221	SH2B3/CD9/THBD/NOS3/UBASH3B/PRKCD/C1QTNF1/JAK2	8
BP	GO:0010761	fibroblast migration	8/956	48/18800	0.00267672	0.0376723	0.0308221	THBS1/SDC4/ARID5B/ZFAND5/ACTA2/AKAP12/CORO1C/RCC2	8
BP	GO:0016032	viral process	35/956	418/18800	0.00270398	0.0377221	0.0308628	KPNA2/ITGA2/STOM/FCN3/CHMP1B/ZFP36/CCL2/BSG/NRP1/LARP1/BCL2L1/IFI16/ZC3H12A/NEDD4/BCL2/NPC1/CAV1/SLC3A2/VPS18/CFL1/ITGA5/CTSL/RAB7A/SETDB1/TPCN1/UBP1/DENR/EIF3L/FAM111A/NMT2/GRK2/TMEM41B/EIF2AK2/ATG16L1/NFIA	35
BP	GO:0014065	phosphatidylinositol 3-kinase signaling	16/956	144/18800	0.00271434	0.0377221	0.0308628	UNC5B/CSF3/PIK3R1/TEK/NEDD4/PIP5K1C/SOX9/FGR/PLEKHA1/JAK2/PIK3IP1/NOP53/MIR206/KBTBD2/PIK3C2B/PEAR1	16
BP	GO:0010595	positive regulation of endothelial cell migration	15/956	131/18800	0.00271626	0.0377221	0.0308628	ANXA3/RIN2/VEGFA/MIR29A/RHOB/ETS1/THBS1/HMOX1/NRP1/TEK/NOS3/ZC3H12A/PLPP3/RHOJ/HDAC9	15
BP	GO:0002369	T cell cytokine production	7/956	38/18800	0.00272054	0.0377221	0.0308628	FZD5/IL18R1/IL1R1/TRAF2/TNFRSF1B/MAP3K7/DENND1B	7
BP	GO:0002724	regulation of T cell cytokine production	7/956	38/18800	0.00272054	0.0377221	0.0308628	FZD5/IL18R1/IL1R1/TRAF2/TNFRSF1B/MAP3K7/DENND1B	7
BP	GO:0003012	muscle system process	37/956	449/18800	0.00272674	0.0377221	0.0308628	ITGA2/TPM4/NR4A3/PDE4D/HMOX1/FOXO1/SCN2B/CNN1/TRIM63/KLF15/ATP1A1/AKAP13/JARID2/MYOF/ERRFI1/NOS3/PDLIM5/CALD1/ZC3H12A/ACTA2/CAV1/MAP2K6/EDNRB/SMAD3/FLNA/TNFRSF1B/TBX3/KCNJ2/KDM4A/MSTN/CAMK2G/P2RX6/ADRA1B/GRK2/PLN/EDNRA/MKKS	37
BP	GO:0042698	ovulation cycle	10/956	70/18800	0.00273118	0.0377221	0.0308628	EGR1/HSPA5/CYP1B1/TGFB3/NOS3/ADAMTS1/MAP2K6/PLEKHA1/PAM/MSTN	10
BP	GO:0008334	histone mRNA metabolic process	5/956	20/18800	0.00275116	0.0377221	0.0308628	ZNF473/CPSF3/DCP2/XRN1/EXOSC10	5
BP	GO:0046794	transport of virus	5/956	20/18800	0.00275116	0.0377221	0.0308628	KPNA2/CAV1/CTSL/TPCN1/NMT2	5
BP	GO:1902236	negative regulation of endoplasmic reticulum stress-induced intrinsic apoptotic signaling pathway	5/956	20/18800	0.00275116	0.0377221	0.0308628	HERPUD1/BCL2L1/PTPN1/LRRK2/WFS1	5
BP	GO:2001242	regulation of intrinsic apoptotic signaling pathway	18/956	171/18800	0.00277939	0.0380112	0.0310994	FLCN/DDIT3/MYC/S100A9/EIF5A/HERPUD1/BCL2L1/PTPN1/S100A8/BCL2/CAV1/EIF2AK3/PTTG1IP/PLAUR/LRRK2/FBXW7/PLAGL2/WFS1	18
BP	GO:0032006	regulation of TOR signaling	13/956	106/18800	0.00278732	0.0380219	0.0311081	FLCN/PIP4P1/FNIP1/GPAT3/RRAGC/RHEB/C9orf72/BMT2/DEPDC5/FBXO9/WDR59/PRKAA1/MAPKAPK5	13
BP	GO:0061138	morphogenesis of a branching epithelium	19/956	185/18800	0.00284734	0.0387413	0.0316967	VEGFA/FZD5/ADM/CSF1/LAMA5/GZF1/MYC/CLIC4/GNA13/NRP1/ENG/SOCS3/BCL2/COL4A1/SOX9/TBX3/LRP5/EDNRA/ACVR1	19
BP	GO:0019439	aromatic compound catabolic process	38/956	466/18800	0.00288203	0.0391132	0.032001	AGO2/PDE10A/HNRNPU/NOCT/BTG2/PDE4D/HMOX1/ZFP36/SMPDL3A/SMG1/SAMD4A/LARP1/ZC3H12A/ZCCHC8/PDE7A/PATL1/PNP/PUM2/PRKCD/TRAF2/TNFRSF1B/TOB1/EIF4A3/CECR2/PAN3/TET1/ANGEL2/RC3H1/OGG1/DCP2/PDE4A/NUDT12/AXIN2/PARN/XRN1/SMUG1/UPF2/EXOSC10	38
BP	GO:0048638	regulation of developmental growth	29/956	329/18800	0.00290327	0.0393013	0.0321549	SEMA3G/VEGFA/SEMA6B/CSF1/DBN1/STAT3/NRP1/PIM1/JARID2/CDK4/MAP1B/CDKN1A/CGA/RUNX1/BCL2/STC2/LATS2/SPAG9/NPY1R/SEMA6D/RYK/SIN3A/SEMA6C/LATS1/MSTN/BBS4/DUSP10/MKKS/MEF2C	29
BP	GO:0010565	regulation of cellular ketone metabolic process	15/956	132/18800	0.00292429	0.0393853	0.0322236	ADM/PPTC7/PDK4/PPARGC1A/IRS2/NR4A3/PRKAG2/EGR1/BMP6/ELOVL5/CAV1/INSIG1/AKT2/SOX9/ERLIN2	15
BP	GO:1900180	regulation of protein localization to nucleus	15/956	132/18800	0.00292429	0.0393853	0.0322236	GLIS2/FLCN/UBR5/PIK3R1/ZC3H12A/EIF2AK3/LATS2/PRKCD/SMAD3/RASSF5/FLNA/JAK2/SIN3A/LATS1/NVL	15
BP	GO:0071216	cellular response to biotic stimulus	24/956	256/18800	0.00294746	0.0395972	0.032397	FZD5/CSF3/DDIT3/CEBPB/LITAF/PRDX2/ZFP36/CCL2/HSPA5/ANKRD1/NOS3/ZC3H12A/BMP6/CDK4/EIF2AK3/TRIB1/SERPINE1/EDNRB/TNFRSF1B/JAK2/CX3CR1/CDK19/WFS1/MEF2C	24
BP	GO:0051047	positive regulation of secretion	27/956	300/18800	0.0029873	0.0400314	0.0327522	STXBP1/UNC13D/IRS2/SDC4/SDCBP/ANKRD1/TGFB3/RAB15/BMP6/S100A8/IL4R/FRMD4A/MAP2K6/LRRC8A/EDNRB/FGR/C1QTNF1/APBB3/RAB7A/JAK2/SLC6A1/RAB2B/RAB3GAP1/GRK2/P2RY2/SLC12A2/MYH10	27
BP	GO:0000045	autophagosome assembly	13/956	107/18800	0.00302887	0.0404863	0.0331245	GABARAPL3/GABARAPL1/TP53INP2/C9orf72/STX12/RAB7A/LRRK2/AP4M1/RAB3GAP1/MTMR3/UBXN2A/TMEM41B/ATG16L1	13
BP	GO:0045765	regulation of angiogenesis	30/956	345/18800	0.00303761	0.0405014	0.0331368	ANXA3/AGO2/VEGFA/ANGPTL4/ADM/MIR29A/RHOB/ETS1/THBS1/HMOX1/HK2/GADD45A/ADAMTS9/STAT3/NRP1/CYP1B1/TEK/ENG/NOS3/ZC3H12A/RUNX1/THBS2/COL4A2/ANGPT2/ADAMTS1/SERPINE1/ITGA5/RHOJ/CX3CR1/SLC12A2	30
BP	GO:0009952	anterior/posterior pattern specification	21/956	214/18800	0.00305907	0.040586	0.033206	FZD5/BHLHE40/ZBTB16/PLXNA2/DDIT3/BTG2/MYF6/ETS2/HES4/HEY1/MEOX1/SMAD3/TBX3/PGAP1/HOXC8/LRP5/AXIN2/ACVR2A/MEOX2/KDM2B/BHLHE41	21
BP	GO:0022602	ovulation cycle process	8/956	49/18800	0.00305921	0.040586	0.033206	HSPA5/TGFB3/NOS3/ADAMTS1/MAP2K6/PLEKHA1/PAM/MSTN	8
BP	GO:0032092	positive regulation of protein binding	11/956	83/18800	0.00313464	0.0414179	0.0338866	CSF3/MAPRE1/ANXA2/NRP1/CAV1/DERL1/PLCL1/LRRK2/EPB41/NVL/MFNG	11
BP	GO:0003158	endothelium development	15/956	133/18800	0.00314527	0.0414179	0.0338866	VEGFA/RHOB/PDE4D/CLIC4/MSN/HEY1/NRP1/MYADM/PECAM1/BMP6/S1PR1/EDNRB/STARD13/EDNRA/ACVR1	15
BP	GO:0030048	actin filament-based movement	15/956	133/18800	0.00314527	0.0414179	0.0338866	FNBP1L/MYO1C/PDE4D/SCN2B/MYH9/ATP1A1/PARVA/ACTA2/CAV1/ACTN4/FLNA/KCNJ2/MYO5C/PLN/MYH10	15
BP	GO:0015711	organic anion transport	31/956	361/18800	0.00315973	0.0414713	0.0339304	SLC25A18/SLC25A30/STXBP1/SLC19A2/SLC25A25/SLC16A6/MYC/SLC38A1/SLC7A5/SLC25A5/SLCO2A1/SLC26A9/SLC3A2/SLC22A3/SLC7A8/MAP2K6/LRRC8A/SLC7A1/SLC15A4/SLC6A1/SLC35A3/SLC16A5/RAB3GAP1/CYB5R1/SLC35A1/PRKAA1/SLC25A19/SLC1A7/SLC12A2/SLC38A3/CA4	31
BP	GO:0042307	positive regulation of protein import into nucleus	7/956	39/18800	0.00317271	0.0414713	0.0339304	UBR5/PIK3R1/ZC3H12A/PRKCD/SMAD3/FLNA/JAK2	7
BP	GO:1900077	negative regulation of cellular response to insulin stimulus	7/956	39/18800	0.00317271	0.0414713	0.0339304	LPL/PTPN1/KANK1/SOCS3/PRKCD/MSTN/PRKAA1	7
BP	GO:0006006	glucose metabolic process	20/956	201/18800	0.00323582	0.0421926	0.0345204	PDK4/ATF3/PPARGC1A/IRS2/NNMT/MYC/HK2/SLC39A14/RORC/FOXO1/AKT2/PFKP/C1QTNF1/PFKFB1/NPY1R/LRP5/PPP4R3B/KBTBD2/PRKAA1/DYRK2	20
BP	GO:0071559	response to transforming growth factor beta	24/956	258/18800	0.00325745	0.042302	0.03461	FLCN/ZMIZ1/FOS/THBS1/CRK/HSPA5/SDCBP/STAT3/ANKRD1/TGFB3/ENG/NR3C1/CAV1/LATS2/COL4A2/SOX9/SMAD3/CX3CR1/LATS1/MSTN/MAP3K7/ITGA8/ACVR1/MEF2C	24
BP	GO:0009214	cyclic nucleotide catabolic process	4/956	13/18800	0.00328397	0.042302	0.03461	PDE10A/PDE4D/PDE7A/PDE4A	4
BP	GO:0010771	negative regulation of cell morphogenesis involved in differentiation	4/956	13/18800	0.00328397	0.042302	0.03461	KANK1/CORO1C/RCC2/ACTN4	4
BP	GO:0060213	positive regulation of nuclear-transcribed mRNA poly(A) tail shortening	4/956	13/18800	0.00328397	0.042302	0.03461	AGO2/BTG2/ZFP36/TOB1	4
BP	GO:1900025	negative regulation of substrate adhesion-dependent cell spreading	4/956	13/18800	0.00328397	0.042302	0.03461	KANK1/CORO1C/RCC2/ACTN4	4
BP	GO:0032386	regulation of intracellular transport	29/956	332/18800	0.00330844	0.0424119	0.0346999	FZD5/USP36/MYO1C/UBR5/STOM/MSN/ANXA2/PTPN1/PIK3R1/ZC3H12A/NEDD4/MAP1B/INSIG1/AKT2/XPO1/PRKCD/SMAD3/PCNT/FLNA/LRRK2/JAK2/PGAP1/FBXW7/REEP2/ARV1/PLN/PRKAA1/ABLIM3/C2CD5	29
BP	GO:0062197	cellular response to chemical stress	29/956	332/18800	0.00330844	0.0424119	0.0346999	DDIT3/RHOB/FOS/PPARGC1A/NR4A3/MYC/PRDX2/HMOX1/FOXO1/NR4A2/CYP1B1/ERRFI1/NOS3/ZC3H12A/BCL2/CAV1/EIF2AK3/PRKCD/PLEKHA1/STAT6/LRRK2/JAK2/FBXW7/CHD6/SIN3A/CPEB2/PRKAA1/VKORC1L1/EDNRA	29
BP	GO:0050810	regulation of steroid biosynthetic process	10/956	72/18800	0.00337018	0.0430994	0.0352623	ASAH1/POR/ADM/EGR1/ATP1A1/BMP6/CGA/INSIG1/ERLIN2/PRKAA1	10
BP	GO:0033962	P-body assembly	5/956	21/18800	0.0034616	0.0439515	0.0359595	NOCT/PATL1/PAN3/RC3H1/ATXN2	5
BP	GO:0051767	nitric-oxide synthase biosynthetic process	5/956	21/18800	0.0034616	0.0439515	0.0359595	CCL2/AKAP12/MAP2K6/LRRK2/JAK2	5
BP	GO:0051769	regulation of nitric-oxide synthase biosynthetic process	5/956	21/18800	0.0034616	0.0439515	0.0359595	CCL2/AKAP12/MAP2K6/LRRK2/JAK2	5
BP	GO:2001238	positive regulation of extrinsic apoptotic signaling pathway	8/956	50/18800	0.00348289	0.0441166	0.0360946	ATF3/TNFRSF12A/THBS1/TIMP3/SRPX/CAV1/TRAF2/PEA15	8
BP	GO:2001244	positive regulation of intrinsic apoptotic signaling pathway	9/956	61/18800	0.00351178	0.0443626	0.0362959	FLCN/DDIT3/MYC/S100A9/EIF5A/S100A8/CAV1/FBXW7/PLAGL2	9
BP	GO:0045671	negative regulation of osteoclast differentiation	6/956	30/18800	0.00353567	0.0443626	0.0362959	PIK3R1/UBASH3B/FSTL3/FBXW7/PIAS3/LRRC17	6
BP	GO:0060325	face morphogenesis	6/956	30/18800	0.00353567	0.0443626	0.0362959	ARID5B/TGFB3/CRISPLD2/CSRNP1/PLEKHA1/RAB3GAP1	6
BP	GO:1900101	regulation of endoplasmic reticulum unfolded protein response	6/956	30/18800	0.00353567	0.0443626	0.0362959	HSPA5/PTPN1/PIK3R1/TMEM33/ATF6B/WFS1	6
BP	GO:0014902	myotube differentiation	14/956	122/18800	0.00363101	0.0454517	0.0371869	MYF6/CD9/MYH9/KLHL40/MYOF/IL4R/BCL2/HDAC9/MIR206/JAM2/BCL9/MAMSTR/BHLHE41/MEF2C	14
BP	GO:0042176	regulation of protein catabolic process	33/956	395/18800	0.00364207	0.0454831	0.0372126	CBFA2T3/TIMP3/ASB5/MSN/SDCBP/FOXO1/ANXA2/PSME2/HERPUD1/KLHL40/NEDD4/DESI1/CAV1/CEBPA/TIMP1/PTTG1IP/TRIB1/XPO1/SOX9/SMAD3/FLNA/TNFRSF1B/RAB7A/LRRK2/FBXW7/AGAP2/LATS1/NOP53/SF3B3/GLMN/CAMLG/UBXN2A/SOCS4	33
BP	GO:0097009	energy homeostasis	7/956	40/18800	0.00368007	0.04585	0.0375128	FLCN/PPARGC1A/NR4A3/FOXO1/STAT3/PRKAA1/CRTC3	7
BP	GO:0048662	negative regulation of smooth muscle cell proliferation	10/956	73/18800	0.00373138	0.0463807	0.037947	PPARGC1A/HMOX1/GNA13/CNN1/TGFB3/NOS3/CDKN1A/TRIB1/APLN/MEF2C	10
BP	GO:0002274	myeloid leukocyte activation	22/956	232/18800	0.0037522	0.0465308	0.0380698	ANXA3/MT1G/STXBP1/CSF1/UNC13D/THBS1/NR4A3/HMOX1/CD93/ZC3H12A/IL4R/NDRG1/BATF3/CEBPA/PRKCD/FGR/IFNGR1/CD300A/LRRK2/JAK2/CX3CR1/CRTC3	22
BP	GO:0002062	chondrocyte differentiation	13/956	110/18800	0.00385762	0.0477269	0.0390484	POR/CHSY1/ZBTB16/SLC39A14/SERPINH1/BMP6/RUNX1/EIF2AK3/SOX9/SMAD3/AXIN2/NFIB/MEF2C	13
BP	GO:0042063	gliogenesis	26/956	291/18800	0.00388925	0.0480065	0.0392772	GPR157/CSF1/ZMIZ1/MYC/CCL2/S100A9/CD9/KLF15/STAT3/S100A8/CDK6/NDRG1/GPR183/LAMB1/AKT2/RHEB/CERS2/SOX9/IFNGR1/TNFRSF1B/NCSTN/KDM4A/CX3CR1/DUSP10/NFIB/SYNJ1	26
BP	GO:1901342	regulation of vasculature development	30/956	351/18800	0.00390439	0.0480819	0.0393389	ANXA3/AGO2/VEGFA/ANGPTL4/ADM/MIR29A/RHOB/ETS1/THBS1/HMOX1/HK2/GADD45A/ADAMTS9/STAT3/NRP1/CYP1B1/TEK/ENG/NOS3/ZC3H12A/RUNX1/THBS2/COL4A2/ANGPT2/ADAMTS1/SERPINE1/ITGA5/RHOJ/CX3CR1/SLC12A2	30
BP	GO:0032731	positive regulation of interleukin-1 beta production	9/956	62/18800	0.00392696	0.0480947	0.0393493	FZD5/LPL/EGR1/STAT3/IFI16/SMAD3/NOD1/JAK2/MIR206	9
BP	GO:0008347	glial cell migration	8/956	51/18800	0.00395063	0.0480947	0.0393493	CSF1/ZMIZ1/CCL2/CD9/GPR183/LAMB1/CERS2/CX3CR1	8
BP	GO:0045668	negative regulation of osteoblast differentiation	8/956	51/18800	0.00395063	0.0480947	0.0393493	NOCT/CDK6/CRIM1/SOX9/SMAD3/TOB1/LRP5/AXIN2	8
BP	GO:0045778	positive regulation of ossification	8/956	51/18800	0.00395063	0.0480947	0.0393493	FAM20C/ZBTB16/TGFB3/BMP6/SMAD3/ACVR2A/ACVR1/MEF2C	8
BP	GO:0051496	positive regulation of stress fiber assembly	8/956	51/18800	0.00395063	0.0480947	0.0393493	SDC4/NRP1/TGFB3/S100A10/SMAD3/RHOC/SYNPO2L/FHOD1	8
BP	GO:0048015	phosphatidylinositol-mediated signaling	18/956	177/18800	0.00402314	0.0488655	0.03998	UNC5B/CSF3/PIK3R1/TEK/NEDD4/PIP5K1C/SOX9/PLCL1/FGR/PLEKHA1/JAK2/PIK3IP1/NOP53/MIR206/KBTBD2/PIK3C2B/PLCD4/PEAR1	18
BP	GO:0120162	positive regulation of cold-induced thermogenesis	12/956	98/18800	0.00403776	0.0489313	0.0400339	VEGFA/LPIN1/CEBPB/PPARGC1A/ESRRG/ADIPOR2/UCP2/IL4R/CAV1/CMKLR1/STAT6/JAK2	12
BP	GO:0043535	regulation of blood vessel endothelial cell migration	16/956	150/18800	0.00407886	0.0493172	0.0403495	VEGFA/MMRN2/ETS1/THBS1/HMOX1/GADD45A/NRP1/NOS3/ANGPT2/FBXW7/RHOJ/HDAC9/MIR206/STARD13/MEOX2/MEF2C	16
BP	GO:0048640	negative regulation of developmental growth	13/956	111/18800	0.00417146	0.0499824	0.0408938	SEMA3G/SEMA6B/NRP1/JARID2/CDKN1A/CGA/STC2/SPAG9/SEMA6D/RYK/SEMA6C/MSTN/DUSP10	13
BP	GO:0071347	cellular response to interleukin-1	13/956	111/18800	0.00417146	0.0499824	0.0408938	CEBPB/MYC/EGR1/CCL2/ANKRD1/ZC3H12A/TOLLIP/AKAP12/IL1R1/SOX9/RC3H1/TANK/MAP3K7	13
BP	GO:0072009	nephron epithelium development	13/956	111/18800	0.00417146	0.0499824	0.0408938	VEGFA/LAMA5/GZF1/MYC/KLF15/PECAM1/PODXL/BCL2/SOX9/EDNRB/KLHL3/EDNRA/MEF2C	13
BP	GO:1905037	autophagosome organization	13/956	111/18800	0.00417146	0.0499824	0.0408938	GABARAPL3/GABARAPL1/TP53INP2/C9orf72/STX12/RAB7A/LRRK2/AP4M1/RAB3GAP1/MTMR3/UBXN2A/TMEM41B/ATG16L1	13
BP	GO:0008202	steroid metabolic process	28/956	323/18800	0.0042781	0.0507735	0.041541	ASAH1/POR/ADM/LSS/PRKAG2/EGR1/IDI1/PIP4P1/RORC/ATP1A1/CYP1B1/BMP6/HSD17B10/CGA/NPC1/INSIG1/CEBPA/EDNRB/HSD3B7/PLEKHA1/SOAT1/ERLIN2/CYP2R1/ARV1/CYB5R1/LRP5/SC5D/PRKAA1	28
BP	GO:0002363	alpha-beta T cell lineage commitment	5/956	22/18800	0.00429475	0.0507735	0.041541	IL6R/STAT3/BCL2/STAT6/CTSL	5
BP	GO:0043369	CD4-positive or CD8-positive alpha-beta T cell lineage commitment	5/956	22/18800	0.00429475	0.0507735	0.041541	IL6R/STAT3/BCL2/STAT6/CTSL	5
BP	GO:0046058	cAMP metabolic process	5/956	22/18800	0.00429475	0.0507735	0.041541	ADCY3/PDE10A/PDE4D/PDE7A/PDE4A	5
BP	GO:0061042	vascular wound healing	5/956	22/18800	0.00429475	0.0507735	0.041541	VEGFA/MCAM/ADIPOR2/SERPINE1/SLC12A2	5
BP	GO:0140467	integrated stress response signaling	5/956	22/18800	0.00429475	0.0507735	0.041541	DDIT3/HSPA5/PTPN1/EIF2AK3/TMEM33	5
BP	GO:0050900	leukocyte migration	32/956	384/18800	0.00431055	0.0508309	0.041588	IL6R/VEGFA/ITGA2/CSF1/ASB2/THBS1/HMOX1/CCL2/S100A9/CRK/BSG/MSN/CD9/MYH9/DUSP1/PECAM1/S100A8/S1PR1/GPR183/CMKLR1/PIP5K1C/IL1R1/SERPINE1/EDNRB/SELL/HSD3B7/CD300A/MIA3/CX3CR1/MSTN/JAM2/SLC12A2	32
BP	GO:0051893	regulation of focal adhesion assembly	9/956	63/18800	0.00437956	0.0508309	0.041588	VEGFA/THBS1/SDC4/NRP1/TEK/S100A10/CORO1C/RCC2/SMAD3	9
BP	GO:0071806	protein transmembrane transport	9/956	63/18800	0.00437956	0.0508309	0.041588	SEC61B/HSPA5/TRAM2/TIMM44/AKT2/EDNRB/AP4M1/EDNRA/C2CD5	9
BP	GO:0090109	regulation of cell-substrate junction assembly	9/956	63/18800	0.00437956	0.0508309	0.041588	VEGFA/THBS1/SDC4/NRP1/TEK/S100A10/CORO1C/RCC2/SMAD3	9
BP	GO:1990830	cellular response to leukemia inhibitory factor	12/956	99/18800	0.00438773	0.0508309	0.041588	HNRNPU/ARID5B/PTP4A3/HK2/GFPT2/JARID2/SLC25A5/SOCS3/RNF125/PFKP/MTF2/UBXN2A	12
BP	GO:0002467	germinal center formation	4/956	14/18800	0.00441426	0.0508309	0.041588	UNC13D/BCL3/RC3H1/MEF2C	4
BP	GO:0030007	cellular potassium ion homeostasis	4/956	14/18800	0.00441426	0.0508309	0.041588	ATP1A1/ATP1B3/KCNJ2/SLC12A2	4
BP	GO:0031958	corticosteroid receptor signaling pathway	4/956	14/18800	0.00441426	0.0508309	0.041588	NR3C1/NEDD4/JAK2/CLOCK	4
BP	GO:0032352	positive regulation of hormone metabolic process	4/956	14/18800	0.00441426	0.0508309	0.041588	POR/ADM/EGR1/BMP6	4
BP	GO:0072531	pyrimidine-containing compound transmembrane transport	4/956	14/18800	0.00441426	0.0508309	0.041588	SLC19A2/SLC28A1/SLC25A33/SLC25A19	4
BP	GO:1901722	regulation of cell proliferation involved in kidney development	4/956	14/18800	0.00441426	0.0508309	0.041588	IL6R/FLCN/MYC/EGR1	4
BP	GO:1902043	positive regulation of extrinsic apoptotic signaling pathway via death domain receptors	4/956	14/18800	0.00441426	0.0508309	0.041588	ATF3/THBS1/TIMP3/PEA15	4
BP	GO:0072503	cellular divalent inorganic cation homeostasis	39/956	494/18800	0.00443784	0.0509921	0.0417199	MT1G/MT1DP/GPR157/SLC30A2/TRPM7/ADM/SLC35G1/DDIT3/MT1H/ITPR3/MT2A/PDE4D/MT1X/S100A9/SLC39A14/MT1M/DIAPH1/GNA13/HERPUD1/UBASH3B/S100A8/S1PR1/BCL2/STC2/CAV1/FPR3/MT1A/CMKLR1/EDNRB/SMAD3/C1QTNF1/TPCN1/JAK2/CX3CR1/CDH23/ADRA1B/WFS1/PLN/EDNRA	39
BP	GO:0070169	positive regulation of biomineral tissue development	8/956	52/18800	0.00446538	0.0510931	0.0418025	FAM20C/CEBPB/TGFB3/BMP6/SMAD3/ACVR2A/ACVR1/MEF2C	8
BP	GO:0009855	determination of bilateral symmetry	15/956	138/18800	0.00446584	0.0510931	0.0418025	DDIT3/SETDB2/ASB2/ENG/GALNT11/SMAD3/TBX3/CC2D2A/BBS4/RTTN/ACVR2A/MKKS/ACVR1/DISP1/MEF2C	15
BP	GO:0031330	negative regulation of cellular catabolic process	24/956	265/18800	0.00456725	0.0521412	0.04266	USP36/HNRNPU/NOCT/TIMP3/HMOX1/ZFP36/SMG1/SDCBP/ANXA2/STAT3/LARP1/KLHL40/BCL2/NPC1/TIMP1/TRAF2/TOB1/LRRK2/KDM4A/ANGEL2/NOP53/AXIN2/CAMLG/PARN	24
BP	GO:1990823	response to leukemia inhibitory factor	12/956	100/18800	0.00476158	0.0542433	0.0443799	HNRNPU/ARID5B/PTP4A3/HK2/GFPT2/JARID2/SLC25A5/SOCS3/RNF125/PFKP/MTF2/UBXN2A	12
BP	GO:0009799	specification of symmetry	15/956	139/18800	0.00477758	0.0543092	0.0444338	DDIT3/SETDB2/ASB2/ENG/GALNT11/SMAD3/TBX3/CC2D2A/BBS4/RTTN/ACVR2A/MKKS/ACVR1/DISP1/MEF2C	15
BP	GO:0009266	response to temperature stimulus	18/956	180/18800	0.00479927	0.0544395	0.0445404	ADM/FOS/THBS1/HMOX1/IER5/LPL/FOXO1/UCP3/DNAJB1/NOS3/UCP2/EIF2AK3/ACOT11/DNAJC3/MSTN/PRKAA1/LXN/NR2F6	18
BP	GO:0031638	zymogen activation	9/956	64/18800	0.00487179	0.0546226	0.0446903	THBS1/ANXA2/IFI16/S100A10/RUNX1/PLAU/SERPINE1/CTSL/HGFAC	9
BP	GO:0032507	maintenance of protein location in cell	9/956	64/18800	0.00487179	0.0546226	0.0446903	HNRNPU/DBN1/HK2/TMSB10/HSPA5/SRGN/CAV1/INSIG1/BBS4	9
BP	GO:0010907	positive regulation of glucose metabolic process	7/956	42/18800	0.00487702	0.0546226	0.0446903	PPARGC1A/IRS2/NNMT/FOXO1/AKT2/PPP4R3B/DYRK2	7
BP	GO:0030501	positive regulation of bone mineralization	7/956	42/18800	0.00487702	0.0546226	0.0446903	FAM20C/TGFB3/BMP6/SMAD3/ACVR2A/ACVR1/MEF2C	7
BP	GO:1904591	positive regulation of protein import	7/956	42/18800	0.00487702	0.0546226	0.0446903	UBR5/PIK3R1/ZC3H12A/PRKCD/SMAD3/FLNA/JAK2	7
BP	GO:1904706	negative regulation of vascular associated smooth muscle cell proliferation	7/956	42/18800	0.00487702	0.0546226	0.0446903	HMOX1/GNA13/CNN1/TGFB3/CDKN1A/APLN/MEF2C	7
BP	GO:0048754	branching morphogenesis of an epithelial tube	16/956	153/18800	0.00494724	0.0550861	0.0450694	VEGFA/CSF1/LAMA5/GZF1/MYC/CLIC4/GNA13/NRP1/ENG/BCL2/COL4A1/SOX9/TBX3/LRP5/EDNRA/ACVR1	16
BP	GO:0043304	regulation of mast cell degranulation	6/956	32/18800	0.00494946	0.0550861	0.0450694	STXBP1/UNC13D/HMOX1/IL4R/FGR/CD300A	6
BP	GO:0071353	cellular response to interleukin-4	6/956	32/18800	0.00494946	0.0550861	0.0450694	NFIL3/HSPA5/CDK4/IL4R/TUBA1B/STAT6	6
BP	GO:0002931	response to ischemia	8/956	53/18800	0.00503012	0.0556345	0.0455182	CSF1/EGR1/HK2/CPEB4/BCL2/CAV1/MAP2K6/CX3CR1	8
BP	GO:0071385	cellular response to glucocorticoid stimulus	8/956	53/18800	0.00503012	0.0556345	0.0455182	HNRNPU/ZFP36/CYP1B1/ERRFI1/NR3C1/JAK2/MSTN/ACVR1	8
BP	GO:0110151	positive regulation of biomineralization	8/956	53/18800	0.00503012	0.0556345	0.0455182	FAM20C/CEBPB/TGFB3/BMP6/SMAD3/ACVR2A/ACVR1/MEF2C	8
BP	GO:0048017	inositol lipid-mediated signaling	18/956	181/18800	0.00508378	0.0561114	0.0459083	UNC5B/CSF3/PIK3R1/TEK/NEDD4/PIP5K1C/SOX9/PLCL1/FGR/PLEKHA1/JAK2/PIK3IP1/NOP53/MIR206/KBTBD2/PIK3C2B/PLCD4/PEAR1	18
BP	GO:0014896	muscle hypertrophy	12/956	101/18800	0.00516043	0.0568396	0.0465041	NR4A3/FOXO1/TRIM63/KLF15/AKAP13/JARID2/ERRFI1/PDLIM5/SMAD3/TNFRSF1B/KDM4A/MSTN	12
BP	GO:0033157	regulation of intracellular protein transport	21/956	224/18800	0.00519953	0.0571518	0.0467596	FZD5/USP36/MYO1C/UBR5/STOM/PTPN1/PIK3R1/ZC3H12A/INSIG1/AKT2/XPO1/PRKCD/SMAD3/PCNT/FLNA/LRRK2/JAK2/FBXW7/PRKAA1/ABLIM3/C2CD5	21
BP	GO:0010893	positive regulation of steroid biosynthetic process	5/956	23/18800	0.00526148	0.0575487	0.0470843	POR/ADM/BMP6/CGA/PRKAA1	5
BP	GO:0051957	positive regulation of amino acid transport	5/956	23/18800	0.00526148	0.0575487	0.0470843	STXBP1/SLC6A1/RAB3GAP1/SLC12A2/SLC38A3	5
BP	GO:0016125	sterol metabolic process	16/956	154/18800	0.00526809	0.0575487	0.0470843	POR/LSS/PRKAG2/IDI1/PIP4P1/CYP1B1/NPC1/INSIG1/CEBPA/SOAT1/ERLIN2/ARV1/CYB5R1/LRP5/SC5D/PRKAA1	16
BP	GO:0003170	heart valve development	9/956	65/18800	0.00540591	0.0588127	0.0481184	ADAMTS9/HEY1/NOS3/PRDM1/SOX9/TNFRSF1B/ZBTB14/ACVR1/MEF2C	9
BP	GO:0070613	regulation of protein processing	9/956	65/18800	0.00540591	0.0588127	0.0481184	THBS1/ANXA2/MYH9/S100A10/RUNX1/SERPINE1/CHAC1/LRRK2/PRKACB	9
BP	GO:0040029	regulation of gene expression epigenetic	15/956	141/18800	0.00545404	0.0591349	0.048382	HNRNPU/WBP2/SETDB2/JARID2/IFI16/SETDB1/TET1/SIN3A/FAM172A/ARID4B/DNMT3A/BAZ2A/GLMN/SMARCD1/EXOSC10	15
BP	GO:0000082	G1/S transition of mitotic cell cycle	21/956	225/18800	0.00546886	0.0591349	0.048382	MIR29A/BACH1/MYC/CCL2/PSME2/CDK4/CDKN1A/CDK6/BCL2/SLFN11/LATS2/KLF11/ADAMTS1/RBBP8/NPAT/CTDSP2/PRMT2/LATS1/CPSF3/BRD7/ACVR1	21
BP	GO:0050920	regulation of chemotaxis	21/956	225/18800	0.00546886	0.0591349	0.048382	IL6R/SEMA3G/VEGFA/ITGA2/SEMA6B/CSF1/THBS1/CCL2/NRP1/DUSP1/S1PR1/GPR183/ANGPT2/CMKLR1/SERPINE1/SMAD3/SEMA6D/CX3CR1/RYK/SEMA6C/MSTN	21
BP	GO:0007368	determination of left/right symmetry	14/956	128/18800	0.00558538	0.0602723	0.0493126	SETDB2/ASB2/ENG/GALNT11/SMAD3/TBX3/CC2D2A/BBS4/RTTN/ACVR2A/MKKS/ACVR1/DISP1/MEF2C	14
BP	GO:0014888	striated muscle adaptation	8/956	54/18800	0.00564789	0.0608234	0.0497635	FOXO1/TRIM63/KLF15/ERRFI1/SMAD3/KDM4A/MSTN/CAMK2G	8
BP	GO:0043405	regulation of MAP kinase activity	18/956	183/18800	0.00569428	0.0611991	0.0500709	VEGFA/FZD5/KSR1/SH2B3/THBS1/AKAP13/PTPN1/DUSP1/CAV1/TRIB1/MAP2K6/PRKCD/TRAF2/CD300A/LRRK2/SPRY3/DUSP10/MAP3K7	18
BP	GO:0032259	methylation	31/956	376/18800	0.00572043	0.0613562	0.0501994	MIR29A/SETDB2/FOS/BTG2/NNMT/MYC/JARID2/HSD17B10/PRDM1/GATAD2A/BMT2/SETDB1/VIRMA/TARBP1/KDM4A/TET1/PRMT2/KMT5B/METTL24/N6AMT1/ARID4B/NDUFAF5/DNMT3A/BAZ2A/CMTR1/CBLL1/KANSL2/KANSL3/METTL25/MTF2/EEF1AKMT2	31
BP	GO:0046321	positive regulation of fatty acid oxidation	4/956	15/18800	0.0057799	0.0614982	0.0503156	PPARGC1A/IRS2/NR4A3/AKT2	4
BP	GO:0060211	regulation of nuclear-transcribed mRNA poly(A) tail shortening	4/956	15/18800	0.0057799	0.0614982	0.0503156	AGO2/BTG2/ZFP36/TOB1	4
BP	GO:1900102	negative regulation of endoplasmic reticulum unfolded protein response	4/956	15/18800	0.0057799	0.0614982	0.0503156	HSPA5/PTPN1/ATF6B/WFS1	4
BP	GO:1902287	semaphorin-plexin signaling pathway involved in axon guidance	4/956	15/18800	0.0057799	0.0614982	0.0503156	PLXNA2/NRP1/PLXNC1/EDNRA	4
BP	GO:0033044	regulation of chromosome organization	20/956	212/18800	0.00587498	0.062385	0.0510412	PTTG2/HNRNPU/SETDB2/MYC/SMG1/MAD2L1BP/DUSP1/KNTC1/SETDB1/CDK5RAP2/SIN3A/DCP2/HMBOX1/AXIN2/PARN/CDC23/CDC16/MAPKAPK5/XRN1/EXOSC10	20
BP	GO:0010812	negative regulation of cell-substrate adhesion	9/956	66/18800	0.0059842	0.0634182	0.0518865	ADAM15/THBS1/PIK3R1/KANK1/ANGPT2/CORO1C/RCC2/ACTN4/SERPINE1	9
BP	GO:1903533	regulation of protein targeting	10/956	78/18800	0.00602131	0.0635733	0.0520134	FZD5/USP36/MYO1C/STOM/AKT2/LRRK2/FBXW7/PRKAA1/ABLIM3/C2CD5	10
BP	GO:0031214	biomineral tissue development	17/956	170/18800	0.00602273	0.0635733	0.0520134	FAM20C/CEBPB/SLC20A1/HEY1/TGFB3/SRGN/NOS3/BMP6/S1PR1/EIF2AK3/SOX9/FGR/SMAD3/AXIN2/ACVR2A/ACVR1/MEF2C	17
BP	GO:0071674	mononuclear cell migration	19/956	199/18800	0.00629409	0.0663001	0.0542444	IL6R/CSF1/ASB2/THBS1/CCL2/CRK/MSN/DUSP1/PECAM1/S1PR1/GPR183/CMKLR1/SERPINE1/HSD3B7/MIA3/CX3CR1/MSTN/JAM2/SLC12A2	19
BP	GO:1905517	macrophage migration	8/956	55/18800	0.00632178	0.0663001	0.0542444	CSF1/THBS1/CCL2/CD9/CMKLR1/EDNRB/CX3CR1/MSTN	8
BP	GO:0097178	ruffle assembly	7/956	44/18800	0.00634538	0.0663001	0.0542444	KANK1/CAV1/CORO1C/RCC2/ABI3/ARHGAP24/SH3YL1	7
BP	GO:1903573	negative regulation of response to endoplasmic reticulum stress	7/956	44/18800	0.00634538	0.0663001	0.0542444	HSPA5/HERPUD1/BCL2L1/PTPN1/ATF6B/LRRK2/WFS1	7
BP	GO:0045638	negative regulation of myeloid cell differentiation	11/956	91/18800	0.00637189	0.0663001	0.0542444	ZBTB16/MYC/ZFP36/PIK3R1/UBASH3B/CDK6/TRIB1/FSTL3/FBXW7/PIAS3/LRRC17	11
BP	GO:1901863	positive regulation of muscle tissue development	5/956	24/18800	0.00637246	0.0663001	0.0542444	PPARGC1A/MYF6/BCL2/PRKAA1/MEF2C	5
BP	GO:2000209	regulation of anoikis	5/956	24/18800	0.00637246	0.0663001	0.0542444	PDK4/BCL2/PTRH2/CAV1/ITGA5	5
BP	GO:0051099	positive regulation of binding	17/956	171/18800	0.00638077	0.0663001	0.0542444	ITGA2/CSF3/MYC/MAPRE1/ANXA2/NRP1/S100A10/CAV1/PLAUR/DERL1/PLCL1/LRRK2/JAK2/EPB41/NVL/HMBOX1/MFNG	17
BP	GO:0032103	positive regulation of response to external stimulus	35/956	442/18800	0.00648721	0.0672748	0.0550418	IL6R/VEGFA/ITGA2/CSF1/ETS1/CEBPB/THBS1/LPL/S100A9/NRP1/THBD/IFI16/BMP6/S100A8/S1PR1/NFKBIZ/CEBPA/CMKLR1/PUM2/SERPINE1/SMAD3/FLNA/NOD1/SLC15A4/LRRK2/JAK2/CX3CR1/SIN3A/MSTN/CDK19/DDX60/TBK1/MIR206/CLOCK/MAP3K7	35
BP	GO:0045446	endothelial cell differentiation	13/956	117/18800	0.00651355	0.0673378	0.0550933	VEGFA/PDE4D/CLIC4/MSN/HEY1/NRP1/MYADM/PECAM1/BMP6/S1PR1/EDNRB/EDNRA/ACVR1	13
BP	GO:0019218	regulation of steroid metabolic process	12/956	104/18800	0.0065186	0.0673378	0.0550933	ASAH1/POR/ADM/EGR1/RORC/ATP1A1/BMP6/CGA/INSIG1/ERLIN2/ARV1/PRKAA1	12
BP	GO:0009410	response to xenobiotic stimulus	33/956	411/18800	0.00659144	0.0679057	0.055558	POR/ITGA2/CES3/NCEH1/FOS/THBS1/NNMT/MYC/HMOX1/LPL/BCAR3/HSPA5/RORC/ATP1A1/ANKRD1/CYP1B1/ENG/CDK4/MAP1B/FOSB/BCL2/NPC1/PNP/MAP2K6/PAM/CYP2R1/N6AMT1/FMO2/OGG1/DNMT3A/PDE4A/PRKAA1/MEF2C	33
BP	GO:1902475	L-alpha-amino acid transmembrane transport	9/956	67/18800	0.00660899	0.0679057	0.055558	SLC25A18/SLC38A1/SLC7A5/SLC3A2/SLC7A8/SLC7A1/SLC15A4/SLC1A7/SLC38A3	9
BP	GO:0051592	response to calcium ion	15/956	144/18800	0.00661187	0.0679057	0.055558	ALG2/AQP3/ITPR3/FOS/THBS1/CLIC4/JUNB/HSPA5/NEDD4/FOSB/CAV1/NCSTN/SLC6A1/PRKAA1/MEF2C	15
BP	GO:0032743	positive regulation of interleukin-2 production	6/956	34/18800	0.00673916	0.0684204	0.0559791	PDE4D/RUNX1/PNP/TRAF2/GLMN/MAP3K7	6
BP	GO:0033006	regulation of mast cell activation involved in immune response	6/956	34/18800	0.00673916	0.0684204	0.0559791	STXBP1/UNC13D/HMOX1/IL4R/FGR/CD300A	6
BP	GO:0043276	anoikis	6/956	34/18800	0.00673916	0.0684204	0.0559791	PDK4/BCL2/PTRH2/CAV1/ITGA5/MAP3K7	6
BP	GO:0060323	head morphogenesis	6/956	34/18800	0.00673916	0.0684204	0.0559791	ARID5B/TGFB3/CRISPLD2/CSRNP1/PLEKHA1/RAB3GAP1	6
BP	GO:0070670	response to interleukin-4	6/956	34/18800	0.00673916	0.0684204	0.0559791	NFIL3/HSPA5/CDK4/IL4R/TUBA1B/STAT6	6
BP	GO:1904893	negative regulation of receptor signaling pathway via STAT	6/956	34/18800	0.00673916	0.0684204	0.0559791	SH2B3/SOCS3/CAV1/BCL3/MIR99A/MIRLET7C	6
BP	GO:0110148	biomineralization	17/956	172/18800	0.00675585	0.0684592	0.0560109	FAM20C/CEBPB/SLC20A1/HEY1/TGFB3/SRGN/NOS3/BMP6/S1PR1/EIF2AK3/SOX9/FGR/SMAD3/AXIN2/ACVR2A/ACVR1/MEF2C	17
BP	GO:0019217	regulation of fatty acid metabolic process	11/956	92/18800	0.00691413	0.06993	0.0572142	PDK4/PPARGC1A/IRS2/NR4A3/PRKAG2/ELOVL5/CAV1/INSIG1/AKT2/SOX9/ERLIN2	11
BP	GO:0043500	muscle adaptation	13/956	118/18800	0.00698947	0.0704242	0.0576185	NR4A3/HMOX1/FOXO1/TRIM63/KLF15/JARID2/ERRFI1/NOS3/SMAD3/TNFRSF1B/KDM4A/MSTN/CAMK2G	13
BP	GO:1904019	epithelial cell apoptotic process	13/956	118/18800	0.00698947	0.0704242	0.0576185	ANGPTL4/THBS1/HMOX1/ZFP36/CCL2/BCL2L1/TEK/SERPINE1/JAK2/DNMT3A/WFS1/PRKAA1/EDNRA	13
BP	GO:0006865	amino acid transport	15/956	145/18800	0.0070389	0.0707882	0.0579163	SLC25A18/STXBP1/MYC/SLC38A1/SLC7A5/SLC3A2/SLC7A8/LRRC8A/SLC7A1/SLC15A4/SLC6A1/RAB3GAP1/SLC1A7/SLC12A2/SLC38A3	15
BP	GO:0031529	ruffle organization	8/956	56/18800	0.00705489	0.0708151	0.0579383	KANK1/CAV1/CORO1C/RCC2/ABI3/PLEKHA1/ARHGAP24/SH3YL1	8
BP	GO:0050866	negative regulation of cell activation	20/956	216/18800	0.00719158	0.0718243	0.058764	IRF1/SH2B3/CEBPB/SDC4/PRDX2/HMOX1/CD9/THBD/NOS3/ZC3H12A/UBASH3B/IL4R/RUNX1/PRKCD/FGR/C1QTNF1/CD300A/TMEM131L/RC3H1/GLMN	20
BP	GO:0033003	regulation of mast cell activation	7/956	45/18800	0.00719214	0.0718243	0.058764	STXBP1/UNC13D/NR4A3/HMOX1/IL4R/FGR/CD300A	7
BP	GO:0001570	vasculogenesis	10/956	80/18800	0.00719593	0.0718243	0.058764	RIN2/VEGFA/ADM/ZMIZ1/JUNB/HEY1/ENG/CAV1/FBXW7/GLMN	10
BP	GO:0046626	regulation of insulin receptor signaling pathway	9/956	68/18800	0.00728263	0.0724179	0.0592497	PTPN1/PIK3R1/KANK1/SIK2/SOCS3/CDK4/PRKCD/MSTN/PRKAA1	9
BP	GO:1903317	regulation of protein maturation	9/956	68/18800	0.00728263	0.0724179	0.0592497	THBS1/ANXA2/MYH9/S100A10/RUNX1/SERPINE1/CHAC1/LRRK2/PRKACB	9
BP	GO:0034349	glial cell apoptotic process	4/956	16/18800	0.00740045	0.0729081	0.0596508	CCL2/AKAP12/PRKCD/TRAF2	4
BP	GO:0051238	sequestering of metal ion	4/956	16/18800	0.00740045	0.0729081	0.0596508	SLC30A2/FTL/S100A9/S100A8	4
BP	GO:1901163	regulation of trophoblast cell migration	4/956	16/18800	0.00740045	0.0729081	0.0596508	AGO2/VEGFA/TIMP1/ARHGDIB	4
BP	GO:1902285	semaphorin-plexin signaling pathway involved in neuron projection guidance	4/956	16/18800	0.00740045	0.0729081	0.0596508	PLXNA2/NRP1/PLXNC1/EDNRA	4
BP	GO:1903975	regulation of glial cell migration	4/956	16/18800	0.00740045	0.0729081	0.0596508	CSF1/GPR183/CERS2/CX3CR1	4
BP	GO:1901361	organic cyclic compound catabolic process	38/956	494/18800	0.00746042	0.073265	0.0599428	AGO2/PDE10A/HNRNPU/NOCT/BTG2/PDE4D/HMOX1/ZFP36/SMPDL3A/SMG1/SAMD4A/LARP1/ZC3H12A/ZCCHC8/PDE7A/PATL1/PNP/PUM2/PRKCD/TRAF2/TNFRSF1B/TOB1/EIF4A3/CECR2/PAN3/TET1/ANGEL2/RC3H1/OGG1/DCP2/PDE4A/NUDT12/AXIN2/PARN/XRN1/SMUG1/UPF2/EXOSC10	38
BP	GO:0002819	regulation of adaptive immune response	18/956	188/18800	0.00748549	0.073265	0.0599428	FZD5/IL18R1/IRF1/ZC3H12A/IL4R/NFKBIZ/IL1R1/MR1/TRAF2/STAT6/TNFRSF1B/SLC15A4/KMT5B/RC3H1/DUSP10/MAP3K7/MEF2C/DENND1B	18
BP	GO:0062013	positive regulation of small molecule metabolic process	15/956	146/18800	0.00748772	0.073265	0.0599428	POR/ADM/PPARGC1A/IRS2/NR4A3/NNMT/MYC/FOXO1/NOS3/BMP6/ELOVL5/AKT2/PPP4R3B/PRKAA1/DYRK2	15
BP	GO:0045185	maintenance of protein location	11/956	93/18800	0.00749176	0.073265	0.0599428	HNRNPU/DBN1/HK2/TMSB10/HSPA5/SRGN/CAV1/INSIG1/FLNA/LATS1/BBS4	11
BP	GO:0010634	positive regulation of epithelial cell migration	17/956	174/18800	0.00755946	0.0737914	0.0603735	ANXA3/RIN2/VEGFA/ITGA2/MIR29A/RHOB/ETS1/THBS1/HMOX1/NRP1/TEK/NOS3/ZC3H12A/SOX9/PLPP3/RHOJ/HDAC9	17
BP	GO:0033233	regulation of protein sumoylation	5/956	25/18800	0.00763811	0.074151	0.0606677	ZMIZ1/EGR1/TOLLIP/UBA2/PIAS3	5
BP	GO:0060396	growth hormone receptor signaling pathway	5/956	25/18800	0.00763811	0.074151	0.0606677	STAT3/PTPN1/PIK3R1/STAT6/JAK2	5
BP	GO:1905523	positive regulation of macrophage migration	5/956	25/18800	0.00763811	0.074151	0.0606677	CSF1/THBS1/CMKLR1/CX3CR1/MSTN	5
BP	GO:0006417	regulation of translation	36/956	463/18800	0.0076976	0.0744661	0.0609255	AGO2/ITGA2/HNRNPU/MIR29A/NOCT/BTG2/THBS1/ZFP36/CPEB4/EIF5A/SAMD4A/LARP1/CYP1B1/ZC3H12A/KBTBD8/EIF2AK3/AKT2/PATL1/MKNK2/PUM2/BCL3/DNAJC3/TOB1/EIF4A3/PAN3/CPEB2/EIF5/RC3H1/DCP2/SARNP/RBM3/ATXN2/PARN/MAPKAPK5/XRN1/EIF2AK2	36
BP	GO:0051223	regulation of protein transport	38/956	495/18800	0.00769915	0.0744661	0.0609255	FZD5/USP36/MYO1C/UBR5/STOM/SLC9B2/RHBDF2/IRS2/PIM3/ANKRD1/PTPN1/TGFB3/PIK3R1/ZC3H12A/BMP6/UCP2/INSIG1/FRMD4A/AKT2/XPO1/PRKCD/LRRC8A/SMAD3/PCNT/FLNA/APBB3/PAM/LRRK2/JAK2/FBXW7/LRP5/CLOCK/PRKAA1/ABLIM3/SLC12A2/C2CD5/DISP1/MYH10	38
BP	GO:0002697	regulation of immune effector process	29/956	353/18800	0.00771256	0.0744661	0.0609255	FZD5/STXBP1/IL18R1/UNC13D/FCN3/NR4A3/HMOX1/CRK/TGFB3/SLC7A5/ZC3H12A/IL4R/NFKBIZ/IL1R1/MR1/TRAF2/FGR/CD300A/STAT6/TNFRSF1B/SLC15A4/CX3CR1/KMT5B/DDX60/RC3H1/DUSP10/MAP3K7/HLA-DMB/DENND1B	29
BP	GO:0002064	epithelial cell development	19/956	203/18800	0.00774458	0.0745477	0.0609922	VEGFA/FOSL2/FLNB/PDE4D/CLIC4/MSN/MYADM/PECAM1/BMP6/PODXL/CDK6/ACTA2/RHEB/PRDM1/SOX9/EDNRB/ARID4B/CLOCK/EDNRA	19
BP	GO:0010614	negative regulation of cardiac muscle hypertrophy	6/956	35/18800	0.00779107	0.0745477	0.0609922	FOXO1/TRIM63/JARID2/ERRFI1/SMAD3/TNFRSF1B	6
BP	GO:0010762	regulation of fibroblast migration	6/956	35/18800	0.00779107	0.0745477	0.0609922	THBS1/SDC4/ACTA2/AKAP12/CORO1C/RCC2	6
BP	GO:0034260	negative regulation of GTPase activity	6/956	35/18800	0.00779107	0.0745477	0.0609922	RCC2/LRRK2/CPEB2/BBS4/TTC8/MKKS	6
BP	GO:1905898	positive regulation of response to endoplasmic reticulum stress	6/956	35/18800	0.00779107	0.0745477	0.0609922	DDIT3/HERPUD1/PTPN1/PIK3R1/CAV1/TMEM33	6
BP	GO:0030500	regulation of bone mineralization	10/956	81/18800	0.00784594	0.0749379	0.0613115	FAM20C/TGFB3/SRGN/BMP6/S1PR1/SOX9/SMAD3/ACVR2A/ACVR1/MEF2C	10
BP	GO:0015931	nucleobase-containing compound transport	20/956	218/18800	0.00793473	0.0756501	0.0618942	MYO1C/SLC28A1/SLC25A25/ZFP36/SMG1/SLC25A33/EIF5A/SLC25A5/XPO1/LRRC8A/RFTN1/SLC35A3/NUP37/SLC35A1/DDX19A/SARNP/ATXN2/SLC25A19/RFTN2/UPF2	20
BP	GO:0046890	regulation of lipid biosynthetic process	17/956	175/18800	0.00798917	0.0760329	0.0622073	ASAH1/POR/ADM/LPIN1/PDK4/EGR1/ATP1A1/BMP6/CDK4/ELOVL5/CGA/INSIG1/PRKCD/ERLIN2/FBXW7/AVIL/PRKAA1	17
BP	GO:0003002	regionalization	29/956	354/18800	0.00800716	0.076068	0.0622361	FZD5/BHLHE40/CHSY1/ZBTB16/PLXNA2/DDIT3/SETDB2/BTG2/MYF6/ETS2/HES4/HEY1/NRP1/MEOX1/SMAD3/TBX3/PRKACB/PGAP1/HOXC8/LRP5/AXIN2/ACVR2A/MTF2/MEOX2/KDM2B/BHLHE41/ACVR1/DISP1/MEF2C	29
BP	GO:0031018	endocrine pancreas development	7/956	46/18800	0.00811972	0.0767585	0.062801	IL6R/BMP6/CDK6/EIF2AK3/RHEB/SOX9/CLOCK	7
BP	GO:0045581	negative regulation of T cell differentiation	7/956	46/18800	0.00811972	0.0767585	0.062801	IRF1/PRDX2/ZC3H12A/IL4R/RUNX1/TMEM131L/RC3H1	7
BP	GO:0051222	positive regulation of protein transport	25/956	293/18800	0.00812313	0.0767585	0.062801	FZD5/USP36/MYO1C/UBR5/STOM/IRS2/ANKRD1/TGFB3/PIK3R1/ZC3H12A/BMP6/FRMD4A/AKT2/PRKCD/LRRC8A/SMAD3/PCNT/FLNA/APBB3/JAK2/FBXW7/PRKAA1/ABLIM3/C2CD5/MYH10	25
BP	GO:0003018	vascular process in circulatory system	23/956	263/18800	0.00817262	0.0770893	0.0630717	VEGFA/ADM/SLC38A1/PTP4A3/SLC22A5/SLC7A5/TEK/NOS3/BMP6/ACTA2/AKAP12/CAV1/SLC22A3/SLC7A8/EDNRB/SLC7A1/SLC6A1/ADRA1B/P2RY2/EDNRA/MKKS/SLC12A2/SLC38A3	23
BP	GO:0051651	maintenance of location in cell	20/956	219/18800	0.008329	0.0784252	0.0641647	SLC30A2/HNRNPU/DDIT3/DBN1/ITPR3/FTL/PDE4D/S100A9/HK2/TMSB10/DIAPH1/HSPA5/SRGN/UBASH3B/S100A8/CAV1/INSIG1/TPCN1/BBS4/PLN	20
BP	GO:1904951	positive regulation of establishment of protein localization	26/956	309/18800	0.0083825	0.0787895	0.0644627	FZD5/USP36/MYO1C/UBR5/STOM/IRS2/PTP4A3/ANKRD1/TGFB3/PIK3R1/ZC3H12A/BMP6/FRMD4A/AKT2/PRKCD/LRRC8A/SMAD3/PCNT/FLNA/APBB3/JAK2/FBXW7/PRKAA1/ABLIM3/C2CD5/MYH10	26
BP	GO:0031056	regulation of histone modification	17/956	176/18800	0.00843827	0.0791739	0.0647772	VEGFA/FLCN/UBR5/WBP2/PPARGC1A/NNMT/JARID2/LRRK2/KDM4A/TET1/SIN3A/PPP4R3B/UBE2N/KANSL2/KANSL3/MTF2/BRD7	17
BP	GO:0046942	carboxylic acid transport	24/956	279/18800	0.00851751	0.0797767	0.0652704	SLC25A18/SLC25A30/STXBP1/SLC19A2/SLC16A6/MYC/SLC38A1/SLC7A5/SLCO2A1/SLC26A9/SLC3A2/SLC22A3/SLC7A8/MAP2K6/LRRC8A/SLC7A1/SLC15A4/SLC6A1/SLC16A5/RAB3GAP1/PRKAA1/SLC1A7/SLC12A2/SLC38A3	24
BP	GO:0007623	circadian rhythm	19/956	205/18800	0.00856519	0.0800823	0.0655204	GPR157/BHLHE40/HNRNPU/USP2/EGR3/NOCT/PPARGC1A/EGR1/NFIL3/RORC/SIAH2/FBXW7/SIN3A/SRRD/NUDT12/CLOCK/PRKAA1/NR2F6/BHLHE41	19
BP	GO:0030282	bone mineralization	13/956	121/18800	0.0085842	0.0801192	0.0655506	FAM20C/TGFB3/SRGN/BMP6/S1PR1/EIF2AK3/SOX9/FGR/SMAD3/AXIN2/ACVR2A/ACVR1/MEF2C	13
BP	GO:0006695	cholesterol biosynthetic process	8/956	58/18800	0.00871132	0.08088	0.0661731	POR/LSS/IDI1/INSIG1/ERLIN2/ARV1/SC5D/PRKAA1	8
BP	GO:0050732	negative regulation of peptidyl-tyrosine phosphorylation	8/956	58/18800	0.00871132	0.08088	0.0661731	SH3BP5/SH2B3/ERRFI1/SOCS3/CAV1/PRKCD/CD300A/SOCS4	8
BP	GO:1902653	secondary alcohol biosynthetic process	8/956	58/18800	0.00871132	0.08088	0.0661731	POR/LSS/IDI1/INSIG1/ERLIN2/ARV1/SC5D/PRKAA1	8
BP	GO:0003143	embryonic heart tube morphogenesis	9/956	70/18800	0.00878596	0.0811481	0.0663925	SETDB2/ASB2/ENG/SMAD3/TBX3/BBS4/MKKS/ACVR1/MEF2C	9
BP	GO:0032890	regulation of organic acid transport	9/956	70/18800	0.00878596	0.0811481	0.0663925	STXBP1/IRS2/THBS1/AKT2/MAP2K6/SLC6A1/RAB3GAP1/SLC12A2/SLC38A3	9
BP	GO:0071260	cellular response to mechanical stimulus	9/956	70/18800	0.00878596	0.0811481	0.0663925	ITGA2/IRF1/MAP3K2/GADD45A/ANKRD1/ENG/BMP6/SOX9/KCNJ2	9
BP	GO:0032350	regulation of hormone metabolic process	6/956	36/18800	0.00895617	0.0825769	0.0675614	POR/ADM/EGR1/ATP1A1/BMP6/STC2	6
BP	GO:0048641	regulation of skeletal muscle tissue development	5/956	26/18800	0.00906852	0.0830371	0.0679379	MYF6/BCL2/PRKAA1/ACVR1/MEF2C	5
BP	GO:0050926	regulation of positive chemotaxis	5/956	26/18800	0.00906852	0.0830371	0.0679379	VEGFA/ITGA2/S1PR1/ANGPT2/SMAD3	5
BP	GO:0072010	glomerular epithelium development	5/956	26/18800	0.00906852	0.0830371	0.0679379	KLF15/PECAM1/PODXL/EDNRB/EDNRA	5
BP	GO:1900151	regulation of nuclear-transcribed mRNA catabolic process deadenylation-dependent decay	5/956	26/18800	0.00906852	0.0830371	0.0679379	AGO2/HNRNPU/ZFP36/TOB1/RC3H1	5
BP	GO:0002544	chronic inflammatory response	4/956	17/18800	0.00929388	0.0842307	0.0689145	UNC13D/THBS1/S100A9/S100A8	4
BP	GO:0009404	toxin metabolic process	4/956	17/18800	0.00929388	0.0842307	0.0689145	CYP1B1/PAM/N6AMT1/FMO2	4
BP	GO:0010566	regulation of ketone biosynthetic process	4/956	17/18800	0.00929388	0.0842307	0.0689145	ADM/PPTC7/EGR1/BMP6	4
BP	GO:0048569	post-embryonic animal organ development	4/956	17/18800	0.00929388	0.0842307	0.0689145	VEGFA/FZD5/JAK2/CDH23	4
BP	GO:0055119	relaxation of cardiac muscle	4/956	17/18800	0.00929388	0.0842307	0.0689145	PDE4D/ATP1A1/KCNJ2/PLN	4
BP	GO:0061450	trophoblast cell migration	4/956	17/18800	0.00929388	0.0842307	0.0689145	AGO2/VEGFA/TIMP1/ARHGDIB	4
BP	GO:0003300	cardiac muscle hypertrophy	11/956	96/18800	0.00945214	0.0855194	0.0699689	NR4A3/FOXO1/TRIM63/KLF15/AKAP13/JARID2/ERRFI1/PDLIM5/SMAD3/TNFRSF1B/KDM4A	11
BP	GO:0051881	regulation of mitochondrial membrane potential	9/956	71/18800	0.00962044	0.0868787	0.071081	MYC/SLC25A33/BCL2L1/CLIC1/UCP2/BCL2/AKT2/LRRK2/RNF122	9
BP	GO:0071384	cellular response to corticosteroid stimulus	8/956	59/18800	0.00964093	0.0868787	0.071081	HNRNPU/ZFP36/CYP1B1/ERRFI1/NR3C1/JAK2/MSTN/ACVR1	8
BP	GO:0048872	homeostasis of number of cells	24/956	282/18800	0.00965137	0.0868787	0.071081	GLIS2/VEGFA/CSF1/ETS1/SH2B3/PRDX2/HMOX1/ZFP36/STAT3/SLC25A5/NOS3/CDK6/BCL2/GPR183/SLC11A2/SOX9/SLC15A4/JAK2/NCSTN/CX3CR1/RC3H1/CAMLG/ACVR2A/MEF2C	24
BP	GO:0032355	response to estradiol	13/956	123/18800	0.00979706	0.0880353	0.0720273	ITGA2/STXBP1/MYC/STAT3/CYP1B1/MAP1B/ARPC1B/PAM/SLC6A1/OGG1/DNMT3A/NCOA3/LCOR	13
BP	GO:0060070	canonical Wnt signaling pathway	26/956	313/18800	0.00981295	0.0880353	0.0720273	TLE3/FZD5/PYGO1/UBR5/DDIT3/EGR1/FOXO1/NR4A2/SIAH2/KANK1/CAV1/LATS2/SOX9/EDNRB/PLPP3/SMAD3/LRRK2/TMEM131L/RYK/LATS1/CHD8/LRP5/AXIN2/BCL9/EDNRA/TMEM88	26
BP	GO:0010638	positive regulation of organelle organization	37/956	487/18800	0.00989707	0.0886405	0.0725224	CSF3/SETDB2/PPARGC1A/SDC4/MSN/MAD2L1BP/SDCBP/MAPRE1/ANXA2/NRP1/TGFB3/TEK/SLC25A5/S100A10/MAP1B/AKT2/PLAUR/SMAD3/RHOC/SETDB1/PAN3/CDK5RAP2/SIN3A/BBS4/ZDHHC6/RAB3GAP1/LRP5/HMBOX1/SYNPO2L/PARN/CDC23/CDC16/MAPKAPK5/SYNJ1/C2CD5/FHOD1/PHIP	37
BP	GO:0032434	regulation of proteasomal ubiquitin-dependent protein catabolic process	14/956	137/18800	0.0100151	0.0894473	0.0731826	CBFA2T3/SDCBP/HERPUD1/KLHL40/DESI1/CAV1/CEBPA/TRIB1/XPO1/LRRK2/NOP53/GLMN/CAMLG/SOCS4	14
BP	GO:0072659	protein localization to plasma membrane	24/956	283/18800	0.0100555	0.0894473	0.0731826	STXBP1/KCNIP3/LAMA5/BSG/BCL2L1/ACTB/PICALM/MYADM/PIK3R1/RAB15/S100A10/ATP1B3/AKT2/ABI3/FLNA/TSPAN14/SLC9A3R2/RAB7A/VAMP3/TTC8/TMEM150A/TMEM88/C2CD5/DENND4C	24
BP	GO:0035050	embryonic heart tube development	10/956	84/18800	0.0100693	0.0894473	0.0731826	SETDB2/ASB2/ENG/SMAD3/TBX3/BBS4/EDNRA/MKKS/ACVR1/MEF2C	10
BP	GO:0032611	interleukin-1 beta production	12/956	110/18800	0.0100712	0.0894473	0.0731826	FZD5/LPL/EGR1/STAT3/ERRFI1/IFI16/ZC3H12A/SMAD3/NOD1/JAK2/CX3CR1/MIR206	12
BP	GO:0032651	regulation of interleukin-1 beta production	12/956	110/18800	0.0100712	0.0894473	0.0731826	FZD5/LPL/EGR1/STAT3/ERRFI1/IFI16/ZC3H12A/SMAD3/NOD1/JAK2/CX3CR1/MIR206	12
BP	GO:0098657	import into cell	21/956	238/18800	0.010142	0.089926	0.0735742	IRS2/THBS1/SLC38A1/SLC39A14/ATP1A1/ACTB/SLC7A5/ATP1B3/SLC11A2/SLC3A2/AKT2/SLC22A3/SLC7A8/STEAP4/LRRC8A/SLC7A1/SLC15A4/KCNJ2/SLC6A1/SLC1A7/SLC12A2	21
BP	GO:0061028	establishment of endothelial barrier	7/956	48/18800	0.0102347	0.0901995	0.073798	VEGFA/PDE4D/MSN/MYADM/PECAM1/EDNRB/EDNRA	7
BP	GO:0003203	endocardial cushion morphogenesis	6/956	37/18800	0.0102407	0.0901995	0.073798	HEY1/ENG/NOS3/SOX9/TBX3/ACVR1	6
BP	GO:0008608	attachment of spindle microtubules to kinetochore	6/956	37/18800	0.0102407	0.0901995	0.073798	HNRNPU/RCC2/EML4/RMDN1/ABRAXAS1/CHAMP1	6
BP	GO:0046627	negative regulation of insulin receptor signaling pathway	6/956	37/18800	0.0102407	0.0901995	0.073798	PTPN1/KANK1/SOCS3/PRKCD/MSTN/PRKAA1	6
BP	GO:0034599	cellular response to oxidative stress	24/956	284/18800	0.0104732	0.092095	0.0753488	RHOB/FOS/PPARGC1A/NR4A3/PRDX2/HMOX1/FOXO1/NR4A2/CYP1B1/NOS3/ZC3H12A/BCL2/PRKCD/PLEKHA1/STAT6/LRRK2/JAK2/FBXW7/CHD6/SIN3A/CPEB2/PRKAA1/VKORC1L1/EDNRA	24
BP	GO:0018105	peptidyl-serine phosphorylation	26/956	315/18800	0.0105994	0.0925117	0.0756898	VEGFA/FNIP2/CSF3/PDE4D/BCAR3/SMG1/GADD45A/FNIP1/BCL2/CAV1/EIF2AK3/LATS2/AKT2/MKNK2/PLCL1/PRKCD/STK32C/DOCK7/LRRK2/LATS1/TBK1/GRK2/PRKAA1/MAPKAPK5/SBK1/DYRK2	26
BP	GO:0071453	cellular response to oxygen levels	16/956	166/18800	0.010606	0.0925117	0.0756898	VEGFA/AQP3/BACH1/MYC/HMOX1/EGR1/CPEB4/FOXO1/NDRG1/BCL2/STC2/CAV1/CPEB2/NOP53/DNMT3A/PRKAA1	16
BP	GO:2000058	regulation of ubiquitin-dependent protein catabolic process	16/956	166/18800	0.010606	0.0925117	0.0756898	CBFA2T3/SDCBP/HERPUD1/KLHL40/DESI1/CAV1/CEBPA/TRIB1/XPO1/LRRK2/FBXW7/LATS1/NOP53/GLMN/CAMLG/SOCS4	16
BP	GO:0007266	Rho protein signal transduction	14/956	138/18800	0.0106416	0.0925117	0.0756898	FLCN/RHOB/GNA13/NRP1/AKAP13/ARHGDIA/KANK1/TNFAIP1/CFL1/ARHGDIB/RHOJ/STARD13/SYNPO2L/STARD8	14
BP	GO:0043407	negative regulation of MAP kinase activity	8/956	60/18800	0.0106423	0.0925117	0.0756898	SH2B3/PTPN1/DUSP1/CAV1/PRKCD/CD300A/SPRY3/DUSP10	8
BP	GO:0046324	regulation of glucose import	8/956	60/18800	0.0106423	0.0925117	0.0756898	IRS2/PRKAG2/MYC/HK2/KLF15/PIK3R1/AKT2/PEA15	8
BP	GO:0046824	positive regulation of nucleocytoplasmic transport	8/956	60/18800	0.0106423	0.0925117	0.0756898	UBR5/PIK3R1/ZC3H12A/NEDD4/PRKCD/SMAD3/FLNA/JAK2	8
BP	GO:0071880	adenylate cyclase-activating adrenergic receptor signaling pathway	5/956	27/18800	0.0106734	0.0925532	0.0757237	PDE4D/AKAP13/ADRA1B/PLN/CRTC3	5
BP	GO:1905039	carboxylic acid transmembrane transport	15/956	152/18800	0.0106819	0.0925532	0.0757237	SLC25A18/SLC25A30/IRS2/THBS1/MYC/SLC38A1/SLC7A5/SLC3A2/AKT2/SLC7A8/LRRC8A/SLC7A1/SLC15A4/SLC1A7/SLC38A3	15
BP	GO:0032943	mononuclear cell proliferation	25/956	300/18800	0.0107663	0.0931333	0.0761983	IRF1/CSF1/CEBPB/IRS2/SDC4/PRDX2/MSN/CDKN1A/BCL2/GPR183/PNP/PRKCD/CD300A/TNFRSF1B/SLC7A1/BTN3A1/JAK2/NCSTN/AZI2/TMEM131L/RC3H1/TBK1/GLMN/HLA-DMB/MEF2C	25
BP	GO:0051235	maintenance of location	27/956	331/18800	0.0108047	0.093313	0.0763453	SLC30A2/HNRNPU/DDIT3/DBN1/ITPR3/FTL/PDE4D/LPL/S100A9/HK2/TMSB10/DIAPH1/HSPA5/SRGN/ZC3H12A/UBASH3B/S100A8/CDS2/CAV1/INSIG1/FLNA/SOAT1/TPCN1/FBXW7/LATS1/BBS4/PLN	27
BP	GO:0002718	regulation of cytokine production involved in immune response	11/956	98/18800	0.010964	0.0945353	0.0773454	FZD5/IL18R1/NR4A3/HMOX1/TGFB3/SLC7A5/IL1R1/TRAF2/TNFRSF1B/MAP3K7/DENND1B	11
BP	GO:0010721	negative regulation of cell development	17/956	181/18800	0.0109962	0.0946598	0.0774472	SEMA3G/VEGFA/SEMA6B/NRP1/KANK1/CORO1C/RCC2/CERS2/ACTN4/EDNRB/DNAJB11/KDM4A/SEMA6D/FBXW7/RYK/SEMA6C/DUSP10	17
BP	GO:0044843	cell cycle G1/S phase transition	22/956	255/18800	0.0110717	0.0951559	0.0778531	MIR29A/BACH1/MYC/CCL2/PSME2/CDK4/CDKN1A/CDK6/BCL2/SLFN11/LATS2/KLF11/ADAMTS1/RBBP8/NPAT/CTDSP2/FBXW7/PRMT2/LATS1/CPSF3/BRD7/ACVR1	22
BP	GO:0140694	non-membrane-bounded organelle assembly	30/956	379/18800	0.0111961	0.0959985	0.0785425	HNRNPU/NOCT/ASB2/CHMP1B/CSRP1/MSN/RRS1/MAPRE1/ANKRD1/AKAP13/CDS2/PATL1/C9orf72/PUM2/SH3PXD2B/NIP7/FLNA/KNTC1/PAN3/CDK5RAP2/STARD9/CEP192/NOP53/RC3H1/MRPS11/RTTN/SYNPO2L/ATXN2/PRKAA1/ABRAXAS1	30
BP	GO:0043393	regulation of protein binding	18/956	196/18800	0.0112739	0.0959985	0.0785425	CSF3/ADAM15/XIRP1/CRK/MAPRE1/ANXA2/NRP1/ACTB/UBASH3B/CDKN1A/CAV1/DERL1/PLCL1/PRKCD/LRRK2/EPB41/NVL/MFNG	18
BP	GO:0019827	stem cell population maintenance	14/956	139/18800	0.0112984	0.0959985	0.0785425	MYC/FOXO1/STAT3/SOX9/PADI4/TBX3/TET1/LRP5/BCL9/MTF2/ZNF322/KDM2B/LDB2/NCOA3	14
BP	GO:0030833	regulation of actin filament polymerization	14/956	139/18800	0.0112984	0.0959985	0.0785425	CSF3/DBN1/TMSB10/MYADM/KANK1/PRKCD/ARPC1B/PLEKHG2/ARHGAP28/AVIL/LATS1/BBS4/ARHGAP18/MKKS	14
BP	GO:1903825	organic acid transmembrane transport	15/956	153/18800	0.0113052	0.0959985	0.0785425	SLC25A18/SLC25A30/IRS2/THBS1/MYC/SLC38A1/SLC7A5/SLC3A2/AKT2/SLC7A8/LRRC8A/SLC7A1/SLC15A4/SLC1A7/SLC38A3	15
BP	GO:0010862	positive regulation of pathway-restricted SMAD protein phosphorylation	7/956	49/18800	0.0114306	0.0959985	0.0785425	SDCBP/TGFB3/ENG/BMP6/MSTN/ACVR2A/ACVR1	7
BP	GO:0050873	brown fat cell differentiation	7/956	49/18800	0.0114306	0.0959985	0.0785425	FLCN/HNRNPU/CEBPB/PPARGC1A/PIM1/CEBPA/DUSP10	7
BP	GO:1903793	positive regulation of anion transport	7/956	49/18800	0.0114306	0.0959985	0.0785425	STXBP1/CEBPB/MAP2K6/SLC6A1/RAB3GAP1/SLC12A2/SLC38A3	7
BP	GO:0042180	cellular ketone metabolic process	19/956	211/18800	0.011455	0.0959985	0.0785425	ADM/PPTC7/PDK4/PPARGC1A/IRS2/NR4A3/PRKAG2/EGR1/BMP6/HSD17B10/ELOVL5/CAV1/INSIG1/AKT2/SOX9/EDNRB/ERLIN2/AADAT/VKORC1L1	19
BP	GO:0032732	positive regulation of interleukin-1 production	9/956	73/18800	0.0114671	0.0959985	0.0785425	FZD5/LPL/EGR1/STAT3/IFI16/SMAD3/NOD1/JAK2/MIR206	9
BP	GO:0006991	response to sterol depletion	4/956	18/18800	0.0114765	0.0959985	0.0785425	PIP4P1/INSIG1/ERLIN2/FBXW7	4
BP	GO:0010759	positive regulation of macrophage chemotaxis	4/956	18/18800	0.0114765	0.0959985	0.0785425	CSF1/THBS1/CMKLR1/MSTN	4
BP	GO:0021756	striatum development	4/956	18/18800	0.0114765	0.0959985	0.0785425	ZSWIM6/LRRK2/BBS4/MKKS	4
BP	GO:0035372	protein localization to microtubule	4/956	18/18800	0.0114765	0.0959985	0.0785425	HNRNPU/DIAPH1/MAPRE1/CHAMP1	4
BP	GO:0036035	osteoclast development	4/956	18/18800	0.0114765	0.0959985	0.0785425	FAM20C/SLC9B2/ANXA2/FBXW7	4
BP	GO:0044320	cellular response to leptin stimulus	4/956	18/18800	0.0114765	0.0959985	0.0785425	NR4A3/STAT3/BBS4/MKKS	4
BP	GO:0045722	positive regulation of gluconeogenesis	4/956	18/18800	0.0114765	0.0959985	0.0785425	PPARGC1A/NNMT/FOXO1/PPP4R3B	4
BP	GO:0007219	Notch signaling pathway	17/956	182/18800	0.0115746	0.096545	0.0789896	ZMIZ1/PTP4A3/HEY1/STAT3/NOS3/GALNT11/CDK6/CEBPA/SOX9/CHAC1/TSPAN14/NCSTN/FBXW7/DTX3/PLN/NOTCH3/MFNG	17
BP	GO:0032496	response to lipopolysaccharide	27/956	333/18800	0.0116323	0.096545	0.0789896	ADM/CSF3/NOCT/CEBPB/FOS/LITAF/PRDX2/ZFP36/CCL2/S100A9/ANKRD1/THBD/NOS3/ZC3H12A/BMP6/S100A8/CDK4/AKAP12/TRIB1/SERPINE1/EDNRB/TNFRSF1B/JAK2/CX3CR1/CDK19/DUSP10/MEF2C	27
BP	GO:0032965	regulation of collagen biosynthetic process	6/956	38/18800	0.0116507	0.096545	0.0789896	ITGA2/MIR29A/TGFB3/ERRFI1/ENG/RUNX1	6
BP	GO:0035886	vascular associated smooth muscle cell differentiation	6/956	38/18800	0.0116507	0.096545	0.0789896	VEGFA/ADM/ENG/NFATC3/SGCB/EDNRA	6
BP	GO:0048246	macrophage chemotaxis	6/956	38/18800	0.0116507	0.096545	0.0789896	CSF1/THBS1/CCL2/CMKLR1/EDNRB/MSTN	6
BP	GO:0060416	response to growth hormone	6/956	38/18800	0.0116507	0.096545	0.0789896	MYC/STAT3/PTPN1/PIK3R1/STAT6/JAK2	6
BP	GO:0032233	positive regulation of actin filament bundle assembly	8/956	61/18800	0.0117186	0.0966561	0.0790805	SDC4/NRP1/TGFB3/S100A10/SMAD3/RHOC/SYNPO2L/FHOD1	8
BP	GO:0048488	synaptic vesicle endocytosis	8/956	61/18800	0.0117186	0.0966561	0.0790805	SH3GL1/ACTB/PICALM/SYNJ2/PIP5K1C/LRRK2/BTBD8/SYNJ1	8
BP	GO:0140238	presynaptic endocytosis	8/956	61/18800	0.0117186	0.0966561	0.0790805	SH3GL1/ACTB/PICALM/SYNJ2/PIP5K1C/LRRK2/BTBD8/SYNJ1	8
BP	GO:0014897	striated muscle hypertrophy	11/956	99/18800	0.011786	0.0970127	0.0793723	NR4A3/FOXO1/TRIM63/KLF15/AKAP13/JARID2/ERRFI1/PDLIM5/SMAD3/TNFRSF1B/KDM4A	11
BP	GO:1904705	regulation of vascular associated smooth muscle cell proliferation	10/956	86/18800	0.0117984	0.0970127	0.0793723	NR4A3/HMOX1/GNA13/CNN1/TGFB3/CDKN1A/ADAMTS1/APLN/JAK2/MEF2C	10
BP	GO:0000290	deadenylation-dependent decapping of nuclear-transcribed mRNA	3/956	10/18800	0.0120194	0.0977725	0.0799939	NOCT/PATL1/DCP2	3
BP	GO:0010998	regulation of translational initiation by eIF2 alpha phosphorylation	3/956	10/18800	0.0120194	0.0977725	0.0799939	EIF2AK3/DNAJC3/EIF2AK2	3
BP	GO:0015808	L-alanine transport	3/956	10/18800	0.0120194	0.0977725	0.0799939	SLC3A2/SLC7A8/SLC38A3	3
BP	GO:0015911	long-chain fatty acid import across plasma membrane	3/956	10/18800	0.0120194	0.0977725	0.0799939	IRS2/THBS1/AKT2	3
BP	GO:0032060	bleb assembly	3/956	10/18800	0.0120194	0.0977725	0.0799939	PMP22/EMP3/EMP1	3
BP	GO:0051918	negative regulation of fibrinolysis	3/956	10/18800	0.0120194	0.0977725	0.0799939	THBS1/THBD/SERPINE1	3
BP	GO:1902459	positive regulation of stem cell population maintenance	3/956	10/18800	0.0120194	0.0977725	0.0799939	ZNF322/KDM2B/NCOA3	3
BP	GO:0019318	hexose metabolic process	21/956	242/18800	0.0120973	0.0982558	0.0803893	PDK4/ATF3/PPARGC1A/IRS2/NNMT/MYC/HK2/SLC39A14/RORC/CHST15/FOXO1/AKT2/PFKP/C1QTNF1/PFKFB1/NPY1R/LRP5/PPP4R3B/KBTBD2/PRKAA1/DYRK2	21
BP	GO:0030041	actin filament polymerization	16/956	169/18800	0.0124508	0.100909	0.0825602	CSF3/DBN1/TMSB10/DIAPH1/MYADM/KANK1/PRKCD/ARPC1B/PLEKHG2/JAK2/ARHGAP28/AVIL/LATS1/BBS4/ARHGAP18/MKKS	16
BP	GO:0002360	T cell lineage commitment	5/956	28/18800	0.0124619	0.100909	0.0825602	IL6R/STAT3/BCL2/STAT6/CTSL	5
BP	GO:0009880	embryonic pattern specification	9/956	74/18800	0.012484	0.100934	0.0825808	FZD5/ZBTB16/NRP1/MEOX1/SMAD3/TBX3/PGAP1/MEOX2/DISP1	9
BP	GO:0050852	T cell receptor signaling pathway	13/956	127/18800	0.012621	0.101635	0.0831543	PDE4D/ZC3H12A/NFKBIZ/CD300A/RFTN1/BTN3A1/ELF1/BTN3A3/RC3H1/BTN2A1/UBE2N/MAP3K7/DENND1B	13
BP	GO:0048705	skeletal system morphogenesis	20/956	228/18800	0.0126381	0.101635	0.0831543	POR/CHSY1/ARID5B/SERPINH1/ZFAND5/TGFB3/CSRNP1/BMP6/INSIG1/SOX9/FGR/SMAD3/MTHFD1L/PLEKHA1/EIF4A3/RYK/HOXC8/LRP5/AXIN2/MEF2C	20
BP	GO:0002367	cytokine production involved in immune response	11/956	100/18800	0.0126542	0.101635	0.0831543	FZD5/IL18R1/NR4A3/HMOX1/TGFB3/SLC7A5/IL1R1/TRAF2/TNFRSF1B/MAP3K7/DENND1B	11
BP	GO:0070555	response to interleukin-1	14/956	141/18800	0.0127064	0.101635	0.0831543	CEBPB/MYC/EGR1/CCL2/TRIM63/ANKRD1/ZC3H12A/TOLLIP/AKAP12/IL1R1/SOX9/RC3H1/TANK/MAP3K7	14
BP	GO:0098727	maintenance of cell number	14/956	141/18800	0.0127064	0.101635	0.0831543	MYC/FOXO1/STAT3/SOX9/PADI4/TBX3/TET1/LRP5/BCL9/MTF2/ZNF322/KDM2B/LDB2/NCOA3	14
BP	GO:0038202	TORC1 signaling	7/956	50/18800	0.0127244	0.101635	0.0831543	FLCN/PIP4P1/LARP1/RRAGC/C9orf72/BMT2/DEPDC5	7
BP	GO:0043303	mast cell degranulation	7/956	50/18800	0.0127244	0.101635	0.0831543	STXBP1/UNC13D/NR4A3/HMOX1/IL4R/FGR/CD300A	7
BP	GO:0035023	regulation of Rho protein signal transduction	10/956	87/18800	0.0127426	0.101635	0.0831543	FLCN/NRP1/AKAP13/ARHGDIA/KANK1/TNFAIP1/ARHGDIB/STARD13/SYNPO2L/STARD8	10
BP	GO:1990874	vascular associated smooth muscle cell proliferation	10/956	87/18800	0.0127426	0.101635	0.0831543	NR4A3/HMOX1/GNA13/CNN1/TGFB3/CDKN1A/ADAMTS1/APLN/JAK2/MEF2C	10
BP	GO:0018394	peptidyl-lysine acetylation	17/956	184/18800	0.0128034	0.101968	0.0834262	POR/FLCN/WBP2/PPARGC1A/KLF15/ACTB/SIN3A/KAT6B/ING3/KANSL2/KANSL3/CLOCK/MAP3K7/PRKAA1/ING4/BRD7/NCOA3	17
BP	GO:0072594	establishment of protein localization to organelle	33/956	431/18800	0.0128537	0.102215	0.0836284	KPNA2/FZD5/USP36/SEC61B/UBR5/DDIT3/HK2/HSPA5/STAT3/HERPUD1/PIK3R1/TRAM2/TIMM44/ZC3H12A/NEDD4/CDKN1A/PTTG1IP/PRKCD/SMAD3/BCL3/FLNA/RAB7A/LRRK2/AP4M1/JAK2/FBXW7/TNPO2/RAB3GAP1/IPO13/PRKAA1/VPS41/VPS36/ABLIM3	33
BP	GO:0010498	proteasomal protein catabolic process	37/956	496/18800	0.0129544	0.102722	0.0840434	SEC61B/CBFA2T3/DDIT3/ASB2/HSPA5/SDCBP/PSME2/HERPUD1/KLHL40/SIAH2/NEDD4/DESI1/TNFAIP1/CAV1/CEBPA/TRIB1/XPO1/DERL1/ERLIN2/LRRK2/KLHDC1/FBXO9/FBXW7/NOP53/SPOP/PSMA4/GLMN/CAMLG/CLOCK/WFS1/CDC23/CDC16/DNAJC18/UBXN2A/SOCS4/RNF122/TRIM2	37
BP	GO:1903532	positive regulation of secretion by cell	23/956	274/18800	0.0129561	0.102722	0.0840434	STXBP1/UNC13D/IRS2/SDC4/SDCBP/ANKRD1/TGFB3/RAB15/BMP6/IL4R/FRMD4A/MAP2K6/LRRC8A/FGR/C1QTNF1/APBB3/RAB7A/JAK2/RAB2B/RAB3GAP1/GRK2/SLC12A2/MYH10	23
BP	GO:0071219	cellular response to molecule of bacterial origin	20/956	229/18800	0.0132098	0.104578	0.0855615	FZD5/CSF3/CEBPB/LITAF/PRDX2/ZFP36/CCL2/ANKRD1/NOS3/ZC3H12A/BMP6/CDK4/TRIB1/SERPINE1/EDNRB/TNFRSF1B/JAK2/CX3CR1/CDK19/MEF2C	20
BP	GO:0008643	carbohydrate transport	15/956	156/18800	0.0133475	0.105511	0.0863249	AQP3/IRS2/NR4A3/PRKAG2/MYC/HK2/KLF15/PIK3R1/AKT2/PEA15/SLC50A1/SLC35A3/SLC35A1/EDNRA/C2CD5	15
BP	GO:1990778	protein localization to cell periphery	27/956	337/18800	0.0134415	0.106096	0.0868039	STXBP1/KCNIP3/LAMA5/BSG/BCL2L1/ACTB/PICALM/MYADM/PIK3R1/RAB15/S100A10/ATP1B3/CAV1/AKT2/ABI3/FLNA/TSPAN14/SLC9A3R2/RAB7A/AP4M1/EPB41/VAMP3/TTC8/TMEM150A/TMEM88/C2CD5/DENND4C	27
BP	GO:0071479	cellular response to ionizing radiation	9/956	75/18800	0.0135665	0.106924	0.0874815	RHOB/EGR1/HSPA5/GADD45A/BCL2L1/IFI16/CDKN1A/TANK/CLOCK	9
BP	GO:0045862	positive regulation of proteolysis	29/956	369/18800	0.0136563	0.107473	0.0879302	CBFA2T3/MYC/S100A9/ANXA2/MYH9/PSME2/STAT3/HERPUD1/KLHL40/PICALM/IFI16/ZC3H12A/S100A10/S100A8/CAV1/CEBPA/EIF2AK3/TRIB1/SMAD3/GRAMD4/NOD1/TNFRSF1B/LRRK2/JAK2/NCSTN/FBXW7/NOP53/TANK/SOCS4	29
BP	GO:0030050	vesicle transport along actin filament	4/956	19/18800	0.0139629	0.109239	0.0893757	FNBP1L/MYO1C/ACTN4/MYO5C	4
BP	GO:0048643	positive regulation of skeletal muscle tissue development	4/956	19/18800	0.0139629	0.109239	0.0893757	MYF6/BCL2/PRKAA1/MEF2C	4
BP	GO:1902170	cellular response to reactive nitrogen species	4/956	19/18800	0.0139629	0.109239	0.0893757	CRK/FOXO1/TRAF2/STAT6	4
BP	GO:1902774	late endosome to lysosome transport	4/956	19/18800	0.0139629	0.109239	0.0893757	CHMP1B/C9orf72/LRRK2/VPS41	4
BP	GO:0002237	response to molecule of bacterial origin	28/956	354/18800	0.0140464	0.109731	0.089778	FZD5/ADM/CSF3/NOCT/CEBPB/FOS/LITAF/PRDX2/ZFP36/CCL2/S100A9/ANKRD1/THBD/NOS3/ZC3H12A/BMP6/S100A8/CDK4/AKAP12/TRIB1/SERPINE1/EDNRB/TNFRSF1B/JAK2/CX3CR1/CDK19/DUSP10/MEF2C	28
BP	GO:0070542	response to fatty acid	8/956	63/18800	0.0141084	0.10992	0.0899322	PDK4/LPL/FOXO1/ZC3H12A/CDK4/UCP2/SOX9/SMARCD1	8
BP	GO:0007080	mitotic metaphase plate congression	7/956	51/18800	0.0141202	0.10992	0.0899322	HNRNPU/CHMP1B/RRS1/EML4/RMDN1/CDC23/CHAMP1	7
BP	GO:0002040	sprouting angiogenesis	17/956	186/18800	0.0141325	0.10992	0.0899322	VEGFA/MMRN2/EGR3/THBS1/HMOX1/ADAMTS9/NRP1/TEK/PARVA/ITGA5/FBXW7/RHOJ/MIA3/HDAC9/MIR206/STARD13/MEOX2	17
BP	GO:0035264	multicellular organism growth	14/956	143/18800	0.0142468	0.11036	0.0902925	CSF1/SLC25A25/ARID5B/CLIC4/STAT3/CDK4/BCL2/STC2/PLEKHA1/NPY1R/SP2/BBS4/TTC8/MKKS	14
BP	GO:0046165	alcohol biosynthetic process	14/956	143/18800	0.0142468	0.11036	0.0902925	ASAH1/POR/LSS/IDI1/SPTSSA/BMP6/INSIG1/IP6K3/ERLIN2/IP6K2/CYP2R1/ARV1/SC5D/PRKAA1	14
BP	GO:0071214	cellular response to abiotic stimulus	26/956	323/18800	0.0142721	0.11036	0.0902925	ITGA2/IRF1/MAP3K2/RHOB/MYC/EGR1/HSPA5/GADD45A/ANKRD1/BCL2L1/PIK3R1/ERRFI1/ENG/IFI16/BMP6/NEDD4/CDKN1A/TIMP1/AKT2/SOX9/PRKCD/KCNJ2/TANK/CLOCK/NMT2/SLC38A3	26
BP	GO:0104004	cellular response to environmental stimulus	26/956	323/18800	0.0142721	0.11036	0.0902925	ITGA2/IRF1/MAP3K2/RHOB/MYC/EGR1/HSPA5/GADD45A/ANKRD1/BCL2L1/PIK3R1/ERRFI1/ENG/IFI16/BMP6/NEDD4/CDKN1A/TIMP1/AKT2/SOX9/PRKCD/KCNJ2/TANK/CLOCK/NMT2/SLC38A3	26
BP	GO:0006898	receptor-mediated endocytosis	21/956	246/18800	0.0143423	0.110581	0.0904737	FNBP1L/VEGFA/ADM/SLC9B2/SDCBP/CD9/ANXA2/PICALM/CAP1/NEDD4/CAV1/PIP5K1C/SERPINE1/APLN/CTSL/REPS1/BTBD8/GRK2/RABEPK/ATXN2/SYNJ1	21
BP	GO:2001020	regulation of response to DNA damage stimulus	21/956	246/18800	0.0143423	0.110581	0.0904737	NSMCE4A/UBR5/MYC/SMG1/ANKRD1/BCL2L1/ACTB/BCL2/IER3/PTTG1IP/RBBP8/PRKCD/KMT5B/ING3/OGG1/USP1/PPP4R3B/AXIN2/UBE2N/ING4/ABRAXAS1	21
BP	GO:0006473	protein acetylation	19/956	216/18800	0.014414	0.110813	0.0906631	POR/FLCN/WBP2/PPARGC1A/FOXO1/KLF15/ACTB/SIN3A/NAA35/KAT6B/ING3/KANSL2/KANSL3/CLOCK/MAP3K7/PRKAA1/ING4/BRD7/NCOA3	19
BP	GO:0030258	lipid modification	19/956	216/18800	0.014414	0.110813	0.0906631	POR/PDK4/PPARGC1A/IRS2/NR4A3/PRKAG2/PIP4P1/ADIPOR2/HSD17B10/SYNJ2/AKT2/SOX9/PLPP3/SOAT1/CERK/PLPP5/MTMR3/PRKAA1/SYNJ1	19
BP	GO:0010464	regulation of mesenchymal cell proliferation	5/956	29/18800	0.0144428	0.110874	0.0907131	IRS2/MYC/SOX9/LRP5/NFIB	5
BP	GO:0061333	renal tubule morphogenesis	9/956	76/18800	0.014717	0.112816	0.0923022	VEGFA/LAMA5/GZF1/MYC/BCL2/COL4A1/SOX9/KLHL3/MEF2C	9
BP	GO:0016241	regulation of macroautophagy	15/956	158/18800	0.0148608	0.113099	0.0925337	USP36/HMOX1/SMG1/LARP1/SLC25A5/NEDD4/NPC1/RHEB/C9orf72/NOD1/ATP6V1C1/LRRK2/TBK1/RAB3GAP1/MAP3K7	15
BP	GO:0000184	nuclear-transcribed mRNA catabolic process nonsense-mediated decay	6/956	40/18800	0.0148708	0.113099	0.0925337	SMG1/EIF4A3/DCP2/PARN/UPF2/EXOSC10	6
BP	GO:0001953	negative regulation of cell-matrix adhesion	6/956	40/18800	0.0148708	0.113099	0.0925337	ADAM15/THBS1/PIK3R1/CORO1C/RCC2/SERPINE1	6
BP	GO:0051954	positive regulation of amine transport	6/956	40/18800	0.0148708	0.113099	0.0925337	STXBP1/SLC6A1/RAB3GAP1/GRK2/SLC12A2/SLC38A3	6
BP	GO:0072538	T-helper 17 type immune response	6/956	40/18800	0.0148708	0.113099	0.0925337	IL6R/RORC/STAT3/ZC3H12A/NFKBIZ/RC3H1	6
BP	GO:0009636	response to toxic substance	21/956	247/18800	0.0149521	0.113099	0.0925337	MT1G/MT1DP/MT1H/FOS/MT2A/PRDX2/MT1X/S100A9/SLC22A5/MT1M/SCN2B/PIM1/CYP1B1/NOS3/MAP1B/BCL2/MT1A/SLC7A8/SLC6A1/DNMT3A/ABCB6	21
BP	GO:0098656	anion transmembrane transport	21/956	247/18800	0.0149521	0.113099	0.0925337	SLC25A18/SLC25A30/ANO2/MYC/SLC20A1/SLC7A5/SLC25A5/SLC26A9/SLC3A2/SLC7A8/LRRC8A/SLC7A1/SLC15A4/SLC6A1/PCYOX1/SLC35A3/SLC35A1/SLC25A19/SLC1A7/SLC12A2/SLC38A3	21
BP	GO:0002286	T cell activation involved in immune response	12/956	116/18800	0.0149665	0.113099	0.0925337	IL6R/IL18R1/RORC/STAT3/ZC3H12A/IL4R/GPR183/NFKBIZ/BCL3/STAT6/RC3H1/HLA-DMB	12
BP	GO:0071675	regulation of mononuclear cell migration	12/956	116/18800	0.0149665	0.113099	0.0925337	CSF1/THBS1/CCL2/CRK/MSN/DUSP1/CMKLR1/SERPINE1/MIA3/CX3CR1/MSTN/JAM2	12
BP	GO:1904892	regulation of receptor signaling pathway via STAT	12/956	116/18800	0.0149665	0.113099	0.0925337	IL6R/SH2B3/GADD45A/CYP1B1/SOCS3/CAV1/BCL3/CD300A/MIR99A/JAK2/MIRLET7C/PIGU	12
BP	GO:0033135	regulation of peptidyl-serine phosphorylation	14/956	144/18800	0.0150691	0.113575	0.0929227	VEGFA/FNIP2/CSF3/PDE4D/BCAR3/GADD45A/FNIP1/BCL2/CAV1/PLCL1/DOCK7/LATS1/TBK1/PRKAA1	14
BP	GO:0071222	cellular response to lipopolysaccharide	19/956	217/18800	0.0150721	0.113575	0.0929227	CSF3/CEBPB/LITAF/PRDX2/ZFP36/CCL2/ANKRD1/NOS3/ZC3H12A/BMP6/CDK4/TRIB1/SERPINE1/EDNRB/TNFRSF1B/JAK2/CX3CR1/CDK19/MEF2C	19
BP	GO:0002822	regulation of adaptive immune response based on somatic recombination of immune receptors built from immunoglobulin superfamily domains	16/956	173/18800	0.0152911	0.114735	0.0938722	FZD5/IL18R1/ZC3H12A/IL4R/NFKBIZ/IL1R1/MR1/TRAF2/STAT6/TNFRSF1B/SLC15A4/KMT5B/RC3H1/MAP3K7/MEF2C/DENND1B	16
BP	GO:0001885	endothelial cell development	8/956	64/18800	0.0154279	0.114735	0.0938722	VEGFA/PDE4D/CLIC4/MSN/MYADM/PECAM1/EDNRB/EDNRA	8
BP	GO:0001947	heart looping	8/956	64/18800	0.0154279	0.114735	0.0938722	SETDB2/ASB2/ENG/SMAD3/TBX3/BBS4/MKKS/MEF2C	8
BP	GO:0006900	vesicle budding from membrane	8/956	64/18800	0.0154279	0.114735	0.0938722	FNBP1L/ANXA2/PICALM/S100A10/INSIG1/RAB7A/MIA3/ARFGAP2	8
BP	GO:0040014	regulation of multicellular organism growth	8/956	64/18800	0.0154279	0.114735	0.0938722	CSF1/STAT3/CDK4/BCL2/STC2/NPY1R/BBS4/MKKS	8
BP	GO:1903311	regulation of mRNA metabolic process	24/956	294/18800	0.0154712	0.114735	0.0938722	AGO2/STH/HNRNPU/NOCT/BTG2/ZFP36/SAMD4A/LARP1/ZC3H12A/PATL1/PUM2/PRKCD/TRAF2/TOB1/EIF4A3/VIRMA/PAN3/ANGEL2/FAM172A/RC3H1/DCP2/AXIN2/RBM3/PARN	24
BP	GO:0031058	positive regulation of histone modification	11/956	103/18800	0.0155513	0.114735	0.0938722	VEGFA/WBP2/PPARGC1A/JARID2/LRRK2/TET1/UBE2N/KANSL2/KANSL3/MTF2/BRD7	11
BP	GO:0032760	positive regulation of tumor necrosis factor production	11/956	103/18800	0.0155513	0.114735	0.0938722	FZD5/THBS1/LPL/STAT3/PIK3R1/AKAP12/IFNGR1/NOD1/LRRK2/JAK2/MIR206	11
BP	GO:0019221	cytokine-mediated signaling pathway	36/956	486/18800	0.0155572	0.114735	0.0938722	IL6R/IL18R1/IRF1/CSF1/CSF3/SH2B3/EGR1/CCL2/EIF5A/STAT3/PTPN1/WBP1L/ADIPOR2/TOLLIP/IL4R/CAV1/CEBPA/CMKLR1/IL1R1/ACTN4/IL3RA/TRAF2/IFNGR1/STAT6/TNFRSF1B/MIR99A/JAK2/CX3CR1/PIAS3/MIRLET7C/BBS4/TNFRSF19/TBK1/MAP3K7/STAT2/MKKS	36
BP	GO:0002699	positive regulation of immune effector process	21/956	248/18800	0.0155822	0.114735	0.0938722	FZD5/STXBP1/IL18R1/UNC13D/FCN3/NR4A3/HMOX1/SLC7A5/IL4R/NFKBIZ/IL1R1/MR1/TRAF2/FGR/CD300A/STAT6/KMT5B/DDX60/MAP3K7/HLA-DMB/DENND1B	21
BP	GO:0014706	striated muscle tissue development	21/956	248/18800	0.0155822	0.114735	0.0938722	VEGFA/HNRNPU/ASB2/ADAMTS9/HEY1/ANKRD1/AKAP13/PIM1/JARID2/ENG/PDLIM5/S1PR1/RUNX1/SMAD3/ALPK3/TBX3/SGCB/PLN/EDNRA/ACVR1/MEF2C	21
BP	GO:0017148	negative regulation of translation	21/956	248/18800	0.0155822	0.114735	0.0938722	AGO2/HNRNPU/MIR29A/NOCT/BTG2/ZFP36/CPEB4/SAMD4A/LARP1/ZC3H12A/EIF2AK3/PATL1/TOB1/EIF4A3/PAN3/CPEB2/RC3H1/DCP2/PARN/XRN1/EIF2AK2	21
BP	GO:0002279	mast cell activation involved in immune response	7/956	52/18800	0.0156221	0.114735	0.0938722	STXBP1/UNC13D/NR4A3/HMOX1/IL4R/FGR/CD300A	7
BP	GO:0002448	mast cell mediated immunity	7/956	52/18800	0.0156221	0.114735	0.0938722	STXBP1/UNC13D/NR4A3/HMOX1/IL4R/FGR/CD300A	7
BP	GO:0043392	negative regulation of DNA binding	7/956	52/18800	0.0156221	0.114735	0.0938722	DDIT3/HMOX1/HEY1/IFI16/JAK2/FBXW7/SIN3A	7
BP	GO:0006606	protein import into nucleus	15/956	159/18800	0.0156655	0.114735	0.0938722	KPNA2/UBR5/STAT3/PIK3R1/ZC3H12A/CDKN1A/PTTG1IP/PRKCD/SMAD3/BCL3/FLNA/LRRK2/JAK2/TNPO2/IPO13	15
BP	GO:0002685	regulation of leukocyte migration	19/956	218/18800	0.0157536	0.114735	0.0938722	IL6R/VEGFA/ITGA2/CSF1/THBS1/HMOX1/CCL2/CRK/MSN/CD9/DUSP1/CMKLR1/IL1R1/SERPINE1/CD300A/MIA3/CX3CR1/MSTN/JAM2	19
BP	GO:0002327	immature B cell differentiation	3/956	11/18800	0.01591	0.114735	0.0938722	IRF2BP2/FNIP1/LRRC8A	3
BP	GO:0003096	renal sodium ion transport	3/956	11/18800	0.01591	0.114735	0.0938722	EDNRB/KLHL3/EDNRA	3
BP	GO:0006002	fructose 6-phosphate metabolic process	3/956	11/18800	0.01591	0.114735	0.0938722	HK2/GFPT2/PFKP	3
BP	GO:0015802	basic amino acid transport	3/956	11/18800	0.01591	0.114735	0.0938722	SLC7A1/SLC15A4/SLC38A3	3
BP	GO:0031642	negative regulation of myelination	3/956	11/18800	0.01591	0.114735	0.0938722	LPIN1/EIF2AK3/JAM2	3
BP	GO:0033210	leptin-mediated signaling pathway	3/956	11/18800	0.01591	0.114735	0.0938722	STAT3/BBS4/MKKS	3
BP	GO:0043619	regulation of transcription from RNA polymerase II promoter in response to oxidative stress	3/956	11/18800	0.01591	0.114735	0.0938722	HMOX1/CHD6/SIN3A	3
BP	GO:0045472	response to ether	3/956	11/18800	0.01591	0.114735	0.0938722	LARP1/ZC3H12A/CDK4	3
BP	GO:0048742	regulation of skeletal muscle fiber development	3/956	11/18800	0.01591	0.114735	0.0938722	MYF6/BCL2/HDAC9	3
BP	GO:0071044	histone mRNA catabolic process	3/956	11/18800	0.01591	0.114735	0.0938722	DCP2/XRN1/EXOSC10	3
BP	GO:0086100	endothelin receptor signaling pathway	3/956	11/18800	0.01591	0.114735	0.0938722	BCAR3/EDNRB/EDNRA	3
BP	GO:1903897	regulation of PERK-mediated unfolded protein response	3/956	11/18800	0.01591	0.114735	0.0938722	HSPA5/PTPN1/TMEM33	3
BP	GO:0050729	positive regulation of inflammatory response	14/956	145/18800	0.0159273	0.114735	0.0938722	ITGA2/ETS1/CEBPB/LPL/S100A9/S100A8/NFKBIZ/CEBPA/SERPINE1/LRRK2/JAK2/CDK19/MIR206/CLOCK	14
BP	GO:0008645	hexose transmembrane transport	12/956	117/18800	0.0159326	0.114735	0.0938722	IRS2/NR4A3/PRKAG2/MYC/HK2/KLF15/PIK3R1/AKT2/PEA15/SLC50A1/EDNRA/C2CD5	12
BP	GO:0042752	regulation of circadian rhythm	12/956	117/18800	0.0159326	0.114735	0.0938722	BHLHE40/USP2/NOCT/PPARGC1A/RORC/SIAH2/FBXW7/SIN3A/SRRD/CLOCK/PRKAA1/NR2F6	12
BP	GO:0045913	positive regulation of carbohydrate metabolic process	9/956	77/18800	0.0159378	0.114735	0.0938722	PPARGC1A/IRS2/NNMT/MYC/FOXO1/AKT2/PPP4R3B/PRKAA1/DYRK2	9
BP	GO:0090066	regulation of anatomical structure size	36/956	487/18800	0.016009	0.115092	0.094164	SEMA3G/VEGFA/ADM/SEMA6B/CSF3/DBN1/TMSB10/MSN/NRP1/PICALM/MYADM/KANK1/NOS3/MAP1B/ACTA2/CAV1/PRKCD/LRRC8A/EDNRB/ARPC1B/PLEKHG2/LRRK2/SEMA6D/RYK/ARHGAP28/AVIL/SIN3A/SEMA6C/LATS1/BBS4/ARHGAP18/ADRA1B/P2RY2/EDNRA/MKKS/SLC12A2	36
BP	GO:0034219	carbohydrate transmembrane transport	13/956	131/18800	0.0160344	0.115119	0.0941861	AQP3/IRS2/NR4A3/PRKAG2/MYC/HK2/KLF15/PIK3R1/AKT2/PEA15/SLC50A1/EDNRA/C2CD5	13
BP	GO:0048738	cardiac muscle tissue development	20/956	234/18800	0.0163825	0.117459	0.096101	VEGFA/HNRNPU/ASB2/ADAMTS9/HEY1/ANKRD1/AKAP13/PIM1/JARID2/ENG/PDLIM5/S1PR1/RUNX1/ALPK3/TBX3/SGCB/PLN/EDNRA/ACVR1/MEF2C	20
BP	GO:0046651	lymphocyte proliferation	24/956	296/18800	0.0166674	0.11861	0.0970421	IRF1/CEBPB/IRS2/SDC4/PRDX2/MSN/CDKN1A/BCL2/GPR183/PNP/PRKCD/CD300A/TNFRSF1B/SLC7A1/BTN3A1/JAK2/NCSTN/AZI2/TMEM131L/RC3H1/TBK1/GLMN/HLA-DMB/MEF2C	24
BP	GO:0071548	response to dexamethasone	6/956	41/18800	0.0166921	0.11861	0.0970421	POR/CYP1B1/ERRFI1/NR3C1/JAK2/MSTN	6
BP	GO:1905521	regulation of macrophage migration	6/956	41/18800	0.0166921	0.11861	0.0970421	CSF1/THBS1/CD9/CMKLR1/CX3CR1/MSTN	6
BP	GO:0032211	negative regulation of telomere maintenance via telomerase	4/956	20/18800	0.0167659	0.11861	0.0970421	HNRNPU/DCP2/XRN1/EXOSC10	4
BP	GO:0039535	regulation of RIG-I signaling pathway	4/956	20/18800	0.0167659	0.11861	0.0970421	RNF125/PUM2/DDX60/NOP53	4
BP	GO:0042693	muscle cell fate commitment	4/956	20/18800	0.0167659	0.11861	0.0970421	MYF6/TBX3/ACVR1/MEF2C	4
BP	GO:0043373	CD4-positive alpha-beta T cell lineage commitment	4/956	20/18800	0.0167659	0.11861	0.0970421	IL6R/STAT3/STAT6/CTSL	4
BP	GO:0070293	renal absorption	4/956	20/18800	0.0167659	0.11861	0.0970421	AQP3/EDNRB/KLHL3/EDNRA	4
BP	GO:1902004	positive regulation of amyloid-beta formation	4/956	20/18800	0.0167659	0.11861	0.0970421	PICALM/IFNGR1/GSAP/MIR206	4
BP	GO:2000678	negative regulation of transcription regulatory region DNA binding	4/956	20/18800	0.0167659	0.11861	0.0970421	DDIT3/HEY1/FBXW7/SIN3A	4
BP	GO:0045576	mast cell activation	8/956	65/18800	0.0168345	0.118937	0.0973097	STXBP1/UNC13D/NR4A3/HMOX1/IL4R/NDRG1/FGR/CD300A	8
BP	GO:0051983	regulation of chromosome segregation	10/956	91/18800	0.0170957	0.120622	0.0986887	PTTG2/HNRNPU/MAD2L1BP/DUSP1/RCC2/PUM2/KNTC1/CDK5RAP2/CDC23/CDC16	10
BP	GO:1901264	carbohydrate derivative transport	9/956	78/18800	0.0172313	0.121115	0.0990922	SLC28A1/SLC25A25/SLC25A5/LRRC8A/SLC15A4/SLC50A1/SLC35A3/SLC35A1/SLC25A19	9
BP	GO:1902369	negative regulation of RNA catabolic process	9/956	78/18800	0.0172313	0.121115	0.0990922	HNRNPU/NOCT/ZFP36/LARP1/TRAF2/TOB1/ANGEL2/AXIN2/PARN	9
BP	GO:0032210	regulation of telomere maintenance via telomerase	7/956	53/18800	0.0172339	0.121115	0.0990922	HNRNPU/DCP2/HMBOX1/PARN/MAPKAPK5/XRN1/EXOSC10	7
BP	GO:0046634	regulation of alpha-beta T cell activation	11/956	105/18800	0.0177419	0.124521	0.101879	IRF1/ZBTB16/ZC3H12A/IL4R/RUNX1/NFKBIZ/PRDM1/PNP/CD300A/JAK2/RC3H1	11
BP	GO:0006304	DNA modification	12/956	119/18800	0.0180051	0.126036	0.103118	MIR29A/FOS/MYC/CYP1B1/ALKBH2/GATAD2A/TET1/N6AMT1/OGG1/DNMT3A/BAZ2A/SMUG1	12
BP	GO:0015749	monosaccharide transmembrane transport	12/956	119/18800	0.0180051	0.126036	0.103118	IRS2/NR4A3/PRKAG2/MYC/HK2/KLF15/PIK3R1/AKT2/PEA15/SLC50A1/EDNRA/C2CD5	12
BP	GO:0001837	epithelial to mesenchymal transition	15/956	162/18800	0.018282	0.127479	0.104298	ADAM15/SDCBP/HEY1/TGFB3/MCRIP1/ENG/KBTBD8/SOX9/SMAD3/FLNA/TBX3/USF3/AXIN2/EDNRA/ACVR1	15
BP	GO:0006879	cellular iron ion homeostasis	8/956	66/18800	0.0183311	0.127479	0.104298	FTL/MYC/HMOX1/SLC39A14/BMP6/SLC11A2/STEAP4/ABCB6	8
BP	GO:0043489	RNA stabilization	8/956	66/18800	0.0183311	0.127479	0.104298	HNRNPU/NOCT/ZFP36/LARP1/TRAF2/ANGEL2/AXIN2/PARN	8
BP	GO:1900076	regulation of cellular response to insulin stimulus	8/956	66/18800	0.0183311	0.127479	0.104298	MYO1C/LPL/PTPN1/KANK1/SOCS3/PRKCD/MSTN/PRKAA1	8
BP	GO:1902373	negative regulation of mRNA catabolic process	8/956	66/18800	0.0183311	0.127479	0.104298	HNRNPU/NOCT/ZFP36/LARP1/TRAF2/TOB1/ANGEL2/AXIN2	8
BP	GO:0010770	positive regulation of cell morphogenesis involved in differentiation	9/956	79/18800	0.0185997	0.128842	0.105414	UNC13D/DBN1/CRK/NRP1/MYADM/S100A10/FLNA/NEDD9/OLFM4	9
BP	GO:0048844	artery morphogenesis	9/956	79/18800	0.0185997	0.128842	0.105414	VEGFA/ZMIZ1/ADAMTS9/HEY1/NRP1/ENG/PRDM1/NOTCH3/EDNRA	9
BP	GO:0072332	intrinsic apoptotic signaling pathway by p53 class mediator	9/956	79/18800	0.0185997	0.128842	0.105414	MYC/EIF5A/IFI16/CDKN1A/BCL2/JMY/PTTG1IP/BCL3/DYRK2	9
BP	GO:0071354	cellular response to interleukin-6	6/956	42/18800	0.0186612	0.128932	0.105488	IL6R/STAT3/CEBPA/MIR99A/JAK2/MIRLET7C	6
BP	GO:2000249	regulation of actin cytoskeleton reorganization	6/956	42/18800	0.0186612	0.128932	0.105488	CSF3/NRP1/ARHGDIA/TEK/ABI3/ARHGDIB	6
BP	GO:0043414	macromolecule methylation	26/956	331/18800	0.0188995	0.129422	0.105888	MIR29A/SETDB2/FOS/BTG2/NNMT/MYC/JARID2/HSD17B10/GATAD2A/SETDB1/VIRMA/TARBP1/KDM4A/TET1/PRMT2/KMT5B/N6AMT1/ARID4B/DNMT3A/BAZ2A/CMTR1/CBLL1/KANSL2/KANSL3/MTF2/EEF1AKMT2	26
BP	GO:0019395	fatty acid oxidation	11/956	106/18800	0.0189197	0.129422	0.105888	POR/PDK4/PPARGC1A/IRS2/NR4A3/PRKAG2/ADIPOR2/HSD17B10/AKT2/SOX9/PRKAA1	11
BP	GO:0045661	regulation of myoblast differentiation	7/956	54/18800	0.0189595	0.129422	0.105888	DDIT3/MYF6/SOX9/LRRC8A/TBX3/MSTN/MEF2C	7
BP	GO:0007265	Ras protein signal transduction	27/956	347/18800	0.0189646	0.129422	0.105888	FLCN/CSF1/KSR1/RHOB/CRK/SDCBP/GNA13/NRP1/AKAP13/ARHGDIA/KANK1/RAB15/CDKN1A/TNFAIP1/CFL1/SETDB1/ARHGDIB/RHOJ/ARHGAP24/SPRY3/STARD13/STK19/BRAP/SYNPO2L/MAPKAPK5/STARD8/DENND4C	27
BP	GO:0003299	muscle hypertrophy in response to stress	5/956	31/18800	0.0190137	0.129422	0.105888	FOXO1/KLF15/ERRFI1/SMAD3/KDM4A	5
BP	GO:0014887	cardiac muscle adaptation	5/956	31/18800	0.0190137	0.129422	0.105888	FOXO1/KLF15/ERRFI1/SMAD3/KDM4A	5
BP	GO:0014898	cardiac muscle hypertrophy in response to stress	5/956	31/18800	0.0190137	0.129422	0.105888	FOXO1/KLF15/ERRFI1/SMAD3/KDM4A	5
BP	GO:0060055	angiogenesis involved in wound healing	5/956	31/18800	0.0190137	0.129422	0.105888	VEGFA/MCAM/ADIPOR2/SERPINE1/SLC12A2	5
BP	GO:0061036	positive regulation of cartilage development	5/956	31/18800	0.0190137	0.129422	0.105888	POR/ZBTB16/BMP6/SOX9/SMAD3	5
BP	GO:0061384	heart trabecula morphogenesis	5/956	31/18800	0.0190137	0.129422	0.105888	HEY1/TEK/ENG/S1PR1/ADAMTS1	5
BP	GO:0140718	facultative heterochromatin assembly	5/956	31/18800	0.0190137	0.129422	0.105888	SETDB2/SETDB1/TET1/DNMT3A/BAZ2A	5
BP	GO:0019079	viral genome replication	13/956	134/18800	0.019024	0.129422	0.105888	STOM/CCL2/LARP1/IFI16/ZC3H12A/BCL2/SETDB1/FAM111A/GRK2/TMEM41B/EIF2AK2/ATG16L1/NFIA	13
BP	GO:0090100	positive regulation of transmembrane receptor protein serine/threonine kinase signaling pathway	12/956	120/18800	0.0191141	0.129869	0.106254	FLCN/UBE2O/THBS1/SDCBP/TGFB3/ENG/BMP6/JAK2/MSTN/ACVR2A/ITGA8/ACVR1	12
BP	GO:0007568	aging	15/956	163/18800	0.0192243	0.130285	0.106594	ADM/FOS/GNA13/UCP3/TGFB3/UCP2/TIMP1/COL4A2/EDNRB/TNFRSF1B/SIN3A/OGG1/DNMT3A/EDNRA/SLC12A2	15
BP	GO:0051170	import into nucleus	15/956	163/18800	0.0192243	0.130285	0.106594	KPNA2/UBR5/STAT3/PIK3R1/ZC3H12A/CDKN1A/PTTG1IP/PRKCD/SMAD3/BCL3/FLNA/LRRK2/JAK2/TNPO2/IPO13	15
BP	GO:0031647	regulation of protein stability	24/956	300/18800	0.0192785	0.130485	0.106758	USP36/STXBP1/USP2/LSS/PPARGC1A/WDR81/PIM1/PIK3R1/PARVA/BCL2/ATP1B3/DERL1/PRKCD/STX12/PLPP3/SMAD3/FLNA/LRRK2/FBXW7/COG7/NOP53/CAMLG/WFS1/TMEM88	24
BP	GO:0030516	regulation of axon extension	10/956	93/18800	0.0196441	0.132791	0.108645	SEMA3G/VEGFA/SEMA6B/DBN1/NRP1/MAP1B/SEMA6D/RYK/SIN3A/SEMA6C	10
BP	GO:0007346	regulation of mitotic cell cycle	35/956	478/18800	0.019733	0.133025	0.108836	HNRNPU/MIR29A/USP2/BTG2/MYC/CCL2/MAD2L1BP/SDCBP/PIM3/PSME2/DUSP1/CDK4/CDKN1A/BCL2/SLFN11/RCC2/ADAMTS1/BTG3/NABP1/KNTC1/CTDSP2/CDK5RAP2/PRMT2/SIN3A/CUL9/ANGEL2/CPSF3/NOP53/LRP5/CDC23/CDC16/ABRAXAS1/BRD7/ACVR1/PHIP	35
BP	GO:1902652	secondary alcohol metabolic process	14/956	149/18800	0.0197387	0.133025	0.108836	POR/LSS/IDI1/PIP4P1/NPC1/INSIG1/CEBPA/SOAT1/ERLIN2/CYP2R1/ARV1/LRP5/SC5D/PRKAA1	14
BP	GO:0002366	leukocyte activation involved in immune response	23/956	285/18800	0.0197538	0.133025	0.108836	ANXA3/IL6R/STXBP1/IL18R1/UNC13D/NR4A3/HMOX1/RORC/STAT3/ZC3H12A/IL4R/GPR183/NFKBIZ/FGR/BCL3/CD300A/STAT6/SLC15A4/CX3CR1/KMT5B/RC3H1/MFNG/HLA-DMB	23
BP	GO:0014850	response to muscle activity	4/956	21/18800	0.0198963	0.133137	0.108928	ITGA2/PERM1/PPARGC1A/MSTN	4
BP	GO:0033005	positive regulation of mast cell activation	4/956	21/18800	0.0198963	0.133137	0.108928	STXBP1/NR4A3/IL4R/FGR	4
BP	GO:0043371	negative regulation of CD4-positive alpha-beta T cell differentiation	4/956	21/18800	0.0198963	0.133137	0.108928	ZC3H12A/IL4R/RUNX1/RC3H1	4
BP	GO:0072111	cell proliferation involved in kidney development	4/956	21/18800	0.0198963	0.133137	0.108928	IL6R/FLCN/MYC/EGR1	4
BP	GO:0099515	actin filament-based transport	4/956	21/18800	0.0198963	0.133137	0.108928	FNBP1L/MYO1C/ACTN4/MYO5C	4
BP	GO:0046637	regulation of alpha-beta T cell differentiation	8/956	67/18800	0.0199205	0.133137	0.108928	ZBTB16/ZC3H12A/IL4R/RUNX1/NFKBIZ/PRDM1/PNP/RC3H1	8
BP	GO:0032204	regulation of telomere maintenance	9/956	80/18800	0.0200452	0.133803	0.109472	HNRNPU/MYC/SMG1/DCP2/HMBOX1/PARN/MAPKAPK5/XRN1/EXOSC10	9
BP	GO:0043401	steroid hormone mediated signaling pathway	13/956	135/18800	0.0201082	0.134055	0.109679	ABHD2/UBR5/WBP2/ZMIZ1/NR4A3/ESRRG/NR3C1/NEDD4/VPS18/JAK2/PRMT2/LATS1/CLOCK	13
BP	GO:1903557	positive regulation of tumor necrosis factor superfamily cytokine production	11/956	107/18800	0.0201543	0.134142	0.10975	FZD5/THBS1/LPL/STAT3/PIK3R1/AKAP12/IFNGR1/NOD1/LRRK2/JAK2/MIR206	11
BP	GO:0031398	positive regulation of protein ubiquitination	12/956	121/18800	0.0202734	0.134142	0.10975	HSPA5/KLHL40/WBP1L/CAV1/PTTG1IP/DERL1/RASSF5/LRRK2/FBXW7/UBE2N/WFS1/DCUN1D4	12
BP	GO:0048675	axon extension	12/956	121/18800	0.0202734	0.134142	0.10975	SEMA3G/VEGFA/SEMA6B/DBN1/NRP1/MAP1B/C9orf72/SEMA6D/RYK/SIN3A/SEMA6C/EDNRA	12
BP	GO:0002887	negative regulation of myeloid leukocyte mediated immunity	3/956	12/18800	0.0204239	0.134142	0.10975	HMOX1/CD300A/CX3CR1	3
BP	GO:0006047	UDP-N-acetylglucosamine metabolic process	3/956	12/18800	0.0204239	0.134142	0.10975	UAP1L1/GFPT2/SLC35A3	3
BP	GO:0015803	branched-chain amino acid transport	3/956	12/18800	0.0204239	0.134142	0.10975	SLC7A5/SLC3A2/SLC7A8	3
BP	GO:0030948	negative regulation of vascular endothelial growth factor receptor signaling pathway	3/956	12/18800	0.0204239	0.134142	0.10975	MMRN2/PTPN1/NEDD4	3
BP	GO:0031953	negative regulation of protein autophosphorylation	3/956	12/18800	0.0204239	0.134142	0.10975	ERRFI1/ENG/CAV1	3
BP	GO:0033212	iron import into cell	3/956	12/18800	0.0204239	0.134142	0.10975	SLC39A14/SLC11A2/STEAP4	3
BP	GO:0033235	positive regulation of protein sumoylation	3/956	12/18800	0.0204239	0.134142	0.10975	TOLLIP/UBA2/PIAS3	3
BP	GO:0070417	cellular response to cold	3/956	12/18800	0.0204239	0.134142	0.10975	FOXO1/EIF2AK3/DNAJC3	3
BP	GO:0090085	regulation of protein deubiquitination	3/956	12/18800	0.0204239	0.134142	0.10975	ZC3H12A/NOP53/TANK	3
BP	GO:0043409	negative regulation of MAPK cascade	16/956	179/18800	0.020463	0.134233	0.109825	FLCN/SH2B3/ATF3/TIMP3/MYC/FOXO1/PTPN1/DUSP1/ERRFI1/CAV1/PRKCD/CD300A/SPRY3/DUSP10/C3orf33/FKTN	16
BP	GO:0071897	DNA biosynthetic process	17/956	194/18800	0.0205561	0.134678	0.110189	HNRNPU/REV3L/MYC/ANKRD1/CYP1B1/CDKN1A/TK2/NVL/RFC5/DCP2/HMBOX1/PARN/ING4/MAPKAPK5/XRN1/DACH1/EXOSC10	17
BP	GO:0007528	neuromuscular junction development	6/956	43/18800	0.0207833	0.13579	0.111099	NEDD4/DOK7/COL4A1/LRRK2/COL4A5/PPFIBP1	6
BP	GO:0010712	regulation of collagen metabolic process	6/956	43/18800	0.0207833	0.13579	0.111099	ITGA2/MIR29A/TGFB3/ERRFI1/ENG/RUNX1	6
BP	GO:0045620	negative regulation of lymphocyte differentiation	7/956	55/18800	0.0208025	0.13579	0.111099	IRF1/PRDX2/ZC3H12A/IL4R/RUNX1/TMEM131L/RC3H1	7
BP	GO:0061326	renal tubule development	10/956	94/18800	0.0210176	0.136859	0.111973	VEGFA/LAMA5/GZF1/MYC/BCL2/COL4A1/SOX9/KLHL3/TTC8/MEF2C	10
BP	GO:1904035	regulation of epithelial cell apoptotic process	10/956	94/18800	0.0210176	0.136859	0.111973	ANGPTL4/THBS1/HMOX1/ZFP36/CCL2/TEK/SERPINE1/JAK2/WFS1/PRKAA1	10
BP	GO:0021761	limbic system development	11/956	108/18800	0.0214474	0.139253	0.113932	ANXA3/SEMA6B/BTG2/MYC/CRK/NRP1/CDK6/TBX3/BBS4/RAB3GAP1/MKKS	11
BP	GO:0120032	regulation of plasma membrane bounded cell projection assembly	17/956	195/18800	0.0214945	0.139253	0.113932	FNBP1L/NRP1/TGFB3/PIK3R1/KANK1/PODXL/CAV1/CORO1C/RCC2/ABI3/PRKCD/ARHGAP24/AVIL/MSTN/BBS4/SH3YL1/MYO10	17
BP	GO:0002720	positive regulation of cytokine production involved in immune response	8/956	68/18800	0.0216055	0.139253	0.113932	FZD5/IL18R1/NR4A3/SLC7A5/IL1R1/TRAF2/MAP3K7/DENND1B	8
BP	GO:0043627	response to estrogen	8/956	68/18800	0.0216055	0.139253	0.113932	WBP2/MYC/HMOX1/TGFB3/IL4R/CAV1/ARPC1B/MSTN	8
BP	GO:0061180	mammary gland epithelium development	8/956	68/18800	0.0216055	0.139253	0.113932	CSF1/CEBPB/AKT2/STAT6/TBX3/JAK2/LATS1/LRP5	8
BP	GO:0061371	determination of heart left/right asymmetry	8/956	68/18800	0.0216055	0.139253	0.113932	SETDB2/ASB2/ENG/SMAD3/TBX3/BBS4/MKKS/MEF2C	8
BP	GO:0002063	chondrocyte development	5/956	32/18800	0.0216182	0.139253	0.113932	CHSY1/SERPINH1/EIF2AK3/SOX9/AXIN2	5
BP	GO:1903955	positive regulation of protein targeting to mitochondrion	5/956	32/18800	0.0216182	0.139253	0.113932	FZD5/USP36/FBXW7/PRKAA1/ABLIM3	5
BP	GO:0032535	regulation of cellular component size	27/956	351/18800	0.0216209	0.139253	0.113932	SEMA3G/VEGFA/SEMA6B/CSF3/DBN1/TMSB10/MSN/NRP1/PICALM/MYADM/KANK1/MAP1B/PRKCD/LRRC8A/ARPC1B/PLEKHG2/SEMA6D/RYK/ARHGAP28/AVIL/SIN3A/SEMA6C/LATS1/BBS4/ARHGAP18/MKKS/SLC12A2	27
BP	GO:0036294	cellular response to decreased oxygen levels	14/956	151/18800	0.021885	0.140613	0.115045	VEGFA/AQP3/BACH1/MYC/HMOX1/EGR1/CPEB4/NDRG1/BCL2/STC2/CPEB2/NOP53/DNMT3A/PRKAA1	14
BP	GO:0045580	regulation of T cell differentiation	14/956	151/18800	0.021885	0.140613	0.115045	IRF1/ZBTB16/EGR3/ZMIZ1/PRDX2/ZC3H12A/IL4R/RUNX1/NFKBIZ/PRDM1/PNP/TMEM131L/RC3H1/DUSP10	14
BP	GO:0048661	positive regulation of smooth muscle cell proliferation	10/956	95/18800	0.0224598	0.144133	0.117924	IL6R/ITGA2/THBS1/NR4A3/MYC/HMOX1/S1PR1/ADAMTS1/JAK2/NOTCH3	10
BP	GO:0010332	response to gamma radiation	7/956	56/18800	0.0227664	0.145749	0.119246	MYC/EGR1/HSPA5/BCL2L1/CDKN1A/BCL2/PRKAA1	7
BP	GO:0010676	positive regulation of cellular carbohydrate metabolic process	7/956	56/18800	0.0227664	0.145749	0.119246	PPARGC1A/IRS2/NNMT/FOXO1/AKT2/PPP4R3B/DYRK2	7
BP	GO:0046545	development of primary female sexual characteristics	11/956	109/18800	0.0228004	0.14575	0.119248	VEGFA/CEBPB/MYC/ARID5B/HSPA5/BCL2L1/NOS3/BCL2/ADAMTS1/PLEKHA1/DACH1	11
BP	GO:0002263	cell activation involved in immune response	23/956	289/18800	0.0228214	0.14575	0.119248	ANXA3/IL6R/STXBP1/IL18R1/UNC13D/NR4A3/HMOX1/RORC/STAT3/ZC3H12A/IL4R/GPR183/NFKBIZ/FGR/BCL3/CD300A/STAT6/SLC15A4/CX3CR1/KMT5B/RC3H1/MFNG/HLA-DMB	23
BP	GO:0035148	tube formation	14/956	152/18800	0.0230215	0.146065	0.119505	VEGFA/ADM/MMRN2/SDC4/YWHAZ/PODXL/SOX9/MTHFD1L/PRKACB/CC2D2A/BBS4/GLMN/KDM2B/NFIB	14
BP	GO:0090501	RNA phosphodiester bond hydrolysis	14/956	152/18800	0.0230215	0.146065	0.119505	AGO2/NOCT/RRS1/ZC3H12A/PAN3/ANGEL2/CPSF3/DCP2/UTP20/NUDT12/PARN/RRP36/XRN1/EXOSC10	14
BP	GO:0010828	positive regulation of glucose transmembrane transport	6/956	44/18800	0.023063	0.146065	0.119505	IRS2/NR4A3/KLF15/PIK3R1/AKT2/C2CD5	6
BP	GO:0030517	negative regulation of axon extension	6/956	44/18800	0.023063	0.146065	0.119505	SEMA3G/SEMA6B/NRP1/SEMA6D/RYK/SEMA6C	6
BP	GO:1903214	regulation of protein targeting to mitochondrion	6/956	44/18800	0.023063	0.146065	0.119505	FZD5/USP36/LRRK2/FBXW7/PRKAA1/ABLIM3	6
BP	GO:1903432	regulation of TORC1 signaling	6/956	44/18800	0.023063	0.146065	0.119505	FLCN/PIP4P1/RRAGC/C9orf72/BMT2/DEPDC5	6
BP	GO:2001239	regulation of extrinsic apoptotic signaling pathway in absence of ligand	6/956	44/18800	0.023063	0.146065	0.119505	UNC5B/PRDX2/BCL2L1/BCL2/SRPX/ZC3HC1	6
BP	GO:0043543	protein acylation	21/956	258/18800	0.0230965	0.146104	0.119537	POR/FLCN/WBP2/PPARGC1A/FOXO1/KLF15/ACTB/SIN3A/NAA35/KAT6B/ING3/ZDHHC6/KANSL2/KANSL3/CLOCK/NMT2/MAP3K7/PRKAA1/ING4/BRD7/NCOA3	21
BP	GO:1901292	nucleoside phosphate catabolic process	9/956	82/18800	0.0231766	0.146387	0.119768	PDE10A/PDE4D/SMPDL3A/PDE7A/PNP/OGG1/PDE4A/NUDT12/SMUG1	9
BP	GO:0016049	cell growth	35/956	484/18800	0.0232608	0.146387	0.119768	SEMA3G/VEGFA/FLCN/SEMA6B/DBN1/ADAM15/S100A9/SDCBP/SLC25A33/NRP1/AKAP13/CISH/PDLIM5/S100A8/MAP1B/CDKN1A/BCL2/SPAG9/C9orf72/SOX9/TNC/SMAD3/IP6K2/SEMA6D/RYK/PRMT2/SIN3A/SEMA6C/NDRG3/NRN1/N6AMT1/SMARCA2/ING4/KDM2B/EDNRA	35
BP	GO:0031338	regulation of vesicle fusion	4/956	22/18800	0.0233633	0.146387	0.119768	STXBP1/ANXA2/AKT2/C2CD5	4
BP	GO:0044321	response to leptin	4/956	22/18800	0.0233633	0.146387	0.119768	NR4A3/STAT3/BBS4/MKKS	4
BP	GO:0061318	renal filtration cell differentiation	4/956	22/18800	0.0233633	0.146387	0.119768	KLF15/PODXL/EDNRB/EDNRA	4
BP	GO:0072112	glomerular visceral epithelial cell differentiation	4/956	22/18800	0.0233633	0.146387	0.119768	KLF15/PODXL/EDNRB/EDNRA	4
BP	GO:0090335	regulation of brown fat cell differentiation	4/956	22/18800	0.0233633	0.146387	0.119768	FLCN/HNRNPU/PIM1/DUSP10	4
BP	GO:0002700	regulation of production of molecular mediator of immune response	15/956	167/18800	0.0233669	0.146387	0.119768	FZD5/IL18R1/NR4A3/HMOX1/TGFB3/SLC7A5/IL4R/IL1R1/TRAF2/STAT6/TNFRSF1B/SLC15A4/KMT5B/MAP3K7/DENND1B	15
BP	GO:0015807	L-amino acid transport	8/956	69/18800	0.0233889	0.146387	0.119768	SLC25A18/SLC38A1/SLC7A5/SLC3A2/SLC7A8/SLC7A1/SLC1A7/SLC38A3	8
BP	GO:0060491	regulation of cell projection assembly	17/956	197/18800	0.0234688	0.146407	0.119785	FNBP1L/NRP1/TGFB3/PIK3R1/KANK1/PODXL/CAV1/CORO1C/RCC2/ABI3/PRKCD/ARHGAP24/AVIL/MSTN/BBS4/SH3YL1/MYO10	17
BP	GO:0015698	inorganic anion transport	16/956	182/18800	0.0235021	0.146407	0.119785	SLC25A30/ANO2/CEBPB/SLC20A1/CLIC4/SLC39A14/CLIC1/SLC26A9/LRRC8A/TTYH3/CLCC1/IP6K2/SLC6A1/PCYOX1/TTYH2/SLC12A2	16
BP	GO:0032640	tumor necrosis factor production	16/956	182/18800	0.0235021	0.146407	0.119785	FZD5/THBS1/ZFP36/LPL/STAT3/PIK3R1/ERRFI1/ZC3H12A/AKAP12/BCL3/IFNGR1/NOD1/LRRK2/JAK2/CX3CR1/MIR206	16
BP	GO:0032680	regulation of tumor necrosis factor production	16/956	182/18800	0.0235021	0.146407	0.119785	FZD5/THBS1/ZFP36/LPL/STAT3/PIK3R1/ERRFI1/ZC3H12A/AKAP12/BCL3/IFNGR1/NOD1/LRRK2/JAK2/CX3CR1/MIR206	16
BP	GO:0018209	peptidyl-serine modification	26/956	338/18800	0.0238524	0.148415	0.121428	VEGFA/FNIP2/CSF3/PDE4D/BCAR3/SMG1/GADD45A/FNIP1/BCL2/CAV1/EIF2AK3/LATS2/AKT2/MKNK2/PLCL1/PRKCD/STK32C/DOCK7/LRRK2/LATS1/TBK1/GRK2/PRKAA1/MAPKAPK5/SBK1/DYRK2	26
BP	GO:0046660	female sex differentiation	12/956	124/18800	0.024065	0.149563	0.122367	VEGFA/CEBPB/MYC/ARID5B/HSPA5/BCL2L1/NOS3/BCL2/ADAMTS1/PLEKHA1/TBX3/DACH1	12
BP	GO:0045834	positive regulation of lipid metabolic process	14/956	153/18800	0.0242015	0.149991	0.122717	POR/ADM/PPARGC1A/IRS2/NR4A3/TEK/BMP6/ELOVL5/CGA/AKT2/PRKCD/FGR/AGAP2/PRKAA1	14
BP	GO:0031396	regulation of protein ubiquitination	18/956	213/18800	0.0242908	0.149991	0.122717	UBR5/HSPA5/HERPUD1/KLHL40/WBP1L/SIAH2/CAV1/PTTG1IP/DERL1/RASSF5/LRRK2/FBXW7/GLMN/CAMLG/UBE2N/WFS1/UBXN2A/DCUN1D4	18
BP	GO:0051346	negative regulation of hydrolase activity	28/956	371/18800	0.0244353	0.149991	0.122717	POR/VEGFA/ANGPTL4/UBE2O/LPIN1/THBS1/TIMP3/SLC39A14/SERPINH1/SERPINA3/ANXA2/PICALM/SIAH2/FNIP1/IFI16/NOS3/TIMP1/RCC2/CRIM1/PLAUR/SERPINE1/LRRK2/HDAC9/CPEB2/BBS4/TTC8/LXN/MKKS	28
BP	GO:0033687	osteoblast proliferation	5/956	33/18800	0.024444	0.149991	0.122717	JUNB/BCL2/SMAD3/LRP5/EIF2AK2	5
BP	GO:0045736	negative regulation of cyclin-dependent protein serine/threonine kinase activity	5/956	33/18800	0.024444	0.149991	0.122717	CDKN1A/CEBPA/LATS2/CDK5RAP2/LATS1	5
BP	GO:0045940	positive regulation of steroid metabolic process	5/956	33/18800	0.024444	0.149991	0.122717	POR/ADM/BMP6/CGA/PRKAA1	5
BP	GO:0060317	cardiac epithelial to mesenchymal transition	5/956	33/18800	0.024444	0.149991	0.122717	ADAM15/HEY1/ENG/TBX3/ACVR1	5
BP	GO:0071875	adrenergic receptor signaling pathway	5/956	33/18800	0.024444	0.149991	0.122717	PDE4D/AKAP13/ADRA1B/PLN/CRTC3	5
BP	GO:1901099	negative regulation of signal transduction in absence of ligand	5/956	33/18800	0.024444	0.149991	0.122717	UNC5B/PRDX2/BCL2L1/BCL2/ZC3HC1	5
BP	GO:1904030	negative regulation of cyclin-dependent protein kinase activity	5/956	33/18800	0.024444	0.149991	0.122717	CDKN1A/CEBPA/LATS2/CDK5RAP2/LATS1	5
BP	GO:2001240	negative regulation of extrinsic apoptotic signaling pathway in absence of ligand	5/956	33/18800	0.024444	0.149991	0.122717	UNC5B/PRDX2/BCL2L1/BCL2/ZC3HC1	5
BP	GO:0034329	cell junction assembly	31/956	420/18800	0.0245241	0.150177	0.122869	VEGFA/ITGA2/FLCN/FZD5/MYO1C/THBS1/SDC4/SDCBP/CD9/NRP1/ACTB/TEK/PECAM1/PDLIM5/S100A10/MAP1B/BCL2/THBS2/CAV1/ACTN1/CORO1C/RCC2/ABI3/PIP5K1C/SMAD3/RHOC/ITGA5/TESK2/RYK/NPHP1/MEF2C	31
BP	GO:0006109	regulation of carbohydrate metabolic process	16/956	183/18800	0.0245872	0.150177	0.122869	CBFA2T3/PDK4/PPARGC1A/IRS2/PRKAG2/NNMT/MYC/RORC/FOXO1/STAT3/AKT2/C1QTNF1/PFKFB1/PPP4R3B/PRKAA1/DYRK2	16
BP	GO:0008217	regulation of blood pressure	16/956	183/18800	0.0245872	0.150177	0.122869	ADM/PDE4D/HMOX1/GNA13/ATP1A1/NOS3/ACTA2/EDNRB/SMAD3/APLN/NPY1R/BBS4/LRP5/ADRA1B/EDNRA/MKKS	16
BP	GO:1901991	negative regulation of mitotic cell cycle phase transition	16/956	183/18800	0.0245872	0.150177	0.122869	MIR29A/CCL2/MAD2L1BP/DUSP1/CDKN1A/BCL2/SLFN11/NABP1/KNTC1/CTDSP2/CDK5RAP2/PRMT2/NOP53/ABRAXAS1/BRD7/ACVR1	16
BP	GO:0042306	regulation of protein import into nucleus	7/956	57/18800	0.0248547	0.150672	0.123275	UBR5/PIK3R1/ZC3H12A/PRKCD/SMAD3/FLNA/JAK2	7
BP	GO:0044380	protein localization to cytoskeleton	7/956	57/18800	0.0248547	0.150672	0.123275	HNRNPU/DIAPH1/MAPRE1/KLHL21/BBS4/CEP192/CHAMP1	7
BP	GO:0048255	mRNA stabilization	7/956	57/18800	0.0248547	0.150672	0.123275	HNRNPU/NOCT/ZFP36/LARP1/TRAF2/ANGEL2/AXIN2	7
BP	GO:0051898	negative regulation of protein kinase B signaling	7/956	57/18800	0.0248547	0.150672	0.123275	FLCN/MIR29A/DDIT3/SH2B3/PLEKHA1/MSTN/NOP53	7
BP	GO:0019935	cyclic-nucleotide-mediated signaling	9/956	83/18800	0.0248666	0.150672	0.123275	PDE10A/ADM/KSR1/THBS1/PDE4D/CAP1/PDE7A/SOX9/EDNRB	9
BP	GO:0045921	positive regulation of exocytosis	9/956	83/18800	0.0248666	0.150672	0.123275	STXBP1/UNC13D/SDC4/SDCBP/RAB15/IL4R/FGR/RAB7A/RAB2B	9
BP	GO:0060395	SMAD protein signal transduction	9/956	83/18800	0.0248666	0.150672	0.123275	NCEH1/ZMIZ1/FOS/TGFB3/BMP6/SMAD3/TOB1/JAK2/MSTN	9
BP	GO:0008203	cholesterol metabolic process	13/956	139/18800	0.0249124	0.150778	0.123361	POR/LSS/IDI1/PIP4P1/NPC1/INSIG1/CEBPA/SOAT1/ERLIN2/ARV1/LRP5/SC5D/PRKAA1	13
BP	GO:0097529	myeloid leukocyte migration	19/956	229/18800	0.0249432	0.150793	0.123373	IL6R/VEGFA/CSF1/THBS1/CCL2/S100A9/BSG/CD9/DUSP1/PECAM1/S100A8/CMKLR1/PIP5K1C/IL1R1/SERPINE1/EDNRB/CD300A/CX3CR1/MSTN	19
BP	GO:0034249	negative regulation of cellular amide metabolic process	22/956	276/18800	0.0251699	0.151023	0.123561	AGO2/HNRNPU/MIR29A/NOCT/BTG2/ZFP36/CPEB4/SAMD4A/LARP1/ZC3H12A/EIF2AK3/PATL1/TOB1/EIF4A3/PAN3/CPEB2/RC3H1/DCP2/PRKAA1/PARN/XRN1/EIF2AK2	22
BP	GO:0071900	regulation of protein serine/threonine kinase activity	28/956	372/18800	0.025195	0.151023	0.123561	SERTAD1/VEGFA/FZD5/KSR1/SH2B3/THBS1/PRKAG2/GADD45A/AKAP13/ACTB/PTPN1/DUSP1/CDKN1A/CAV1/CEBPA/LATS2/TRIB1/MAP2K6/PRKCD/TRAF2/CD300A/LRRK2/CDK5RAP2/LATS1/SPRY3/LRP5/DUSP10/MAP3K7	28
BP	GO:0010639	negative regulation of organelle organization	27/956	356/18800	0.025341	0.151023	0.123561	FLCN/PTTG2/HNRNPU/TMSB10/MAD2L1BP/MAPRE1/BCL2L1/MYADM/PIK3R1/SLC25A5/KANK1/DUSP1/MAP1B/S1PR1/PRKCD/RAB7A/KNTC1/LRRK2/CDK5RAP2/ARHGAP28/AVIL/CKAP2/BBS4/DCP2/MKKS/XRN1/EXOSC10	27
BP	GO:0001678	cellular glucose homeostasis	14/956	154/18800	0.025426	0.151023	0.123561	SLC9B2/PPARGC1A/IRS2/HK2/SLC39A14/FOXO1/PIM3/KLF15/PIK3R1/UCP2/LRRC8A/SIN3A/LRP5/PRKAA1	14
BP	GO:0051403	stress-activated MAPK cascade	20/956	245/18800	0.0254472	0.151023	0.123561	VEGFA/GADD45B/MYC/ZFP36/GADD45A/SDCBP/FOXO1/DUSP1/ZC3H12A/TRIB1/MAP2K6/TRAF2/SMAD3/NOD1/LRRK2/TNFRSF19/DUSP10/MAP3K7/FKTN/EIF2AK2	20
BP	GO:0006913	nucleocytoplasmic transport	24/956	308/18800	0.0254537	0.151023	0.123561	KPNA2/UBR5/RRS1/SMG1/STAT3/AKAP13/PIK3R1/ZC3H12A/NEDD4/DESI1/CDKN1A/PTTG1IP/XPO1/PRKCD/SMAD3/BCL3/FLNA/LRRK2/JAK2/TNPO2/DDX19A/SARNP/IPO13/UPF2	24
BP	GO:0051169	nuclear transport	24/956	308/18800	0.0254537	0.151023	0.123561	KPNA2/UBR5/RRS1/SMG1/STAT3/AKAP13/PIK3R1/ZC3H12A/NEDD4/DESI1/CDKN1A/PTTG1IP/XPO1/PRKCD/SMAD3/BCL3/FLNA/LRRK2/JAK2/TNPO2/DDX19A/SARNP/IPO13/UPF2	24
BP	GO:0001754	eye photoreceptor cell differentiation	6/956	45/18800	0.0255046	0.151023	0.123561	VEGFA/STAT3/PRDM1/SOX9/BBS4/TTC8	6
BP	GO:0010171	body morphogenesis	6/956	45/18800	0.0255046	0.151023	0.123561	ARID5B/TGFB3/CRISPLD2/CSRNP1/PLEKHA1/RAB3GAP1	6
BP	GO:0032892	positive regulation of organic acid transport	6/956	45/18800	0.0255046	0.151023	0.123561	STXBP1/MAP2K6/SLC6A1/RAB3GAP1/SLC12A2/SLC38A3	6
BP	GO:0046839	phospholipid dephosphorylation	6/956	45/18800	0.0255046	0.151023	0.123561	PIP4P1/SYNJ2/PLPP3/PLPP5/MTMR3/SYNJ1	6
BP	GO:0033689	negative regulation of osteoblast proliferation	3/956	13/18800	0.0255659	0.151023	0.123561	BCL2/SMAD3/EIF2AK2	3
BP	GO:0042921	glucocorticoid receptor signaling pathway	3/956	13/18800	0.0255659	0.151023	0.123561	NR3C1/NEDD4/CLOCK	3
BP	GO:0060670	branching involved in labyrinthine layer morphogenesis	3/956	13/18800	0.0255659	0.151023	0.123561	FZD5/ADM/SOCS3	3
BP	GO:0061418	regulation of transcription from RNA polymerase II promoter in response to hypoxia	3/956	13/18800	0.0255659	0.151023	0.123561	VEGFA/BACH1/EGR1	3
BP	GO:0071287	cellular response to manganese ion	3/956	13/18800	0.0255659	0.151023	0.123561	HSPA5/EIF2AK3/LRRK2	3
BP	GO:0071888	macrophage apoptotic process	3/956	13/18800	0.0255659	0.151023	0.123561	PLEKHO2/CTSL/MEF2C	3
BP	GO:0090030	regulation of steroid hormone biosynthetic process	3/956	13/18800	0.0255659	0.151023	0.123561	POR/ATP1A1/BMP6	3
BP	GO:0098792	xenophagy	3/956	13/18800	0.0255659	0.151023	0.123561	NOD1/TBK1/ATG16L1	3
BP	GO:1900103	positive regulation of endoplasmic reticulum unfolded protein response	3/956	13/18800	0.0255659	0.151023	0.123561	PTPN1/PIK3R1/TMEM33	3
BP	GO:0008154	actin polymerization or depolymerization	17/956	199/18800	0.0255773	0.151023	0.123561	CSF3/DBN1/TMSB10/DIAPH1/MYADM/KANK1/PRKCD/CFL1/ARPC1B/PLEKHG2/JAK2/ARHGAP28/AVIL/LATS1/BBS4/ARHGAP18/MKKS	17
BP	GO:0009314	response to radiation	32/956	438/18800	0.0256403	0.151132	0.12365	BHLHE40/USP2/RHOB/FOS/MYC/EGR1/HSPA5/GADD45A/BCL2L1/THBD/PIK3R1/IFI16/NEDD4/CDKN1A/BCL2/TIMP1/AKT2/ANGPT2/PRKCD/BCL3/NABP1/NPHP1/TANK/OGG1/DNMT3A/USP1/CLOCK/NMT2/PRKAA1/NR2F6/ABRAXAS1/FECH	32
BP	GO:0006821	chloride transport	11/956	111/18800	0.0256919	0.151132	0.12365	ANO2/CLIC4/CLIC1/SLC26A9/LRRC8A/TTYH3/CLCC1/SLC6A1/PCYOX1/TTYH2/SLC12A2	11
BP	GO:0014066	regulation of phosphatidylinositol 3-kinase signaling	11/956	111/18800	0.0256919	0.151132	0.12365	UNC5B/CSF3/TEK/NEDD4/PIP5K1C/SOX9/FGR/JAK2/PIK3IP1/NOP53/MIR206	11
BP	GO:0097696	receptor signaling pathway via STAT	16/956	184/18800	0.0257094	0.151132	0.12365	IL6R/SH2B3/CCL2/GADD45A/STAT3/CYP1B1/SOCS3/CAV1/BCL3/CD300A/STAT6/MIR99A/JAK2/MIRLET7C/STAT2/PIGU	16
BP	GO:0005996	monosaccharide metabolic process	21/956	261/18800	0.0258215	0.151456	0.123916	PDK4/ATF3/PPARGC1A/IRS2/NNMT/MYC/HK2/SLC39A14/RORC/CHST15/FOXO1/AKT2/PFKP/C1QTNF1/PFKFB1/NPY1R/LRP5/PPP4R3B/KBTBD2/PRKAA1/DYRK2	21
BP	GO:0050730	regulation of peptidyl-tyrosine phosphorylation	21/956	261/18800	0.0258215	0.151456	0.123916	IL6R/VEGFA/SH3BP5/CSF3/SH2B3/NRP1/PTPN1/ERRFI1/PECAM1/BMP6/SOCS3/DOK7/CAV1/PRKCD/CD300A/ITGA5/JAK2/FBXW7/NEDD9/SOCS4/ACVR1	21
BP	GO:0018108	peptidyl-tyrosine phosphorylation	28/956	373/18800	0.0259729	0.152176	0.124505	IL6R/VEGFA/SH3BP5/CSF3/SH2B3/NRP1/PTPN1/TEK/ERRFI1/PECAM1/BMP6/SOCS3/DOK7/CAV1/MAP2K6/PRKCD/FGR/CD300A/ITGA5/JAK2/PTPN4/FBXW7/TESK2/NEDD9/SOCS4/EIF2AK2/ACVR1/DYRK2	28
BP	GO:0022406	membrane docking	9/956	84/18800	0.0266423	0.155755	0.127433	STXBP1/MSN/RAB15/ESYT2/VPS18/STX12/RAB7A/VAMP3/RABEPK	9
BP	GO:1900182	positive regulation of protein localization to nucleus	9/956	84/18800	0.0266423	0.155755	0.127433	GLIS2/UBR5/PIK3R1/ZC3H12A/EIF2AK3/PRKCD/SMAD3/FLNA/JAK2	9
BP	GO:0007179	transforming growth factor beta receptor signaling pathway	17/956	200/18800	0.0266836	0.155825	0.127491	FLCN/ZMIZ1/FOS/THBS1/HSPA5/SDCBP/STAT3/TGFB3/ENG/CAV1/LATS2/SMAD3/LATS1/MSTN/MAP3K7/ITGA8/ACVR1	17
BP	GO:0061005	cell differentiation involved in kidney development	7/956	58/18800	0.0270704	0.156617	0.128138	GLIS2/KLF15/PODXL/ACTA2/EDNRB/EDNRA/MEF2C	7
BP	GO:0071709	membrane assembly	7/956	58/18800	0.0270704	0.156617	0.128138	CHMP1B/ANXA2/PICALM/S100A10/CAV1/RFTN1/UBXN2A	7
BP	GO:0090303	positive regulation of wound healing	7/956	58/18800	0.0270704	0.156617	0.128138	MIR29A/THBS1/PRDX2/THBD/KANK1/SERPINE1/PLPP3	7
BP	GO:0044772	mitotic cell cycle phase transition	32/956	440/18800	0.0271032	0.156617	0.128138	MIR29A/BACH1/MYC/CCL2/MAD2L1BP/PSME2/DUSP1/CDK4/CDKN1A/CDK6/BCL2/SLFN11/LATS2/KLF11/RCC2/ADAMTS1/RBBP8/NABP1/NPAT/KNTC1/CTDSP2/CDK5RAP2/PRMT2/SIN3A/LATS1/CPSF3/NOP53/CDC23/CDC16/ABRAXAS1/BRD7/ACVR1	32
BP	GO:0002053	positive regulation of mesenchymal cell proliferation	4/956	23/18800	0.0271742	0.156617	0.128138	IRS2/MYC/SOX9/LRP5	4
BP	GO:0003323	type B pancreatic cell development	4/956	23/18800	0.0271742	0.156617	0.128138	BMP6/CDK6/RHEB/CLOCK	4
BP	GO:0030194	positive regulation of blood coagulation	4/956	23/18800	0.0271742	0.156617	0.128138	THBS1/PRDX2/THBD/SERPINE1	4
BP	GO:0030728	ovulation	4/956	23/18800	0.0271742	0.156617	0.128138	MYC/NOS3/IL4R/ADAMTS1	4
BP	GO:0072311	glomerular epithelial cell differentiation	4/956	23/18800	0.0271742	0.156617	0.128138	KLF15/PODXL/EDNRB/EDNRA	4
BP	GO:1900048	positive regulation of hemostasis	4/956	23/18800	0.0271742	0.156617	0.128138	THBS1/PRDX2/THBD/SERPINE1	4
BP	GO:1900120	regulation of receptor binding	4/956	23/18800	0.0271742	0.156617	0.128138	ADAM15/ANXA2/NRP1/PLCL1	4
BP	GO:0060349	bone morphogenesis	10/956	98/18800	0.0272151	0.156617	0.128138	POR/CHSY1/SERPINH1/TGFB3/BMP6/INSIG1/SOX9/LRP5/AXIN2/MEF2C	10
BP	GO:0010633	negative regulation of epithelial cell migration	11/956	112/18800	0.0272332	0.156617	0.128138	MMRN2/THBS1/GADD45A/ADAMTS9/ANGPT2/CORO1C/MIR206/STARD13/DUSP10/MEOX2/MEF2C	11
BP	GO:0034440	lipid oxidation	11/956	112/18800	0.0272332	0.156617	0.128138	POR/PDK4/PPARGC1A/IRS2/NR4A3/PRKAG2/ADIPOR2/HSD17B10/AKT2/SOX9/PRKAA1	11
BP	GO:0014743	regulation of muscle hypertrophy	8/956	71/18800	0.0272608	0.156617	0.128138	NR4A3/FOXO1/TRIM63/JARID2/ERRFI1/SMAD3/TNFRSF1B/MSTN	8
BP	GO:0034383	low-density lipoprotein particle clearance	5/956	34/18800	0.0274965	0.157631	0.128968	CES3/NCEH1/HMOX1/ANXA2/SOAT1	5
BP	GO:0051973	positive regulation of telomerase activity	5/956	34/18800	0.0274965	0.157631	0.128968	MYC/NVL/HMBOX1/PARN/MAPKAPK5	5
BP	GO:0045727	positive regulation of translation	13/956	141/18800	0.0276096	0.157939	0.12922	AGO2/ITGA2/HNRNPU/THBS1/EIF5A/SAMD4A/LARP1/CYP1B1/BCL3/DNAJC3/TOB1/EIF4A3/RBM3	13
BP	GO:0048284	organelle fusion	13/956	141/18800	0.0276096	0.157939	0.12922	STXBP1/ANXA2/VPS8/VPS18/AKT2/STX12/RAB7A/STXBP6/VAMP3/ZDHHC6/VPS41/MIGA1/C2CD5	13
BP	GO:0032271	regulation of protein polymerization	17/956	201/18800	0.0278254	0.158831	0.12995	CSF3/DBN1/TMSB10/MAPRE1/MYADM/KANK1/MAP1B/PRKCD/ARPC1B/PLEKHG2/CDK5RAP2/ARHGAP28/AVIL/LATS1/BBS4/ARHGAP18/MKKS	17
BP	GO:1901888	regulation of cell junction assembly	17/956	201/18800	0.0278254	0.158831	0.12995	VEGFA/FZD5/MYO1C/THBS1/SDC4/NRP1/TEK/PDLIM5/S100A10/THBS2/CAV1/CORO1C/RCC2/ABI3/SMAD3/NPHP1/MEF2C	17
BP	GO:0010830	regulation of myotube differentiation	6/956	46/18800	0.0281124	0.159613	0.13059	MYF6/BCL2/HDAC9/MIR206/MAMSTR/BHLHE41	6
BP	GO:0032007	negative regulation of TOR signaling	6/956	46/18800	0.0281124	0.159613	0.13059	FLCN/FNIP1/BMT2/DEPDC5/PRKAA1/MAPKAPK5	6
BP	GO:0033047	regulation of mitotic sister chromatid segregation	6/956	46/18800	0.0281124	0.159613	0.13059	PTTG2/HNRNPU/MAD2L1BP/DUSP1/KNTC1/CDK5RAP2	6
BP	GO:0070741	response to interleukin-6	6/956	46/18800	0.0281124	0.159613	0.13059	IL6R/STAT3/CEBPA/MIR99A/JAK2/MIRLET7C	6
BP	GO:1900744	regulation of p38MAPK cascade	6/956	46/18800	0.0281124	0.159613	0.13059	VEGFA/GADD45B/GADD45A/DUSP1/ZC3H12A/DUSP10	6
BP	GO:0018212	peptidyl-tyrosine modification	28/956	376/18800	0.0284185	0.16118	0.131871	IL6R/VEGFA/SH3BP5/CSF3/SH2B3/NRP1/PTPN1/TEK/ERRFI1/PECAM1/BMP6/SOCS3/DOK7/CAV1/MAP2K6/PRKCD/FGR/CD300A/ITGA5/JAK2/PTPN4/FBXW7/TESK2/NEDD9/SOCS4/EIF2AK2/ACVR1/DYRK2	28
BP	GO:0055072	iron ion homeostasis	9/956	85/18800	0.0285056	0.161501	0.132134	FTL/MYC/HMOX1/SLC39A14/PICALM/BMP6/SLC11A2/STEAP4/ABCB6	9
BP	GO:0031623	receptor internalization	11/956	113/18800	0.02884	0.162944	0.133315	VEGFA/ADM/SDCBP/CD9/ANXA2/PICALM/NEDD4/CAV1/APLN/GRK2/ATXN2	11
BP	GO:1904659	glucose transmembrane transport	11/956	113/18800	0.02884	0.162944	0.133315	IRS2/NR4A3/PRKAG2/MYC/HK2/KLF15/PIK3R1/AKT2/PEA15/EDNRA/C2CD5	11
BP	GO:1903037	regulation of leukocyte cell-cell adhesion	26/956	344/18800	0.0288521	0.162944	0.133315	IRF1/ZBTB16/EGR3/ETS1/ZMIZ1/CEBPB/NR4A3/SDC4/PRDX2/CCL2/ZC3H12A/IL4R/RUNX1/CAV1/NFKBIZ/PNP/MAP3K8/CD300A/SLC7A1/JAK2/MIA3/TMEM131L/RC3H1/DUSP10/GLMN/HLA-DMB	26
BP	GO:0001823	mesonephros development	10/956	99/18800	0.0289487	0.163316	0.133619	VEGFA/ZBTB16/LAMA5/GZF1/SDC4/MYC/BCL2/SOX9/SMAD3/SIM1	10
BP	GO:0090090	negative regulation of canonical Wnt signaling pathway	13/956	142/18800	0.0290355	0.163632	0.133878	TLE3/DDIT3/EGR1/FOXO1/SIAH2/CAV1/LATS2/SOX9/TMEM131L/LATS1/CHD8/AXIN2/TMEM88	13
BP	GO:0046578	regulation of Ras protein signal transduction	16/956	187/18800	0.0293065	0.164211	0.134351	FLCN/CSF1/CRK/NRP1/AKAP13/ARHGDIA/KANK1/TNFAIP1/ARHGDIB/ARHGAP24/SPRY3/STARD13/STK19/SYNPO2L/STARD8/DENND4C	16
BP	GO:0071478	cellular response to radiation	16/956	187/18800	0.0293065	0.164211	0.134351	RHOB/MYC/EGR1/HSPA5/GADD45A/BCL2L1/PIK3R1/IFI16/NEDD4/CDKN1A/TIMP1/AKT2/PRKCD/TANK/CLOCK/NMT2	16
BP	GO:0071706	tumor necrosis factor superfamily cytokine production	16/956	187/18800	0.0293065	0.164211	0.134351	FZD5/THBS1/ZFP36/LPL/STAT3/PIK3R1/ERRFI1/ZC3H12A/AKAP12/BCL3/IFNGR1/NOD1/LRRK2/JAK2/CX3CR1/MIR206	16
BP	GO:1903555	regulation of tumor necrosis factor superfamily cytokine production	16/956	187/18800	0.0293065	0.164211	0.134351	FZD5/THBS1/ZFP36/LPL/STAT3/PIK3R1/ERRFI1/ZC3H12A/AKAP12/BCL3/IFNGR1/NOD1/LRRK2/JAK2/CX3CR1/MIR206	16
BP	GO:0009166	nucleotide catabolic process	8/956	72/18800	0.0293542	0.164211	0.134351	PDE10A/PDE4D/PDE7A/PNP/OGG1/PDE4A/NUDT12/SMUG1	8
BP	GO:0033045	regulation of sister chromatid segregation	8/956	72/18800	0.0293542	0.164211	0.134351	PTTG2/HNRNPU/MAD2L1BP/DUSP1/KNTC1/CDK5RAP2/CDC23/CDC16	8
BP	GO:1903036	positive regulation of response to wounding	8/956	72/18800	0.0293542	0.164211	0.134351	MIR29A/THBS1/PRDX2/THBD/KANK1/SERPINE1/PLPP3/FLNA	8
BP	GO:0002711	positive regulation of T cell mediated immunity	7/956	59/18800	0.0294167	0.164215	0.134355	FZD5/IL18R1/IL1R1/MR1/TRAF2/MAP3K7/DENND1B	7
BP	GO:0002886	regulation of myeloid leukocyte mediated immunity	7/956	59/18800	0.0294167	0.164215	0.134355	STXBP1/UNC13D/HMOX1/IL4R/FGR/CD300A/CX3CR1	7
BP	GO:0010720	positive regulation of cell development	23/956	297/18800	0.030049	0.167569	0.137099	VEGFA/UNC13D/SLC9B2/PLXNA2/DBN1/MYF6/MYC/CRK/NRP1/MYADM/S100A10/MAP1B/BCL2/RHEB/TRIB1/FLNA/TNFRSF1B/FAIM/CX3CR1/NEDD9/PLXNC1/SYNJ1/OLFM4	23
BP	GO:0045930	negative regulation of mitotic cell cycle	19/956	234/18800	0.0302673	0.167875	0.137349	MIR29A/BTG2/CCL2/MAD2L1BP/DUSP1/CDKN1A/BCL2/SLFN11/BTG3/NABP1/KNTC1/CTDSP2/CDK5RAP2/PRMT2/ANGEL2/NOP53/ABRAXAS1/BRD7/ACVR1	19
BP	GO:0033627	cell adhesion mediated by integrin	9/956	86/18800	0.0304583	0.167875	0.137349	ITGA2/CRK/CYP1B1/PODXL/PLAU/SERPINE1/PLPP3/ITGA5/ITGA8	9
BP	GO:1900542	regulation of purine nucleotide metabolic process	9/956	86/18800	0.0304583	0.167875	0.137349	FLCN/CBFA2T3/PDK4/PPARGC1A/PRKAG2/MYC/STAT3/NOS3/PRKAA1	9
BP	GO:2000134	negative regulation of G1/S transition of mitotic cell cycle	9/956	86/18800	0.0304583	0.167875	0.137349	MIR29A/CCL2/CDKN1A/BCL2/SLFN11/CTDSP2/PRMT2/BRD7/ACVR1	9
BP	GO:0071456	cellular response to hypoxia	13/956	143/18800	0.0305144	0.167875	0.137349	VEGFA/AQP3/BACH1/MYC/HMOX1/EGR1/NDRG1/BCL2/STC2/CPEB2/NOP53/DNMT3A/PRKAA1	13
BP	GO:0007033	vacuole organization	16/956	188/18800	0.0305846	0.167875	0.137349	GABARAPL3/GABARAPL1/TP53INP2/ANXA2/SRPX/VPS18/C9orf72/STX12/RAB7A/LRRK2/AP4M1/RAB3GAP1/MTMR3/UBXN2A/TMEM41B/ATG16L1	16
BP	GO:0090257	regulation of muscle system process	20/956	250/18800	0.0306509	0.167875	0.137349	ITGA2/NR4A3/PDE4D/FOXO1/CNN1/TRIM63/ATP1A1/JARID2/ERRFI1/NOS3/ZC3H12A/CAV1/SMAD3/TNFRSF1B/KCNJ2/MSTN/CAMK2G/ADRA1B/GRK2/PLN	20
BP	GO:0003333	amino acid transmembrane transport	10/956	100/18800	0.0307592	0.167875	0.137349	SLC25A18/SLC38A1/SLC7A5/SLC3A2/SLC7A8/LRRC8A/SLC7A1/SLC15A4/SLC1A7/SLC38A3	10
BP	GO:0010737	protein kinase A signaling	5/956	35/18800	0.0307807	0.167875	0.137349	AKAP12/LRRK2/PRKACB/PDE4A/EDNRA	5
BP	GO:0016242	negative regulation of macroautophagy	5/956	35/18800	0.0307807	0.167875	0.137349	USP36/HMOX1/SMG1/NPC1/LRRK2	5
BP	GO:0035633	maintenance of blood-brain barrier	5/956	35/18800	0.0307807	0.167875	0.137349	VEGFA/ACTB/PECAM1/JAM2/SLC12A2	5
BP	GO:0071398	cellular response to fatty acid	5/956	35/18800	0.0307807	0.167875	0.137349	PDK4/LPL/ZC3H12A/CDK4/SMARCD1	5
BP	GO:0090050	positive regulation of cell migration involved in sprouting angiogenesis	5/956	35/18800	0.0307807	0.167875	0.137349	VEGFA/HMOX1/NRP1/RHOJ/HDAC9	5
BP	GO:0090075	relaxation of muscle	5/956	35/18800	0.0307807	0.167875	0.137349	PDE4D/ATP1A1/KCNJ2/GRK2/PLN	5
BP	GO:0098751	bone cell development	5/956	35/18800	0.0307807	0.167875	0.137349	FAM20C/SLC9B2/SH2B3/ANXA2/FBXW7	5
BP	GO:0008064	regulation of actin polymerization or depolymerization	14/956	158/18800	0.0307861	0.167875	0.137349	CSF3/DBN1/TMSB10/MYADM/KANK1/PRKCD/ARPC1B/PLEKHG2/ARHGAP28/AVIL/LATS1/BBS4/ARHGAP18/MKKS	14
BP	GO:0018393	internal peptidyl-lysine acetylation	15/956	173/18800	0.0307896	0.167875	0.137349	POR/FLCN/WBP2/PPARGC1A/ACTB/SIN3A/KAT6B/ING3/KANSL2/KANSL3/CLOCK/MAP3K7/ING4/BRD7/NCOA3	15
BP	GO:0070661	leukocyte proliferation	25/956	330/18800	0.0308782	0.167875	0.137349	IRF1/CSF1/CEBPB/IRS2/SDC4/PRDX2/MSN/CDKN1A/BCL2/GPR183/PNP/PRKCD/CD300A/TNFRSF1B/SLC7A1/BTN3A1/JAK2/NCSTN/AZI2/TMEM131L/RC3H1/TBK1/GLMN/HLA-DMB/MEF2C	25
BP	GO:0003197	endocardial cushion development	6/956	47/18800	0.0308899	0.167875	0.137349	HEY1/ENG/NOS3/SOX9/TBX3/ACVR1	6
BP	GO:0032008	positive regulation of TOR signaling	6/956	47/18800	0.0308899	0.167875	0.137349	FLCN/PIP4P1/FNIP1/RRAGC/RHEB/WDR59	6
BP	GO:0007163	establishment or maintenance of cell polarity	18/956	219/18800	0.0309146	0.167875	0.137349	RHOB/CLIC4/CRK/MSN/RND3/MYH9/ACTB/TEK/KANK1/CAP1/PARVA/MAP1B/FRMD4A/RHOC/DOCK7/RHOBTB1/CDK5RAP2/TTC8	18
BP	GO:0090287	regulation of cellular response to growth factor stimulus	24/956	314/18800	0.0310073	0.167875	0.137349	FLCN/UBE2O/FAM20C/MMRN2/MYO1C/THBS1/PTP4A3/HSPA5/SDCBP/PTPN1/TGFB3/ENG/NEDD4/CAV1/LATS2/CRIM1/SMAD3/FSTL3/APLN/ITGA5/TOB1/LATS1/SPRY3/ITGA8	24
BP	GO:0015697	quaternary ammonium group transport	3/956	14/18800	0.0313345	0.167875	0.137349	SLC22A5/SLC22A3/SLC25A19	3
BP	GO:0043374	CD8-positive alpha-beta T cell differentiation	3/956	14/18800	0.0313345	0.167875	0.137349	IRF1/RUNX1/BCL2	3
BP	GO:0043558	regulation of translational initiation in response to stress	3/956	14/18800	0.0313345	0.167875	0.137349	EIF2AK3/DNAJC3/EIF2AK2	3
BP	GO:0051917	regulation of fibrinolysis	3/956	14/18800	0.0313345	0.167875	0.137349	THBS1/THBD/SERPINE1	3
BP	GO:0051984	positive regulation of chromosome segregation	3/956	14/18800	0.0313345	0.167875	0.137349	HNRNPU/MAD2L1BP/RCC2	3
BP	GO:0060347	heart trabecula formation	3/956	14/18800	0.0313345	0.167875	0.137349	HEY1/TEK/ADAMTS1	3
BP	GO:1901077	regulation of relaxation of muscle	3/956	14/18800	0.0313345	0.167875	0.137349	PDE4D/GRK2/PLN	3
BP	GO:1903894	regulation of IRE1-mediated unfolded protein response	3/956	14/18800	0.0313345	0.167875	0.137349	HSPA5/PTPN1/TMEM33	3
BP	GO:1905049	negative regulation of metallopeptidase activity	3/956	14/18800	0.0313345	0.167875	0.137349	TIMP3/PICALM/TIMP1	3
BP	GO:0006346	DNA methylation-dependent heterochromatin assembly	4/956	24/18800	0.0313345	0.167875	0.137349	SETDB2/SETDB1/TET1/DNMT3A	4
BP	GO:0021544	subpallium development	4/956	24/18800	0.0313345	0.167875	0.137349	ZSWIM6/LRRK2/BBS4/MKKS	4
BP	GO:0039531	regulation of viral-induced cytoplasmic pattern recognition receptor signaling pathway	4/956	24/18800	0.0313345	0.167875	0.137349	RNF125/PUM2/DDX60/NOP53	4
BP	GO:0042730	fibrinolysis	4/956	24/18800	0.0313345	0.167875	0.137349	THBS1/THBD/PLAU/SERPINE1	4
BP	GO:0048745	smooth muscle tissue development	4/956	24/18800	0.0313345	0.167875	0.137349	ZFAND5/ENG/SOX9/ITGA8	4
BP	GO:0050820	positive regulation of coagulation	4/956	24/18800	0.0313345	0.167875	0.137349	THBS1/PRDX2/THBD/SERPINE1	4
BP	GO:0060563	neuroepithelial cell differentiation	4/956	24/18800	0.0313345	0.167875	0.137349	FAM20C/CEBPB/MAP1B/SERPINE1	4
BP	GO:0072530	purine-containing compound transmembrane transport	4/956	24/18800	0.0313345	0.167875	0.137349	SLC28A1/SLC25A5/SLC22A3/LRRC8A	4
BP	GO:0032612	interleukin-1 production	12/956	129/18800	0.0315032	0.168213	0.137626	FZD5/LPL/EGR1/STAT3/ERRFI1/IFI16/ZC3H12A/SMAD3/NOD1/JAK2/CX3CR1/MIR206	12
BP	GO:0032652	regulation of interleukin-1 production	12/956	129/18800	0.0315032	0.168213	0.137626	FZD5/LPL/EGR1/STAT3/ERRFI1/IFI16/ZC3H12A/SMAD3/NOD1/JAK2/CX3CR1/MIR206	12
BP	GO:0016239	positive regulation of macroautophagy	8/956	73/18800	0.0315557	0.168213	0.137626	HMOX1/LARP1/SLC25A5/C9orf72/NOD1/TBK1/RAB3GAP1/MAP3K7	8
BP	GO:0036465	synaptic vesicle recycling	8/956	73/18800	0.0315557	0.168213	0.137626	SH3GL1/ACTB/PICALM/SYNJ2/PIP5K1C/LRRK2/BTBD8/SYNJ1	8
BP	GO:0042058	regulation of epidermal growth factor receptor signaling pathway	8/956	73/18800	0.0315557	0.168213	0.137626	MIR29A/RHBDF2/BCAR3/ERRFI1/PLAUR/RAB7A/FBXW7/SOCS4	8
BP	GO:0002753	cytoplasmic pattern recognition receptor signaling pathway	7/956	60/18800	0.0318963	0.169858	0.138972	RNF125/PUM2/MAP2K6/SLC15A4/DDX60/NOP53/MAP3K7	7
BP	GO:0060326	cell chemotaxis	24/956	315/18800	0.0320157	0.170324	0.139353	IL6R/VEGFA/CSF1/EGR3/THBS1/CCL2/S100A9/CRK/BSG/NRP1/DUSP1/S100A8/PARVA/S1PR1/GPR183/CMKLR1/PIP5K1C/SERPINE1/PRKCD/EDNRB/HSD3B7/CX3CR1/MSTN/SLC12A2	24
BP	GO:0070646	protein modification by small protein removal	15/956	174/18800	0.0321779	0.171015	0.139919	USP36/USP2/OTUD1/USPL1/ZC3H12A/JOSD1/DESI1/COPS7B/USP21/NOP53/TANK/MYSM1/USP1/SF3B3/ABRAXAS1	15
BP	GO:0030832	regulation of actin filament length	14/956	159/18800	0.032246	0.171207	0.140075	CSF3/DBN1/TMSB10/MYADM/KANK1/PRKCD/ARPC1B/PLEKHG2/ARHGAP28/AVIL/LATS1/BBS4/ARHGAP18/MKKS	14
BP	GO:0010232	vascular transport	9/956	87/18800	0.0325025	0.172224	0.140908	SLC38A1/SLC22A5/SLC7A5/SLC22A3/SLC7A8/SLC7A1/SLC6A1/SLC12A2/SLC38A3	9
BP	GO:0150104	transport across blood-brain barrier	9/956	87/18800	0.0325025	0.172224	0.140908	SLC38A1/SLC22A5/SLC7A5/SLC22A3/SLC7A8/SLC7A1/SLC6A1/SLC12A2/SLC38A3	9
BP	GO:0002703	regulation of leukocyte mediated immunity	19/956	236/18800	0.0326195	0.17231	0.140978	FZD5/STXBP1/IL18R1/UNC13D/HMOX1/CRK/IL4R/IL1R1/MR1/TRAF2/FGR/CD300A/STAT6/TNFRSF1B/SLC15A4/CX3CR1/KMT5B/MAP3K7/DENND1B	19
BP	GO:0030595	leukocyte chemotaxis	19/956	236/18800	0.0326195	0.17231	0.140978	IL6R/VEGFA/CSF1/THBS1/CCL2/S100A9/BSG/DUSP1/S100A8/S1PR1/GPR183/CMKLR1/PIP5K1C/SERPINE1/EDNRB/HSD3B7/CX3CR1/MSTN/SLC12A2	19
BP	GO:0008630	intrinsic apoptotic signaling pathway in response to DNA damage	10/956	101/18800	0.0326481	0.17231	0.140978	FNIP2/HMOX1/BCL2L1/PIK3R1/IFI16/CDKN1A/BCL2/BCL3/TNFRSF1B/DYRK2	10
BP	GO:0032963	collagen metabolic process	10/956	101/18800	0.0326481	0.17231	0.140978	ITGA2/MIR29A/ADAM15/SERPINH1/TGFB3/ERRFI1/TRAM2/ENG/RUNX1/CTSL	10
BP	GO:0031098	stress-activated protein kinase signaling cascade	20/956	252/18800	0.0329419	0.173688	0.142105	VEGFA/GADD45B/MYC/ZFP36/GADD45A/SDCBP/FOXO1/DUSP1/ZC3H12A/TRIB1/MAP2K6/TRAF2/SMAD3/NOD1/LRRK2/TNFRSF19/DUSP10/MAP3K7/FKTN/EIF2AK2	20
BP	GO:0042476	odontogenesis	12/956	130/18800	0.0331691	0.174713	0.142944	AQP3/ADM/FAM20C/CSF1/LAMA5/BSG/TGFB3/LAMB1/SERPINE1/PAM/AXIN2/ACVR2A	12
BP	GO:0061136	regulation of proteasomal protein catabolic process	16/956	190/18800	0.0332634	0.175036	0.143208	CBFA2T3/SDCBP/PSME2/HERPUD1/KLHL40/DESI1/CAV1/CEBPA/TRIB1/XPO1/LRRK2/FBXW7/NOP53/GLMN/CAMLG/SOCS4	16
BP	GO:0006475	internal protein amino acid acetylation	15/956	175/18800	0.0336113	0.176692	0.144563	POR/FLCN/WBP2/PPARGC1A/ACTB/SIN3A/KAT6B/ING3/KANSL2/KANSL3/CLOCK/MAP3K7/ING4/BRD7/NCOA3	15
BP	GO:0035850	epithelial cell differentiation involved in kidney development	6/956	48/18800	0.0338407	0.177372	0.145119	KLF15/PODXL/ACTA2/EDNRB/EDNRA/MEF2C	6
BP	GO:0043114	regulation of vascular permeability	6/956	48/18800	0.0338407	0.177372	0.145119	VEGFA/ADM/PTP4A3/TEK/BMP6/AKAP12	6
BP	GO:0048146	positive regulation of fibroblast proliferation	6/956	48/18800	0.0338407	0.177372	0.145119	FOSL2/ZMIZ1/MYC/CDK4/CDKN1A/CDK6	6
BP	GO:0006605	protein targeting	24/956	317/18800	0.0341068	0.178378	0.145942	FZD5/USP36/SEC61B/MYO1C/STOM/YWHAZ/HSPA5/SDCBP/HERPUD1/TRAM2/TIMM44/NEDD4/AKT2/RAB7A/LRRK2/AP4M1/FBXW7/AP4B1/ZDHHC6/SIL1/PRKAA1/VPS41/ABLIM3/C2CD5	24
BP	GO:0006904	vesicle docking involved in exocytosis	5/956	36/18800	0.0343008	0.178378	0.145942	STXBP1/RAB15/VPS18/VAMP3/RABEPK	5
BP	GO:0010922	positive regulation of phosphatase activity	5/956	36/18800	0.0343008	0.178378	0.145942	ITGA2/SMAD3/CD300A/JAK2/MEF2C	5
BP	GO:0015695	organic cation transport	5/956	36/18800	0.0343008	0.178378	0.145942	SLC19A2/SLC22A5/SLC22A3/SLC7A8/SLC25A19	5
BP	GO:0030851	granulocyte differentiation	5/956	36/18800	0.0343008	0.178378	0.145942	CBFA2T3/CSF3/RUNX1/CEBPA/TRIB1	5
BP	GO:0043368	positive T cell selection	5/956	36/18800	0.0343008	0.178378	0.145942	IL6R/STAT3/BCL2/STAT6/CTSL	5
BP	GO:0050931	pigment cell differentiation	5/956	36/18800	0.0343008	0.178378	0.145942	ADAMTS9/BCL2/RAB32/EDNRB/MEF2C	5
BP	GO:1903749	positive regulation of establishment of protein localization to mitochondrion	5/956	36/18800	0.0343008	0.178378	0.145942	FZD5/USP36/FBXW7/PRKAA1/ABLIM3	5
BP	GO:0030865	cortical cytoskeleton organization	7/956	61/18800	0.0345119	0.178951	0.146411	RHOB/RND3/FMNL2/RHOC/RHOBTB1/EPB41/FHOD1	7
BP	GO:1904356	regulation of telomere maintenance via telomere lengthening	7/956	61/18800	0.0345119	0.178951	0.146411	HNRNPU/DCP2/HMBOX1/PARN/MAPKAPK5/XRN1/EXOSC10	7
BP	GO:1904589	regulation of protein import	7/956	61/18800	0.0345119	0.178951	0.146411	UBR5/PIK3R1/ZC3H12A/PRKCD/SMAD3/FLNA/JAK2	7
BP	GO:0006140	regulation of nucleotide metabolic process	9/956	88/18800	0.0346397	0.179264	0.146667	FLCN/CBFA2T3/PDK4/PPARGC1A/PRKAG2/MYC/STAT3/NOS3/PRKAA1	9
BP	GO:0007029	endoplasmic reticulum organization	9/956	88/18800	0.0346397	0.179264	0.146667	TRAM2/ESYT2/EIF2AK3/TMEM33/LRRK2/MIA3/REEP2/RAB3GAP1/CAMLG	9
BP	GO:0006817	phosphate ion transport	4/956	25/18800	0.0358481	0.184085	0.150612	SLC25A30/CEBPB/SLC20A1/IP6K2	4
BP	GO:0032967	positive regulation of collagen biosynthetic process	4/956	25/18800	0.0358481	0.184085	0.150612	ITGA2/TGFB3/ENG/RUNX1	4
BP	GO:0045662	negative regulation of myoblast differentiation	4/956	25/18800	0.0358481	0.184085	0.150612	DDIT3/SOX9/TBX3/MSTN	4
BP	GO:0046639	negative regulation of alpha-beta T cell differentiation	4/956	25/18800	0.0358481	0.184085	0.150612	ZC3H12A/IL4R/RUNX1/RC3H1	4
BP	GO:0050927	positive regulation of positive chemotaxis	4/956	25/18800	0.0358481	0.184085	0.150612	VEGFA/ITGA2/S1PR1/SMAD3	4
BP	GO:0071459	protein localization to chromosome centromeric region	4/956	25/18800	0.0358481	0.184085	0.150612	JARID2/RCC2/KNTC1/CHAMP1	4
BP	GO:1902993	positive regulation of amyloid precursor protein catabolic process	4/956	25/18800	0.0358481	0.184085	0.150612	PICALM/IFNGR1/GSAP/MIR206	4
BP	GO:1905048	regulation of metallopeptidase activity	4/956	25/18800	0.0358481	0.184085	0.150612	TIMP3/STAT3/PICALM/TIMP1	4
BP	GO:0043254	regulation of protein-containing complex assembly	29/956	401/18800	0.0362793	0.186002	0.15218	VEGFA/FNIP2/STXBP1/CSF3/DBN1/TMSB10/MSN/HSPA5/MAPRE1/MYADM/KANK1/FNIP1/MAP1B/SOX9/PRKCD/TRAF2/ARPC1B/RHOC/PLEKHG2/CDK5RAP2/ARHGAP28/AVIL/STXBP6/LATS1/BBS4/NOP53/ARHGAP18/MKKS/EIF2AK2	29
BP	GO:0043536	positive regulation of blood vessel endothelial cell migration	8/956	75/18800	0.0362914	0.186002	0.15218	VEGFA/ETS1/THBS1/HMOX1/NRP1/NOS3/RHOJ/HDAC9	8
BP	GO:0035282	segmentation	10/956	103/18800	0.036667	0.187673	0.153547	FZD5/PLXNA2/MYF6/NRP1/MEOX1/SMAD3/TBX3/AXIN2/MTF2/MEOX2	10
BP	GO:0035270	endocrine system development	12/956	132/18800	0.0366879	0.187673	0.153547	IL6R/ARID5B/CYP1B1/BMP6/CDK6/CGA/EIF2AK3/RHEB/SOX9/SMAD3/CLOCK/EDNRA	12
BP	GO:2001251	negative regulation of chromosome organization	9/956	89/18800	0.0368716	0.188262	0.154029	PTTG2/HNRNPU/MAD2L1BP/DUSP1/KNTC1/CDK5RAP2/DCP2/XRN1/EXOSC10	9
BP	GO:0043300	regulation of leukocyte degranulation	6/956	49/18800	0.0369677	0.188262	0.154029	STXBP1/UNC13D/HMOX1/IL4R/FGR/CD300A	6
BP	GO:0051489	regulation of filopodium assembly	6/956	49/18800	0.0369677	0.188262	0.154029	FNBP1L/NRP1/TGFB3/PIK3R1/PRKCD/MYO10	6
BP	GO:0044091	membrane biogenesis	7/956	62/18800	0.037266	0.188262	0.154029	CHMP1B/ANXA2/PICALM/S100A10/CAV1/RFTN1/UBXN2A	7
BP	GO:0060393	regulation of pathway-restricted SMAD protein phosphorylation	7/956	62/18800	0.037266	0.188262	0.154029	SDCBP/TGFB3/ENG/BMP6/MSTN/ACVR2A/ACVR1	7
BP	GO:0046777	protein autophosphorylation	18/956	224/18800	0.0373906	0.188262	0.154029	GRK5/VEGFA/TRPM7/SMG1/PIM3/PIM1/TEK/ERRFI1/ENG/SIK2/CAV1/EIF2AK3/MKNK2/FGR/LRRK2/JAK2/MAPKAPK5/EIF2AK2	18
BP	GO:0003413	chondrocyte differentiation involved in endochondral bone morphogenesis	3/956	15/18800	0.0377232	0.188262	0.154029	SERPINH1/SOX9/AXIN2	3
BP	GO:0010763	positive regulation of fibroblast migration	3/956	15/18800	0.0377232	0.188262	0.154029	THBS1/ACTA2/AKAP12	3
BP	GO:0014029	neural crest formation	3/956	15/18800	0.0377232	0.188262	0.154029	KBTBD8/SOX9/EDNRA	3
BP	GO:0030202	heparin metabolic process	3/956	15/18800	0.0377232	0.188262	0.154029	EDNRB/XYLT2/EDNRA	3
BP	GO:0031453	positive regulation of heterochromatin assembly	3/956	15/18800	0.0377232	0.188262	0.154029	SETDB2/SETDB1/SIN3A	3
BP	GO:0032328	alanine transport	3/956	15/18800	0.0377232	0.188262	0.154029	SLC3A2/SLC7A8/SLC38A3	3
BP	GO:0032933	SREBP signaling pathway	3/956	15/18800	0.0377232	0.188262	0.154029	INSIG1/ERLIN2/FBXW7	3
BP	GO:0033008	positive regulation of mast cell activation involved in immune response	3/956	15/18800	0.0377232	0.188262	0.154029	STXBP1/IL4R/FGR	3
BP	GO:0035493	SNARE complex assembly	3/956	15/18800	0.0377232	0.188262	0.154029	STXBP1/STXBP6/VAMP3	3
BP	GO:0042976	activation of Janus kinase activity	3/956	15/18800	0.0377232	0.188262	0.154029	IL6R/CD300A/JAK2	3
BP	GO:0043306	positive regulation of mast cell degranulation	3/956	15/18800	0.0377232	0.188262	0.154029	STXBP1/IL4R/FGR	3
BP	GO:0045725	positive regulation of glycogen biosynthetic process	3/956	15/18800	0.0377232	0.188262	0.154029	IRS2/AKT2/DYRK2	3
BP	GO:0045842	positive regulation of mitotic metaphase/anaphase transition	3/956	15/18800	0.0377232	0.188262	0.154029	MAD2L1BP/CDC23/CDC16	3
BP	GO:0051315	attachment of mitotic spindle microtubules to kinetochore	3/956	15/18800	0.0377232	0.188262	0.154029	HNRNPU/RMDN1/CHAMP1	3
BP	GO:0120263	positive regulation of heterochromatin organization	3/956	15/18800	0.0377232	0.188262	0.154029	SETDB2/SETDB1/SIN3A	3
BP	GO:1900153	positive regulation of nuclear-transcribed mRNA catabolic process deadenylation-dependent decay	3/956	15/18800	0.0377232	0.188262	0.154029	AGO2/ZFP36/TOB1	3
BP	GO:1901970	positive regulation of mitotic sister chromatid separation	3/956	15/18800	0.0377232	0.188262	0.154029	MAD2L1BP/CDC23/CDC16	3
BP	GO:1902570	protein localization to nucleolus	3/956	15/18800	0.0377232	0.188262	0.154029	RRS1/NOP53/NVL	3
BP	GO:1903543	positive regulation of exosomal secretion	3/956	15/18800	0.0377232	0.188262	0.154029	SDC4/SDCBP/RAB7A	3
BP	GO:1905269	positive regulation of chromatin organization	3/956	15/18800	0.0377232	0.188262	0.154029	SETDB2/SETDB1/SIN3A	3
BP	GO:0006862	nucleotide transport	5/956	37/18800	0.0380602	0.189411	0.154969	SLC25A25/SLC25A33/SLC25A5/LRRC8A/SLC25A19	5
BP	GO:0008207	C21-steroid hormone metabolic process	5/956	37/18800	0.0380602	0.189411	0.154969	ADM/EGR1/BMP6/HSD17B10/EDNRB	5
BP	GO:0030279	negative regulation of ossification	5/956	37/18800	0.0380602	0.189411	0.154969	CHSY1/SRGN/BCL2/SOX9/MEF2C	5
BP	GO:0061025	membrane fusion	14/956	163/18800	0.0385903	0.191711	0.156851	STXBP1/CD9/ANXA2/MYOF/VPS8/AKT2/STX12/CTSL/RAB7A/STXBP6/VAMP3/VPS41/UBXN2A/C2CD5	14
BP	GO:1901990	regulation of mitotic cell cycle phase transition	24/956	321/18800	0.0385944	0.191711	0.156851	MIR29A/CCL2/MAD2L1BP/PSME2/DUSP1/CDK4/CDKN1A/BCL2/SLFN11/RCC2/ADAMTS1/NABP1/KNTC1/CTDSP2/CDK5RAP2/PRMT2/SIN3A/CPSF3/NOP53/CDC23/CDC16/ABRAXAS1/BRD7/ACVR1	24
BP	GO:0043299	leukocyte degranulation	8/956	76/18800	0.0388296	0.192699	0.157659	ANXA3/STXBP1/UNC13D/NR4A3/HMOX1/IL4R/FGR/CD300A	8
BP	GO:0015800	acidic amino acid transport	7/956	63/18800	0.0401607	0.198568	0.162461	SLC25A18/STXBP1/LRRC8A/SLC6A1/RAB3GAP1/SLC1A7/SLC12A2	7
BP	GO:0032623	interleukin-2 production	7/956	63/18800	0.0401607	0.198568	0.162461	PDE4D/ZFP36/RUNX1/PNP/TRAF2/GLMN/MAP3K7	7
BP	GO:0032663	regulation of interleukin-2 production	7/956	63/18800	0.0401607	0.198568	0.162461	PDE4D/ZFP36/RUNX1/PNP/TRAF2/GLMN/MAP3K7	7
BP	GO:0019933	cAMP-mediated signaling	6/956	50/18800	0.0402736	0.198568	0.162461	ADM/KSR1/PDE4D/CAP1/PDE7A/SOX9	6
BP	GO:0031057	negative regulation of histone modification	6/956	50/18800	0.0402736	0.198568	0.162461	UBR5/JARID2/KDM4A/SIN3A/PPP4R3B/MTF2	6
BP	GO:0043457	regulation of cellular respiration	6/956	50/18800	0.0402736	0.198568	0.162461	FLCN/CBFA2T3/PPARGC1A/MYC/SLC25A33/NOP53	6
BP	GO:1903747	regulation of establishment of protein localization to mitochondrion	6/956	50/18800	0.0402736	0.198568	0.162461	FZD5/USP36/LRRK2/FBXW7/PRKAA1/ABLIM3	6
BP	GO:0001889	liver development	12/956	134/18800	0.0404627	0.198948	0.162772	ITGA2/CEBPB/MYC/HMOX1/ARID5B/JARID2/UCP2/CEBPA/SOX9/SMAD3/FBXW7/UPF2	12
BP	GO:0014074	response to purine-containing compound	12/956	134/18800	0.0404627	0.198948	0.162772	FOS/BSG/HSPA5/CYP1B1/THBD/FOSB/PFKFB1/SLC6A1/P2RX6/PRKAA1/P2RY2/XRN1	12
BP	GO:0043467	regulation of generation of precursor metabolites and energy	12/956	134/18800	0.0404627	0.198948	0.162772	FLCN/CBFA2T3/PPARGC1A/IRS2/PRKAG2/MYC/SLC25A33/STAT3/AKT2/NOP53/PRKAA1/DYRK2	12
BP	GO:1903362	regulation of cellular protein catabolic process	20/956	258/18800	0.0405803	0.199095	0.162892	CBFA2T3/MSN/SDCBP/ANXA2/PSME2/HERPUD1/KLHL40/DESI1/CAV1/CEBPA/PTTG1IP/TRIB1/XPO1/LRRK2/FBXW7/LATS1/NOP53/GLMN/CAMLG/SOCS4	20
BP	GO:0001702	gastrulation with mouth forming second	4/956	26/18800	0.0407172	0.199095	0.162892	ETS2/LRP5/ACVR2A/ACVR1	4
BP	GO:0010714	positive regulation of collagen metabolic process	4/956	26/18800	0.0407172	0.199095	0.162892	ITGA2/TGFB3/ENG/RUNX1	4
BP	GO:0014829	vascular associated smooth muscle contraction	4/956	26/18800	0.0407172	0.199095	0.162892	ACTA2/EDNRB/EDNRA/MKKS	4
BP	GO:0030318	melanocyte differentiation	4/956	26/18800	0.0407172	0.199095	0.162892	ADAMTS9/BCL2/EDNRB/MEF2C	4
BP	GO:0071549	cellular response to dexamethasone stimulus	4/956	26/18800	0.0407172	0.199095	0.162892	ERRFI1/NR3C1/JAK2/MSTN	4
BP	GO:0006906	vesicle fusion	10/956	105/18800	0.0410163	0.200006	0.163638	STXBP1/ANXA2/VPS8/AKT2/STX12/RAB7A/STXBP6/VAMP3/VPS41/C2CD5	10
BP	GO:0008585	female gonad development	10/956	105/18800	0.0410163	0.200006	0.163638	VEGFA/CEBPB/MYC/ARID5B/HSPA5/BCL2L1/NOS3/BCL2/ADAMTS1/PLEKHA1	10
BP	GO:0046425	regulation of receptor signaling pathway via JAK-STAT	10/956	105/18800	0.0410163	0.200006	0.163638	IL6R/SH2B3/GADD45A/CYP1B1/SOCS3/CAV1/BCL3/CD300A/JAK2/PIGU	10
BP	GO:0030198	extracellular matrix organization	23/956	307/18800	0.0413745	0.201546	0.164898	ADAM15/SERPINH1/ADAMTS9/CYP1B1/CRISPLD2/ENG/RUNX1/COLGALT1/LAMB1/CAV1/COL4A2/COL4A1/ADAMTS1/SOX9/SH3PXD2B/SMAD3/BCL3/TNFRSF1B/HMCN1/COL4A5/ECM2/COL4A4/ITGA8	23
BP	GO:0032729	positive regulation of interferon-gamma production	8/956	77/18800	0.0414837	0.201546	0.164898	FZD5/IL18R1/PDE4D/SLC7A5/IL1R1/BCL3/BTN3A1/JAK2	8
BP	GO:0070373	negative regulation of ERK1 and ERK2 cascade	8/956	77/18800	0.0414837	0.201546	0.164898	FLCN/ATF3/TIMP3/PTPN1/ERRFI1/SPRY3/DUSP10/C3orf33	8
BP	GO:0070972	protein localization to endoplasmic reticulum	8/956	77/18800	0.0414837	0.201546	0.164898	SEC61B/HSPA5/HERPUD1/TRAM2/INSIG1/LRRK2/MIA3/RAB3GAP1	8
BP	GO:0006835	dicarboxylic acid transport	9/956	91/18800	0.0416259	0.201869	0.165162	SLC25A18/SLC25A30/STXBP1/SLC19A2/SLC26A9/LRRC8A/RAB3GAP1/SLC1A7/SLC12A2	9
BP	GO:0097306	cellular response to alcohol	9/956	91/18800	0.0416259	0.201869	0.165162	ADCY3/ADAM15/MYC/LARP1/CYP1B1/CDK4/DNMT3A/PRKAA1/XRN1	9
BP	GO:0022409	positive regulation of cell-cell adhesion	22/956	291/18800	0.0416736	0.201916	0.1652	ZBTB16/EGR3/ETS1/ZMIZ1/NR4A3/CCL2/PODXL/IL4R/RUNX1/CAV1/NFKBIZ/PNP/MAP3K8/PLAUR/PLPP3/FSTL3/SLC7A1/JAK2/DUSP10/KIFAP3/HLA-DMB/MYO10	22
BP	GO:0048588	developmental cell growth	18/956	227/18800	0.0417232	0.201972	0.165246	SEMA3G/VEGFA/SEMA6B/DBN1/NRP1/AKAP13/PDLIM5/MAP1B/SPAG9/C9orf72/SOX9/SEMA6D/RYK/PRMT2/SIN3A/SEMA6C/NRN1/EDNRA	18
BP	GO:2000113	negative regulation of cellular macromolecule biosynthetic process	21/956	275/18800	0.041878	0.202537	0.165709	AGO2/HNRNPU/MIR29A/NOCT/BTG2/ZFP36/CPEB4/SAMD4A/LARP1/ZC3H12A/EIF2AK3/PATL1/TOB1/EIF4A3/PAN3/CPEB2/RC3H1/DCP2/PARN/XRN1/EIF2AK2	21
BP	GO:1901617	organic hydroxy compound biosynthetic process	19/956	243/18800	0.0419264	0.202587	0.16575	ASAH1/POR/LSS/PRKAG2/IDI1/SPTSSA/NR4A2/BMP6/HSD17B10/INSIG1/IP6K3/HSD3B7/ERLIN2/IP6K2/CYP2R1/ARV1/CYB5R1/SC5D/PRKAA1	19
BP	GO:0002702	positive regulation of production of molecular mediator of immune response	11/956	120/18800	0.0420294	0.202901	0.166006	FZD5/IL18R1/NR4A3/SLC7A5/IL4R/IL1R1/TRAF2/STAT6/KMT5B/MAP3K7/DENND1B	11
BP	GO:0051494	negative regulation of cytoskeleton organization	14/956	165/18800	0.0420761	0.202942	0.16604	TMSB10/MAPRE1/MYADM/PIK3R1/KANK1/MAP1B/S1PR1/PRKCD/CDK5RAP2/ARHGAP28/AVIL/CKAP2/BBS4/MKKS	14
BP	GO:0006403	RNA localization	16/956	196/18800	0.0423279	0.203971	0.166882	HNRNPU/MYO1C/ZFP36/SMG1/EIF5A/XPO1/RFTN1/NUP37/DCP2/DDX19A/SARNP/ATXN2/PARN/RFTN2/UPF2/EXOSC10	16
BP	GO:0010675	regulation of cellular carbohydrate metabolic process	13/956	150/18800	0.0424264	0.204076	0.166968	CBFA2T3/PDK4/PPARGC1A/IRS2/NNMT/RORC/FOXO1/STAT3/AKT2/C1QTNF1/PFKFB1/PPP4R3B/DYRK2	13
BP	GO:0098754	detoxification	13/956	150/18800	0.0424264	0.204076	0.166968	MT1G/MT1DP/MT1H/MT2A/PRDX2/MT1X/S100A9/SLC22A5/MT1M/PIM1/NOS3/MT1A/ABCB6	13
BP	GO:0043062	extracellular structure organization	23/956	308/18800	0.0426593	0.205011	0.167733	ADAM15/SERPINH1/ADAMTS9/CYP1B1/CRISPLD2/ENG/RUNX1/COLGALT1/LAMB1/CAV1/COL4A2/COL4A1/ADAMTS1/SOX9/SH3PXD2B/SMAD3/BCL3/TNFRSF1B/HMCN1/COL4A5/ECM2/COL4A4/ITGA8	23
BP	GO:0030888	regulation of B cell proliferation	7/956	64/18800	0.0431981	0.207413	0.169698	IRS2/CDKN1A/BCL2/GPR183/CD300A/RC3H1/MEF2C	7
BP	GO:0006090	pyruvate metabolic process	10/956	106/18800	0.0433181	0.207614	0.169863	CBFA2T3/PDK4/NR4A3/PRKAG2/MYC/HK2/STAT3/PFKP/PFKFB1/PRKAA1	10
BP	GO:0042116	macrophage activation	10/956	106/18800	0.0433181	0.207614	0.169863	THBS1/CD93/ZC3H12A/IL4R/CEBPA/IFNGR1/LRRK2/JAK2/CX3CR1/CRTC3	10
BP	GO:0007188	adenylate cyclase-modulating G protein-coupled receptor signaling pathway	19/956	244/18800	0.0433986	0.207627	0.169873	GRK5/ADCY3/GPR157/ADM/GPHA2/PDE4D/GNA13/AKAP13/S1PR1/ADGRL4/AKAP12/FLNA/NPY1R/PRKACB/PDE4A/ADRA1B/PLN/EDNRA/CRTC3	19
BP	GO:0042593	glucose homeostasis	19/956	244/18800	0.0433986	0.207627	0.169873	SLC9B2/PDK4/PPARGC1A/IRS2/HK2/SLC39A14/FOXO1/PIM3/KLF15/STAT3/PIK3R1/ADIPOR2/UCP2/CEBPA/LRRC8A/SIN3A/LRP5/WFS1/PRKAA1	19
BP	GO:0015804	neutral amino acid transport	6/956	51/18800	0.0437607	0.208983	0.170982	SLC38A1/SLC7A5/SLC3A2/SLC7A8/SLC1A7/SLC38A3	6
BP	GO:0032330	regulation of chondrocyte differentiation	6/956	51/18800	0.0437607	0.208983	0.170982	POR/ZBTB16/BMP6/SOX9/SMAD3/AXIN2	6
BP	GO:0002065	columnar/cuboidal epithelial cell differentiation	9/956	92/18800	0.0441512	0.209616	0.1715	FAM20C/CEBPB/BMP6/MAP1B/CDK6/RHEB/PRDM1/SERPINE1/CLOCK	9
BP	GO:0032436	positive regulation of proteasomal ubiquitin-dependent protein catabolic process	9/956	92/18800	0.0441512	0.209616	0.1715	CBFA2T3/HERPUD1/KLHL40/CAV1/CEBPA/TRIB1/LRRK2/NOP53/SOCS4	9
BP	GO:0007041	lysosomal transport	11/956	121/18800	0.044205	0.209616	0.1715	RHOB/CHMP1B/NEDD4/NPC1/VPS18/C9orf72/RAB7A/LRRK2/AP4M1/RBSN/VPS41	11
BP	GO:0051101	regulation of DNA binding	11/956	121/18800	0.044205	0.209616	0.1715	ITGA2/DDIT3/MYC/HMOX1/HEY1/IFI16/PLAUR/BCL3/JAK2/FBXW7/SIN3A	11
BP	GO:0050863	regulation of T cell activation	25/956	342/18800	0.0442281	0.209616	0.1715	IRF1/ZBTB16/EGR3/ZMIZ1/CEBPB/SDC4/PRDX2/CCL2/ZC3H12A/IL4R/RUNX1/CAV1/NFKBIZ/PRDM1/PNP/MAP3K8/CD300A/TNFRSF1B/SLC7A1/JAK2/TMEM131L/RC3H1/DUSP10/GLMN/HLA-DMB	25
BP	GO:0043537	negative regulation of blood vessel endothelial cell migration	8/956	78/18800	0.0442554	0.209616	0.1715	MMRN2/THBS1/GADD45A/ANGPT2/MIR206/STARD13/MEOX2/MEF2C	8
BP	GO:0006825	copper ion transport	3/956	16/18800	0.0447207	0.209616	0.1715	SLC11A2/STEAP4/CUTC	3
BP	GO:0009163	nucleoside biosynthetic process	3/956	16/18800	0.0447207	0.209616	0.1715	AMD1/PNP/TK2	3
BP	GO:0034404	nucleobase-containing small molecule biosynthetic process	3/956	16/18800	0.0447207	0.209616	0.1715	AMD1/PNP/TK2	3
BP	GO:0042532	negative regulation of tyrosine phosphorylation of STAT protein	3/956	16/18800	0.0447207	0.209616	0.1715	SH2B3/SOCS3/CAV1	3
BP	GO:0043981	histone H4-K5 acetylation	3/956	16/18800	0.0447207	0.209616	0.1715	KANSL2/KANSL3/ING4	3
BP	GO:0043982	histone H4-K8 acetylation	3/956	16/18800	0.0447207	0.209616	0.1715	KANSL2/KANSL3/ING4	3
BP	GO:0045838	positive regulation of membrane potential	3/956	16/18800	0.0447207	0.209616	0.1715	MYC/AKT2/PIAS3	3
BP	GO:0051014	actin filament severing	3/956	16/18800	0.0447207	0.209616	0.1715	MYH9/CFL1/AVIL	3
BP	GO:0070875	positive regulation of glycogen metabolic process	3/956	16/18800	0.0447207	0.209616	0.1715	IRS2/AKT2/DYRK2	3
BP	GO:0071501	cellular response to sterol depletion	3/956	16/18800	0.0447207	0.209616	0.1715	INSIG1/ERLIN2/FBXW7	3
BP	GO:0072109	glomerular mesangium development	3/956	16/18800	0.0447207	0.209616	0.1715	IL6R/EGR1/ACTA2	3
BP	GO:0080009	mRNA methylation	3/956	16/18800	0.0447207	0.209616	0.1715	VIRMA/CMTR1/CBLL1	3
BP	GO:1902101	positive regulation of metaphase/anaphase transition of cell cycle	3/956	16/18800	0.0447207	0.209616	0.1715	MAD2L1BP/CDC23/CDC16	3
BP	GO:1904683	regulation of metalloendopeptidase activity	3/956	16/18800	0.0447207	0.209616	0.1715	TIMP3/STAT3/PICALM	3
BP	GO:2001212	regulation of vasculogenesis	3/956	16/18800	0.0447207	0.209616	0.1715	RIN2/ADM/HEY1	3
BP	GO:0071356	cellular response to tumor necrosis factor	18/956	229/18800	0.0448062	0.209832	0.171677	ASAH1/CD58/THBS1/ZFP36/CCL2/EIF5A/ANKRD1/CYP1B1/ZC3H12A/AKAP12/CEBPA/ACTN4/TRAF2/TNFRSF1B/JAK2/PIAS3/TNFRSF19/TANK	18
BP	GO:0033500	carbohydrate homeostasis	19/956	245/18800	0.0449078	0.210123	0.171915	SLC9B2/PDK4/PPARGC1A/IRS2/HK2/SLC39A14/FOXO1/PIM3/KLF15/STAT3/PIK3R1/ADIPOR2/UCP2/CEBPA/LRRC8A/SIN3A/LRP5/WFS1/PRKAA1	19
BP	GO:0045229	external encapsulating structure organization	23/956	310/18800	0.0453164	0.211848	0.173327	ADAM15/SERPINH1/ADAMTS9/CYP1B1/CRISPLD2/ENG/RUNX1/COLGALT1/LAMB1/CAV1/COL4A2/COL4A1/ADAMTS1/SOX9/SH3PXD2B/SMAD3/BCL3/TNFRSF1B/HMCN1/COL4A5/ECM2/COL4A4/ITGA8	23
BP	GO:0044089	positive regulation of cellular component biogenesis	34/956	494/18800	0.0456472	0.21198	0.173434	FNBP1L/VEGFA/FNIP2/CSF3/SETDB2/SDC4/MSN/SDCBP/MAPRE1/NRP1/TGFB3/PIK3R1/TEK/FNIP1/S100A10/MAP1B/THBS2/CAV1/SOX9/SMAD3/RHOC/RAB7A/SETDB1/PAN3/CDK5RAP2/NPHP1/AVIL/SIN3A/MSTN/BBS4/RAB3GAP1/SYNPO2L/LDB2/FHOD1	34
BP	GO:0033138	positive regulation of peptidyl-serine phosphorylation	10/956	107/18800	0.0457061	0.21198	0.173434	VEGFA/FNIP2/CSF3/BCAR3/FNIP1/BCL2/CAV1/DOCK7/LATS1/TBK1	10
BP	GO:0016573	histone acetylation	14/956	167/18800	0.0457788	0.21198	0.173434	FLCN/WBP2/PPARGC1A/ACTB/SIN3A/KAT6B/ING3/KANSL2/KANSL3/CLOCK/MAP3K7/ING4/BRD7/NCOA3	14
BP	GO:0000469	cleavage involved in rRNA processing	4/956	27/18800	0.0459422	0.21198	0.173434	RRS1/UTP20/RRP36/EXOSC10	4
BP	GO:0007263	nitric oxide mediated signal transduction	4/956	27/18800	0.0459422	0.21198	0.173434	VEGFA/THBS1/RASD1/NOS3	4
BP	GO:0010586	miRNA metabolic process	4/956	27/18800	0.0459422	0.21198	0.173434	AGO2/ZC3H12A/RC3H1/PARN	4
BP	GO:0010758	regulation of macrophage chemotaxis	4/956	27/18800	0.0459422	0.21198	0.173434	CSF1/THBS1/CMKLR1/MSTN	4
BP	GO:0031445	regulation of heterochromatin assembly	4/956	27/18800	0.0459422	0.21198	0.173434	SETDB2/SETDB1/TET1/SIN3A	4
BP	GO:0034063	stress granule assembly	4/956	27/18800	0.0459422	0.21198	0.173434	C9orf72/PUM2/ATXN2/PRKAA1	4
BP	GO:0035459	vesicle cargo loading	4/956	27/18800	0.0459422	0.21198	0.173434	PICALM/INSIG1/MIA2/MIA3	4
BP	GO:0039529	RIG-I signaling pathway	4/956	27/18800	0.0459422	0.21198	0.173434	RNF125/PUM2/DDX60/NOP53	4
BP	GO:0046426	negative regulation of receptor signaling pathway via JAK-STAT	4/956	27/18800	0.0459422	0.21198	0.173434	SH2B3/SOCS3/CAV1/BCL3	4
BP	GO:0120261	regulation of heterochromatin organization	4/956	27/18800	0.0459422	0.21198	0.173434	SETDB2/SETDB1/TET1/SIN3A	4
BP	GO:1903055	positive regulation of extracellular matrix organization	4/956	27/18800	0.0459422	0.21198	0.173434	RUNX1/COLGALT1/SOX9/SMAD3	4
BP	GO:1904357	negative regulation of telomere maintenance via telomere lengthening	4/956	27/18800	0.0459422	0.21198	0.173434	HNRNPU/DCP2/XRN1/EXOSC10	4
BP	GO:0009187	cyclic nucleotide metabolic process	5/956	39/18800	0.0463072	0.212524	0.17388	ADCY3/PDE10A/PDE4D/PDE7A/PDE4A	5
BP	GO:0014912	negative regulation of smooth muscle cell migration	5/956	39/18800	0.0463072	0.212524	0.17388	GNA13/TRIB1/SERPINE1/SEMA6D/MEF2C	5
BP	GO:0045823	positive regulation of heart contraction	5/956	39/18800	0.0463072	0.212524	0.17388	ADM/PDE4D/ATP1A1/APLN/ADRA1B	5
BP	GO:0045923	positive regulation of fatty acid metabolic process	5/956	39/18800	0.0463072	0.212524	0.17388	PPARGC1A/IRS2/NR4A3/ELOVL5/AKT2	5
BP	GO:0051567	histone H3-K9 methylation	5/956	39/18800	0.0463072	0.212524	0.17388	SETDB2/JARID2/SETDB1/KDM4A/ARID4B	5
BP	GO:1902275	regulation of chromatin organization	5/956	39/18800	0.0463072	0.212524	0.17388	HNRNPU/SETDB2/SETDB1/TET1/SIN3A	5
BP	GO:0010965	regulation of mitotic sister chromatid separation	7/956	65/18800	0.0463799	0.212524	0.17388	PTTG2/MAD2L1BP/DUSP1/KNTC1/CDK5RAP2/CDC23/CDC16	7
BP	GO:0051310	metaphase plate congression	7/956	65/18800	0.0463799	0.212524	0.17388	HNRNPU/CHMP1B/RRS1/EML4/RMDN1/CDC23/CHAMP1	7
BP	GO:0061008	hepaticobiliary system development	12/956	137/18800	0.0466214	0.213447	0.174635	ITGA2/CEBPB/MYC/HMOX1/ARID5B/JARID2/UCP2/CEBPA/SOX9/SMAD3/FBXW7/UPF2	12
BP	GO:0002275	myeloid cell activation involved in immune response	9/956	93/18800	0.046777	0.213975	0.175067	ANXA3/STXBP1/UNC13D/NR4A3/HMOX1/IL4R/FGR/CD300A/CX3CR1	9
BP	GO:0046323	glucose import	8/956	79/18800	0.0471462	0.21511	0.175995	IRS2/PRKAG2/MYC/HK2/KLF15/PIK3R1/AKT2/PEA15	8
BP	GO:0048145	regulation of fibroblast proliferation	8/956	79/18800	0.0471462	0.21511	0.175995	FOSL2/ZMIZ1/MYC/CDK4/CDKN1A/CDK6/CD300A/DACH1	8
BP	GO:1901184	regulation of ERBB signaling pathway	8/956	79/18800	0.0471462	0.21511	0.175995	MIR29A/RHBDF2/BCAR3/ERRFI1/PLAUR/RAB7A/FBXW7/SOCS4	8
BP	GO:0006066	alcohol metabolic process	26/956	361/18800	0.047381	0.215655	0.176441	ASAH1/POR/LSS/IDI1/PIP4P1/SPTSSA/CYP1B1/BMP6/SYNJ2/NPC1/INSIG1/CEBPA/IP6K3/EDNRB/PLPP3/SOAT1/ERLIN2/IP6K2/THTPA/CYP2R1/ARV1/LRP5/SC5D/PRKAA1/SYNJ1/ADH1B	26
BP	GO:0065002	intracellular protein transmembrane transport	6/956	52/18800	0.0474309	0.215655	0.176441	SEC61B/HSPA5/TRAM2/TIMM44/AKT2/C2CD5	6
BP	GO:1904036	negative regulation of epithelial cell apoptotic process	6/956	52/18800	0.0474309	0.215655	0.176441	ANGPTL4/HMOX1/TEK/SERPINE1/WFS1/PRKAA1	6
BP	GO:0006479	protein methylation	16/956	199/18800	0.0474684	0.215655	0.176441	SETDB2/BTG2/NNMT/JARID2/SETDB1/KDM4A/TET1/PRMT2/KMT5B/N6AMT1/ARID4B/DNMT3A/KANSL2/KANSL3/MTF2/EEF1AKMT2	16
BP	GO:0008213	protein alkylation	16/956	199/18800	0.0474684	0.215655	0.176441	SETDB2/BTG2/NNMT/JARID2/SETDB1/KDM4A/TET1/PRMT2/KMT5B/N6AMT1/ARID4B/DNMT3A/KANSL2/KANSL3/MTF2/EEF1AKMT2	16
BP	GO:0071466	cellular response to xenobiotic stimulus	14/956	168/18800	0.0477133	0.216582	0.1772	POR/CES3/NCEH1/MYC/HSPA5/RORC/ANKRD1/CYP1B1/CYP2R1/N6AMT1/FMO2/PDE4A/PRKAA1/MEF2C	14
BP	GO:0051054	positive regulation of DNA metabolic process	20/956	263/18800	0.0478733	0.217123	0.177643	ANXA3/LPIN1/PPARGC1A/MYC/BCAR3/ACTB/CYP1B1/TNFAIP1/RBBP8/PRKCD/STAT6/KMT5B/ING3/NVL/RFC5/HMBOX1/UBE2N/PARN/MAPKAPK5/ABRAXAS1	20
BP	GO:0045137	development of primary sexual characteristics	18/956	231/18800	0.0480492	0.217736	0.178144	VEGFA/CEBPB/ADAM15/MYC/ARID5B/HSPA5/BCL2L1/CYP1B1/NOS3/BCL2/ADAMTS1/SOX9/PLEKHA1/ADAM20/ARID4B/ACVR2A/MKKS/DACH1	18
BP	GO:0007173	epidermal growth factor receptor signaling pathway	10/956	108/18800	0.0481814	0.217778	0.178178	MIR29A/RHBDF2/BCAR3/ERRFI1/PLAUR/SOX9/RAB7A/FBXW7/CAMLG/SOCS4	10
BP	GO:0061387	regulation of extent of cell growth	10/956	108/18800	0.0481814	0.217778	0.178178	SEMA3G/VEGFA/SEMA6B/DBN1/NRP1/MAP1B/SEMA6D/RYK/SIN3A/SEMA6C	10
BP	GO:2000060	positive regulation of ubiquitin-dependent protein catabolic process	10/956	108/18800	0.0481814	0.217778	0.178178	CBFA2T3/HERPUD1/KLHL40/CAV1/CEBPA/TRIB1/LRRK2/FBXW7/NOP53/SOCS4	10
BP	GO:0002244	hematopoietic progenitor cell differentiation	11/956	123/18800	0.0487852	0.220133	0.180105	FLCN/PYGO1/RRS1/FNIP1/CEBPD/CDK6/MEOX1/BCL2/FSTL3/SIN3A/EIF2AK2	11
BP	GO:0010906	regulation of glucose metabolic process	11/956	123/18800	0.0487852	0.220133	0.180105	PDK4/PPARGC1A/IRS2/NNMT/RORC/FOXO1/AKT2/C1QTNF1/PFKFB1/PPP4R3B/DYRK2	11
BP	GO:1903829	positive regulation of protein localization	31/956	446/18800	0.0488641	0.220302	0.180244	GLIS2/FZD5/USP36/MYO1C/UBR5/STOM/IRS2/PTP4A3/MSN/ANKRD1/TGFB3/PIK3R1/PECAM1/ZC3H12A/BMP6/EIF2AK3/FRMD4A/AKT2/PRKCD/LRRC8A/SMAD3/PCNT/FLNA/APBB3/JAK2/FBXW7/EPB41/PRKAA1/ABLIM3/C2CD5/MYH10	31
BP	GO:0001657	ureteric bud development	9/956	94/18800	0.0495044	0.223	0.182451	VEGFA/LAMA5/GZF1/SDC4/MYC/BCL2/SOX9/SMAD3/SIM1	9
BP	GO:0030837	negative regulation of actin filament polymerization	7/956	66/18800	0.0497077	0.22316	0.182582	TMSB10/MYADM/KANK1/PRKCD/AVIL/BBS4/MKKS	7
BP	GO:0038034	signal transduction in absence of ligand	7/956	66/18800	0.0497077	0.22316	0.182582	UNC5B/PRDX2/BCL2L1/BCL2/SRPX/MKNK2/ZC3HC1	7
BP	GO:0060389	pathway-restricted SMAD protein phosphorylation	7/956	66/18800	0.0497077	0.22316	0.182582	SDCBP/TGFB3/ENG/BMP6/MSTN/ACVR2A/ACVR1	7
BP	GO:0097192	extrinsic apoptotic signaling pathway in absence of ligand	7/956	66/18800	0.0497077	0.22316	0.182582	UNC5B/PRDX2/BCL2L1/BCL2/SRPX/MKNK2/ZC3HC1	7
CC	GO:0030055	cell-substrate junction	54/985	428/19594	4.49469e-10	1.77114e-07	1.57922e-07	ITGA2/MCAM/TPM4/RHOB/XIRP1/FLNB/SDC4/YWHAZ/BCAR3/CSRP1/BSG/MSN/RND3/HSPA5/SDCBP/GNA13/CD9/MAPRE1/CNN1/MYH9/NRP1/ACTB/TEK/ENG/CAP1/PARVA/AKAP12/PLAU/CAV1/ACTN1/CORO1C/KLF11/PIP5K1C/PLAUR/CNN3/ACTN4/TNC/FLNA/CFL1/SLC9A3R2/ARPC1B/ITGA5/DOCK7/JAK2/NCSTN/ARHGAP24/HMCN1/AVIL/NEDD9/PPFIBP1/MTF2/STARD8/ITGA8/DCTN4	54
CC	GO:0005925	focal adhesion	53/985	419/19594	5.95342e-10	1.77114e-07	1.57922e-07	ITGA2/MCAM/TPM4/RHOB/XIRP1/FLNB/SDC4/YWHAZ/BCAR3/CSRP1/BSG/MSN/RND3/HSPA5/SDCBP/GNA13/CD9/MAPRE1/CNN1/MYH9/NRP1/ACTB/TEK/ENG/CAP1/PARVA/AKAP12/PLAU/CAV1/ACTN1/CORO1C/KLF11/PIP5K1C/PLAUR/CNN3/ACTN4/TNC/FLNA/CFL1/SLC9A3R2/ARPC1B/ITGA5/DOCK7/JAK2/NCSTN/ARHGAP24/AVIL/NEDD9/PPFIBP1/MTF2/STARD8/ITGA8/DCTN4	53
CC	GO:0042641	actomyosin	15/985	77/19594	5.61094e-06	0.00066558	0.000593459	TPM4/DBN1/XIRP1/FLNB/MYH9/TEK/PDLIM5/ACTA2/ACTN1/ACTN4/DAAM1/ABLIM3/FHOD1/MYH10/DCTN4	15
CC	GO:0032432	actin filament bundle	15/985	78/19594	6.62779e-06	0.00066558	0.000593459	TPM4/XIRP1/FLNB/MYH9/TEK/PDLIM5/ACTA2/ACTN1/ACTN4/FLNA/DAAM1/ABLIM3/FHOD1/MYH10/DCTN4	15
CC	GO:0001725	stress fiber	14/985	69/19594	6.97177e-06	0.00066558	0.000593459	TPM4/XIRP1/FLNB/MYH9/TEK/PDLIM5/ACTA2/ACTN1/ACTN4/DAAM1/ABLIM3/FHOD1/MYH10/DCTN4	14
CC	GO:0097517	contractile actin filament bundle	14/985	69/19594	6.97177e-06	0.00066558	0.000593459	TPM4/XIRP1/FLNB/MYH9/TEK/PDLIM5/ACTA2/ACTN1/ACTN4/DAAM1/ABLIM3/FHOD1/MYH10/DCTN4	14
CC	GO:0045121	membrane raft	36/985	326/19594	8.35745e-06	0.00066558	0.000593459	UNC5B/MYO1C/STOM/SDC4/HMOX1/CRK/BSG/SERPINH1/SDCBP/ANXA2/ATP1A1/MYADM/MYOF/TEK/SLC25A5/PECAM1/MALL/NOS3/S100A10/SYNJ2/PODXL/S1PR1/NPC1/CAV1/CORO1C/EDNRB/TRAF2/STX12/PLPP3/STAT6/TNFRSF1B/RFTN1/ERLIN2/LRRK2/JAK2/ADRA1B	36
CC	GO:0098857	membrane microdomain	36/985	327/19594	8.94898e-06	0.00066558	0.000593459	UNC5B/MYO1C/STOM/SDC4/HMOX1/CRK/BSG/SERPINH1/SDCBP/ANXA2/ATP1A1/MYADM/MYOF/TEK/SLC25A5/PECAM1/MALL/NOS3/S100A10/SYNJ2/PODXL/S1PR1/NPC1/CAV1/CORO1C/EDNRB/TRAF2/STX12/PLPP3/STAT6/TNFRSF1B/RFTN1/ERLIN2/LRRK2/JAK2/ADRA1B	36
CC	GO:0005938	cell cortex	34/985	310/19594	1.70526e-05	0.00112737	0.00100521	FNBP1L/TPM4/RHOB/DBN1/FLNB/RND3/MAPRE1/MYH9/AKAP13/ACTB/MYADM/CAP1/CALD1/NEDD4/AKAP12/CAV1/AKT2/ACTN1/CORO1C/ACTN4/TRAF2/FLNA/RHOC/RHOBTB1/HMCN1/EPB41/STXBP6/NEDD9/ARV1/FRYL/C2CD5/MYO10/MYH10/DCTN4	34
CC	GO:0001726	ruffle	23/985	177/19594	2.83728e-05	0.00168818	0.00150525	TRPM7/MYO1C/KSR1/DIAPH1/MYH9/MYADM/KANK1/PODXL/CDK6/AKT2/ACTN1/CORO1C/PIP5K1C/FGR/CFL1/PLEKHA1/ITGA5/ARHGAP18/PDE4A/MTMR14/SH3YL1/C2CD5/MYO10	23
CC	GO:0031091	platelet alpha granule	15/985	91/19594	4.51974e-05	0.00244477	0.00217986	VEGFA/STXBP1/THBS1/CD9/SERPINA3/TGFB3/SRGN/PECAM1/THBS2/TIMP1/ACTN1/ACTN4/SERPINE1/PHACTR2/CYB5R1	15
CC	GO:0015629	actin cytoskeleton	44/985	499/19594	0.00022093	0.0109545	0.00976744	ALG2/SH3GL1/MYO1C/TPM4/DBN1/XIRP1/FLNB/CLIC4/CRK/DIAPH1/MYH9/AKAP13/ACTB/MYADM/TEK/PDLIM5/CAP1/CALD1/PARVA/ACTA2/VPS18/ACTN1/CORO1C/CNN3/ACTN4/FGR/SH3PXD2B/FLNA/CFL1/ARPC1B/APBB3/KNTC1/MYO5C/AVIL/EHBP1/SYNPO2L/KANSL2/NOTCH3/DAAM1/ABLIM3/FHOD1/MYO10/MYH10/DCTN4	44
CC	GO:0090575	RNA polymerase II transcription regulator complex	25/985	230/19594	0.000245817	0.0112509	0.0100317	TLE3/FOSL2/DDIT3/BACH1/CEBPB/ATF3/FOS/MAFF/MYF6/MYC/NFIL3/JUNB/STAT3/CEBPD/RUNX1/BATF3/CEBPA/SMAD3/STAT6/ATF6B/CLOCK/STAT2/BCL9/MED23/TCF4	25
CC	GO:0031463	Cul3-RING ubiquitin ligase complex	8/985	36/19594	0.000340794	0.0126256	0.0112575	KLHL21/KLHL40/KBTBD8/TNFAIP1/KLHL3/SPOP/GLMN/KLHL8	8
CC	GO:0005774	vacuolar membrane	40/985	449/19594	0.000341097	0.0126256	0.0112575	SLC30A2/FLCN/FNIP2/STOM/GABARAPL3/GABARAPL1/LITAF/CHMP1B/PIP4P1/SLC39A14/NEU1/ANXA2/WDR81/SLC7A5/THBD/FNIP1/DRAM1/NPC1/GLIPR1/SLC11A2/JMY/SLC3A2/VPS18/RHEB/SPAG9/LRRC8A/MMD/ATP6V1C1/SLC15A4/ATP6V1F/RAB7A/TPCN1/DEPDC5/NCSTN/WDR59/SLC48A1/VPS41/ABCB6/ATG16L1/HLA-DMB	40
CC	GO:0042470	melanosome	15/985	109/19594	0.000360732	0.0126256	0.0112575	STOM/YWHAZ/BSG/HSPA5/SDCBP/GNA13/ANXA2/ATP1A1/ATP1B3/RAB32/SLC3A2/TMEM33/RAB7A/NCSTN/ABCB6	15
CC	GO:0048770	pigment granule	15/985	109/19594	0.000360732	0.0126256	0.0112575	STOM/YWHAZ/BSG/HSPA5/SDCBP/GNA13/ANXA2/ATP1A1/ATP1B3/RAB32/SLC3A2/TMEM33/RAB7A/NCSTN/ABCB6	15
CC	GO:0031253	cell projection membrane	32/985	339/19594	0.000485137	0.0160365	0.0142988	ADCY3/GPR157/MYO1C/KSR1/SLC28A1/SLC22A5/MSN/DIAPH1/GNA13/MAPRE1/SLC7A5/KANK1/PODXL/SLC11A2/AKT2/SLC7A8/CORO1C/PIP5K1C/FGR/CFL1/PLEKHA1/ITGA5/BBS9/BBS4/TTC8/PDE4A/SH3YL1/ITGA8/SLC12A2/C2CD5/MYO10/CA4	32
CC	GO:0005604	basement membrane	13/985	95/19594	0.000919529	0.0287958	0.0256755	MMRN2/LAMA5/TIMP3/ANXA2/THBS2/LAMB1/TIMP1/COL4A2/COL4A1/ADAMTS1/HMCN1/COL4A5/COL4A4	13
CC	GO:0031252	cell leading edge	36/985	416/19594	0.00111257	0.03154	0.0281223	TRPM7/MYO1C/KSR1/DBN1/DIAPH1/MYH9/ACTB/MYADM/KANK1/PARVA/PODXL/CDK6/ACTA2/JMY/AKT2/ACTN1/CORO1C/ABI3/PIP5K1C/FGR/CFL1/PLEKHA1/ITGA5/AVIL/NEDD9/ARHGAP18/PDE4A/MTMR14/SH3YL1/ITGA8/ABLIM3/C2CD5/LDB2/MYO10/SCYL3/MYH10	36
CC	GO:0032587	ruffle membrane	13/985	97/19594	0.00111997	0.03154	0.0281223	KSR1/DIAPH1/KANK1/AKT2/CORO1C/PIP5K1C/FGR/CFL1/PLEKHA1/ITGA5/PDE4A/SH3YL1/C2CD5	13
CC	GO:0005765	lysosomal membrane	35/985	404/19594	0.00127045	0.03154	0.0281223	SLC30A2/FLCN/FNIP2/STOM/LITAF/CHMP1B/PIP4P1/SLC39A14/NEU1/ANXA2/WDR81/SLC7A5/FNIP1/DRAM1/NPC1/GLIPR1/SLC11A2/SLC3A2/VPS18/RHEB/SPAG9/LRRC8A/MMD/ATP6V1C1/SLC15A4/RAB7A/TPCN1/DEPDC5/NCSTN/WDR59/SLC48A1/VPS41/ABCB6/ATG16L1/HLA-DMB	35
CC	GO:0098852	lytic vacuole membrane	35/985	404/19594	0.00127045	0.03154	0.0281223	SLC30A2/FLCN/FNIP2/STOM/LITAF/CHMP1B/PIP4P1/SLC39A14/NEU1/ANXA2/WDR81/SLC7A5/FNIP1/DRAM1/NPC1/GLIPR1/SLC11A2/SLC3A2/VPS18/RHEB/SPAG9/LRRC8A/MMD/ATP6V1C1/SLC15A4/RAB7A/TPCN1/DEPDC5/NCSTN/WDR59/SLC48A1/VPS41/ABCB6/ATG16L1/HLA-DMB	35
CC	GO:0036464	cytoplasmic ribonucleoprotein granule	24/985	243/19594	0.0012722	0.03154	0.0281223	AGO2/HNRNPU/NOCT/ZFP36/SAMD4A/LARP1/ACTB/MCRIP1/ZC3H12A/NFKBIZ/PATL1/C9orf72/PUM2/PAN3/RC3H1/PSMA4/DCP2/DDX19A/HELZ/SARNP/CLOCK/ATXN2/XRN1/UPF2	24
CC	GO:0005667	transcription regulator complex	40/985	483/19594	0.0014011	0.0333462	0.0297328	TLE3/ZBTB16/FOSL2/DDIT3/BACH1/CEBPB/ATF3/FOS/MAFF/MYF6/NR4A3/MYC/NFIL3/JUNB/NR4A2/STAT3/ANKRD1/GTF3C1/CEBPD/CDK4/RUNX1/BATF3/CEBPA/RBBP8/SOX9/SMAD3/STAT6/GATAD2A/ATF6B/NFATC3/HDAC9/SIN3A/CBX5/CLOCK/STAT2/BCL9/MED23/LDB2/TCF4/DACH1	40
CC	GO:1905286	serine-type peptidase complex	4/985	11/19594	0.0015762	0.0360707	0.0321621	FCN3/THBD/PLAU/PLAUR	4
CC	GO:0031902	late endosome membrane	17/985	152/19594	0.00168142	0.0370534	0.0330384	RHOB/LITAF/CHMP1B/PIP4P1/SLC39A14/ANXA2/WDR81/NPC1/SLC11A2/VPS18/MR1/MMD/RAB7A/VPS41/VPS36/ABCB6/HLA-DMB	17
CC	GO:0001650	fibrillar center	16/985	140/19594	0.00181484	0.0385653	0.0343864	KLF6/SAMD4A/ANKRD1/AFF4/TIMM44/NUFIP1/KDM4A/IP6K2/NOP53/EIF3L/FAM111A/UBE2N/ZNF415/NFIB/SMUG1/NFIC	16
CC	GO:0036019	endolysosome	6/985	28/19594	0.00230952	0.0456021	0.0406607	PRKCD/CTSL/SLC15A4/TPCN1/ABCB6/ATG16L1	6
CC	GO:0045178	basal part of cell	25/985	269/19594	0.00236521	0.0456021	0.0406607	ITGA2/KCNQ4/AQP3/MYO1C/SLC9B2/SLC38A1/BSG/MSN/SLC39A14/ANXA2/ATP1A1/SLC7A5/TEK/ATP1B3/SLC11A2/SLC3A2/SLC7A8/PLPP3/NOD1/SLC7A1/DOCK7/EPB41/SLC12A2/DISP1/SLC38A3	25
CC	GO:0000932	P-body	12/985	93/19594	0.00237591	0.0456021	0.0406607	AGO2/NOCT/ZFP36/SAMD4A/ZC3H12A/PATL1/C9orf72/PAN3/RC3H1/PSMA4/DCP2/XRN1	12
CC	GO:0005912	adherens junction	18/985	172/19594	0.00262555	0.0488188	0.0435288	VEGFA/KIFC3/ADAM15/MSN/SDCBP/ANXA2/MYH9/ACTB/PDLIM5/NDRG1/FRMD4A/PIP5K1C/CNN3/PLPP3/ARHGAP24/NPHP1/HMCN1/STXBP6	18
CC	GO:0005942	phosphatidylinositol 3-kinase complex	6/985	29/19594	0.00278993	0.0503033	0.0448525	SOCS7/PIK3R1/CISH/SOCS3/PIK3C2B/SOCS4	6
CC	GO:0016607	nuclear speck	34/985	411/19594	0.00313318	0.0520691	0.0464269	GRK5/GLIS2/USP36/HNRNPU/ZBTB16/SLC28A1/GADD45A/NR4A2/KLF15/IFI16/NR3C1/NFKBIZ/PATL1/GATAD2A/EIF4A3/VIRMA/S100PBP/PIAS3/SPOP/OGG1/STK19/BAZ2A/HSPB3/ARHGAP18/DUSP10/PPP4R3B/SARNP/CBLL1/SYNPO2L/PRKAA1/PARN/MEOX2/MEF2C/DENND1B	34
CC	GO:0001931	uropod	4/985	13/19594	0.0031504	0.0520691	0.0464269	MSN/ICAM2/MYH9/PIP5K1C	4
CC	GO:0031254	cell trailing edge	4/985	13/19594	0.0031504	0.0520691	0.0464269	MSN/ICAM2/MYH9/PIP5K1C	4
CC	GO:0035770	ribonucleoprotein granule	24/985	261/19594	0.00327683	0.052695	0.046985	AGO2/HNRNPU/NOCT/ZFP36/SAMD4A/LARP1/ACTB/MCRIP1/ZC3H12A/NFKBIZ/PATL1/C9orf72/PUM2/PAN3/RC3H1/PSMA4/DCP2/DDX19A/HELZ/SARNP/CLOCK/ATXN2/XRN1/UPF2	24
CC	GO:0005776	autophagosome	13/985	112/19594	0.00409782	0.0641632	0.0572105	GABARAPL3/FTL/GABARAPL1/CHMP1B/TP53INP2/WDR81/JMY/SRPX/VPS18/C9orf72/RAB7A/LRRK2/ATG16L1	13
CC	GO:0005769	early endosome	32/985	389/19594	0.00442804	0.0675561	0.0602357	SH3GL1/FZD5/RHOB/LITAF/PTP4A3/SLC39A14/WDR81/NRP1/PTPN1/PICALM/SIAH2/VPS8/RAB32/SLC11A2/CAV1/VPS18/AKT2/RCC2/STEAP4/DERL1/MR1/STX12/RFTN1/SLC15A4/TPCN1/AP4M1/NCSTN/VAMP3/AOC3/RBSN/VPS41/ABCB6	32
CC	GO:0005903	brush border	12/985	102/19594	0.00511137	0.0760316	0.0677929	MYO1C/SLC28A1/ITPR3/FLNB/SLC22A5/GNA13/MYH9/CLIC1/SLC11A2/ACTN1/FLNA/CA4	12
CC	GO:0031093	platelet alpha granule lumen	9/985	67/19594	0.00614707	0.0892075	0.0795411	VEGFA/THBS1/SERPINA3/TGFB3/SRGN/TIMP1/ACTN1/ACTN4/SERPINE1	9
CC	GO:0030863	cortical cytoskeleton	12/985	107/19594	0.00747185	0.105851	0.0943813	TPM4/DBN1/MAPRE1/MYH9/AKAP13/ACTB/MYADM/CAP1/CALD1/ACTN1/ACTN4/EPB41	12
CC	GO:0009925	basal plasma membrane	22/985	251/19594	0.00822171	0.111283	0.0992243	KCNQ4/AQP3/MYO1C/SLC9B2/SLC38A1/BSG/MSN/SLC39A14/ANXA2/ATP1A1/SLC7A5/TEK/ATP1B3/SLC3A2/SLC7A8/PLPP3/NOD1/SLC7A1/EPB41/SLC12A2/DISP1/SLC38A3	22
CC	GO:0030667	secretory granule membrane	26/985	312/19594	0.00822931	0.111283	0.0992243	CD58/STOM/ITPR3/BSG/DIAPH1/CD93/CD9/PECAM1/GLIPR1/PLAU/CAV1/PLAUR/SELL/TSPAN14/CD300A/PLA1A/TNFRSF1B/FCGR2A/PAM/DYNLL1/SLC15A4/RAB7A/NCSTN/PHACTR2/CYB5R1/CA4	26
CC	GO:0031092	platelet alpha granule membrane	4/985	17/19594	0.00893223	0.118104	0.105306	CD9/PECAM1/PHACTR2/CYB5R1	4
CC	GO:0000151	ubiquitin ligase complex	25/985	302/19594	0.0102073	0.130399	0.116269	ZSWIM6/ASB2/KLHL21/KLHL40/PHC2/NEDD4/KBTBD8/TNFAIP1/DERL1/TRAF2/KLHDC1/FBXO9/FBXW7/CUL9/KLHL3/SPOP/BRAP/CBLL1/GLMN/UBE2N/CDC23/CDC16/KLHL8/DCUN1D4/DYRK2	25
CC	GO:0016323	basolateral plasma membrane	20/985	226/19594	0.0103005	0.130399	0.116269	AQP3/SLC9B2/SLC38A1/BSG/MSN/SLC39A14/ANXA2/ATP1A1/SLC7A5/TEK/ATP1B3/SLC3A2/SLC7A8/PLPP3/NOD1/SLC7A1/EPB41/SLC12A2/DISP1/SLC38A3	20
CC	GO:0005911	cell-cell junction	37/985	497/19594	0.0113339	0.140493	0.125269	VEGFA/FLCN/FZD5/AQP3/KIFC3/DBN1/ADAM15/PMP22/CLIC4/MSN/SDCBP/ANXA2/MYH9/ACTB/MYADM/PIK3R1/TEK/PECAM1/PDLIM5/CDK4/PODXL/NDRG1/FRMD4A/ACTN1/PIP5K1C/CNN3/PRKCD/PLPP3/FLNA/ITGA5/KCNJ2/ARHGAP24/NPHP1/HMCN1/STXBP6/JAM2/FHOD1	37
CC	GO:1905103	integral component of lysosomal membrane	3/985	10/19594	0.0116493	0.141455	0.126127	NPC1/LRRC8A/SLC15A4	3
CC	GO:0034774	secretory granule lumen	26/985	322/19594	0.0120627	0.143547	0.127992	VEGFA/UNC13D/THBS1/FTL/TIMP3/S100A9/SDCBP/NEU1/SERPINA3/ANXA2/TGFB3/SRGN/CRISPLD2/CAP1/S100A8/TOLLIP/TIMP1/PNP/ACTN1/ACTN4/SERPINE1/PRKCD/OSTF1/FGR/DNAJC3/OLFM4	26
CC	GO:0000421	autophagosome membrane	7/985	51/19594	0.0133279	0.151871	0.135414	GABARAPL3/GABARAPL1/CHMP1B/WDR81/JMY/RAB7A/ATG16L1	7
CC	GO:0060205	cytoplasmic vesicle lumen	26/985	325/19594	0.0134589	0.151871	0.135414	VEGFA/UNC13D/THBS1/FTL/TIMP3/S100A9/SDCBP/NEU1/SERPINA3/ANXA2/TGFB3/SRGN/CRISPLD2/CAP1/S100A8/TOLLIP/TIMP1/PNP/ACTN1/ACTN4/SERPINE1/PRKCD/OSTF1/FGR/DNAJC3/OLFM4	26
CC	GO:0098862	cluster of actin-based cell projections	15/985	158/19594	0.013528	0.151871	0.135414	MYO1C/SLC28A1/ITPR3/FLNB/SLC22A5/GNA13/MYH9/CLIC1/SLC11A2/ACTN1/FLNA/RHOC/CDH23/MKKS/CA4	15
CC	GO:0005788	endoplasmic reticulum lumen	25/985	311/19594	0.0143517	0.156427	0.139477	CES3/FAM20C/CSF1/THBS1/SERPINH1/HSPA5/TOR3A/MANF/COLGALT1/STC2/LAMB1/TIMP1/COL4A2/COL4A1/PLAUR/TNC/TSPAN14/FSTL3/DNAJB11/DNAJC3/MIA3/COL4A5/SIL1/WFS1/COL4A4	25
CC	GO:0031983	vesicle lumen	26/985	327/19594	0.0144597	0.156427	0.139477	VEGFA/UNC13D/THBS1/FTL/TIMP3/S100A9/SDCBP/NEU1/SERPINA3/ANXA2/TGFB3/SRGN/CRISPLD2/CAP1/S100A8/TOLLIP/TIMP1/PNP/ACTN1/ACTN4/SERPINE1/PRKCD/OSTF1/FGR/DNAJC3/OLFM4	26
CC	GO:0005902	microvillus	10/985	90/19594	0.0148066	0.15732	0.140273	MYO1C/CLIC4/MSN/ICAM2/SLC7A5/TEK/PODXL/SLC7A8/LRRK2/AOC3	10
CC	GO:0002116	semaphorin receptor complex	3/985	11/19594	0.0154267	0.161033	0.143583	PLXNA2/NRP1/PLXNC1	3
CC	GO:0016528	sarcoplasm	9/985	78/19594	0.0161136	0.164275	0.146474	ITPR3/THBS1/HK2/FSD2/RASD1/MANF/CAMK2G/PLN/MEF2C	9
CC	GO:0005770	late endosome	23/985	283/19594	0.0162894	0.164275	0.146474	SLC30A2/UNC13D/DDIT3/RHOB/LITAF/CHMP1B/PIP4P1/SLC39A14/ANXA2/WDR81/NPC1/SLC11A2/VPS18/DERL1/MR1/MMD/CTSL/RAB7A/LRRK2/VPS41/VPS36/ABCB6/HLA-DMB	23
CC	GO:0098636	protein complex involved in cell adhesion	6/985	43/19594	0.0197632	0.187113	0.166838	ITGA2/PLAU/PLAUR/ITGA5/JAM2/ITGA8	6
CC	GO:0031166	integral component of vacuolar membrane	3/985	12/19594	0.019812	0.187113	0.166838	NPC1/LRRC8A/SLC15A4	3
CC	GO:0031310	intrinsic component of vacuolar membrane	3/985	12/19594	0.019812	0.187113	0.166838	NPC1/LRRC8A/SLC15A4	3
CC	GO:0071564	npBAF complex	3/985	12/19594	0.019812	0.187113	0.166838	SMARCA2/SMARCD1/SMARCC2	3
CC	GO:0000242	pericentriolar material	4/985	22/19594	0.0225047	0.206005	0.183682	BBS9/CDK5RAP2/BBS4/CEP192	4
CC	GO:0098644	complex of collagen trimers	4/985	22/19594	0.0225047	0.206005	0.183682	COL4A2/COL4A1/COL4A5/COL4A4	4
CC	GO:0031674	I band	13/985	139/19594	0.0229649	0.206023	0.183699	ASB2/FLNB/CSRP1/TRIM63/ANKRD1/KLHL40/PDLIM5/PARVA/ACTN1/ACTN4/FLNA/SYNC/SYNPO2L	13
CC	GO:0070971	endoplasmic reticulum exit site	5/985	33/19594	0.0233977	0.206023	0.183699	PLPP3/LRRK2/MIA2/MIA3/MPPE1	5
CC	GO:0140534	endoplasmic reticulum protein-containing complex	12/985	125/19594	0.0235455	0.206023	0.183699	SEC61B/SPTSSA/HSPA5/TUSC3/RNF125/INSIG1/DERL1/TRAF2/DNAJB11/CAMLG/PIGQ/PIGU	12
CC	GO:1990907	beta-catenin-TCF complex	3/985	13/19594	0.0248105	0.213945	0.190762	TLE3/BCL9/TCF4	3
CC	GO:0016529	sarcoplasmic reticulum	8/985	71/19594	0.0256899	0.218364	0.194702	ITPR3/THBS1/HK2/FSD2/RASD1/MANF/CAMK2G/PLN	8
CC	GO:0005884	actin filament	11/985	113/19594	0.0268319	0.224859	0.200494	MYO1C/TPM4/DBN1/DIAPH1/ACTB/TEK/PDLIM5/VPS18/ACTN1/AVIL/EHBP1	11
CC	GO:0031965	nuclear membrane	23/985	300/19594	0.0296994	0.244781	0.218257	GRK5/CMTM3/LPIN1/ITPR3/MAD2L1BP/SDCBP/ITPRIP/BCL2L1/MYOF/CLIC1/CDK4/BCL2/XPO1/C9orf72/PUM2/EDNRB/SMAD3/CLCC1/ZNF383/ZC3HC1/BRAP/P2RX6/ADRA1B	23
CC	GO:0098533	ATPase dependent transmembrane transport complex	4/985	24/19594	0.0302098	0.244781	0.218257	ATP1A1/ATP1B3/PLN/ABCB6	4
CC	GO:0031256	leading edge membrane	15/985	175/19594	0.0308547	0.244781	0.218257	MYO1C/KSR1/DIAPH1/KANK1/AKT2/CORO1C/PIP5K1C/FGR/CFL1/PLEKHA1/ITGA5/PDE4A/SH3YL1/ITGA8/C2CD5	15
CC	GO:0031461	cullin-RING ubiquitin ligase complex	15/985	175/19594	0.0308547	0.244781	0.218257	ZSWIM6/KLHL21/KLHL40/KBTBD8/TNFAIP1/KLHDC1/FBXO9/FBXW7/CUL9/KLHL3/SPOP/GLMN/CDC23/CDC16/KLHL8	15
CC	GO:0043292	contractile fiber	19/985	238/19594	0.0318305	0.2492	0.222197	TPM4/ASB2/FLNB/SDC4/CSRP1/TRIM63/ANKRD1/KLHL40/PDLIM5/CALD1/PARVA/ACTA2/ACTN1/CORO1C/ACTN4/FLNA/SYNC/SYNPO2L/DCTN4	19
CC	GO:0099023	vesicle tethering complex	7/985	61/19594	0.0327295	0.25291	0.225505	VPS8/VPS18/COG7/STXBP6/DNAJC28/TRAPPC11/VPS41	7
CC	GO:0071565	nBAF complex	3/985	15/19594	0.0366394	0.275955	0.246053	SMARCA2/SMARCD1/SMARCC2	3
CC	GO:0099522	cytosolic region	3/985	15/19594	0.0366394	0.275955	0.246053	DBN1/EIF4A3/LRRK2	3
CC	GO:0061695	transferase complex transferring phosphorus-containing groups	20/985	259/19594	0.0380379	0.279378	0.249105	REV3L/SOCS7/PRKAG2/PIK3R1/CISH/SOCS3/CDK4/CDKN1A/CDK6/PFKP/PFKFB1/PRPSAP2/POLA2/LAS1L/ACVR2A/PIK3C2B/PHKA2/PRKAA1/SOCS4/ACVR1	20
CC	GO:0035578	azurophil granule lumen	9/985	91/19594	0.0391683	0.279378	0.249105	UNC13D/FTL/SDCBP/SERPINA3/ANXA2/CAP1/TOLLIP/PRKCD/DNAJC3	9
CC	GO:0016514	SWI/SNF complex	4/985	26/19594	0.0392901	0.279378	0.249105	BICRAL/SMARCA2/SMARCD1/SMARCC2	4
CC	GO:0031528	microvillus membrane	4/985	26/19594	0.0392901	0.279378	0.249105	MSN/SLC7A5/PODXL/SLC7A8	4
CC	GO:0030016	myofibril	18/985	228/19594	0.0394416	0.279378	0.249105	TPM4/ASB2/FLNB/SDC4/CSRP1/TRIM63/ANKRD1/KLHL40/PDLIM5/CALD1/PARVA/ACTN1/CORO1C/ACTN4/FLNA/SYNC/SYNPO2L/DCTN4	18
CC	GO:0034708	methyltransferase complex	9/985	92/19594	0.0415641	0.290948	0.259421	JARID2/HSD17B10/VIRMA/HDAC9/CBX5/N6AMT1/CHD8/CBLL1/LAS1L	9
CC	GO:0034451	centriolar satellite	10/985	107/19594	0.0428657	0.294833	0.262885	FNIP2/TEK/PODXL/IL4R/LATS2/SPAG9/PCNT/BBS9/BBS4/C2CD5	10
CC	GO:0062023	collagen-containing extracellular matrix	30/985	429/19594	0.0431491	0.294833	0.262885	ANGPTL4/MMRN2/LAMA5/FCN3/THBS1/TIMP3/S100A9/SERPINH1/ADAMTS9/SERPINA3/ANXA2/TGFB3/S100A10/S100A8/ANGPTL2/THBS2/LAMB1/SRPX/TIMP1/COL4A2/ANGPT2/COL4A1/ADAMTS1/SERPINE1/TNC/CTSL/HMCN1/COL4A5/ECM2/COL4A4	30
CC	GO:0030118	clathrin coat	5/985	39/19594	0.0444454	0.294833	0.262885	PICALM/AP4M1/AP4B1/SYNRG/SYNJ1	5
CC	GO:0010494	cytoplasmic stress granule	8/985	79/19594	0.0445966	0.294833	0.262885	ZFP36/LARP1/MCRIP1/C9orf72/PUM2/RC3H1/DDX19A/ATXN2	8
CC	GO:0030864	cortical actin cytoskeleton	8/985	79/19594	0.0445966	0.294833	0.262885	DBN1/MYH9/AKAP13/MYADM/CAP1/CALD1/ACTN1/ACTN4	8
CC	GO:0034707	chloride channel complex	6/985	52/19594	0.0452903	0.296129	0.26404	ANO2/CLIC4/CLIC1/TTYH3/CLCC1/TTYH2	6
MF	GO:0001228	DNA-binding transcription activator activity RNA polymerase II-specific	52/971	462/18410	2.08283e-07	0.000125832	0.000114622	GLIS2/IRF1/ZBTB16/EGR3/FOSL2/DDIT3/ETS1/BACH1/CEBPB/ATF3/FOS/MAFF/MYF6/NR4A3/LITAF/MYC/EGR1/JUNB/KLF6/FOXO1/NR4A2/ESRRG/KLF15/STAT3/CSRNP1/CEBPD/NR3C1/FOSB/MEOX1/RUNX1/CEBPA/CREBRF/SOX9/SMAD3/STAT6/ERG/TBX3/ATF6B/ELF1/NFATC3/USF3/ZNF438/ZNF473/PLAGL2/UBP1/CLOCK/MEOX2/NFIB/NFIC/MEF2C/NFIA/TCF4	52
MF	GO:0001216	DNA-binding transcription activator activity	52/971	466/18410	2.73251e-07	0.000125832	0.000114622	GLIS2/IRF1/ZBTB16/EGR3/FOSL2/DDIT3/ETS1/BACH1/CEBPB/ATF3/FOS/MAFF/MYF6/NR4A3/LITAF/MYC/EGR1/JUNB/KLF6/FOXO1/NR4A2/ESRRG/KLF15/STAT3/CSRNP1/CEBPD/NR3C1/FOSB/MEOX1/RUNX1/CEBPA/CREBRF/SOX9/SMAD3/STAT6/ERG/TBX3/ATF6B/ELF1/NFATC3/USF3/ZNF438/ZNF473/PLAGL2/UBP1/CLOCK/MEOX2/NFIB/NFIC/MEF2C/NFIA/TCF4	52
MF	GO:1901474	azole transmembrane transporter activity	6/971	11/18410	7.7912e-06	0.0023919	0.0021788	SLC19A2/SLC28A1/SLC7A1/SLC15A4/SLC25A19/SLC38A3	6
MF	GO:0044389	ubiquitin-like protein ligase binding	36/971	317/18410	1.25827e-05	0.00271578	0.00247383	FZD5/USP2/GABARAPL3/CEBPB/PPARGC1A/GABARAPL1/YWHAZ/CRK/HSPA5/FOXO1/WBP1L/SLC25A5/UBASH3B/TOLLIP/CDKN1A/BCL2/TRIB1/DERL1/TUBA1B/TRAF2/SMAD3/TNFRSF1B/ERLIN2/PRKACB/KDM4A/FBXW7/CUL9/FANCL/SPOP/TANK/AXIN2/GLMN/CAMLG/UBE2N/WFS1/STAT2	36
MF	GO:0031625	ubiquitin protein ligase binding	34/971	298/18410	1.9728e-05	0.00271578	0.00247383	FZD5/USP2/GABARAPL3/PPARGC1A/GABARAPL1/YWHAZ/CRK/HSPA5/FOXO1/WBP1L/SLC25A5/UBASH3B/TOLLIP/CDKN1A/BCL2/TRIB1/DERL1/TUBA1B/TRAF2/SMAD3/TNFRSF1B/ERLIN2/PRKACB/KDM4A/FBXW7/CUL9/FANCL/SPOP/TANK/AXIN2/GLMN/CAMLG/UBE2N/WFS1	34
MF	GO:0051020	GTPase binding	34/971	298/18410	1.9728e-05	0.00271578	0.00247383	FNBP1L/RIN2/MYO1C/UNC13D/DIAPH1/AKAP13/PICALM/ERRFI1/NDRG1/TNFAIP1/CAV1/RRAGC/CORO1C/RCC2/XPO1/FMNL2/C9orf72/RASSF5/FLNA/DOCK7/RAB7A/KNTC1/LRRK2/ARHGDIB/TNPO2/RAB3GAP1/STK19/IPO13/RBSN/EVI5/DAAM1/ATG16L1/RUSC2/DENND1B	34
MF	GO:0004674	protein serine/threonine kinase activity	44/971	430/18410	2.06411e-05	0.00271578	0.00247383	GRK5/MAP3K6/TRPM7/FAM20C/KSR1/MAP3K2/PRKAG2/SMG1/PIM3/AKAP13/PIM1/ENG/SIK2/CDK4/CDK6/EIF2AK3/LATS2/AKT2/MKNK2/MAP3K8/MAP2K6/PRKCD/STK32C/ALPK3/LRRK2/PRKACB/TESK2/PDIK1L/LATS1/CDK19/TBK1/CAMK2G/STK19/ACVR2A/GRK2/MAP3K7/PHKA2/PRKAA1/MAPKAPK5/STK36/EIF2AK2/ACVR1/SBK1/DYRK2	44
MF	GO:0035014	phosphatidylinositol 3-kinase regulator activity	7/971	19/18410	3.19936e-05	0.00330399	0.00300963	SOCS7/WDR81/PIK3R1/CISH/SOCS3/AGAP2/SOCS4	7
MF	GO:0031267	small GTPase binding	31/971	267/18410	3.22865e-05	0.00330399	0.00300963	RIN2/MYO1C/UNC13D/DIAPH1/AKAP13/PICALM/ERRFI1/NDRG1/TNFAIP1/CAV1/CORO1C/RCC2/XPO1/FMNL2/C9orf72/RASSF5/FLNA/DOCK7/RAB7A/KNTC1/LRRK2/ARHGDIB/TNPO2/RAB3GAP1/STK19/IPO13/RBSN/EVI5/DAAM1/RUSC2/DENND1B	31
MF	GO:0003779	actin binding	43/971	439/18410	7.12185e-05	0.00592002	0.0053926	TRPM7/HNRNPU/MYO1C/TPM4/DBN1/XIRP1/FLNB/TMSB10/MSN/DIAPH1/CNN1/MYH9/NOS3/PDLIM5/CAP1/CALD1/PARVA/MAP1B/JMY/VPS18/ACTN1/CORO1C/ABI3/FMNL2/CNN3/ACTN4/FLNA/CFL1/MARCKSL1/ARPC1B/LRRK2/MYO5C/PHACTR2/AVIL/EPB41/KLHL3/SYNPO2L/DAAM1/CORO6/ABLIM3/FHOD1/MYO10/MYH10	43
MF	GO:0015173	aromatic amino acid transmembrane transporter activity	5/971	10/18410	8.14932e-05	0.00592002	0.0053926	SLC7A5/SLC3A2/SLC7A1/SLC15A4/SLC38A3	5
MF	GO:0045296	cadherin binding	35/971	333/18410	8.2698e-05	0.00592002	0.0053926	FNBP1L/SH3GL1/DBN1/FLNB/YWHAZ/BSG/HSPA5/MAPRE1/ANXA2/MYH9/LARP1/PTPN1/PICALM/DNAJB1/CLIC1/PDLIM5/CALD1/PARVA/NDRG1/ESYT2/SLC3A2/FMNL2/CNN3/PFKP/FLNA/SLC9A3R2/EIF5/STXBP6/CDH23/TBC1D2/ARHGAP18/PPFIBP1/NOTCH3/ACVR1/OLFM4	35
MF	GO:0140297	DNA-binding transcription factor binding	45/971	470/18410	8.35616e-05	0.00592002	0.0053926	BHLHE40/DDIT3/ETS1/WBP2/CEBPB/FOS/PPARGC1A/ETS2/NR4A3/GABARAPL1/YWHAZ/MYC/NR4A2/HEY1/STAT3/ANKRD1/ACTB/BCL2/CEBPA/TRIB1/RBBP8/ACTN4/SOX9/SMAD3/BCL3/FLNA/TBX3/PRMT2/HDAC9/SIN3A/LATS1/CBX5/KAT6B/BBS4/DNMT3A/BAZ2A/TTC8/WFS1/MKKS/BHLHE41/CRTC3/MEF2C/NFIA/NCOA3/LCOR	45
MF	GO:0042578	phosphoric ester hydrolase activity	37/971	366/18410	0.000117832	0.00775166	0.00706105	PDE10A/LPIN1/GPCPD1/PPTC7/NOCT/PDE4D/HMOX1/PTP4A3/PIP4P1/SMPDL3A/ATP1A1/PTPN1/DUSP1/UBASH3B/SYNJ2/PDE7A/PLCL1/PLPP3/CTDSP2/LRRK2/PFKFB1/PTPN4/PTPN21/PLPP5/CAMK2G/NT5DC1/MTMR3/DUSP10/PDE4A/PDE1A/MPPE1/PLCD4/PPM1K/MTMR14/HDHD2/EDNRA/SYNJ1	37
MF	GO:0106310	protein serine kinase activity	36/971	360/18410	0.000179649	0.0106587	0.00970915	MAP3K6/TRPM7/FAM20C/KSR1/MAP3K2/SMG1/PIM3/PIM1/SIK2/CDK4/CDK6/EIF2AK3/LATS2/AKT2/MKNK2/MAP3K8/MAP2K6/PRKCD/STK32C/ALPK3/LRRK2/PRKACB/TESK2/PDIK1L/LATS1/CDK19/TBK1/CAMK2G/STK19/MAP3K7/PRKAA1/MAPKAPK5/STK36/EIF2AK2/SBK1/DYRK2	36
MF	GO:0004532	exoribonuclease activity	9/971	40/18410	0.000189263	0.0106587	0.00970915	NOCT/ZC3H12A/PAN3/ANGEL2/CPSF3/DCP2/PARN/XRN1/EXOSC10	9
MF	GO:0061629	RNA polymerase II-specific DNA-binding transcription factor binding	35/971	348/18410	0.000196741	0.0106587	0.00970915	BHLHE40/DDIT3/ETS1/WBP2/CEBPB/FOS/PPARGC1A/ETS2/NR4A3/GABARAPL1/NR4A2/HEY1/STAT3/ANKRD1/ACTB/CEBPA/TRIB1/RBBP8/ACTN4/SMAD3/TBX3/PRMT2/HDAC9/SIN3A/LATS1/KAT6B/BBS4/DNMT3A/BAZ2A/TTC8/MKKS/BHLHE41/MEF2C/NCOA3/LCOR	35
MF	GO:0005516	calmodulin binding	23/971	200/18410	0.000371379	0.0190022	0.0173093	ADCY3/KCNQ4/MYO1C/RRAD/CNN1/MYH9/NOS3/CALD1/AKAP12/MKNK2/CNN3/PCNT/MARCKSL1/MYO5C/CDK5RAP2/EPB41/CAMK2G/WFS1/PDE1A/PHKA2/MAPKAPK5/MYO10/MYH10	23
MF	GO:0001217	DNA-binding transcription repressor activity	32/971	325/18410	0.000525885	0.0254916	0.0232205	ZBTB10/BHLHE40/KCNIP3/ZBTB16/GZF1/BACH1/CEBPB/ATF3/ETS2/MYC/NFIL3/RORC/FOXO1/HEY1/NR3C1/ZBTB21/TGIF1/BATF3/PRDM1/SMAD3/ZNF263/TBX3/NFATC3/SP2/ZBTB14/ZNF266/ZNF75A/ZNF25/ZNF688/NR2F6/BHLHE41/DACH1	32
MF	GO:0003712	transcription coregulator activity	44/971	497/18410	0.000553989	0.0255112	0.0232384	TLE3/LPIN1/HNRNPU/CBFA2T3/ETS1/WBP2/ZMIZ1/PPARGC1A/BTG2/VGLL2/IRF2BP2/ARID5B/RERE/ANKRD1/DNAJB1/SIAH2/JMY/ACTN1/RBBP8/ACTN4/BCL3/PPRC1/NPAT/TOB1/PIAS3/PRMT2/HDAC9/SIN3A/USP21/KAT6B/DNMT3A/MYSM1/SMARCA2/BCL9/ING4/SMARCD1/KDM2B/MAMSTR/MED23/BRD7/LDB2/NCOA3/SMARCC2/LCOR	44
MF	GO:0016896	exoribonuclease activity producing 5'-phosphomonoesters	8/971	38/18410	0.000691473	0.030326	0.0276243	NOCT/PAN3/ANGEL2/CPSF3/DCP2/PARN/XRN1/EXOSC10	8
MF	GO:0008514	organic anion transmembrane transporter activity	21/971	186/18410	0.000833761	0.0337788	0.0307694	SLC25A18/SLC25A30/SLC19A2/SLC25A25/SLC38A1/SLC7A5/SLC25A5/SLCO2A1/SLC26A9/SLC3A2/SLC22A3/SLC7A8/LRRC8A/SLC7A1/SLC15A4/SLC6A1/SLC35A3/SLC35A1/SLC25A19/SLC1A7/SLC38A3	21
MF	GO:0001227	DNA-binding transcription repressor activity RNA polymerase II-specific	31/971	321/18410	0.000879512	0.0337788	0.0307694	ZBTB10/BHLHE40/KCNIP3/ZBTB16/GZF1/BACH1/CEBPB/ATF3/ETS2/MYC/NFIL3/RORC/FOXO1/HEY1/NR3C1/ZBTB21/TGIF1/BATF3/PRDM1/ZNF263/TBX3/NFATC3/SP2/ZBTB14/ZNF266/ZNF75A/ZNF25/ZNF688/NR2F6/BHLHE41/DACH1	31
MF	GO:0003713	transcription coactivator activity	27/971	266/18410	0.000880229	0.0337788	0.0307694	LPIN1/ETS1/WBP2/ZMIZ1/PPARGC1A/VGLL2/ARID5B/RERE/ANKRD1/JMY/ACTN1/ACTN4/BCL3/PPRC1/NPAT/PRMT2/SIN3A/USP21/MYSM1/SMARCA2/BCL9/ING4/SMARCD1/MED23/BRD7/NCOA3/SMARCC2	27
MF	GO:0004115	3'5'-cyclic-AMP phosphodiesterase activity	5/971	16/18410	0.001083	0.0383632	0.0349454	PDE10A/PDE4D/PDE7A/PDE4A/PDE1A	5
MF	GO:0046935	1-phosphatidylinositol-3-kinase regulator activity	5/971	16/18410	0.001083	0.0383632	0.0349454	SOCS7/PIK3R1/CISH/SOCS3/SOCS4	5
MF	GO:0004712	protein serine/threonine/tyrosine kinase activity	39/971	446/18410	0.00139968	0.0477445	0.0434909	MAP3K6/TRPM7/FAM20C/KSR1/MAP3K2/SMG1/PIM3/PIM1/TEK/SIK2/CDK4/CDK6/EIF2AK3/LATS2/AKT2/MKNK2/MAP3K8/MAP2K6/PRKCD/FGR/STK32C/ALPK3/LRRK2/JAK2/PRKACB/TESK2/PDIK1L/LATS1/CDK19/TBK1/CAMK2G/STK19/MAP3K7/PRKAA1/MAPKAPK5/STK36/EIF2AK2/SBK1/DYRK2	39
MF	GO:0052629	phosphatidylinositol-3,5-bisphosphate 3-phosphatase activity	4/971	11/18410	0.00188287	0.0619329	0.0564152	SYNJ2/MTMR3/MTMR14/SYNJ1	4
MF	GO:0051015	actin filament binding	22/971	214/18410	0.00215974	0.0674716	0.0614605	MYO1C/TPM4/DBN1/XIRP1/FLNB/MYH9/ACTN1/CORO1C/ABI3/FMNL2/ACTN4/FLNA/CFL1/MARCKSL1/ARPC1B/MYO5C/AVIL/CORO6/ABLIM3/FHOD1/MYO10/MYH10	22
MF	GO:0008081	phosphoric diester hydrolase activity	12/971	88/18410	0.00219777	0.0674716	0.0614605	PDE10A/GPCPD1/PDE4D/HMOX1/SMPDL3A/PDE7A/PLCL1/PDE4A/PDE1A/MPPE1/PLCD4/EDNRA	12
MF	GO:0008509	anion transmembrane transporter activity	29/971	315/18410	0.00260157	0.0772917	0.0704057	SLC25A18/SLC25A30/SLC19A2/ANO2/SLC25A25/SLC38A1/CLIC4/SLC39A14/SLC7A5/SLC25A5/CLIC1/SLCO2A1/SLC26A9/SLC3A2/SLC22A3/SLC7A8/LRRC8A/TTYH3/SLC7A1/SLC15A4/CLCC1/SLC6A1/SLC35A3/SLC35A1/TTYH2/SLC25A19/SLC1A7/SLC12A2/SLC38A3	29
MF	GO:0030674	protein-macromolecule adaptor activity	28/971	305/18410	0.00317748	0.0914519	0.0833043	KSR1/SH2B3/LPL/CRK/SDCBP/MYH9/STAT3/HERPUD1/AKAP13/PIK3R1/ATP1B3/CAV1/FRMD4A/VPS18/SPAG9/NUFIP1/TRAF2/STX12/BCL3/SLC9A3R2/GATAD2A/LRRK2/NCSTN/KLHDC1/FBXW7/VAMP3/CBX5/BBS4	28
MF	GO:0035259	nuclear glucocorticoid receptor binding	4/971	13/18410	0.00374836	0.104613	0.0952933	CEBPB/NR4A3/NR4A2/SMAD3	4
MF	GO:0015291	secondary active transmembrane transporter activity	23/971	240/18410	0.0042225	0.114183	0.104011	SLC25A18/SLC25A30/SLC28A1/SLC9B2/SLC16A6/SLC38A1/SLC20A1/SLC22A5/SLC39A14/SLC7A5/SLC25A5/SLCO2A1/SLC11A2/SLC26A9/SLC3A2/SLC7A8/SLC15A4/SLC6A1/SLC16A5/SLC35A1/SLC1A7/SLC12A2/SLC38A3	23
MF	GO:0015932	nucleobase-containing compound transmembrane transporter activity	8/971	50/18410	0.00434485	0.114183	0.104011	SLC28A1/SLC25A25/SLC25A33/SLC25A5/LRRC8A/SLC35A3/SLC35A1/SLC25A19	8
MF	GO:0015179	L-amino acid transmembrane transporter activity	9/971	61/18410	0.00446319	0.114183	0.104011	SLC25A18/SLC38A1/SLC7A5/SLC3A2/SLC7A8/SLC7A1/SLC15A4/SLC1A7/SLC38A3	9
MF	GO:0070034	telomerase RNA binding	5/971	22/18410	0.00501741	0.121931	0.111068	HNRNPU/DCP2/PARN/XRN1/EXOSC10	5
MF	GO:0106018	phosphatidylinositol-3,5-bisphosphate phosphatase activity	4/971	14/18410	0.00503083	0.121931	0.111068	SYNJ2/MTMR3/MTMR14/SYNJ1	4
MF	GO:0003725	double-stranded RNA binding	10/971	75/18410	0.00585485	0.136926	0.124728	AGO2/HNRNPU/MSN/SLC3A2/ACTN1/TUBA1B/RFTN1/DDX60/RC3H1/EIF2AK2	10
MF	GO:0016791	phosphatase activity	25/971	276/18410	0.00606435	0.136926	0.124728	LPIN1/PPTC7/NOCT/PTP4A3/PIP4P1/ATP1A1/PTPN1/DUSP1/UBASH3B/SYNJ2/PLPP3/CTDSP2/LRRK2/PFKFB1/PTPN4/PTPN21/PLPP5/CAMK2G/NT5DC1/MTMR3/DUSP10/PPM1K/MTMR14/HDHD2/SYNJ1	25
MF	GO:0004114	3',5'-cyclic-nucleotide phosphodiesterase activity	5/971	23/18410	0.00613721	0.136926	0.124728	PDE10A/PDE4D/PDE7A/PDE4A/PDE1A	5
MF	GO:1901505	carbohydrate derivative transmembrane transporter activity	8/971	53/18410	0.0062442	0.136926	0.124728	SLC28A1/SLC25A25/SLC25A5/LRRC8A/SLC15A4/SLC50A1/SLC35A3/SLC35A1	8
MF	GO:0008022	protein C-terminus binding	18/971	179/18410	0.00654778	0.137674	0.125408	AGO2/MYO1C/KSR1/ZBTB16/VGLL2/SDCBP/MAPRE1/SLC9A3R2/NPAT/JAK2/FIGN/PIAS3/EPB41/ATXN2/PRKAA1/VPS36/SYNJ1/TCF4	18
MF	GO:0048185	activin binding	4/971	15/18410	0.00657725	0.137674	0.125408	ENG/FSTL3/ACVR2A/ACVR1	4
MF	GO:0030332	cyclin binding	6/971	34/18410	0.00801581	0.162895	0.148382	USP2/CDK4/CDKN1A/CDK6/TNFAIP1/FBXW7	6
MF	GO:0032182	ubiquitin-like protein binding	13/971	116/18410	0.00813589	0.162895	0.148382	UBR5/TP53INP2/JARID2/USPL1/NEDD4/TOLLIP/UBA2/SMAD3/FBXW7/UBE2N/VPS36/UBXN2A/DCUN1D4	13
MF	GO:0004112	cyclic-nucleotide phosphodiesterase activity	5/971	25/18410	0.00888177	0.170419	0.155236	PDE10A/PDE4D/PDE7A/PDE4A/PDE1A	5
MF	GO:0015101	organic cation transmembrane transporter activity	5/971	25/18410	0.00888177	0.170419	0.155236	SLC19A2/SLC22A5/SLC22A3/SLC7A8/SLC25A19	5
MF	GO:0060090	molecular adaptor activity	31/971	379/18410	0.010503	0.188083	0.171326	KSR1/SH2B3/LPL/CRK/SDCBP/MYH9/STAT3/HERPUD1/AKAP13/DLGAP4/PIK3R1/ATP1B3/CAV1/FRMD4A/VPS18/SPAG9/NUFIP1/TRAF2/STX12/BCL3/PCNT/SLC9A3R2/GATAD2A/LRRK2/NCSTN/KLHDC1/FBXW7/VAMP3/CBX5/BBS4/SMARCD1	31
MF	GO:0004709	MAP kinase kinase kinase activity	5/971	26/18410	0.0105288	0.188083	0.171326	MAP3K6/MAP3K2/MAP3K8/LRRK2/MAP3K7	5
MF	GO:0034593	phosphatidylinositol bisphosphate phosphatase activity	5/971	26/18410	0.0105288	0.188083	0.171326	PIP4P1/SYNJ2/MTMR3/MTMR14/SYNJ1	5
MF	GO:0043394	proteoglycan binding	6/971	36/18410	0.0106192	0.188083	0.171326	ITGA2/THBS1/LPL/SDCBP/TNC/CTSL	6
MF	GO:0051117	ATPase binding	10/971	82/18410	0.0108739	0.18896	0.172125	PDE4D/DNAJB1/ATP1B3/SLC26A9/CAV1/DERL1/NUFIP1/NCSTN/WFS1/PLN	10
MF	GO:0016796	exonuclease activity active with either ribo- or deoxyribonucleic acids and producing 5'-phosphomonoesters	8/971	59/18410	0.0118519	0.194096	0.176803	NOCT/PAN3/ANGEL2/CPSF3/DCP2/PARN/XRN1/EXOSC10	8
MF	GO:0140678	molecular function inhibitor activity	8/971	59/18410	0.0118519	0.194096	0.176803	FNIP2/DDIT3/FNIP1/NEDD4/BCL2/CAV1/SIN3A/PLN	8
MF	GO:0015215	nucleotide transmembrane transporter activity	5/971	27/18410	0.012373	0.194096	0.176803	SLC25A25/SLC25A33/SLC25A5/LRRC8A/SLC25A19	5
MF	GO:0003714	transcription corepressor activity	18/971	191/18410	0.0124139	0.194096	0.176803	TLE3/HNRNPU/CBFA2T3/BTG2/IRF2BP2/RERE/ANKRD1/DNAJB1/SIAH2/RBBP8/BCL3/NPAT/TOB1/HDAC9/SIN3A/DNMT3A/BRD7/LCOR	18
MF	GO:0015171	amino acid transmembrane transporter activity	10/971	84/18410	0.0127788	0.194096	0.176803	SLC25A18/SLC38A1/SLC7A5/SLC3A2/SLC7A8/SLC7A1/SLC15A4/SLC6A1/SLC1A7/SLC38A3	10
MF	GO:0004438	phosphatidylinositol-3-phosphatase activity	4/971	18/18410	0.0130011	0.194096	0.176803	SYNJ2/MTMR3/MTMR14/SYNJ1	4
MF	GO:0098641	cadherin binding involved in cell-cell adhesion	4/971	18/18410	0.0130011	0.194096	0.176803	ANXA2/PDLIM5/CNN3/STXBP6	4
MF	GO:0004690	cyclic nucleotide-dependent protein kinase activity	3/971	10/18410	0.0132769	0.194096	0.176803	AKAP13/PRKACB/PRKAA1	3
MF	GO:0034596	phosphatidylinositol phosphate 4-phosphatase activity	3/971	10/18410	0.0132769	0.194096	0.176803	PIP4P1/SYNJ2/SYNJ1	3
MF	GO:0043560	insulin receptor substrate binding	3/971	10/18410	0.0132769	0.194096	0.176803	PIK3R1/PRKCD/JAK2	3
MF	GO:0008013	beta-catenin binding	10/971	86/18410	0.0149242	0.214769	0.195635	FOXO1/NR4A2/KANK1/SOX9/SMAD3/SLC9A3R2/CHD8/AXIN2/BCL9/TCF4	10
MF	GO:0052744	phosphatidylinositol monophosphate phosphatase activity	4/971	19/18410	0.0157943	0.223793	0.203855	SYNJ2/MTMR3/MTMR14/SYNJ1	4
MF	GO:0005496	steroid binding	11/971	100/18410	0.0162185	0.226322	0.206159	RORC/ESRRG/ATP1A1/NR3C1/NPC1/GPR183/CAV1/INSIG1/SOAT1/ERLIN2/CYP2R1	11
MF	GO:0019955	cytokine binding	14/971	141/18410	0.0169526	0.230903	0.210332	IL6R/IL18R1/THBS1/ZFP36/NRP1/TGFB3/ENG/IL1R1/IL3RA/TRAF2/IFNGR1/TNFRSF1B/CX3CR1/ACVR1	14
MF	GO:0046982	protein heterodimerization activity	27/971	332/18410	0.0172686	0.230903	0.210332	ALG2/BHLHE40/GPHA2/TPM4/DDIT3/CEBPB/ATF3/GADD45A/SDCBP/NR4A2/ATP1A1/BCL2L1/PIK3R1/BMP6/UBA2/BCL2/CAV1/RRAGC/ZHX3/SIM1/KATNA1/AOC3/ADRA1B/MIGA1/BHLHE41/MEF2C/TCF4	27
MF	GO:0051219	phosphoprotein binding	10/971	88/18410	0.0173271	0.230903	0.210332	BCAR3/CRK/PIK3R1/UBASH3B/NEDD4/SOCS3/FGR/FBXW7/EPB41/TBK1	10
MF	GO:0005078	MAP-kinase scaffold activity	3/971	11/18410	0.0175497	0.230903	0.210332	KSR1/AKAP13/SPAG9	3
MF	GO:0005178	integrin binding	15/971	156/18410	0.0180036	0.233539	0.212733	ITGA2/LAMA5/ADAM15/THBS1/CD9/ICAM2/MYH9/LAMB1/ACTN1/ACTN4/PLPP3/ITGA5/JAM2/ECM2/ITGA8	15
MF	GO:0004879	nuclear receptor activity	7/971	52/18410	0.0187298	0.235686	0.214689	NR4A3/RORC/NR4A2/ESRRG/STAT3/NR3C1/NR2F6	7
MF	GO:0098531	ligand-activated transcription factor activity	7/971	52/18410	0.0187298	0.235686	0.214689	NR4A3/RORC/NR4A2/ESRRG/STAT3/NR3C1/NR2F6	7
MF	GO:0035613	RNA stem-loop binding	4/971	20/18410	0.0189368	0.235686	0.214689	ZC3H12A/EIF4A3/RC3H1/MYH10	4
MF	GO:0015175	neutral amino acid transmembrane transporter activity	6/971	41/18410	0.0196376	0.241149	0.219665	SLC38A1/SLC7A5/SLC3A2/SLC7A8/SLC1A7/SLC38A3	6
MF	GO:0015293	symporter activity	14/971	144/18410	0.020005	0.242429	0.220831	SLC25A18/SLC28A1/SLC16A6/SLC38A1/SLC20A1/SLC22A5/SLC39A14/SLC11A2/SLC15A4/SLC6A1/SLC16A5/SLC1A7/SLC12A2/SLC38A3	14
MF	GO:0000146	microfilament motor activity	5/971	31/18410	0.0219073	0.249637	0.227397	MYO1C/MYH9/MYO5C/MYO10/MYH10	5
MF	GO:0001968	fibronectin binding	5/971	31/18410	0.0219073	0.249637	0.227397	VEGFA/THBS1/SDC4/FSTL3/CTSL	5
MF	GO:0001046	core promoter sequence-specific DNA binding	6/971	42/18410	0.0219203	0.249637	0.227397	AGO2/CEBPB/FOS/MYC/NR3C1/BAZ2A	6
MF	GO:0008353	RNA polymerase II CTD heptapeptide repeat kinase activity	3/971	12/18410	0.0224972	0.249637	0.227397	CDK4/CDK6/CDK19	3
MF	GO:0017154	semaphorin receptor activity	3/971	12/18410	0.0224972	0.249637	0.227397	PLXNA2/NRP1/PLXNC1	3
MF	GO:0022858	alanine transmembrane transporter activity	3/971	12/18410	0.0224972	0.249637	0.227397	SLC3A2/SLC7A8/SLC38A3	3
MF	GO:0035325	Toll-like receptor binding	3/971	12/18410	0.0224972	0.249637	0.227397	S100A9/S100A8/TOLLIP	3
MF	GO:0042393	histone binding	21/971	250/18410	0.0241415	0.263285	0.239829	PYGO1/SCML1/JARID2/PHC2/NAP1L5/CTSL/JAK2/KDM4A/CHD6/CBX5/KAT6B/ING3/CHD8/MYSM1/BAZ2A/SMARCA2/MTF2/ING4/BRD7/SMARCC2/PHIP	21
MF	GO:0004527	exonuclease activity	9/971	80/18410	0.0246998	0.263285	0.239829	NOCT/ZC3H12A/PAN3/ANGEL2/CPSF3/DCP2/PARN/XRN1/EXOSC10	9
MF	GO:0045309	protein phosphorylated amino acid binding	7/971	55/18410	0.0248236	0.263285	0.239829	BCAR3/CRK/PIK3R1/NEDD4/SOCS3/FGR/FBXW7	7
MF	GO:0015605	organophosphate ester transmembrane transporter activity	5/971	32/18410	0.0248706	0.263285	0.239829	SLC25A25/SLC25A33/SLC25A5/LRRC8A/SLC25A19	5
MF	GO:0005158	insulin receptor binding	4/971	22/18410	0.026311	0.264957	0.241352	IRS2/PTPN1/PIK3R1/PHIP	4
MF	GO:0005416	amino acid:cation symporter activity	4/971	22/18410	0.026311	0.264957	0.241352	SLC25A18/SLC38A1/SLC6A1/SLC1A7	4
MF	GO:0019902	phosphatase binding	17/971	193/18410	0.0267678	0.264957	0.241352	PPP1R27/IRS2/FOXO1/STAT3/PTPN1/PIK3R1/BCL2/EIF2AK3/TRAF2/SMAD3/SLC9A3R2/STAT6/CEP192/TBK1/MTMR3/SH3YL1/KIFAP3	17
MF	GO:0030695	GTPase regulator activity	36/971	488/18410	0.0267982	0.264957	0.241352	RIN2/FLCN/SH3BP5/PLEKHG1/BCAR3/GNA13/NRP1/AKAP13/ARHGDIA/TBC1D8/FNIP1/ERRFI1/RCC2/C9orf72/PLEKHG2/DOCK7/DEPDC5/LRRK2/ARHGDIB/ARHGAP24/ARHGAP28/AGAP2/CPEB2/EIF5/TBC1D2/RAB3GAP1/STARD13/DENND2C/ARHGAP18/ARFGAP2/EVI5/PLCD4/STARD8/FAM13B/DENND1B/DENND4C	36
MF	GO:0060589	nucleoside-triphosphatase regulator activity	36/971	488/18410	0.0267982	0.264957	0.241352	RIN2/FLCN/SH3BP5/PLEKHG1/BCAR3/GNA13/NRP1/AKAP13/ARHGDIA/TBC1D8/FNIP1/ERRFI1/RCC2/C9orf72/PLEKHG2/DOCK7/DEPDC5/LRRK2/ARHGDIB/ARHGAP24/ARHGAP28/AGAP2/CPEB2/EIF5/TBC1D2/RAB3GAP1/STARD13/DENND2C/ARHGAP18/ARFGAP2/EVI5/PLCD4/STARD8/FAM13B/DENND1B/DENND4C	36
MF	GO:0046943	carboxylic acid transmembrane transporter activity	15/971	164/18410	0.0268923	0.264957	0.241352	SLC25A18/SLC25A30/SLC19A2/SLC16A6/SLC38A1/SLC7A5/SLC26A9/SLC3A2/SLC7A8/SLC7A1/SLC15A4/SLC6A1/SLC16A5/SLC1A7/SLC38A3	15
MF	GO:0030374	nuclear receptor coactivator activity	7/971	56/18410	0.0271249	0.264957	0.241352	ETS1/ZMIZ1/PPARGC1A/ACTN1/ACTN4/PPRC1/NCOA3	7
MF	GO:0043021	ribonucleoprotein complex binding	14/971	150/18410	0.02733	0.264957	0.241352	SEC61B/HNRNPU/CPEB4/HSPA5/EIF5A/LARP1/PIM1/ZC3H12A/DERL1/EIF4A3/CPEB2/CBX5/NVL/RBM3	14
MF	GO:0004535	poly(A)-specific ribonuclease activity	3/971	13/18410	0.0281218	0.265008	0.241398	NOCT/PAN3/PARN	3
MF	GO:0140658	ATP-dependent chromatin remodeler activity	3/971	13/18410	0.0281218	0.265008	0.241398	CECR2/CHD6/CHD8	3
MF	GO:0005342	organic acid transmembrane transporter activity	15/971	165/18410	0.0281985	0.265008	0.241398	SLC25A18/SLC25A30/SLC19A2/SLC16A6/SLC38A1/SLC7A5/SLC26A9/SLC3A2/SLC7A8/SLC7A1/SLC15A4/SLC6A1/SLC16A5/SLC1A7/SLC38A3	15
MF	GO:0043130	ubiquitin binding	10/971	96/18410	0.0298379	0.277583	0.252853	UBR5/TP53INP2/JARID2/NEDD4/TOLLIP/SMAD3/FBXW7/UBE2N/VPS36/UBXN2A	10
MF	GO:0004860	protein kinase inhibitor activity	8/971	70/18410	0.0305299	0.278654	0.253828	SH3BP5/PRKAG2/ITPRIP/SOCS3/PARVA/CDKN1A/TRIB1/DNAJC3	8
MF	GO:0030215	semaphorin receptor binding	4/971	23/18410	0.0305581	0.278654	0.253828	SEMA3G/SEMA6B/SEMA6D/SEMA6C	4
MF	GO:0052866	phosphatidylinositol phosphate phosphatase activity	5/971	34/18410	0.0315383	0.284773	0.259402	PIP4P1/SYNJ2/MTMR3/MTMR14/SYNJ1	5
MF	GO:0035091	phosphatidylinositol binding	22/971	273/18410	0.0321454	0.284969	0.259581	PXDC1/ITPR3/SDCBP/ANXA2/PICALM/PLEKHB2/ESYT2/PITPNB/PITPNC1/SH3PXD2B/KCNJ2/TPCN1/AVIL/EPB41/STXBP6/PIK3C2B/MPPE1/VPS36/SH3YL1/PIGU/MYO10/DENND1B	22
MF	GO:0019838	growth factor binding	13/971	139/18410	0.0321789	0.284969	0.259581	IL6R/SEC61B/RHBDF2/THBS1/SDCBP/NRP1/TGFB3/ENG/COL4A1/CRIM1/IL1R1/ACVR2A/ACVR1	13
MF	GO:0005161	platelet-derived growth factor receptor binding	3/971	14/18410	0.0344193	0.292502	0.266443	VEGFA/IL1R1/ITGA5	3
MF	GO:0008195	phosphatidate phosphatase activity	3/971	14/18410	0.0344193	0.292502	0.266443	LPIN1/PLPP3/PLPP5	3
MF	GO:0106019	phosphatidylinositol-4,5-bisphosphate phosphatase activity	3/971	14/18410	0.0344193	0.292502	0.266443	PIP4P1/SYNJ2/SYNJ1	3
MF	GO:0003707	nuclear steroid receptor activity	4/971	24/18410	0.0351855	0.292502	0.266443	ABHD2/NR4A3/ESRRG/NR3C1	4
MF	GO:0050431	transforming growth factor beta binding	4/971	24/18410	0.0351855	0.292502	0.266443	THBS1/TGFB3/ENG/ACVR1	4
MF	GO:0000175	3'-5'-exoribonuclease activity	5/971	35/18410	0.0352527	0.292502	0.266443	NOCT/PAN3/ANGEL2/PARN/EXOSC10	5
MF	GO:0042887	amide transmembrane transporter activity	5/971	35/18410	0.0352527	0.292502	0.266443	AQP3/SLC19A2/SLC15A4/DISP1/SLC38A3	5
MF	GO:0032934	sterol binding	7/971	60/18410	0.037768	0.310575	0.282905	RORC/NPC1/GPR183/CAV1/INSIG1/SOAT1/ERLIN2	7
MF	GO:0042562	hormone binding	9/971	87/18410	0.0396087	0.322828	0.294067	ABHD2/SEC61B/ATP1A1/PIK3R1/ADIPOR2/NR3C1/CMKLR1/EDNRB/ACVR1	9
MF	GO:0019210	kinase inhibitor activity	8/971	74/18410	0.0406572	0.328468	0.299204	SH3BP5/PRKAG2/ITPRIP/SOCS3/PARVA/CDKN1A/TRIB1/DNAJC3	8
MF	GO:0042813	Wnt-activated receptor activity	3/971	15/18410	0.0413799	0.331399	0.301874	FZD5/RYK/LRP5	3
MF	GO:0070888	E-box binding	6/971	49/18410	0.0429622	0.341105	0.310716	BHLHE40/MYF6/MYC/CLOCK/BHLHE41/TCF4	6
MF	GO:1990841	promoter-specific chromatin binding	7/971	62/18410	0.0439911	0.346289	0.315437	HNRNPU/EGR1/GADD45A/FOXO1/PRDM1/SMAD3/SETDB1	7
MF	GO:0004540	ribonuclease activity	11/971	117/18410	0.0448293	0.349897	0.318724	AGO2/NOCT/ZC3H12A/PAN3/ANGEL2/CPSF3/DCP2/NUDT12/PARN/XRN1/EXOSC10	11
MF	GO:0097602	cullin family protein binding	4/971	26/18410	0.0455897	0.352841	0.321406	ASB2/KLHL21/KLHL3/DCUN1D4	4
MF	GO:0015294	solute:cation symporter activity	10/971	104/18410	0.0476857	0.363859	0.331442	SLC25A18/SLC28A1/SLC38A1/SLC20A1/SLC39A14/SLC11A2/SLC15A4/SLC6A1/SLC1A7/SLC12A2	10
MF	GO:0044390	ubiquitin-like protein conjugating enzyme binding	5/971	38/18410	0.047959	0.363859	0.331442	SIAH2/TOLLIP/RNF125/UBA2/DCUN1D4	5
MF	GO:0005092	GDP-dissociation inhibitor activity	3/971	16/18410	0.0489886	0.363859	0.331442	ARHGDIA/ARHGDIB/EIF5	3
MF	GO:0005283	amino acid:sodium symporter activity	3/971	16/18410	0.0489886	0.363859	0.331442	SLC38A1/SLC6A1/SLC1A7	3
MF	GO:0008191	metalloendopeptidase inhibitor activity	3/971	16/18410	0.0489886	0.363859	0.331442	TIMP3/TIMP1/LXN	3
MF	GO:0140678	molecular function inhibitor activity	9/1167	59/18410	0.0114723	0.18619	0.170254	FNIP1/NEDD4/BCL2/CAV1/SMAD6/PLN/FNIP2/DDIT3/SIN3A	9
MF	GO:0000146	microfilament motor activity	6/1167	31/18410	0.0120127	0.191816	0.175398	MYH9/MYO10/MYH10/MYO1C/MYO1E/MYO5C	6
MF	GO:0048185	activin binding	4/1167	15/18410	0.0124786	0.196093	0.179309	ENG/ACVR1/FSTL3/ACVR2A	4
MF	GO:0015932	nucleobase-containing compound transmembrane transporter activity	8/1167	50/18410	0.0126778	0.19611	0.179325	SLC25A33/SLC25A5/LRRC8A/SLC35A1/SLC25A19/SLC25A25/SLC28A1/SLC35A3	8
MF	GO:0042826	histone deacetylase binding	15/1167	126/18410	0.0136084	0.207267	0.189527	NCOR1/PRDM1/BHLHE41/LCOR/ANKRD1/TOP2B/BCL3/HES1/MEF2C/CEBPB/KPNA2/HDAC9/HDAC10/SP2/CBX5	15
MF	GO:0015179	L-amino acid transmembrane transporter activity	9/1167	61/18410	0.0141517	0.212275	0.194106	SLC38A1/SLC7A8/SLC7A1/SLC1A7/SLC7A5/SLC3A2/SLC15A4/SLC38A3/SLC25A18	9
MF	GO:0016922	nuclear receptor binding	16/1167	139/18410	0.0149501	0.218502	0.1998	PPARGC1A/NR4A3/NCOR1/ACTN4/SMAD3/ESR1/BAZ2A/NCOA3/LCOR/NR4A2/CEBPB/LRIF1/WBP2/LATS1/PRMT2/JUND	16
MF	GO:0032182	ubiquitin-like protein binding	14/1167	116/18410	0.0150082	0.218502	0.1998	TP53INP2/JARID2/NEDD4/SMAD3/UBE2N/UBXN2A/DCUN1D4/USPL1/TOLLIP/UBA2/RAE1/VPS36/UBR5/FBXW7	14
MF	GO:0003707	nuclear steroid receptor activity	5/1167	24/18410	0.0156975	0.221779	0.202796	NR4A3/ESRRG/NR3C1/ESR1/ABHD2	5
MF	GO:0004879	nuclear receptor activity	8/1167	52/18410	0.0159054	0.221779	0.202796	NR4A3/RORC/ESRRG/STAT3/NR3C1/ESR1/NR2F6/NR4A2	8
MF	GO:0098531	ligand-activated transcription factor activity	8/1167	52/18410	0.0159054	0.221779	0.202796	NR4A3/RORC/ESRRG/STAT3/NR3C1/ESR1/NR2F6/NR4A2	8
MF	GO:0060090	molecular adaptor activity	35/1167	379/18410	0.0164485	0.226166	0.206808	LPL/CRK/SDCBP/MYH9/STAT3/HERPUD1/AKAP13/ECPAS/PIK3R1/ATP1B3/CAV1/FRMD4A/VPS18/NUFIP1/STX12/PCNT/SMARCD1/OTUD4/DLGAP4/SPAG9/TRAF2/BCL3/SLC9A3R2/DEDD2/GATAD2A/BBS4/KLHL17/KSR1/SH2B3/VAMP3/NCSTN/FBXW7/KLHDC1/CBX5/LRRK2	35
MF	GO:0004721	phosphoprotein phosphatase activity	19/1167	177/18410	0.0171039	0.231957	0.212103	UBASH3B/PTPN14/CAMK2G/MTMR3/DUSP10/MTMR14/PTP4A3/ACP1/PTPN1/PPP1CA/DUSP1/MTMR4/LRRC40/PPM1K/PPTC7/PTPN4/PTPN21/LRRK2/CTDSP2	19
MF	GO:1901505	carbohydrate derivative transmembrane transporter activity	8/1167	53/18410	0.0177244	0.235508	0.21535	SLC25A5/LRRC8A/SLC15A4/SLC35A1/SLC25A25/SLC28A1/SLC35A3/SLC50A1	8
MF	GO:0005254	chloride channel activity	10/1167	74/18410	0.0179674	0.235508	0.21535	CLIC4/CLIC1/SLC26A9/TTYH3/TTYH2/APOL1/ANO6/BEST2/ANO2/CLCC1	10
MF	GO:0015101	organic cation transmembrane transporter activity	5/1167	25/18410	0.018623	0.235508	0.21535	SLC22A5/SLC22A3/SLC7A8/SLC25A19/SLC19A2	5
MF	GO:0030332	cyclin binding	6/1167	34/18410	0.0186814	0.235508	0.21535	CDK4/CDK6/TNFAIP1/CDKN1A/USP2/FBXW7	6
MF	GO:0052866	phosphatidylinositol phosphate phosphatase activity	6/1167	34/18410	0.0186814	0.235508	0.21535	PIP4P1/SYNJ2/MTMR3/MTMR14/MTMR4/SYNJ1	6
MF	GO:0030674	protein-macromolecule adaptor activity	29/1167	305/18410	0.0191805	0.235508	0.21535	LPL/CRK/SDCBP/MYH9/STAT3/HERPUD1/AKAP13/PIK3R1/ATP1B3/CAV1/FRMD4A/VPS18/NUFIP1/STX12/SPAG9/TRAF2/BCL3/SLC9A3R2/DEDD2/GATAD2A/BBS4/KSR1/SH2B3/VAMP3/NCSTN/FBXW7/KLHDC1/CBX5/LRRK2	29
MF	GO:0043024	ribosomal small subunit binding	4/1167	17/18410	0.0196691	0.235508	0.21535	EIF4B/LARP1/PIM1/CPEB2	4
MF	GO:0001222	transcription corepressor binding	7/1167	44/18410	0.0197435	0.235508	0.21535	ESR1/STK36/LCOR/MTF2/HES1/ETS1/ZBTB16	7
MF	GO:0046982	protein heterodimerization activity	31/1167	332/18410	0.0199834	0.235508	0.21535	GADD45A/SDCBP/ATP1A1/BCL2L1/PIK3R1/BCL2/CAV1/RRAGC/KATNA1/ADRA1B/MIGA1/BHLHE41/ATF3/NR4A2/TOP2B/BMP6/UBA2/BAK1/AOC3/PDGFA/MEF2C/TCF4/CEBPB/BHLHE40/TPM4/ALG2/DDIT3/GPHA2/DGKD/ZHX3/SIM1	31
MF	GO:0005178	integrin binding	17/1167	156/18410	0.0203414	0.235508	0.21535	THBS1/CD9/ICAM2/MYH9/LAMB1/ACTN1/ACTN4/PLPP3/ITGA5/ITGA8/ITGB6/JAM2/ECM2/ITGA2/ADAM10/ADAM15/LAMA5	17
MF	GO:0005253	anion channel activity	11/1167	87/18410	0.0213141	0.235508	0.21535	CLIC4/CLIC1/SLC26A9/LRRC8A/TTYH3/TTYH2/APOL1/ANO6/BEST2/ANO2/CLCC1	11
MF	GO:0004690	cyclic nucleotide-dependent protein kinase activity	3/1167	10/18410	0.0217764	0.235508	0.21535	AKAP13/PRKAA1/PRKACB	3
MF	GO:0034596	phosphatidylinositol phosphate 4-phosphatase activity	3/1167	10/18410	0.0217764	0.235508	0.21535	PIP4P1/SYNJ2/SYNJ1	3
MF	GO:0034713	type I transforming growth factor beta receptor binding	3/1167	10/18410	0.0217764	0.235508	0.21535	TGFB3/ENG/SMAD6	3
MF	GO:0043560	insulin receptor substrate binding	3/1167	10/18410	0.0217764	0.235508	0.21535	PIK3R1/PRKCD/JAK2	3
MF	GO:0051864	histone H3-methyl-lysine-36 demethylase activity	3/1167	10/18410	0.0217764	0.235508	0.21535	KDM2A/KDM2B/KDM4A	3
MF	GO:0004709	MAP kinase kinase kinase activity	5/1167	26/18410	0.0218856	0.235508	0.21535	MAP3K8/MAP3K7/MAP3K2/MAP3K6/LRRK2	5
MF	GO:0035925	mRNA 3'-UTR AU-rich region binding	5/1167	26/18410	0.0218856	0.235508	0.21535	ZFP36/RBM24/ZC3H12A/TIA1/CPEB2	5
MF	GO:0051019	mitogen-activated protein kinase binding	5/1167	26/18410	0.0218856	0.235508	0.21535	NFATC1/DUSP10/MAPKAPK5/DUSP1/MAPKAPK3	5
MF	GO:0015108	chloride transmembrane transporter activity	12/1167	99/18410	0.0225366	0.239906	0.219372	CLIC4/CLIC1/SLC26A9/TTYH3/TTYH2/APOL1/ANO6/BEST2/SLC12A2/ANO2/CLCC1/SLC6A1	12
MF	GO:0005229	intracellular calcium activated chloride channel activity	4/1167	18/18410	0.0240492	0.245625	0.224602	TTYH3/TTYH2/ANO6/ANO2	4
MF	GO:0061778	intracellular chloride channel activity	4/1167	18/18410	0.0240492	0.245625	0.224602	TTYH3/TTYH2/ANO6/ANO2	4
MF	GO:0004722	protein serine/threonine phosphatase activity	12/1167	100/18410	0.0241874	0.245625	0.224602	CAMK2G/MTMR3/DUSP10/MTMR14/PPP1CA/DUSP1/MTMR4/LRRC40/PPM1K/PPTC7/LRRK2/CTDSP2	12
MF	GO:0005496	steroid binding	12/1167	100/18410	0.0241874	0.245625	0.224602	RORC/ESRRG/ATP1A1/NR3C1/NPC1/GPR183/CAV1/INSIG1/ESR1/SOAT1/ERLIN2/CYP2R1	12
MF	GO:0043394	proteoglycan binding	6/1167	36/18410	0.0243144	0.245625	0.224602	THBS1/LPL/SDCBP/TNC/CTSL/ITGA2	6
MF	GO:0015215	nucleotide transmembrane transporter activity	5/1167	27/18410	0.0254977	0.252773	0.231137	SLC25A33/SLC25A5/LRRC8A/SLC25A19/SLC25A25	5
MF	GO:0019903	protein phosphatase binding	16/1167	148/18410	0.0255326	0.252773	0.231137	IRS2/FOXO1/STAT3/PIK3R1/BCL2/STAT6/TBK1/MTMR3/PTPN1/PPP1CA/EIF2AK3/TRAF2/MTMR4/KIFAP3/FER/SMTNL2	16
MF	GO:0005078	MAP-kinase scaffold activity	3/1167	11/18410	0.0285561	0.279907	0.255949	AKAP13/SPAG9/KSR1	3
MF	GO:0004725	protein tyrosine phosphatase activity	12/1167	103/18410	0.0296715	0.287988	0.263338	UBASH3B/PTPN14/MTMR3/DUSP10/MTMR14/PTP4A3/ACP1/PTPN1/DUSP1/MTMR4/PTPN4/PTPN21	12
MF	GO:0046943	carboxylic acid transmembrane transporter activity	17/1167	164/18410	0.0312201	0.300076	0.274392	SLC38A1/SLC26A9/SLC7A8/SLC7A1/SLC16A5/SLC1A7/SLC7A5/SLC3A2/SLC15A4/SLC16A3/SLC38A3/SLC19A2/SLC25A30/SLC25A18/SLC16A6/SLC25A1/SLC6A1	17
MF	GO:0016796	exonuclease activity, active with either ribo- or deoxyribonucleic acids and producing 5'-phosphomonoesters	8/1167	59/18410	0.031858	0.302781	0.276865	EXOSC10/CPSF3/DCP2/PARN/XRN1/NOCT/ANGEL2/PAN3	8
MF	GO:0004860	protein kinase inhibitor activity	9/1167	70/18410	0.0321131	0.302781	0.276865	PRKAG2/SOCS3/PARVA/DNAJC3/SPRY2/ITPRIP/CDKN1A/TRIB1/SH3BP5	9
MF	GO:0005342	organic acid transmembrane transporter activity	17/1167	165/18410	0.0328349	0.306666	0.280417	SLC38A1/SLC26A9/SLC7A8/SLC7A1/SLC16A5/SLC1A7/SLC7A5/SLC3A2/SLC15A4/SLC16A3/SLC38A3/SLC19A2/SLC25A30/SLC25A18/SLC16A6/SLC25A1/SLC6A1	17
MF	GO:0070717	poly-purine tract binding	5/1167	29/18410	0.0338114	0.312834	0.286058	EIF4A3/PATL1/TIA1/HNRNPU/PAN3	5
MF	GO:0051087	chaperone binding	12/1167	106/18410	0.0360002	0.323919	0.296194	DNAJB5/HSPA5/ATP1A1/DNAJB1/FNIP1/TIMM44/TBCC/DNAJC3/BAK1/SLC12A2/HES1/FNIP2	12
MF	GO:0008353	RNA polymerase II CTD heptapeptide repeat kinase activity	3/1167	12/18410	0.0363182	0.323919	0.296194	CDK4/CDK6/CDK19	3
MF	GO:0017154	semaphorin receptor activity	3/1167	12/18410	0.0363182	0.323919	0.296194	NRP1/PLXNC1/PLXNA2	3
MF	GO:0022858	alanine transmembrane transporter activity	3/1167	12/18410	0.0363182	0.323919	0.296194	SLC7A8/SLC3A2/SLC38A3	3
MF	GO:0071889	14-3-3 protein binding	5/1167	30/18410	0.038529	0.340569	0.311419	IRS2/ZFP36/FOXK1/TMCC3/KSR1	5
MF	GO:0015171	amino acid transmembrane transporter activity	10/1167	84/18410	0.0393636	0.344867	0.315349	SLC38A1/SLC7A8/SLC7A1/SLC1A7/SLC7A5/SLC3A2/SLC15A4/SLC38A3/SLC25A18/SLC6A1	10
MF	GO:0015293	symporter activity	15/1167	144/18410	0.0397167	0.344908	0.315386	SLC38A1/SLC20A1/SLC22A5/SLC39A14/SLC11A2/SLC16A5/SLC1A7/SLC15A4/SLC16A3/SLC12A2/SLC38A3/SLC25A18/SLC16A6/SLC28A1/SLC6A1	15
MF	GO:0043130	ubiquitin binding	11/1167	96/18410	0.0403296	0.347186	0.317469	TP53INP2/JARID2/NEDD4/SMAD3/UBE2N/UBXN2A/TOLLIP/RAE1/VPS36/UBR5/FBXW7	11
MF	GO:1990841	promoter-specific chromatin binding	8/1167	62/18410	0.04121	0.34967	0.319741	GADD45A/FOXO1/PRDM1/SMAD3/EGR1/RBL2/HNRNPU/SETDB1	8
MF	GO:0035091	phosphatidylinositol binding	25/1167	273/18410	0.0413246	0.34967	0.319741	SDCBP/ANXA2/PICALM/PLEKHB2/ESYT2/PITPNB/PITPNC1/PLEKHF1/PIK3C2B/SH3PXD2B/JPH2/MPPE1/VPS36/SH3YL1/PIGU/MYO10/DENND1B/PXDC1/MYO1E/ITPR3/TPCN1/STXBP6/EPB41/AVIL/KCNJ2	25
MF	GO:0015175	neutral amino acid transmembrane transporter activity	6/1167	41/18410	0.0430406	0.360713	0.329838	SLC38A1/SLC7A8/SLC1A7/SLC7A5/SLC3A2/SLC38A3	6
MF	GO:0001968	fibronectin binding	5/1167	31/18410	0.0436283	0.360713	0.329838	THBS1/SDC4/CTSL/FSTL3/VEGFA	5
MF	GO:0019210	kinase inhibitor activity	9/1167	74/18410	0.0437227	0.360713	0.329838	PRKAG2/SOCS3/PARVA/DNAJC3/SPRY2/ITPRIP/CDKN1A/TRIB1/SH3BP5	9
MF	GO:0004535	poly(A)-specific ribonuclease activity	3/1167	13/18410	0.0450434	0.365516	0.334231	PARN/NOCT/PAN3	3
MF	GO:0070679	inositol 1,4,5 trisphosphate binding	3/1167	13/18410	0.0450434	0.365516	0.334231	PLCL1/TRPC3/ITPR3	3
MF	GO:0005158	insulin receptor binding	4/1167	22/18410	0.0470835	0.372901	0.340984	IRS2/PIK3R1/PHIP/PTPN1	4
MF	GO:0005416	amino acid:cation symporter activity	4/1167	22/18410	0.0470835	0.372901	0.340984	SLC38A1/SLC1A7/SLC25A18/SLC6A1	4
MF	GO:0009931	calcium-dependent protein serine/threonine kinase activity	4/1167	22/18410	0.0470835	0.372901	0.340984	MAPKAPK5/MKNK2/PRKCD/MAPKAPK3	4
MF	GO:0001046	core promoter sequence-specific DNA binding	6/1167	42/18410	0.0476305	0.374014	0.342001	NR3C1/BAZ2A/FOS/MYC/CEBPB/AGO2	6
MF	GO:0042562	hormone binding	10/1167	87/18410	0.0482387	0.374014	0.342001	ATP1A1/PIK3R1/ADIPOR2/NR3C1/CMKLR1/IDE/EDNRB/ACVR1/ABHD2/SEC61B	10
MF	GO:0098631	cell adhesion mediator activity	8/1167	64/18410	0.0483631	0.374014	0.342001	BSG/MYPN/ANXA2/PDLIM5/CNN3/PPP1CA/ITGA2/STXBP6	8
MF	GO:0015605	organophosphate ester transmembrane transporter activity	5/1167	32/18410	0.0491129	0.374014	0.342001	SLC25A33/SLC25A5/LRRC8A/SLC25A19/SLC25A25	5
MF	GO:0031624	ubiquitin conjugating enzyme binding	5/1167	32/18410	0.0491129	0.374014	0.342001	RNF125/SIAH1/DCUN1D4/SIAH2/TOLLIP	5

## Sheet: acuteOM
Enriched GO terms from co-DEGs of acute aerobic exercise in the older male
ONTOLOGY	ID	Description	GeneRatio	BgRatio	pvalue	p.adjust	qvalue	geneID	Count
BP	GO:0045444	fat cell differentiation	27/768	237/18800	1.53992e-06	0.00729304	0.00703174	PPARGC1A/NR4A3/ARID5B/ARNTL/RUNX1T1/FLCN/PEX11A/CTBP2/FERMT2/CREBL2/ZBTB7C/TGFB1/ASXL1/RORA/OSBPL8/RORC/PIAS1/IL6/ATF2/NOCT/ZBTB7A/SLC2A4/ZFP36L2/TAF8/ZFPM1/HES1/PER2	27
BP	GO:0032922	circadian regulation of gene expression	12/768	69/18800	2.05177e-05	0.0485858	0.0468451	PPARGC1A/ARNTL/AHR/RORA/RORC/NOCT/PPP1CA/PER1/BHLHE41/PER2/PER3/CIART	12
BP	GO:0031668	cellular response to extracellular stimulus	24/768	245/18800	7.07083e-05	0.08502	0.0819739	HMOX1/PDK4/PRKAG2/FOS/CDKN1A/IFI16/FLCN/JMY/SESN3/PTPRC/VCAM1/XPR1/SNW1/GABARAPL1/FOXA3/NCOA1/MFSD2A/ATF2/PCK1/RNF152/KPTN/DEPDC5/WDR45B/KLF10	24
BP	GO:0072001	renal system development	28/768	312/18800	8.66489e-05	0.08502	0.0819739	ACTA2/ARID5B/VEGFA/TEK/NRP1/EFNB2/PECAM1/EXT1/FLCN/OSR2/GREB1L/COL4A1/DLG1/ASXL1/TBC1D32/ITGA3/SALL1/SNX17/KIF26B/PRDM1/RDH10/PYGO2/SPRY1/COL4A3/ANGPT1/EPCAM/HES1/SGPL1	28
BP	GO:0009267	cellular response to starvation	18/768	160/18800	9.77808e-05	0.08502	0.0819739	PDK4/PRKAG2/CDKN1A/IFI16/FLCN/JMY/SESN3/XPR1/GABARAPL1/FOXA3/MFSD2A/ATF2/PCK1/RNF152/KPTN/DEPDC5/WDR45B/KLF10	18
BP	GO:0045599	negative regulation of fat cell differentiation	10/768	59/18800	0.000124847	0.08502	0.0819739	ARNTL/RUNX1T1/FLCN/FERMT2/TGFB1/ASXL1/RORA/IL6/ZFP36L2/ZFPM1	10
BP	GO:0001822	kidney development	27/768	303/18800	0.000129564	0.08502	0.0819739	ACTA2/ARID5B/VEGFA/TEK/NRP1/EFNB2/PECAM1/EXT1/FLCN/OSR2/GREB1L/DLG1/ASXL1/TBC1D32/ITGA3/SALL1/SNX17/KIF26B/PRDM1/RDH10/PYGO2/SPRY1/COL4A3/ANGPT1/EPCAM/HES1/SGPL1	27
BP	GO:0042594	response to starvation	20/768	196/18800	0.00015986	0.08502	0.0819739	PPARGC1A/PDK4/PRKAG2/CDKN1A/IFI16/FLCN/JMY/SESN3/XPR1/GABARAPL1/FOXA3/MFSD2A/ATF2/PCK1/FOXK2/RNF152/KPTN/DEPDC5/WDR45B/KLF10	20
BP	GO:0071496	cellular response to external stimulus	27/768	309/18800	0.000178844	0.08502	0.0819739	HMOX1/PDK4/PRKAG2/FOS/CDKN1A/IFI16/FLCN/MAP3K2/CNN2/JMY/SESN3/PTPRC/VCAM1/XPR1/SNW1/GABARAPL1/FOXA3/NCOA1/MFSD2A/ATF2/MYD88/PCK1/RNF152/KPTN/DEPDC5/WDR45B/KLF10	27
BP	GO:0031669	cellular response to nutrient levels	21/768	213/18800	0.000179519	0.08502	0.0819739	HMOX1/PDK4/PRKAG2/CDKN1A/IFI16/FLCN/JMY/SESN3/XPR1/SNW1/GABARAPL1/FOXA3/NCOA1/MFSD2A/ATF2/PCK1/RNF152/KPTN/DEPDC5/WDR45B/KLF10	21
BP	GO:0045598	regulation of fat cell differentiation	16/768	142/18800	0.00023016	0.0990942	0.0955438	ARNTL/RUNX1T1/FLCN/FERMT2/CREBL2/ZBTB7C/TGFB1/ASXL1/RORA/RORC/IL6/NOCT/ZFP36L2/TAF8/ZFPM1/HES1	16
BP	GO:0001655	urogenital system development	29/768	352/18800	0.000285574	0.112706	0.108668	ACTA2/ARID5B/VEGFA/TEK/NRP1/EFNB2/PECAM1/EXT1/FLCN/OSR2/GREB1L/FRS2/COL4A1/DLG1/ASXL1/TBC1D32/ITGA3/SALL1/SNX17/KIF26B/PRDM1/RDH10/PYGO2/SPRY1/COL4A3/ANGPT1/EPCAM/HES1/SGPL1	29
BP	GO:0030522	intracellular receptor signaling pathway	23/768	264/18800	0.000546588	0.199126	0.191992	NR4A3/ARNTL/AHR/DHRS3/NR5A2/CTBP2/SNW1/RNF125/ZMIZ1/ASXL1/RORA/RORC/NCOA1/UBR5/ANKRD17/RNF135/ZBTB7A/PMEPA1/SEC14L1/THRA/PER1/TSPAN6/NR1D2	23
BP	GO:0001522	pseudouridine synthesis	5/768	18/18800	0.000617053	0.20874	0.201261	PUS3/GAR1/PUS1/PUSL1/TRUB2	5
BP	GO:0017015	regulation of transforming growth factor beta receptor signaling pathway	14/768	130/18800	0.000873702	0.24102	0.232384	FLCN/SNW1/TGFB1/LEMD3/ITGA3/C20orf27/MEN1/CIDEA/RNF111/ZBTB7A/CAV3/SPRY1/PMEPA1/PEG10	14
BP	GO:0038202	TORC1 signaling	8/768	50/18800	0.00087673	0.24102	0.232384	FLCN/GPR137B/SESN3/SIK3/RNF152/KPTN/DEPDC5/MLST8	8
BP	GO:1903131	mononuclear cell differentiation	32/768	433/18800	0.000941075	0.24102	0.232384	NFIL3/VEGFA/IFI16/METTL3/PTPRC/VCAM1/GATA1/ZMIZ1/KAT2A/MYH9/ACIN1/RORA/LILRB2/RORC/IL6/ITPKB/MERTK/PRELID1/IL36B/MYB/FZD9/CD79A/ATF2/AICDA/PRDM1/ZBTB7A/PPP3CB/ZFP36L2/PCK1/IKZF1/HDAC9/ZFPM1	32
BP	GO:0061437	renal system vasculature development	6/768	29/18800	0.000966928	0.24102	0.232384	ACTA2/TEK/NRP1/PECAM1/ANGPT1/HES1	6
BP	GO:0061440	kidney vasculature development	6/768	29/18800	0.000966928	0.24102	0.232384	ACTA2/TEK/NRP1/PECAM1/ANGPT1/HES1	6
BP	GO:1903844	regulation of cellular response to transforming growth factor beta stimulus	14/768	133/18800	0.00109339	0.258915	0.249638	FLCN/SNW1/TGFB1/LEMD3/ITGA3/C20orf27/MEN1/CIDEA/RNF111/ZBTB7A/CAV3/SPRY1/PMEPA1/PEG10	14
BP	GO:0060021	roof of mouth development	11/768	91/18800	0.00118745	0.267798	0.258203	ARID5B/TSHZ1/DHRS3/OSR2/DLG1/TBC1D32/HAND2/PYGO2/INTU/FZD1/SGPL1	11
BP	GO:0003205	cardiac chamber development	16/768	167/18800	0.0013765	0.274285	0.264457	TEK/NRP1/DHRS3/FHL2/GREB1L/FRS2/TGFB1/SALL1/SNX17/PRDM1/HAND2/TBX5/CAV3/FZD1/ZFPM1/HES1	16
BP	GO:0001763	morphogenesis of a branching structure	18/768	199/18800	0.00138195	0.274285	0.264457	VEGFA/NRP1/CLIC4/EXT1/GREB1L/FRS2/COL4A1/RERE/DLG1/KDR/GNA13/SALL1/PRDM1/RDH10/PPP1CA/CAV3/SPRY1/RSPO3	18
BP	GO:0006109	regulation of carbohydrate metabolic process	17/768	183/18800	0.00138996	0.274285	0.264457	PPARGC1A/PDK4/PRKAG2/PFKFB2/IRS2/KAT2A/CLK2/TGFB1/SORBS1/CLTC/RORA/RORC/EPM2AIP1/ZBTB7A/PPP1CA/MIDN/FOXK2	17
BP	GO:0007179	transforming growth factor beta receptor signaling pathway	18/768	200/18800	0.00146232	0.274562	0.264725	FOS/FLCN/SNW1/FERMT2/ZMIZ1/TGFB1/LEMD3/ITGA3/C20orf27/MEN1/CIDEA/GCNT2/RNF111/ZBTB7A/CAV3/SPRY1/PMEPA1/PEG10	18
BP	GO:0002244	hematopoietic progenitor cell differentiation	13/768	123/18800	0.00156528	0.274562	0.264725	EXT1/FLCN/METTL3/PTPRC/SLC7A6OS/SIPA1L3/TGFB1/KDR/DPF2/MYB/ATF2/ZNF784/HES1	13
BP	GO:0010906	regulation of glucose metabolic process	13/768	123/18800	0.00156528	0.274562	0.264725	PPARGC1A/PDK4/PFKFB2/IRS2/KAT2A/CLK2/SORBS1/RORA/RORC/EPM2AIP1/PPP1CA/MIDN/FOXK2	13
BP	GO:0046320	regulation of fatty acid oxidation	6/768	32/18800	0.00166219	0.274573	0.264735	PPARGC1A/NR4A3/PDK4/PRKAG2/IRS2/MFSD2A	6
BP	GO:0007163	establishment or maintenance of cell polarity	19/768	219/18800	0.00168129	0.274573	0.264735	MSN/TEK/CLIC4/MAP1B/NEK3/GSN/SIPA1L3/MYH9/DLG1/SH3BP1/FSCN2/KIF26B/PLEKHG3/RAC3/SPRY1/KIAA1614/WEE1/FGF13/HES1	19
BP	GO:0007015	actin filament organization	32/768	450/18800	0.00175454	0.276984	0.26706	CALD1/ACTN1/NRP1/MYO1B/PLS3/RGCC/MICAL3/TRIM27/MYO1C/JMY/GSN/FERMT2/AIF1L/DLG1/SORBS1/S1PR1/SH3BP1/CTTN/EVL/MARCKSL1/CCL24/FSCN2/APOA1/CAV3/KPTN/RAC3/SH3D21/MLST8/PSTPIP1/TESK1/KANK3/ARHGAP18	32
BP	GO:1903432	regulation of TORC1 signaling	7/768	44/18800	0.00189207	0.285066	0.274853	FLCN/GPR137B/SESN3/SIK3/RNF152/KPTN/DEPDC5	7
BP	GO:0007623	circadian rhythm	18/768	205/18800	0.00192612	0.285066	0.274853	PPARGC1A/NFIL3/ARNTL/AHR/METTL3/RORA/RORC/C3orf70/NOCT/PPP1CA/DBP/PER1/NR1D2/BHLHE41/PER2/PER3/KLF10/CIART	18
BP	GO:1901532	regulation of hematopoietic progenitor cell differentiation	6/768	34/18800	0.00230181	0.323379	0.311793	FLCN/METTL3/KDR/DPF2/MYB/HES1	6
BP	GO:0072006	nephron development	14/768	145/18800	0.00248903	0.323379	0.311793	ACTA2/VEGFA/TEK/PECAM1/EXT1/GREB1L/DLG1/ASXL1/ITGA3/SALL1/KIF26B/COL4A3/ANGPT1/HES1	14
BP	GO:0009991	response to extracellular stimulus	33/768	479/18800	0.00248955	0.323379	0.311793	PPARGC1A/HMOX1/PDK4/PRKAG2/FOS/CDKN1A/MAP1B/IFI16/FLCN/JMY/RASGRP4/SESN3/PTPRC/VCAM1/XPR1/SNW1/RMI1/KAT2A/GABARAPL1/FOXA3/NCOA1/MFSD2A/ATF2/NOCT/CYP8B1/ABCG8/PCK1/FOXK2/RNF152/KPTN/DEPDC5/WDR45B/KLF10	33
BP	GO:0007178	transmembrane receptor protein serine/threonine kinase signaling pathway	27/768	368/18800	0.00251923	0.323379	0.311793	CRIM1/FOS/EXT1/FLCN/SNW1/FERMT2/ZMIZ1/TGFB1/KDR/LEMD3/ITGA3/C20orf27/MEN1/ATF2/CIDEA/GCNT2/RNF111/ZBTB7A/CAV3/SPRY1/TOB1/FZD1/PMEPA1/NEO1/RGMA/PEG10/HES1	27
BP	GO:0090287	regulation of cellular response to growth factor stimulus	24/768	314/18800	0.0025264	0.323379	0.311793	CRIM1/MYO1C/FLCN/SNW1/TGFB1/KDR/LEMD3/ITGA3/C20orf27/MEN1/VTN/CIDEA/RNF111/ZBTB7A/CAV3/SPRY1/TOB1/FZD1/PMEPA1/NEO1/SMOC2/RGMA/PEG10/HES1	24
BP	GO:0035633	maintenance of blood-brain barrier	6/768	35/18800	0.0026836	0.325885	0.314209	VEGFA/PECAM1/TJP2/MFSD2A/IL6/ANGPT1	6
BP	GO:0090050	positive regulation of cell migration involved in sprouting angiogenesis	6/768	35/18800	0.0026836	0.325885	0.314209	HMOX1/VEGFA/NRP1/KDR/PIK3C2A/HDAC9	6
BP	GO:0034198	cellular response to amino acid starvation	7/768	47/18800	0.00279389	0.32916	0.317367	CDKN1A/FLCN/SESN3/ATF2/RNF152/KPTN/DEPDC5	7
BP	GO:0008645	hexose transmembrane transport	12/768	117/18800	0.00300326	0.32916	0.317367	NR4A3/PRKAG2/SLC2A12/IRS2/CREBL2/SORBS1/OSBPL8/STXBP4/SLC2A4/SLC5A9/ZDHHC7/SLC50A1	12
BP	GO:0035924	cellular response to vascular endothelial growth factor stimulus	9/768	74/18800	0.00310792	0.32916	0.317367	VEGFA/NRP1/MYO1C/VCAM1/MIR196A1/RAMP2/KDR/SMOC2/GAB1	9
BP	GO:0043114	regulation of vascular permeability	7/768	48/18800	0.00315786	0.32916	0.317367	VEGFA/TEK/TJP2/RAMP2/FERMT2/TGFB1/ANGPT1	7
BP	GO:0090092	regulation of transmembrane receptor protein serine/threonine kinase signaling pathway	21/768	267/18800	0.00326627	0.32916	0.317367	CRIM1/FLCN/SNW1/TGFB1/KDR/LEMD3/ITGA3/C20orf27/MEN1/CIDEA/RNF111/ZBTB7A/CAV3/SPRY1/TOB1/FZD1/PMEPA1/NEO1/RGMA/PEG10/HES1	21
BP	GO:0009451	RNA modification	15/768	166/18800	0.00337638	0.32916	0.317367	PUS3/NAT10/METTL3/TFB2M/CMTR2/THG1L/GAR1/PUS1/PUSL1/AICDA/ALKBH5/ZCCHC4/TRMT2B/TRUB2/DPH3P1	15
BP	GO:0006878	cellular copper ion homeostasis	4/768	16/18800	0.00339377	0.32916	0.317367	SCO2/ANKRD9/SCO1/PRNP	4
BP	GO:0048385	regulation of retinoic acid receptor signaling pathway	4/768	16/18800	0.00339377	0.32916	0.317367	DHRS3/CTBP2/SNW1/ASXL1	4
BP	GO:0043536	positive regulation of blood vessel endothelial cell migration	9/768	75/18800	0.0034068	0.32916	0.317367	HMOX1/VEGFA/NRP1/TGFB1/KDR/PIK3C2A/ANGPT1/HDAC9/PRKCA	9
BP	GO:0015749	monosaccharide transmembrane transport	12/768	119/18800	0.00345426	0.32916	0.317367	NR4A3/PRKAG2/SLC2A12/IRS2/CREBL2/SORBS1/OSBPL8/STXBP4/SLC2A4/SLC5A9/ZDHHC7/SLC50A1	12
BP	GO:0120009	intermembrane lipid transfer	7/768	49/18800	0.00355694	0.32916	0.317367	PITPNC1/PITPNB/OSBPL8/PRELID1/APOA1/ABCG8/TNFAIP8L3	7
BP	GO:1990928	response to amino acid starvation	7/768	49/18800	0.00355694	0.32916	0.317367	CDKN1A/FLCN/SESN3/ATF2/RNF152/KPTN/DEPDC5	7
BP	GO:0051894	positive regulation of focal adhesion assembly	5/768	26/18800	0.00361409	0.32916	0.317367	VEGFA/TEK/NRP1/FERMT2/KDR	5
BP	GO:0061138	morphogenesis of a branching epithelium	16/768	185/18800	0.00388342	0.339109	0.326959	VEGFA/NRP1/CLIC4/EXT1/GREB1L/FRS2/COL4A1/DLG1/KDR/GNA13/SALL1/RDH10/PPP1CA/CAV3/SPRY1/RSPO3	16
BP	GO:0032873	negative regulation of stress-activated MAPK cascade	7/768	50/18800	0.00399325	0.339109	0.326959	DNAJA1/DLG1/MEN1/KLHL31/AIDA/AMBP/PER1	7
BP	GO:0070303	negative regulation of stress-activated protein kinase signaling cascade	7/768	50/18800	0.00399325	0.339109	0.326959	DNAJA1/DLG1/MEN1/KLHL31/AIDA/AMBP/PER1	7
BP	GO:0048754	branching morphogenesis of an epithelial tube	14/768	153/18800	0.00406049	0.339109	0.326959	VEGFA/NRP1/CLIC4/EXT1/GREB1L/COL4A1/DLG1/KDR/GNA13/SALL1/RDH10/PPP1CA/CAV3/SPRY1	14
BP	GO:0046329	negative regulation of JNK cascade	6/768	38/18800	0.00411519	0.339109	0.326959	DNAJA1/MEN1/KLHL31/AIDA/AMBP/PER1	6
BP	GO:0030098	lymphocyte differentiation	27/768	382/18800	0.00419203	0.339109	0.326959	NFIL3/METTL3/PTPRC/VCAM1/ZMIZ1/KAT2A/RORA/LILRB2/RORC/IL6/ITPKB/MERTK/PRELID1/IL36B/MYB/FZD9/CD79A/ATF2/AICDA/PRDM1/ZBTB7A/PPP3CB/ZFP36L2/PCK1/IKZF1/HDAC9/ZFPM1	27
BP	GO:0072012	glomerulus vasculature development	5/768	27/18800	0.00428867	0.339109	0.326959	ACTA2/TEK/PECAM1/ANGPT1/HES1	5
BP	GO:0043117	positive regulation of vascular permeability	4/768	17/18800	0.00429614	0.339109	0.326959	VEGFA/TJP2/TGFB1/ANGPT1	4
BP	GO:0060562	epithelial tube morphogenesis	24/768	328/18800	0.00439162	0.340963	0.328747	VEGFA/NRP1/EFNB2/CLIC4/EXT1/GREB1L/COL4A1/KAT2A/DLG1/TGFB1/KDR/GNA13/SALL1/RALA/KIF26B/HAND2/RDH10/PPP1CA/CTHRC1/CAV3/SPRY1/FZD1/RGMA/HES1	24
BP	GO:0032869	cellular response to insulin stimulus	17/768	205/18800	0.00455705	0.341116	0.328894	PDK4/LPIN1/MYO1C/IRS2/SESN3/NCOA5/SORBS1/OSBPL8/PIK3C2A/STXBP4/PIP4K2B/SLC2A4/PCK1/ZDHHC7/YWHAG/HDAC9/GAB1	17
BP	GO:0032885	regulation of polysaccharide biosynthetic process	6/768	39/18800	0.00469866	0.341116	0.328894	IRS2/TGFB1/SORBS1/CLTC/EPM2AIP1/PPP1CA	6
BP	GO:1905475	regulation of protein localization to membrane	15/768	172/18800	0.0047074	0.341116	0.328894	MYO1C/BCL2L1/STOM/GSN/PRNP/DLG1/TGFB1/SORBS1/CLTC/ABI3/STX3/ITGA3/FZD9/ZDHHC7/GPC4	15
BP	GO:0071375	cellular response to peptide hormone stimulus	22/768	294/18800	0.00479712	0.341116	0.328894	NR4A3/PDK4/MAP1B/LPIN1/MYO1C/IRS2/SESN3/LEPROTL1/NCOA5/SORBS1/OSBPL8/PIK3C2A/STXBP4/PIP4K2B/MEN1/SLC2A4/PCK1/ZDHHC7/YWHAG/AHCYL1/HDAC9/GAB1	22
BP	GO:0043954	cellular component maintenance	8/768	65/18800	0.00482452	0.341116	0.328894	CTBP2/FERMT2/PRNP/DLG1/ERC1/CTTN/ITGA3/CD177	8
BP	GO:0008643	carbohydrate transport	14/768	156/18800	0.00482575	0.341116	0.328894	NR4A3/PRKAG2/SLC2A12/IRS2/CREBL2/SORBS1/OSBPL8/MFSD2A/STXBP4/SLC2A4/SLC5A9/ZDHHC7/SLC35D1/SLC50A1	14
BP	GO:0016556	mRNA modification	5/768	28/18800	0.00504838	0.345409	0.333034	PUS3/METTL3/CMTR2/PUS1/TRUB2	5
BP	GO:1902107	positive regulation of leukocyte differentiation	14/768	157/18800	0.00510529	0.345409	0.333034	FOS/PTPRC/ZMIZ1/TGFB1/ACIN1/LILRB2/ITPKB/IL36B/MYB/IL20/PCK1/TRIB1/PRKCA/KLF10	14
BP	GO:1903708	positive regulation of hemopoiesis	14/768	157/18800	0.00510529	0.345409	0.333034	FOS/PTPRC/ZMIZ1/TGFB1/ACIN1/LILRB2/ITPKB/IL36B/MYB/IL20/PCK1/TRIB1/PRKCA/KLF10	14
BP	GO:0032496	response to lipopolysaccharide	24/768	333/18800	0.00528986	0.345455	0.333078	FOS/EFNB2/HMGB2/S100A9/VCAM1/GATA1/TGFB1/MRC1/SCIMP/LILRB2/CXCL8/IL6/IL36B/KMO/MYD88/NOCT/AICDA/S100A14/PCK1/ARID5A/CNP/IL12RB2/TRIB1/PRKCA	24
BP	GO:0032835	glomerulus development	8/768	66/18800	0.00529834	0.345455	0.333078	ACTA2/TEK/PECAM1/EXT1/ASXL1/COL4A3/ANGPT1/HES1	8
BP	GO:0043116	negative regulation of vascular permeability	4/768	18/18800	0.00534731	0.345455	0.333078	VEGFA/RAMP2/FERMT2/ANGPT1	4
BP	GO:0051017	actin filament bundle assembly	14/768	158/18800	0.00539774	0.345455	0.333078	CALD1/ACTN1/NRP1/MYO1B/PLS3/RGCC/FERMT2/AIF1L/SORBS1/S1PR1/EVL/FSCN2/APOA1/TESK1	14
BP	GO:0043534	blood vessel endothelial cell migration	15/768	175/18800	0.00551733	0.348401	0.335918	HMOX1/VEGFA/NRP1/EFNB2/RGCC/MIR196A1/MYH9/TGFB1/KDR/SH3BP1/PIK3C2A/APOA1/ANGPT1/HDAC9/PRKCA	15
BP	GO:0030010	establishment of cell polarity	13/768	143/18800	0.00581915	0.357613	0.3448	MSN/MAP1B/NEK3/GSN/SIPA1L3/MYH9/SH3BP1/KIF26B/PLEKHG3/SPRY1/WEE1/FGF13/HES1	13
BP	GO:0002262	myeloid cell homeostasis	14/768	160/18800	0.00602305	0.357613	0.3448	HMOX1/VEGFA/HMGB2/ALAS2/SFXN1/GATA1/ACIN1/IL6/ITPKB/MERTK/ZBTB7A/IKZF1/THRA/ZFPM1	14
BP	GO:0045124	regulation of bone resorption	6/768	41/18800	0.00604475	0.357613	0.3448	PDK4/GPR137B/S1PR1/IL6/IL20RA/PRKCA	6
BP	GO:1902105	regulation of leukocyte differentiation	21/768	283/18800	0.00633948	0.357613	0.3448	FOS/METTL3/GPR137B/PTPRC/ZMIZ1/KAT2A/TGFB1/ACIN1/LILRB2/ITPKB/PRELID1/IL36B/MYB/PRDM1/IL20/ZFP36L2/PCK1/TRIB1/ZFPM1/PRKCA/KLF10	21
BP	GO:0051090	regulation of DNA-binding transcription factor activity	30/768	452/18800	0.00644524	0.357613	0.3448	PPARGC1A/HMOX1/ARID5B/VEGFA/RGCC/S100A9/TRIM27/JMY/WWP2/G3BP2/PRNP/ERC1/TRIML2/IL6/NTS/NLRC5/MEN1/ATF2/MYD88/MBTPS2/OPRD1/KEAP1/HAND2/ZBTB7A/ROR1/NLRP2/FZD1/RNF2/TRIB1/HES1	30
BP	GO:1904659	glucose transmembrane transport	11/768	113/18800	0.00651973	0.357613	0.3448	NR4A3/PRKAG2/SLC2A12/IRS2/CREBL2/SORBS1/OSBPL8/STXBP4/SLC2A4/SLC5A9/ZDHHC7	11
BP	GO:0055070	copper ion homeostasis	4/768	19/18800	0.0065574	0.357613	0.3448	SCO2/ANKRD9/SCO1/PRNP	4
BP	GO:0060216	definitive hemopoiesis	4/768	19/18800	0.0065574	0.357613	0.3448	TEK/GATA1/ZFP36L2/ZFPM1	4
BP	GO:0060977	coronary vasculature morphogenesis	4/768	19/18800	0.0065574	0.357613	0.3448	VEGFA/NRP1/HAND2/TBX5	4
BP	GO:1904262	negative regulation of TORC1 signaling	4/768	19/18800	0.0065574	0.357613	0.3448	SESN3/RNF152/KPTN/DEPDC5	4
BP	GO:0030300	regulation of intestinal cholesterol absorption	3/768	10/18800	0.00656933	0.357613	0.3448	CYP8B1/APOA1/ABCG8	3
BP	GO:2000048	negative regulation of cell-cell adhesion mediated by cadherin	3/768	10/18800	0.00656933	0.357613	0.3448	VEGFA/RGCC/EPCAM	3
BP	GO:0061572	actin filament bundle organization	14/768	162/18800	0.00670513	0.358308	0.345471	CALD1/ACTN1/NRP1/MYO1B/PLS3/RGCC/FERMT2/AIF1L/SORBS1/S1PR1/EVL/FSCN2/APOA1/TESK1	14
BP	GO:0002763	positive regulation of myeloid leukocyte differentiation	7/768	55/18800	0.00680907	0.358308	0.345471	FOS/TGFB1/ACIN1/IL20/TRIB1/PRKCA/KLF10	7
BP	GO:0048008	platelet-derived growth factor receptor signaling pathway	7/768	55/18800	0.00680907	0.358308	0.345471	NR4A3/ARID5B/VEGFA/NRP1/ZFAND5/PIK3C2A/SGPL1	7
BP	GO:0044262	cellular carbohydrate metabolic process	21/768	287/18800	0.00739803	0.382675	0.368964	PPARGC1A/PDK4/PRKAG2/PFKFB2/EXT1/IRS2/PYGB/KAT2A/CLK2/SORBS1/RORA/RORC/EPM2AIP1/ITPK1/PPP1CA/MIDN/PCK1/FOXK2/PPIP5K2/GNPTG/PER2	21
BP	GO:0034219	carbohydrate transmembrane transport	12/768	131/18800	0.00743371	0.382675	0.368964	NR4A3/PRKAG2/SLC2A12/IRS2/CREBL2/SORBS1/OSBPL8/STXBP4/SLC2A4/SLC5A9/ZDHHC7/SLC50A1	12
BP	GO:0071560	cellular response to transforming growth factor beta stimulus	19/768	252/18800	0.00776185	0.390522	0.37653	FOS/FLCN/SNW1/FERMT2/ZMIZ1/TGFB1/LEMD3/ITGA3/C20orf27/MEN1/CIDEA/GCNT2/RNF111/ZBTB7A/ZFP36L2/CAV3/SPRY1/PMEPA1/PEG10	19
BP	GO:0150117	positive regulation of cell-substrate junction organization	5/768	31/18800	0.00789239	0.390522	0.37653	VEGFA/TEK/NRP1/FERMT2/KDR	5
BP	GO:0042752	regulation of circadian rhythm	11/768	117/18800	0.00841136	0.390522	0.37653	PPARGC1A/ARNTL/RORA/RORC/NOCT/PPP1CA/PER1/NR1D2/PER2/PER3/KLF10	11
BP	GO:0010675	regulation of cellular carbohydrate metabolic process	13/768	150/18800	0.00859809	0.390522	0.37653	PPARGC1A/PDK4/PFKFB2/IRS2/KAT2A/CLK2/SORBS1/RORA/RORC/EPM2AIP1/PPP1CA/MIDN/FOXK2	13
BP	GO:0051098	regulation of binding	25/768	366/18800	0.00868136	0.390522	0.37653	HMOX1/NRP1/HMGB2/CDKN1A/IFI16/CTBP2/GATA1/ZBTB7C/TGFB1/BTAF1/MEN1/VTN/HAND2/ZBTB7A/PPP1CA/CTHRC1/PYGO2/PEX19/GTF2F1/ANGPT1/TFAP4/ZFPM1/RGMA/HES1/PER2	25
BP	GO:0003263	cardioblast proliferation	3/768	11/18800	0.00876117	0.390522	0.37653	HAND2/TBX5/HES1	3
BP	GO:0003264	regulation of cardioblast proliferation	3/768	11/18800	0.00876117	0.390522	0.37653	HAND2/TBX5/HES1	3
BP	GO:0039532	negative regulation of viral-induced cytoplasmic pattern recognition receptor signaling pathway	3/768	11/18800	0.00876117	0.390522	0.37653	RNF125/SEC14L1/TSPAN6	3
BP	GO:0061299	retina vasculature morphogenesis in camera-type eye	3/768	11/18800	0.00876117	0.390522	0.37653	NRP1/CLIC4/COL4A1	3
BP	GO:0097084	vascular associated smooth muscle cell development	3/768	11/18800	0.00876117	0.390522	0.37653	VEGFA/RAMP2/HES1	3
BP	GO:1901533	negative regulation of hematopoietic progenitor cell differentiation	3/768	11/18800	0.00876117	0.390522	0.37653	DPF2/MYB/HES1	3
BP	GO:1904729	regulation of intestinal lipid absorption	3/768	11/18800	0.00876117	0.390522	0.37653	CYP8B1/APOA1/ABCG8	3
BP	GO:0050673	epithelial cell proliferation	29/768	443/18800	0.00876838	0.390522	0.37653	NR4A3/HMOX1/VEGFA/TEK/NRP1/EFNB2/RGCC/HMGB2/OSR2/FRS2/LOXL2/UHRF1/DLG1/TGFB1/KDR/SAAL1/IL6/STXBP4/SDR16C5/EHF/CCL24/MEN1/ATF2/APOA1/PYGO2/INTU/COL4A3/PRKCA/HES1	29
BP	GO:1904019	epithelial cell apoptotic process	11/768	118/18800	0.0089448	0.390522	0.37653	HMOX1/TEK/RGCC/BCL2L1/GSN/RAMP2/KDR/IL6/ATF2/COL4A3/ANGPT1	11
BP	GO:0001701	in utero embryonic development	26/768	387/18800	0.00924672	0.390522	0.37653	VEGFA/SCO2/FLCN/NPAT/BCL2L1/GATA1/ZMIZ1/KAT2A/MYH9/KIDINS220/WDR19/GNA13/ZFAND5/NCOA1/ATF2/PRDM1/KEAP1/HAND2/RDH10/CHTOP/NSDHL/ANGPT1/NASP/TAF8/HES1/RSPO3	26
BP	GO:1903076	regulation of protein localization to plasma membrane	10/768	103/18800	0.00943118	0.390522	0.37653	BCL2L1/PRNP/DLG1/TGFB1/SORBS1/CLTC/ABI3/STX3/ITGA3/ZDHHC7	10
BP	GO:0014850	response to muscle activity	4/768	21/18800	0.00949175	0.390522	0.37653	PPARGC1A/PERM1/ABCG8/MYOG	4
BP	GO:0030220	platelet formation	4/768	21/18800	0.00949175	0.390522	0.37653	ACTN1/GATA1/MYH9/ZFPM1	4
BP	GO:0090141	positive regulation of mitochondrial fission	4/768	21/18800	0.00949175	0.390522	0.37653	KDR/DDHD1/RALA/PGAM5	4
BP	GO:1905209	positive regulation of cardiocyte differentiation	4/768	21/18800	0.00949175	0.390522	0.37653	EFNB2/KAT2A/TGFB1/TBX5	4
BP	GO:0032881	regulation of polysaccharide metabolic process	6/768	45/18800	0.00954539	0.390522	0.37653	IRS2/TGFB1/SORBS1/CLTC/EPM2AIP1/PPP1CA	6
BP	GO:0031667	response to nutrient levels	29/768	446/18800	0.0095707	0.390522	0.37653	PPARGC1A/HMOX1/PDK4/PRKAG2/CDKN1A/MAP1B/IFI16/FLCN/JMY/SESN3/VCAM1/XPR1/SNW1/RMI1/KAT2A/GABARAPL1/FOXA3/NCOA1/MFSD2A/ATF2/CYP8B1/ABCG8/PCK1/FOXK2/RNF152/KPTN/DEPDC5/WDR45B/KLF10	29
BP	GO:0046849	bone remodeling	9/768	88/18800	0.00972143	0.390522	0.37653	PDK4/EXT1/GPR137B/TGFB1/S1PR1/IL6/IL20RA/CTHRC1/PRKCA	9
BP	GO:0071559	response to transforming growth factor beta	19/768	258/18800	0.00984931	0.390522	0.37653	FOS/FLCN/SNW1/FERMT2/ZMIZ1/TGFB1/LEMD3/ITGA3/C20orf27/MEN1/CIDEA/GCNT2/RNF111/ZBTB7A/ZFP36L2/CAV3/SPRY1/PMEPA1/PEG10	19
BP	GO:0035051	cardiocyte differentiation	13/768	153/18800	0.0100688	0.390522	0.37653	VEGFA/EFNB2/FHL2/FRS2/VCAM1/AKAP13/KAT2A/TGFB1/HAND2/TBX5/CAV3/SPRY1/HES1	13
BP	GO:1903706	regulation of hemopoiesis	25/768	371/18800	0.0101954	0.390522	0.37653	FOS/HMGB2/METTL3/GPR137B/PTPRC/GATA1/ZMIZ1/KAT2A/TGFB1/ACIN1/LILRB2/CSF3R/ITPKB/PRELID1/IL36B/MYB/GFI1B/PRDM1/IL20/ZFP36L2/PCK1/TRIB1/ZFPM1/PRKCA/KLF10	25
BP	GO:0042060	wound healing	28/768	429/18800	0.0102724	0.390522	0.37653	ACTA2/HMOX1/CHMP1B/VEGFA/CD9/CDKN1A/EXT1/CLIC1/CNN2/ENTPD1/HPS4/FERMT2/GATA1/MYH9/TGFB1/KDR/GNA13/DGKG/IL6/MERTK/VTN/ITPK1/GP9/CAV3/DRD5/SMOC2/ARL8B/PRKCA	28
BP	GO:0030511	positive regulation of transforming growth factor beta receptor signaling pathway	5/768	33/18800	0.0103111	0.390522	0.37653	FLCN/SNW1/C20orf27/MEN1/RNF111	5
BP	GO:0036314	response to sterol	5/768	33/18800	0.0103111	0.390522	0.37653	TGFB1/RORA/RORC/CYP8B1/OSBPL7	5
BP	GO:0099084	postsynaptic specialization organization	5/768	33/18800	0.0103111	0.390522	0.37653	DLG1/LILRB2/ABI3/ZDHHC12/GAP43	5
BP	GO:1903846	positive regulation of cellular response to transforming growth factor beta stimulus	5/768	33/18800	0.0103111	0.390522	0.37653	FLCN/SNW1/C20orf27/MEN1/RNF111	5
BP	GO:1905476	negative regulation of protein localization to membrane	5/768	33/18800	0.0103111	0.390522	0.37653	BCL2L1/TGFB1/CLTC/ABI3/FZD9	5
BP	GO:0031345	negative regulation of cell projection organization	15/768	188/18800	0.0104193	0.390522	0.37653	PMP22/NRP1/EFNB2/MIR196A1/PRNP/ABI3/EVL/ITGA3/MPHOSPH9/TESK1/TLX2/BAG5/RGMA/FGF13/HES1	15
BP	GO:0031331	positive regulation of cellular catabolic process	29/768	449/18800	0.0104322	0.390522	0.37653	HMOX1/MSN/PTTG1IP/TRIM27/FLCN/GNAI3/METTL3/IRS2/SESN3/KDR/PIAS1/TRIML2/IL6/PSMC6/PIK3C2A/PIP4K2B/NOCT/KEAP1/APOA1/RAD23A/ZFP36L2/CAV3/RNF152/DEPDC5/TOB1/OSBPL7/RNFT1/TRIB1/RGMA	29
BP	GO:0000271	polysaccharide biosynthetic process	8/768	74/18800	0.0104722	0.390522	0.37653	EXT1/IRS2/TGFB1/SORBS1/CLTC/EPM2AIP1/PPP1CA/PER2	8
BP	GO:0032007	negative regulation of TOR signaling	6/768	46/18800	0.0106078	0.392487	0.378425	ARNTL/FLCN/SESN3/RNF152/KPTN/DEPDC5	6
BP	GO:0051101	regulation of DNA binding	11/768	121/18800	0.010703	0.392939	0.378861	HMOX1/HMGB2/IFI16/GATA1/ZBTB7C/TGFB1/HAND2/ZBTB7A/TFAP4/HES1/PER2	11
BP	GO:0002237	response to molecule of bacterial origin	24/768	354/18800	0.0108856	0.396347	0.382147	FOS/EFNB2/HMGB2/S100A9/VCAM1/GATA1/TGFB1/MRC1/SCIMP/LILRB2/CXCL8/IL6/IL36B/KMO/MYD88/NOCT/AICDA/S100A14/PCK1/ARID5A/CNP/IL12RB2/TRIB1/PRKCA	24
BP	GO:0035584	calcium-mediated signaling using intracellular calcium source	4/768	22/18800	0.011233	0.396347	0.382147	PTPRC/VCAM1/PRNP/KDR	4
BP	GO:0036344	platelet morphogenesis	4/768	22/18800	0.011233	0.396347	0.382147	ACTN1/GATA1/MYH9/ZFPM1	4
BP	GO:2000725	regulation of cardiac muscle cell differentiation	4/768	22/18800	0.011233	0.396347	0.382147	EFNB2/FRS2/KAT2A/TGFB1	4
BP	GO:1903800	positive regulation of production of miRNAs involved in gene silencing by miRNA	3/768	12/18800	0.011331	0.396347	0.382147	TGFB1/IL6/MAP2K2	3
BP	GO:2000727	positive regulation of cardiac muscle cell differentiation	3/768	12/18800	0.011331	0.396347	0.382147	EFNB2/KAT2A/TGFB1	3
BP	GO:0003279	cardiac septum development	10/768	106/18800	0.011429	0.396347	0.382147	NRP1/DHRS3/FRS2/SALL1/SNX17/PRDM1/TBX5/FZD1/ZFPM1/HES1	10
BP	GO:0051056	regulation of small GTPase mediated signal transduction	21/768	299/18800	0.0114653	0.396347	0.382147	NRP1/CCDC125/FLCN/ARHGEF9/RASGRP4/PSD3/SIPA1L3/AKAP13/GNA13/SH3BP1/PSD2/ITPKB/ITGA3/ARHGAP30/APOA1/RALGPS1/PLEKHG3/ARHGEF40/SPRY1/ARHGEF4/ARHGAP18	21
BP	GO:0039528	cytoplasmic pattern recognition receptor signaling pathway in response to virus	5/768	34/18800	0.011692	0.401256	0.38688	RNF125/ANKRD17/RNF135/SEC14L1/TSPAN6	5
BP	GO:0016570	histone modification	31/768	494/18800	0.0121856	0.415188	0.400312	PPARGC1A/VEGFA/MSL3P1/BRCC3/FLCN/USP36/WDR5B/UHRF1/SNW1/MIER2/KAT2A/ASXL1/EPOP/NCOA1/UBR5/MYB/SDR16C5/MEN1/ATF2/GTF3C4/ZNF541/CHTOP/PRDM4/PYGO2/POLE3/ARID5A/RNF2/PER1/HDAC9/PRKCA/PER2	31
BP	GO:0072073	kidney epithelium development	12/768	140/18800	0.0122877	0.415676	0.400783	VEGFA/EFNB2/PECAM1/EXT1/GREB1L/DLG1/ASXL1/SALL1/KIF26B/SPRY1/EPCAM/HES1	12
BP	GO:0019216	regulation of lipid metabolic process	23/768	339/18800	0.0123916	0.416218	0.401305	PPARGC1A/NR4A3/PDK4/PRKAG2/ATP1A1/TEK/LPIN1/IRS2/CREBL2/TGFB1/SORBS1/RORA/RORC/MFSD2A/PIP4K2B/MBTPS2/CIDEA/APOA1/RDH10/PCK1/TNFAIP8L3/THRA/NR1D2	23
BP	GO:1904375	regulation of protein localization to cell periphery	11/768	124/18800	0.0127145	0.424054	0.408861	BCL2L1/PRNP/DLG1/TGFB1/SORBS1/CLTC/ABI3/STX3/ITGA3/ZDHHC7/GPC4	11
BP	GO:0005976	polysaccharide metabolic process	10/768	108/18800	0.0129286	0.425061	0.409832	PRKAG2/EXT1/IRS2/PYGB/TGFB1/SORBS1/CLTC/EPM2AIP1/PPP1CA/PER2	10
BP	GO:0060976	coronary vasculature development	6/768	48/18800	0.0129789	0.425061	0.409832	VEGFA/NRP1/SNX17/PRDM1/HAND2/TBX5	6
BP	GO:0032042	mitochondrial DNA metabolic process	4/768	23/18800	0.0131672	0.425061	0.409832	PPARGC1A/FLCN/POLG/TOP3A	4
BP	GO:0001569	branching involved in blood vessel morphogenesis	5/768	35/18800	0.0131934	0.425061	0.409832	VEGFA/NRP1/COL4A1/KDR/GNA13	5
BP	GO:1905207	regulation of cardiocyte differentiation	5/768	35/18800	0.0131934	0.425061	0.409832	EFNB2/FRS2/KAT2A/TGFB1/TBX5	5
BP	GO:1902905	positive regulation of supramolecular fiber organization	14/768	176/18800	0.0133742	0.427976	0.412642	NRP1/RGCC/MAP1B/TRIM27/GSN/FERMT2/DLG1/CTTN/EVL/CCL24/APOA1/CAV3/MLST8/TESK1	14
BP	GO:1901653	cellular response to peptide	24/768	361/18800	0.0135709	0.431174	0.415726	NR4A3/PDK4/MAP1B/LPIN1/MYO1C/IRS2/SESN3/LEPROTL1/VCAM1/NCOA5/PRNP/SORBS1/OSBPL8/PIK3C2A/STXBP4/PIP4K2B/MEN1/SLC2A4/PCK1/ZDHHC7/YWHAG/AHCYL1/HDAC9/GAB1	24
BP	GO:0045453	bone resorption	7/768	63/18800	0.0140466	0.431174	0.415726	PDK4/EXT1/GPR137B/S1PR1/IL6/IL20RA/PRKCA	7
BP	GO:0003206	cardiac chamber morphogenesis	11/768	126/18800	0.0142069	0.431174	0.415726	TEK/NRP1/DHRS3/FHL2/TGFB1/HAND2/TBX5/CAV3/FZD1/ZFPM1/HES1	11
BP	GO:0051495	positive regulation of cytoskeleton organization	15/768	195/18800	0.0142093	0.431174	0.415726	TEK/NRP1/RGCC/MAP1B/TRIM27/GSN/FERMT2/DLG1/CTTN/EVL/CCL24/APOA1/CAV3/MLST8/TESK1	15
BP	GO:0009313	oligosaccharide catabolic process	3/768	13/18800	0.0142893	0.431174	0.415726	GM2A/MANBA/MAN2C1	3
BP	GO:0031053	primary miRNA processing	3/768	13/18800	0.0142893	0.431174	0.415726	METTL3/SRRT/IL6	3
BP	GO:0070486	leukocyte aggregation	3/768	13/18800	0.0142893	0.431174	0.415726	NR4A3/MSN/S100A9	3
BP	GO:1904478	regulation of intestinal absorption	3/768	13/18800	0.0142893	0.431174	0.415726	CYP8B1/APOA1/ABCG8	3
BP	GO:0046850	regulation of bone remodeling	6/768	49/18800	0.0142936	0.431174	0.415726	PDK4/GPR137B/S1PR1/IL6/IL20RA/PRKCA	6
BP	GO:0001738	morphogenesis of a polarized epithelium	9/768	94/18800	0.0146106	0.436829	0.421178	MSN/SH3BP1/ROR1/CTHRC1/ZDHHC7/PLEKHA4/FZD1/GPC4/RSPO3	9
BP	GO:0050918	positive chemotaxis	7/768	64/18800	0.0152333	0.436829	0.421178	VEGFA/NRP1/HMGB2/KDR/S1PR1/CXCL8/ANGPT1	7
BP	GO:0001778	plasma membrane repair	4/768	24/18800	0.015301	0.436829	0.421178	CHMP1B/MYH9/CAV3/ARL8B	4
BP	GO:0001779	natural killer cell differentiation	4/768	24/18800	0.015301	0.436829	0.421178	NFIL3/PTPRC/MERTK/PRDM1	4
BP	GO:0032740	positive regulation of interleukin-17 production	4/768	24/18800	0.015301	0.436829	0.421178	TGFB1/IL6/MYD88/ARID5A	4
BP	GO:0035162	embryonic hemopoiesis	4/768	24/18800	0.015301	0.436829	0.421178	VEGFA/GATA1/KDR/ZFPM1	4
BP	GO:0039531	regulation of viral-induced cytoplasmic pattern recognition receptor signaling pathway	4/768	24/18800	0.015301	0.436829	0.421178	RNF125/ANKRD17/SEC14L1/TSPAN6	4
BP	GO:0070129	regulation of mitochondrial translation	4/768	24/18800	0.015301	0.436829	0.421178	MTG2/FASTKD2/TSFM/TRUB2	4
BP	GO:0043409	negative regulation of MAPK cascade	14/768	179/18800	0.0153111	0.436829	0.421178	DNAJA1/TIMP3/FLCN/PTPRC/DLG1/STK38/MEN1/KLHL31/AIDA/CAV3/SPRY1/AMBP/PER1/DUSP8	14
BP	GO:0031532	actin cytoskeleton reorganization	10/768	111/18800	0.0154489	0.438119	0.422422	TEK/NRP1/GSN/MYH9/S1PR1/ABI3/CTTN/PLEK2/RALA/GAB1	10
BP	GO:0038084	vascular endothelial growth factor signaling pathway	6/768	50/18800	0.0156982	0.442538	0.426683	VEGFA/NRP1/MYO1C/KDR/SMOC2/GAB1	6
BP	GO:0090130	tissue migration	24/768	366/18800	0.0157948	0.442627	0.426768	ACTA2/HMOX1/VEGFA/TEK/ACTG2/NRP1/EFNB2/RGCC/LOXL2/MIR196A1/MYH9/TGFB1/KDR/SH3BP1/EVL/PIK3C2A/ITGA3/APOA1/ANGPT1/SMOC2/TESK1/PRSS3/HDAC9/PRKCA	24
BP	GO:0003151	outflow tract morphogenesis	8/768	80/18800	0.0163014	0.446831	0.430821	VEGFA/NRP1/DHRS3/ATF2/HAND2/FZD1/ZFPM1/HES1	8
BP	GO:0014823	response to activity	7/768	65/18800	0.0164895	0.446831	0.430821	PPARGC1A/SCO2/PERM1/IL6/ABCG8/PCK1/MYOG	7
BP	GO:0048645	animal organ formation	7/768	65/18800	0.0164895	0.446831	0.430821	EXT1/FRS2/HAND2/RDH10/TBX5/SPRY1/HES1	7
BP	GO:0120033	negative regulation of plasma membrane bounded cell projection assembly	5/768	37/18800	0.0165747	0.446831	0.430821	MIR196A1/ABI3/EVL/MPHOSPH9/TESK1	5
BP	GO:0035601	protein deacylation	11/768	129/18800	0.0166884	0.446831	0.430821	VEGFA/MSL3P1/NEK3/MIER2/KAT2A/SDR16C5/ZNF541/NOTUM/PER1/HDAC9/PER2	11
BP	GO:2000027	regulation of animal organ morphogenesis	11/768	129/18800	0.0166884	0.446831	0.430821	VEGFA/FRS2/ROR1/CTHRC1/CAV3/PLEKHA4/APCDD1/SPRY1/FZD1/GPC4/RSPO3	11
BP	GO:0071222	cellular response to lipopolysaccharide	16/768	217/18800	0.0167445	0.446831	0.430821	EFNB2/HMGB2/GATA1/TGFB1/MRC1/SCIMP/LILRB2/CXCL8/IL6/IL36B/KMO/MYD88/AICDA/ARID5A/TRIB1/PRKCA	16
BP	GO:0003007	heart morphogenesis	18/768	254/18800	0.016871	0.446831	0.430821	VEGFA/TEK/NRP1/DHRS3/FHL2/EXT1/ZMIZ1/TGFB1/ASXL1/S1PR1/ATF2/HAND2/TBX5/CAV3/SPRY1/FZD1/ZFPM1/HES1	18
BP	GO:0033673	negative regulation of kinase activity	17/768	236/18800	0.0171891	0.446831	0.430821	PRKAG2/DNAJA1/CDKN1A/TRIM27/IRS2/PTPRC/STK38/PIP4K2B/MEN1/MIDN/AIDA/CAV3/YWHAG/SPRY1/TESK1/TFAP4/TRIB1	17
BP	GO:0051496	positive regulation of stress fiber assembly	6/768	51/18800	0.0171954	0.446831	0.430821	NRP1/RGCC/FERMT2/EVL/APOA1/TESK1	6
BP	GO:0031579	membrane raft organization	4/768	25/18800	0.0176404	0.446831	0.430821	PTPRC/GSN/DLG1/CAV3	4
BP	GO:0050927	positive regulation of positive chemotaxis	4/768	25/18800	0.0176404	0.446831	0.430821	VEGFA/KDR/S1PR1/CXCL8	4
BP	GO:0097186	amelogenesis	4/768	25/18800	0.0176404	0.446831	0.430821	ODAPH/RELT/ATF2/ENAM	4
BP	GO:1903077	negative regulation of protein localization to plasma membrane	4/768	25/18800	0.0176404	0.446831	0.430821	BCL2L1/TGFB1/CLTC/ABI3	4
BP	GO:0030213	hyaluronan biosynthetic process	3/768	14/18800	0.017643	0.446831	0.430821	ABCC5/TGFB1/CLTC	3
BP	GO:0060347	heart trabecula formation	3/768	14/18800	0.017643	0.446831	0.430821	TEK/FHL2/CAV3	3
BP	GO:0071801	regulation of podosome assembly	3/768	14/18800	0.017643	0.446831	0.430821	MSN/GSN/KIF9	3
BP	GO:0072672	neutrophil extravasation	3/768	14/18800	0.017643	0.446831	0.430821	IL1R1/PECAM1/CD177	3
BP	GO:0051100	negative regulation of binding	13/768	165/18800	0.0179953	0.453328	0.437086	HMOX1/CDKN1A/IFI16/GATA1/BTAF1/HAND2/PPP1CA/PEX19/GTF2F1/TFAP4/ZFPM1/RGMA/PER2	13
BP	GO:0006006	glucose metabolic process	15/768	201/18800	0.0182403	0.453977	0.437711	PPARGC1A/PDK4/PFKFB2/IRS2/KAT2A/CLK2/SORBS1/RORA/RORC/EPM2AIP1/PPP1CA/MIDN/PCK1/FOXK2/PER2	15
BP	GO:0010821	regulation of mitochondrion organization	12/768	148/18800	0.0183725	0.453977	0.437711	PPARGC1A/FLCN/BCL2L1/USP36/VAT1/KDR/DDHD1/CTTN/PRELID1/FZD9/RALA/PGAM5	12
BP	GO:0002701	negative regulation of production of molecular mediator of immune response	5/768	38/18800	0.0184625	0.453977	0.437711	HMOX1/THOC1/TGFB1/APOA1/ANGPT1	5
BP	GO:0010595	positive regulation of endothelial cell migration	11/768	131/18800	0.0185139	0.453977	0.437711	HMOX1/VEGFA/TEK/NRP1/TGFB1/KDR/PIK3C2A/ANGPT1/SMOC2/HDAC9/PRKCA	11
BP	GO:0002718	regulation of cytokine production involved in immune response	9/768	98/18800	0.018749	0.453977	0.437711	NR4A3/HMOX1/IL1R1/TGFB1/SCIMP/IL6/APOA1/ARID5A/ANGPT1	9
BP	GO:0016575	histone deacetylation	9/768	98/18800	0.018749	0.453977	0.437711	VEGFA/MSL3P1/MIER2/KAT2A/SDR16C5/ZNF541/PER1/HDAC9/PER2	9
BP	GO:0043392	negative regulation of DNA binding	6/768	52/18800	0.0187879	0.453977	0.437711	HMOX1/IFI16/GATA1/HAND2/TFAP4/PER2	6
BP	GO:2000677	regulation of transcription regulatory region DNA binding	6/768	52/18800	0.0187879	0.453977	0.437711	GATA1/ZBTB7C/TGFB1/HAND2/ZBTB7A/PER2	6
BP	GO:0018108	peptidyl-tyrosine phosphorylation	24/768	373/18800	0.0193832	0.461954	0.445403	VEGFA/TEK/NRP1/PECAM1/PTPRC/GATA1/CLK2/PRNP/TGFB1/KDR/IL6/MERTK/VTN/DOK7/ROR1/IL20/MLST8/WEE1/ANGPT1/TESK1/IL12RB2/DYRK4/MAP2K2/HES1	24
BP	GO:0032970	regulation of actin filament-based process	25/768	393/18800	0.0195914	0.461954	0.445403	ACTA2/TEK/NRP1/RGCC/TRIM27/CNN2/GSN/FERMT2/AKAP13/MYH9/DLG1/S1PR1/ABI3/SH3BP1/CTTN/EVL/CCL24/APOA1/CAV3/RAC3/MLST8/TESK1/KANK3/FGF13/ARHGAP18	25
BP	GO:0002064	epithelial cell development	15/768	203/18800	0.0197615	0.461954	0.445403	ACTA2/FLNB/MSN/VEGFA/ARNTL/CLIC4/PECAM1/TJP2/FOSL2/FRS2/SIPA1L3/GATA1/ASXL1/MYD88/PRDM1	15
BP	GO:0001823	mesonephros development	9/768	99/18800	0.0199042	0.461954	0.445403	VEGFA/OSR2/GREB1L/DLG1/SALL1/KIF26B/SPRY1/EPCAM/HES1	9
BP	GO:0045639	positive regulation of myeloid cell differentiation	9/768	99/18800	0.0199042	0.461954	0.445403	FOS/HMGB2/GATA1/TGFB1/ACIN1/IL20/TRIB1/PRKCA/KLF10	9
BP	GO:0070371	ERK1 and ERK2 cascade	22/768	335/18800	0.0199137	0.461954	0.445403	ACTA2/TEK/NRP1/TIMP3/FLCN/FRS2/PTPRC/FERMT2/DLG1/TGFB1/KDR/SCIMP/CCL24/GCNT2/HAND2/ZFP36L2/MARCO/SPRY1/ANGPT1/TNFAIP8L3/PRKCA/MAP2K2	22
BP	GO:0048041	focal adhesion assembly	8/768	83/18800	0.0199617	0.461954	0.445403	VEGFA/TEK/ACTN1/NRP1/FERMT2/SORBS1/KDR/CTTN	8
BP	GO:0032868	response to insulin	18/768	259/18800	0.020129	0.461954	0.445403	PDK4/LPIN1/MYO1C/IRS2/SESN3/NCOA5/SORBS1/OSBPL8/EPM2AIP1/PIK3C2A/STXBP4/PIP4K2B/SLC2A4/PCK1/ZDHHC7/YWHAG/HDAC9/GAB1	18
BP	GO:0050926	regulation of positive chemotaxis	4/768	26/18800	0.0201907	0.461954	0.445403	VEGFA/KDR/S1PR1/CXCL8	4
BP	GO:0043535	regulation of blood vessel endothelial cell migration	12/768	150/18800	0.020196	0.461954	0.445403	HMOX1/VEGFA/NRP1/RGCC/MIR196A1/TGFB1/KDR/SH3BP1/PIK3C2A/ANGPT1/HDAC9/PRKCA	12
BP	GO:0010718	positive regulation of epithelial to mesenchymal transition	6/768	53/18800	0.0204782	0.461954	0.445403	RGCC/LOXL2/FERMT2/TGFB1/IL6/GCNT2	6
BP	GO:0060071	Wnt signaling pathway, planar cell polarity pathway	6/768	53/18800	0.0204782	0.461954	0.445403	ROR1/CTHRC1/PLEKHA4/FZD1/GPC4/RSPO3	6
BP	GO:0034101	erythrocyte homeostasis	11/768	133/18800	0.0204836	0.461954	0.445403	HMOX1/VEGFA/HMGB2/ALAS2/SFXN1/GATA1/ACIN1/ZBTB7A/IKZF1/THRA/ZFPM1	11
BP	GO:0098732	macromolecule deacylation	11/768	133/18800	0.0204836	0.461954	0.445403	VEGFA/MSL3P1/NEK3/MIER2/KAT2A/SDR16C5/ZNF541/NOTUM/PER1/HDAC9/PER2	11
BP	GO:0043542	endothelial cell migration	19/768	279/18800	0.0208995	0.462709	0.446131	HMOX1/VEGFA/TEK/NRP1/EFNB2/RGCC/LOXL2/MIR196A1/MYH9/TGFB1/KDR/SH3BP1/PIK3C2A/APOA1/ANGPT1/SMOC2/PRSS3/HDAC9/PRKCA	19
BP	GO:0018212	peptidyl-tyrosine modification	24/768	376/18800	0.0211042	0.462709	0.446131	VEGFA/TEK/NRP1/PECAM1/PTPRC/GATA1/CLK2/PRNP/TGFB1/KDR/IL6/MERTK/VTN/DOK7/ROR1/IL20/MLST8/WEE1/ANGPT1/TESK1/IL12RB2/DYRK4/MAP2K2/HES1	24
BP	GO:0002367	cytokine production involved in immune response	9/768	100/18800	0.0211101	0.462709	0.446131	NR4A3/HMOX1/IL1R1/TGFB1/SCIMP/IL6/APOA1/ARID5A/ANGPT1	9
BP	GO:0045216	cell-cell junction organization	15/768	205/18800	0.0213772	0.462709	0.446131	VEGFA/EFNB2/CD9/PECAM1/TJP2/EXT1/MYO1C/FLCN/RAMP2/FERMT2/DLG1/TGFB1/TBX5/CD177/PRKCA	15
BP	GO:0043129	surfactant homeostasis	3/768	15/18800	0.0213964	0.462709	0.446131	VEGFA/RCN3/KDR	3
BP	GO:0045725	positive regulation of glycogen biosynthetic process	3/768	15/18800	0.0213964	0.462709	0.446131	IRS2/SORBS1/EPM2AIP1	3
BP	GO:0046321	positive regulation of fatty acid oxidation	3/768	15/18800	0.0213964	0.462709	0.446131	PPARGC1A/NR4A3/IRS2	3
BP	GO:0055091	phospholipid homeostasis	3/768	15/18800	0.0213964	0.462709	0.446131	RCN3/APOA1/TLCD2	3
BP	GO:2001028	positive regulation of endothelial cell chemotaxis	3/768	15/18800	0.0213964	0.462709	0.446131	VEGFA/KDR/SMOC2	3
BP	GO:0045446	endothelial cell differentiation	10/768	117/18800	0.0215596	0.464119	0.44749	MSN/VEGFA/NRP1/CLIC4/PECAM1/TJP2/BTG1/KDR/S1PR1/MYD88	10
BP	GO:0110020	regulation of actomyosin structure organization	9/768	101/18800	0.0223676	0.470888	0.454017	NRP1/RGCC/FERMT2/AKAP13/S1PR1/EVL/APOA1/CAV3/TESK1	9
BP	GO:0016578	histone deubiquitination	5/768	40/18800	0.0226503	0.470888	0.454017	BRCC3/USP36/KAT2A/ASXL1/EPOP	5
BP	GO:0034331	cell junction maintenance	5/768	40/18800	0.0226503	0.470888	0.454017	CTBP2/FERMT2/DLG1/ERC1/CD177	5
BP	GO:0097009	energy homeostasis	5/768	40/18800	0.0226503	0.470888	0.454017	PPARGC1A/NR4A3/FLCN/MFSD2A/NR1D2	5
BP	GO:0098586	cellular response to virus	8/768	85/18800	0.022705	0.470888	0.454017	EXT1/RNF125/IL6/ANKRD17/ATF2/RNF135/SEC14L1/TSPAN6	8
BP	GO:0006476	protein deacetylation	10/768	118/18800	0.0227276	0.470888	0.454017	VEGFA/MSL3P1/NEK3/MIER2/KAT2A/SDR16C5/ZNF541/PER1/HDAC9/PER2	10
BP	GO:0008286	insulin receptor signaling pathway	10/768	118/18800	0.0227276	0.470888	0.454017	PDK4/IRS2/SESN3/NCOA5/SORBS1/OSBPL8/PIK3C2A/STXBP4/PIP4K2B/GAB1	10
BP	GO:0002719	negative regulation of cytokine production involved in immune response	4/768	27/18800	0.0229562	0.470888	0.454017	HMOX1/TGFB1/APOA1/ANGPT1	4
BP	GO:0039529	RIG-I signaling pathway	4/768	27/18800	0.0229562	0.470888	0.454017	RNF125/ANKRD17/RNF135/SEC14L1	4
BP	GO:1904376	negative regulation of protein localization to cell periphery	4/768	27/18800	0.0229562	0.470888	0.454017	BCL2L1/TGFB1/CLTC/ABI3	4
BP	GO:0048872	homeostasis of number of cells	19/768	282/18800	0.0230505	0.470888	0.454017	HMOX1/VEGFA/HMGB2/EXT1/ALAS2/SFXN1/GATA1/FOXA3/ACIN1/ASXL1/IL6/ITPKB/MERTK/ZBTB7A/PPP3CB/IKZF1/RAC3/THRA/ZFPM1	19
BP	GO:0030217	T cell differentiation	18/768	263/18800	0.0230672	0.470888	0.454017	METTL3/PTPRC/ZMIZ1/KAT2A/RORA/LILRB2/RORC/IL6/ITPKB/PRELID1/IL36B/MYB/ATF2/PRDM1/PPP3CB/ZFP36L2/PCK1/ZFPM1	18
BP	GO:0043255	regulation of carbohydrate biosynthetic process	9/768	102/18800	0.0236778	0.475213	0.458187	PPARGC1A/IRS2/KAT2A/CLK2/TGFB1/SORBS1/CLTC/EPM2AIP1/PPP1CA	9
BP	GO:0010508	positive regulation of autophagy	11/768	136/18800	0.0237218	0.475213	0.458187	HMOX1/TRIM27/FLCN/GNAI3/SESN3/KDR/TRIML2/PIK3C2A/PIP4K2B/RNF152/DEPDC5	11
BP	GO:0001503	ossification	26/768	420/18800	0.023755	0.475213	0.458187	CRIM1/DHRS3/FHL2/EXT1/CLIC1/OSR2/FERMT2/GATA1/TGFB1/CLTC/S1PR1/HEMGN/IL6/FZD9/MEN1/KREMEN2/NOCT/HAND2/CTHRC1/NOTUM/INTU/TOB1/FZD1/MYOG/THRA/KLF10	26
BP	GO:0034329	cell junction assembly	26/768	420/18800	0.023755	0.475213	0.458187	VEGFA/TEK/ACTN1/NRP1/EFNB2/CD9/PECAM1/MAP1B/MYO1C/FLCN/RAMP2/FERMT2/DLG1/SORBS1/KDR/ABI3/ZDHHC12/SH3BP1/CTTN/GAP43/CRB3/TBX5/FZD1/GPC4/FGF13/PRKCA	26
BP	GO:0002562	somatic diversification of immune receptors via germline recombination within a single locus	7/768	70/18800	0.0238811	0.475213	0.458187	CYREN/HMGB2/PTPRC/THOC1/TGFB1/XRCC4/AICDA	7
BP	GO:0016444	somatic cell DNA recombination	7/768	70/18800	0.0238811	0.475213	0.458187	CYREN/HMGB2/PTPRC/THOC1/TGFB1/XRCC4/AICDA	7
BP	GO:0034103	regulation of tissue remodeling	8/768	86/18800	0.0241718	0.478321	0.461183	PDK4/GPR137B/TGFB1/S1PR1/IL6/IL20RA/HAND2/PRKCA	8
BP	GO:0050731	positive regulation of peptidyl-tyrosine phosphorylation	14/768	190/18800	0.0242957	0.478321	0.461183	VEGFA/NRP1/PECAM1/PTPRC/GATA1/PRNP/TGFB1/IL6/VTN/DOK7/IL20/MLST8/ANGPT1/HES1	14
BP	GO:0043254	regulation of protein-containing complex assembly	25/768	401/18800	0.0243402	0.478321	0.461183	MSN/VEGFA/MAP1B/GSN/FERMT2/DLG1/TGFB1/ZNF827/CTTN/EVL/PSMC6/CCL24/MYD88/OPRD1/KIF9/AIDA/CAV3/PRUNE1/MLST8/PMEPA1/KANK3/STXBP5/THRA/ARHGAP18/HES1	25
BP	GO:0051091	positive regulation of DNA-binding transcription factor activity	18/768	265/18800	0.0246534	0.482474	0.465187	PPARGC1A/ARID5B/VEGFA/RGCC/S100A9/TRIM27/JMY/ERC1/TRIML2/IL6/NTS/ATF2/MYD88/MBTPS2/OPRD1/ZBTB7A/ROR1/FZD1	18
BP	GO:0050678	regulation of epithelial cell proliferation	24/768	382/18800	0.0249016	0.485326	0.467937	NR4A3/HMOX1/VEGFA/TEK/NRP1/EFNB2/RGCC/HMGB2/OSR2/FRS2/UHRF1/DLG1/TGFB1/KDR/SAAL1/STXBP4/CCL24/MEN1/ATF2/PYGO2/INTU/COL4A3/PRKCA/HES1	24
BP	GO:0001780	neutrophil homeostasis	3/768	16/18800	0.0255508	0.487939	0.470456	IL6/ITPKB/MERTK	3
BP	GO:0035970	peptidyl-threonine dephosphorylation	3/768	16/18800	0.0255508	0.487939	0.470456	PGAM5/PPP1CA/PDP1	3
BP	GO:0045651	positive regulation of macrophage differentiation	3/768	16/18800	0.0255508	0.487939	0.470456	TGFB1/TRIB1/PRKCA	3
BP	GO:0050872	white fat cell differentiation	3/768	16/18800	0.0255508	0.487939	0.470456	CTBP2/ATF2/PER2	3
BP	GO:0070875	positive regulation of glycogen metabolic process	3/768	16/18800	0.0255508	0.487939	0.470456	IRS2/SORBS1/EPM2AIP1	3
BP	GO:0062125	regulation of mitochondrial gene expression	4/768	28/18800	0.0259409	0.493398	0.47572	MTG2/FASTKD2/TSFM/TRUB2	4
BP	GO:0099072	regulation of postsynaptic membrane neurotransmitter receptor levels	6/768	56/18800	0.0261594	0.494191	0.476485	EFNB2/DLG1/STX3/FRRS1L/GSG1L/GPC4	6
BP	GO:0071219	cellular response to molecule of bacterial origin	16/768	229/18800	0.0261913	0.494191	0.476485	EFNB2/HMGB2/GATA1/TGFB1/MRC1/SCIMP/LILRB2/CXCL8/IL6/IL36B/KMO/MYD88/AICDA/ARID5A/TRIB1/PRKCA	16
BP	GO:0034470	ncRNA processing	26/768	424/18800	0.0263224	0.494694	0.47697	PUS3/NAT10/METTL3/TFB2M/USP36/UTP23/THG1L/TP53RK/TGFB1/SRRT/GAR1/PUS1/IL6/ERI1/PUSL1/PES1/RPP25L/DDX49/ZCCHC4/TRMT2B/RNF113B/NPM3/DPH3P1/MAP2K2/EXOSC1/RRP7BP	26
BP	GO:0035567	non-canonical Wnt signaling pathway	7/768	72/18800	0.027389	0.509042	0.490804	FZD9/ROR1/CTHRC1/PLEKHA4/FZD1/GPC4/RSPO3	7
BP	GO:0010907	positive regulation of glucose metabolic process	5/768	42/18800	0.0274083	0.509042	0.490804	PPARGC1A/IRS2/KAT2A/SORBS1/EPM2AIP1	5
BP	GO:1900026	positive regulation of substrate adhesion-dependent cell spreading	5/768	42/18800	0.0274083	0.509042	0.490804	NRP1/FERMT2/APOA1/RAC3/TESK1	5
BP	GO:0045785	positive regulation of cell adhesion	27/768	446/18800	0.0275758	0.510152	0.491874	NR4A3/VEGFA/TEK/NRP1/EFNB2/FLCN/PTPRC/VCAM1/FERMT2/ZMIZ1/KDR/LILRB2/IL6/ITPKB/STX3/IL36B/ITGA3/MYB/GCNT2/KIF26B/APOA1/PCK1/RAC3/ANGPT1/TESK1/PRKCA/HES1	27
BP	GO:0071901	negative regulation of protein serine/threonine kinase activity	10/768	122/18800	0.0278597	0.5128	0.494427	PRKAG2/DNAJA1/CDKN1A/STK38/MEN1/AIDA/CAV3/SPRY1/TESK1/TFAP4	10
BP	GO:0030510	regulation of BMP signaling pathway	9/768	105/18800	0.0279355	0.5128	0.494427	CRIM1/KDR/LEMD3/ITGA3/TOB1/FZD1/NEO1/RGMA/HES1	9
BP	GO:0038066	p38MAPK cascade	6/768	57/18800	0.0282638	0.514835	0.496389	VEGFA/DLG1/ATF2/HAND2/CAV3/PER1	6
BP	GO:0090175	regulation of establishment of planar polarity	6/768	57/18800	0.0282638	0.514835	0.496389	ROR1/CTHRC1/PLEKHA4/FZD1/GPC4/RSPO3	6
BP	GO:0050921	positive regulation of chemotaxis	11/768	140/18800	0.0285998	0.51896	0.500366	VEGFA/NRP1/C3AR1/TGFB1/KDR/S1PR1/CXCL8/IL6/STX3/S100A14/SMOC2	11
BP	GO:0051348	negative regulation of transferase activity	18/768	270/18800	0.02898	0.521097	0.502427	PRKAG2/DNAJA1/CDKN1A/TRIM27/IRS2/PTPRC/STK38/PIP4K2B/MEN1/MIDN/AIDA/CAV3/YWHAG/SPRY1/TESK1/BAG5/TFAP4/TRIB1	18
BP	GO:0010575	positive regulation of vascular endothelial growth factor production	4/768	29/18800	0.0291476	0.521097	0.502427	C3AR1/TGFB1/RORA/IL6	4
BP	GO:0043153	entrainment of circadian clock by photoperiod	4/768	29/18800	0.0291476	0.521097	0.502427	PPP1CA/PER1/PER2/PER3	4
BP	GO:0003281	ventricular septum development	7/768	73/18800	0.0292677	0.521097	0.502427	FRS2/SALL1/PRDM1/TBX5/FZD1/ZFPM1/HES1	7
BP	GO:0005977	glycogen metabolic process	7/768	73/18800	0.0292677	0.521097	0.502427	PRKAG2/IRS2/PYGB/SORBS1/EPM2AIP1/PPP1CA/PER2	7
BP	GO:0032006	regulation of TOR signaling	9/768	106/18800	0.029467	0.522681	0.503954	ARNTL/FLCN/GPR137B/SESN3/SIK3/RNF152/KPTN/DEPDC5/MLST8	9
BP	GO:0048284	organelle fusion	11/768	141/18800	0.029924	0.524188	0.505407	GNAI3/THG1L/STX17/VAT1/MIGA2/STX3/VPS39/PIP4K2B/ARL8B/YIPF7/GOSR1	11
BP	GO:0034497	protein localization to phagophore assembly site	3/768	17/18800	0.0301054	0.524188	0.505407	STX17/TRAPPC8/WDR45B	3
BP	GO:0042753	positive regulation of circadian rhythm	3/768	17/18800	0.0301054	0.524188	0.505407	ARNTL/RORA/RORC	3
BP	GO:0048875	chemical homeostasis within a tissue	3/768	17/18800	0.0301054	0.524188	0.505407	VEGFA/RCN3/KDR	3
BP	GO:0070932	histone H3 deacetylation	3/768	17/18800	0.0301054	0.524188	0.505407	PER1/HDAC9/PER2	3
BP	GO:0002028	regulation of sodium ion transport	8/768	90/18800	0.0307022	0.530873	0.511853	ATP1A1/STOM/DLG1/NETO2/CAV3/AHCYL1/PER1/FGF13	8
BP	GO:0030218	erythrocyte differentiation	10/768	124/18800	0.0307135	0.530873	0.511853	VEGFA/HMGB2/ALAS2/SFXN1/GATA1/ACIN1/ZBTB7A/IKZF1/THRA/ZFPM1	10
BP	GO:0001894	tissue homeostasis	18/768	272/18800	0.0308611	0.531484	0.512441	PDK4/VEGFA/PECAM1/TJP2/EXT1/CST4/GPR137B/GATA1/RCN3/KDR/S1PR1/MFSD2A/IL6/IL20RA/GCNT2/RAC3/ANGPT1/PRKCA	18
BP	GO:0070372	regulation of ERK1 and ERK2 cascade	20/768	311/18800	0.030976	0.53153	0.512486	ACTA2/TEK/NRP1/TIMP3/FLCN/FRS2/PTPRC/FERMT2/DLG1/TGFB1/KDR/SCIMP/CCL24/GCNT2/HAND2/MARCO/SPRY1/ANGPT1/TNFAIP8L3/PRKCA	20
BP	GO:0006073	cellular glucan metabolic process	7/768	74/18800	0.0312314	0.532057	0.512994	PRKAG2/IRS2/PYGB/SORBS1/EPM2AIP1/PPP1CA/PER2	7
BP	GO:0044042	glucan metabolic process	7/768	74/18800	0.0312314	0.532057	0.512994	PRKAG2/IRS2/PYGB/SORBS1/EPM2AIP1/PPP1CA/PER2	7
BP	GO:0030099	myeloid cell differentiation	24/768	391/18800	0.0315589	0.535709	0.516516	VEGFA/ACTN1/FOS/HMGB2/IFI16/ALAS2/SFXN1/GPR137B/RASGRP4/GATA1/MYH9/SRP54/TGFB1/ACIN1/CSF3R/ITPKB/ZBTB7A/IL20/IKZF1/THRA/TRIB1/ZFPM1/PRKCA/KLF10	24
BP	GO:0016055	Wnt signaling pathway	27/768	452/18800	0.0318616	0.538916	0.519608	ARNTL/CMAHP/EXT1/ATP6AP2/FERMT2/TGFB1/UBR5/ITGA3/SALL1/APC2/FZD9/ARL6/KREMEN2/ROR1/PPP1CA/CTHRC1/NOTUM/TNKS2/PYGO2/RAC3/PLEKHA4/APCDD1/TLE2/FZD1/GPC4/TMEM88/RSPO3	27
BP	GO:0043491	protein kinase B signaling	15/768	216/18800	0.0321008	0.539667	0.520331	TEK/FLCN/SESN3/FERMT2/RCN3/DLG1/TGFB1/KDR/OSBPL8/NTS/MERTK/GCNT2/CAV3/ANGPT1/TNFAIP8L3	15
BP	GO:0001945	lymph vessel development	4/768	30/18800	0.0325788	0.539667	0.520331	VEGFA/EFNB2/KDR/PPP3CB	4
BP	GO:0036258	multivesicular body assembly	4/768	30/18800	0.0325788	0.539667	0.520331	CHMP1B/VPS36/MVB12A/VPS37D	4
BP	GO:0051123	RNA polymerase II preinitiation complex assembly	4/768	30/18800	0.0325788	0.539667	0.520331	TBP/PSMC6/THRA/TAF8	4
BP	GO:0090140	regulation of mitochondrial fission	4/768	30/18800	0.0325788	0.539667	0.520331	KDR/DDHD1/RALA/PGAM5	4
BP	GO:0010828	positive regulation of glucose transmembrane transport	5/768	44/18800	0.0327575	0.539667	0.520331	NR4A3/IRS2/CREBL2/SORBS1/OSBPL8	5
BP	GO:0035065	regulation of histone acetylation	6/768	59/18800	0.0327999	0.539667	0.520331	PPARGC1A/FLCN/KAT2A/SDR16C5/PYGO2/ARID5A	6
BP	GO:0198738	cell-cell signaling by wnt	27/768	454/18800	0.0333974	0.539667	0.520331	ARNTL/CMAHP/EXT1/ATP6AP2/FERMT2/TGFB1/UBR5/ITGA3/SALL1/APC2/FZD9/ARL6/KREMEN2/ROR1/PPP1CA/CTHRC1/NOTUM/TNKS2/PYGO2/RAC3/PLEKHA4/APCDD1/TLE2/FZD1/GPC4/TMEM88/RSPO3	27
BP	GO:0003231	cardiac ventricle development	10/768	126/18800	0.0337676	0.539667	0.520331	GREB1L/FRS2/TGFB1/SALL1/PRDM1/HAND2/TBX5/FZD1/ZFPM1/HES1	10
BP	GO:0051028	mRNA transport	10/768	126/18800	0.0337676	0.539667	0.520331	XPO1/MYO1C/G3BP2/THOC1/SRSF7/RANBP17/ALKBH5/CHTOP/NXF5/PEG10	10
BP	GO:0030509	BMP signaling pathway	12/768	162/18800	0.0340689	0.539667	0.520331	CRIM1/EXT1/TGFB1/KDR/LEMD3/ITGA3/ATF2/TOB1/FZD1/NEO1/RGMA/HES1	12
BP	GO:0031032	actomyosin structure organization	14/768	199/18800	0.0341755	0.539667	0.520331	TRPM7/NRP1/RGCC/CNN2/FERMT2/AKAP13/MYH9/SORBS1/S1PR1/EVL/APOA1/MYPN/CAV3/TESK1	14
BP	GO:0071216	cellular response to biotic stimulus	17/768	256/18800	0.0342032	0.539667	0.520331	EFNB2/HMGB2/GATA1/TGFB1/MRC1/SCIMP/LILRB2/CXCL8/IL6/IL36B/KMO/EME1/MYD88/AICDA/ARID5A/TRIB1/PRKCA	17
BP	GO:0007044	cell-substrate junction assembly	8/768	92/18800	0.0343821	0.539667	0.520331	VEGFA/TEK/ACTN1/NRP1/FERMT2/SORBS1/KDR/CTTN	8
BP	GO:0015931	nucleobase-containing compound transport	15/768	218/18800	0.0344107	0.539667	0.520331	XPO1/MYO1C/ABCC5/SLC25A32/G3BP2/THOC1/SRSF7/RANBP17/NUP62CL/ALKBH5/CHTOP/NXF5/SLC35D1/SLC25A24/PEG10	15
BP	GO:0030299	intestinal cholesterol absorption	3/768	18/18800	0.035057	0.539667	0.520331	CYP8B1/APOA1/ABCG8	3
BP	GO:0033151	V(D)J recombination	3/768	18/18800	0.035057	0.539667	0.520331	CYREN/HMGB2/XRCC4	3
BP	GO:0097284	hepatocyte apoptotic process	3/768	18/18800	0.035057	0.539667	0.520331	BCL2L1/GSN/ATF2	3
BP	GO:2000136	regulation of cell proliferation involved in heart morphogenesis	3/768	18/18800	0.035057	0.539667	0.520331	HAND2/TBX5/HES1	3
BP	GO:0016447	somatic recombination of immunoglobulin gene segments	6/768	60/18800	0.035235	0.539667	0.520331	CYREN/PTPRC/THOC1/TGFB1/XRCC4/AICDA	6
BP	GO:0006024	glycosaminoglycan biosynthetic process	7/768	76/18800	0.0354194	0.539667	0.520331	EXT1/ABCC5/TGFB1/CLTC/GCNT2/CHSY3/ANGPT1	7
BP	GO:0061333	renal tubule morphogenesis	7/768	76/18800	0.0354194	0.539667	0.520331	VEGFA/GREB1L/COL4A1/DLG1/SALL1/KIF26B/HES1	7
BP	GO:0099173	postsynapse organization	12/768	163/18800	0.0354712	0.539667	0.520331	ACTN1/NRP1/PRNP/DLG1/LILRB2/ABI3/ZDHHC12/CTTN/ACTBL2/ITGA3/GAP43/FZD9	12
BP	GO:0032620	interleukin-17 production	5/768	45/18800	0.035659	0.539667	0.520331	PRNP/TGFB1/IL6/MYD88/ARID5A	5
BP	GO:0032660	regulation of interleukin-17 production	5/768	45/18800	0.035659	0.539667	0.520331	PRNP/TGFB1/IL6/MYD88/ARID5A	5
BP	GO:0051180	vitamin transport	5/768	45/18800	0.035659	0.539667	0.520331	SLC19A2/ABCC5/SLC25A32/AFM/APOA1	5
BP	GO:0015748	organophosphate ester transport	11/768	145/18800	0.0356601	0.539667	0.520331	PITPNC1/PITPNB/ABCC5/SLC25A32/OSBPL8/MFSD2A/PRELID1/APOA1/ABCG8/TNFAIP8L3/SLC25A24	11
BP	GO:1902903	regulation of supramolecular fiber organization	23/768	376/18800	0.0359272	0.539667	0.520331	NRP1/RGCC/MAP1B/TRIM27/GSN/FERMT2/AKAP13/DLG1/S1PR1/SH3BP1/CTTN/EVL/APC2/CCL24/APOA1/PFDN6/CAV3/PRUNE1/MLST8/TESK1/KANK3/FGF13/ARHGAP18	23
BP	GO:0002062	chondrocyte differentiation	9/768	110/18800	0.0361798	0.539667	0.520331	EXT1/OSR2/LOXL2/TGFBI/TGFB1/SERPINH1/MBOAT2/ATF2/ARID5A	9
BP	GO:0000002	mitochondrial genome maintenance	4/768	31/18800	0.0362361	0.539667	0.520331	PPARGC1A/FLCN/POLG/TOP3A	4
BP	GO:0005979	regulation of glycogen biosynthetic process	4/768	31/18800	0.0362361	0.539667	0.520331	IRS2/SORBS1/EPM2AIP1/PPP1CA	4
BP	GO:0010962	regulation of glucan biosynthetic process	4/768	31/18800	0.0362361	0.539667	0.520331	IRS2/SORBS1/EPM2AIP1/PPP1CA	4
BP	GO:0035767	endothelial cell chemotaxis	4/768	31/18800	0.0362361	0.539667	0.520331	VEGFA/NRP1/KDR/SMOC2	4
BP	GO:0036257	multivesicular body organization	4/768	31/18800	0.0362361	0.539667	0.520331	CHMP1B/VPS36/MVB12A/VPS37D	4
BP	GO:0048384	retinoic acid receptor signaling pathway	4/768	31/18800	0.0362361	0.539667	0.520331	DHRS3/CTBP2/SNW1/ASXL1	4
BP	GO:0061384	heart trabecula morphogenesis	4/768	31/18800	0.0362361	0.539667	0.520331	TEK/FHL2/S1PR1/CAV3	4
BP	GO:0090162	establishment of epithelial cell polarity	4/768	31/18800	0.0362361	0.539667	0.520331	MSN/SIPA1L3/SH3BP1/HES1	4
BP	GO:0097106	postsynaptic density organization	4/768	31/18800	0.0362361	0.539667	0.520331	DLG1/LILRB2/ABI3/ZDHHC12	4
BP	GO:0048511	rhythmic process	19/768	297/18800	0.0364274	0.540815	0.521439	PPARGC1A/NFIL3/ARNTL/AHR/METTL3/RORA/RORC/C3orf70/NOCT/PPP1CA/DBP/PER1/NR1D2/BHLHE41/SGPL1/PER2/PER3/KLF10/CIART	19
BP	GO:0070374	positive regulation of ERK1 and ERK2 cascade	15/768	220/18800	0.0368391	0.545218	0.525684	ACTA2/TEK/NRP1/PTPRC/FERMT2/TGFB1/KDR/SCIMP/CCL24/GCNT2/HAND2/MARCO/ANGPT1/TNFAIP8L3/PRKCA	15
BP	GO:1990266	neutrophil migration	10/768	128/18800	0.0370278	0.546304	0.526731	IL1R1/PECAM1/S100A9/C3AR1/SRP54/CSF3R/CXCL8/CCL24/MYD88/CD177	10
BP	GO:0045766	positive regulation of angiogenesis	13/768	183/18800	0.0376699	0.546459	0.52688	HMOX1/VEGFA/TEK/NRP1/BTG1/RAMP2/C3AR1/KDR/CXCL8/CCL24/SMOC2/GAB1/PRKCA	13
BP	GO:1904018	positive regulation of vasculature development	13/768	183/18800	0.0376699	0.546459	0.52688	HMOX1/VEGFA/TEK/NRP1/BTG1/RAMP2/C3AR1/KDR/CXCL8/CCL24/SMOC2/GAB1/PRKCA	13
BP	GO:0032233	positive regulation of actin filament bundle assembly	6/768	61/18800	0.0377835	0.546459	0.52688	NRP1/RGCC/FERMT2/EVL/APOA1/TESK1	6
BP	GO:0010631	epithelial cell migration	22/768	358/18800	0.0378914	0.546459	0.52688	HMOX1/VEGFA/TEK/NRP1/EFNB2/RGCC/LOXL2/MIR196A1/MYH9/TGFB1/KDR/SH3BP1/EVL/PIK3C2A/ITGA3/APOA1/ANGPT1/SMOC2/TESK1/PRSS3/HDAC9/PRKCA	22
BP	GO:0071347	cellular response to interleukin-1	9/768	111/18800	0.038009	0.546459	0.52688	IL1R1/RORA/CXCL8/IL6/KMO/CCL24/MYD88/PCK1/HES1	9
BP	GO:0072009	nephron epithelium development	9/768	111/18800	0.038009	0.546459	0.52688	VEGFA/PECAM1/EXT1/GREB1L/DLG1/ASXL1/SALL1/KIF26B/HES1	9
BP	GO:0001657	ureteric bud development	8/768	94/18800	0.0383499	0.546459	0.52688	VEGFA/GREB1L/DLG1/SALL1/KIF26B/SPRY1/EPCAM/HES1	8
BP	GO:0002042	cell migration involved in sprouting angiogenesis	8/768	94/18800	0.0383499	0.546459	0.52688	HMOX1/VEGFA/NRP1/EFNB2/MIR196A1/KDR/PIK3C2A/HDAC9	8
BP	GO:1904035	regulation of epithelial cell apoptotic process	8/768	94/18800	0.0383499	0.546459	0.52688	HMOX1/TEK/RGCC/GSN/RAMP2/KDR/IL6/ANGPT1	8
BP	GO:0005978	glycogen biosynthetic process	5/768	46/18800	0.038714	0.546459	0.52688	IRS2/SORBS1/EPM2AIP1/PPP1CA/PER2	5
BP	GO:0009250	glucan biosynthetic process	5/768	46/18800	0.038714	0.546459	0.52688	IRS2/SORBS1/EPM2AIP1/PPP1CA/PER2	5
BP	GO:1900744	regulation of p38MAPK cascade	5/768	46/18800	0.038714	0.546459	0.52688	VEGFA/DLG1/HAND2/CAV3/PER1	5
BP	GO:0005996	monosaccharide metabolic process	17/768	261/18800	0.0399248	0.546459	0.52688	PPARGC1A/PDK4/PFKFB2/IRS2/KAT2A/CLK2/SORBS1/MAN2C1/RORA/RORC/EPM2AIP1/UXS1/PPP1CA/MIDN/PCK1/FOXK2/PER2	17
BP	GO:0010827	regulation of glucose transmembrane transport	7/768	78/18800	0.0399629	0.546459	0.52688	NR4A3/PRKAG2/IRS2/CREBL2/SORBS1/OSBPL8/STXBP4	7
BP	GO:0090049	regulation of cell migration involved in sprouting angiogenesis	7/768	78/18800	0.0399629	0.546459	0.52688	HMOX1/VEGFA/NRP1/MIR196A1/KDR/PIK3C2A/HDAC9	7
BP	GO:0032509	endosome transport via multivesicular body sorting pathway	4/768	32/18800	0.0401204	0.546459	0.52688	CHMP1B/LEPROTL1/VPS36/MVB12A	4
BP	GO:0060914	heart formation	4/768	32/18800	0.0401204	0.546459	0.52688	EXT1/HAND2/TBX5/HES1	4
BP	GO:0006491	N-glycan processing	3/768	19/18800	0.0404007	0.546459	0.52688	GANAB/ST8SIA4/ST8SIA1	3
BP	GO:0032930	positive regulation of superoxide anion generation	3/768	19/18800	0.0404007	0.546459	0.52688	GNAI3/TGFB1/CD177	3
BP	GO:0035461	vitamin transmembrane transport	3/768	19/18800	0.0404007	0.546459	0.52688	SLC19A2/ABCC5/SLC25A32	3
BP	GO:0035743	CD4-positive, alpha-beta T cell cytokine production	3/768	19/18800	0.0404007	0.546459	0.52688	IL1R1/IL6/ARID5A	3
BP	GO:0061298	retina vasculature development in camera-type eye	3/768	19/18800	0.0404007	0.546459	0.52688	NRP1/CLIC4/COL4A1	3
BP	GO:0061323	cell proliferation involved in heart morphogenesis	3/768	19/18800	0.0404007	0.546459	0.52688	HAND2/TBX5/HES1	3
BP	GO:0071800	podosome assembly	3/768	19/18800	0.0404007	0.546459	0.52688	MSN/GSN/KIF9	3
BP	GO:1902774	late endosome to lysosome transport	3/768	19/18800	0.0404007	0.546459	0.52688	CHMP1B/VPS39/ARL8B	3
BP	GO:0019318	hexose metabolic process	16/768	242/18800	0.0404081	0.546459	0.52688	PPARGC1A/PDK4/PFKFB2/IRS2/KAT2A/CLK2/SORBS1/MAN2C1/RORA/RORC/EPM2AIP1/PPP1CA/MIDN/PCK1/FOXK2/PER2	16
BP	GO:0048661	positive regulation of smooth muscle cell proliferation	8/768	95/18800	0.0404441	0.546459	0.52688	NR4A3/HMOX1/GNAI3/FRS2/TGFB1/S1PR1/IL6/MYD88	8
BP	GO:0072163	mesonephric epithelium development	8/768	95/18800	0.0404441	0.546459	0.52688	VEGFA/GREB1L/DLG1/SALL1/KIF26B/SPRY1/EPCAM/HES1	8
BP	GO:0072164	mesonephric tubule development	8/768	95/18800	0.0404441	0.546459	0.52688	VEGFA/GREB1L/DLG1/SALL1/KIF26B/SPRY1/EPCAM/HES1	8
BP	GO:0030168	platelet activation	10/768	130/18800	0.0404998	0.546459	0.52688	CD9/CLIC1/GATA1/MYH9/GNA13/DGKG/IL6/MERTK/GP9/PRKCA	10
BP	GO:0090132	epithelium migration	22/768	361/18800	0.0409176	0.550528	0.530804	HMOX1/VEGFA/TEK/NRP1/EFNB2/RGCC/LOXL2/MIR196A1/MYH9/TGFB1/KDR/SH3BP1/EVL/PIK3C2A/ITGA3/APOA1/ANGPT1/SMOC2/TESK1/PRSS3/HDAC9/PRKCA	22
BP	GO:0016573	histone acetylation	12/768	167/18800	0.0414905	0.555866	0.53595	PPARGC1A/MSL3P1/FLCN/KAT2A/NCOA1/SDR16C5/ATF2/GTF3C4/PYGO2/POLE3/ARID5A/PER1	12
BP	GO:0031623	receptor internalization	9/768	113/18800	0.0418541	0.555866	0.53595	VEGFA/EFNB2/CD9/RAMP2/CLTC/CXCL8/GSG1L/CAV3/ANGPT1	9
BP	GO:0032964	collagen biosynthetic process	5/768	47/18800	0.0419239	0.555866	0.53595	RGCC/RCN3/TGFB1/SERPINH1/IL6	5
BP	GO:0120163	negative regulation of cold-induced thermogenesis	5/768	47/18800	0.0419239	0.555866	0.53595	ACOT11/ARNTL/FLCN/CIDEA/PGAM5	5
BP	GO:0002040	sprouting angiogenesis	13/768	186/18800	0.0420386	0.555866	0.53595	HMOX1/VEGFA/TEK/NRP1/EFNB2/LOXL2/MIR196A1/RAMP2/KDR/PIK3C2A/ANGPT1/HDAC9/RSPO3	13
BP	GO:0062012	regulation of small molecule metabolic process	21/768	342/18800	0.0420891	0.555866	0.53595	PPARGC1A/NR4A3/PDK4/PRKAG2/PFKFB2/FLCN/IRS2/KAT2A/CLK2/SORBS1/RORA/RORC/EPM2AIP1/MFSD2A/MBTPS2/APOA1/RDH10/ZBTB7A/PPP1CA/MIDN/FOXK2	21
BP	GO:0034637	cellular carbohydrate biosynthetic process	7/768	79/18800	0.0423707	0.555866	0.53595	EXT1/IRS2/SORBS1/EPM2AIP1/PPP1CA/PCK1/PER2	7
BP	GO:0046323	glucose import	7/768	79/18800	0.0423707	0.555866	0.53595	PRKAG2/IRS2/CREBL2/SORBS1/OSBPL8/SLC2A4/ZDHHC7	7
BP	GO:0048844	artery morphogenesis	7/768	79/18800	0.0423707	0.555866	0.53595	VEGFA/NRP1/EFNB2/ZMIZ1/PRDM1/HAND2/HES1	7
BP	GO:0051153	regulation of striated muscle cell differentiation	8/768	96/18800	0.0426131	0.555966	0.536046	EFNB2/FRS2/KAT2A/TGFB1/CAV3/MYOG/HDAC9/BHLHE41	8
BP	GO:1902414	protein localization to cell junction	8/768	96/18800	0.0426131	0.555966	0.536046	PECAM1/TJP2/FERMT2/DLG1/ZDHHC12/STX3/ZDHHC7/GPC4	8
BP	GO:0060675	ureteric bud morphogenesis	6/768	63/18800	0.0432256	0.562266	0.542121	VEGFA/GREB1L/DLG1/SALL1/KIF26B/HES1	6
BP	GO:0043434	response to peptide hormone	24/768	404/18800	0.0434433	0.562266	0.542121	NR4A3/PDK4/MAP1B/BTG1/LPIN1/MYO1C/IRS2/SESN3/LEPROTL1/NCOA5/SORBS1/OSBPL8/EPM2AIP1/PIK3C2A/STXBP4/PIP4K2B/MEN1/SLC2A4/PCK1/ZDHHC7/YWHAG/AHCYL1/HDAC9/GAB1	24
BP	GO:0046578	regulation of Ras protein signal transduction	13/768	187/18800	0.0435708	0.562266	0.542121	NRP1/CCDC125/FLCN/RASGRP4/PSD3/AKAP13/SH3BP1/PSD2/ITPKB/ITGA3/APOA1/RALGPS1/SPRY1	13
BP	GO:0051896	regulation of protein kinase B signaling	13/768	187/18800	0.0435708	0.562266	0.542121	TEK/FLCN/SESN3/FERMT2/RCN3/DLG1/TGFB1/OSBPL8/NTS/GCNT2/CAV3/ANGPT1/TNFAIP8L3	13
BP	GO:0009648	photoperiodism	4/768	33/18800	0.044232	0.567456	0.547125	PPP1CA/PER1/PER2/PER3	4
BP	GO:0044264	cellular polysaccharide metabolic process	8/768	97/18800	0.0448576	0.567456	0.547125	PRKAG2/EXT1/IRS2/PYGB/SORBS1/EPM2AIP1/PPP1CA/PER2	8
BP	GO:0001570	vasculogenesis	7/768	80/18800	0.0448705	0.567456	0.547125	VEGFA/RAMP2/ZMIZ1/TGFB1/KDR/TBX5/SGPL1	7
BP	GO:0002200	somatic diversification of immune receptors	7/768	80/18800	0.0448705	0.567456	0.547125	CYREN/HMGB2/PTPRC/THOC1/TGFB1/XRCC4/AICDA	7
BP	GO:0006023	aminoglycan biosynthetic process	7/768	80/18800	0.0448705	0.567456	0.547125	EXT1/ABCC5/TGFB1/CLTC/GCNT2/CHSY3/ANGPT1	7
BP	GO:0010761	fibroblast migration	5/768	48/18800	0.0452895	0.567456	0.547125	ACTA2/ARID5B/TGFB1/ZFAND5/SGPL1	5
BP	GO:0048483	autonomic nervous system development	5/768	48/18800	0.0452895	0.567456	0.547125	NRP1/VCAM1/HAND2/TLX2/HES1	5
BP	GO:0061028	establishment of endothelial barrier	5/768	48/18800	0.0452895	0.567456	0.547125	MSN/VEGFA/PECAM1/TJP2/MYD88	5
BP	GO:0008360	regulation of cell shape	11/768	151/18800	0.0456479	0.567456	0.547125	MSN/VEGFA/PALMD/FERMT2/MYH9/DLG1/KDR/GNA13/CCL24/RAC3/ARHGAP18	11
BP	GO:0045580	regulation of T cell differentiation	11/768	151/18800	0.0456479	0.567456	0.547125	METTL3/PTPRC/ZMIZ1/KAT2A/LILRB2/ITPKB/PRELID1/IL36B/MYB/PRDM1/PCK1	11
BP	GO:0046916	cellular transition metal ion homeostasis	9/768	115/18800	0.0459531	0.567456	0.547125	HMOX1/S100A9/SCO2/MT1M/ALAS2/ANKRD9/SCO1/PRNP/TMEM199	9
BP	GO:0003158	endothelium development	10/768	133/18800	0.0461159	0.567456	0.547125	MSN/VEGFA/NRP1/CLIC4/PECAM1/TJP2/BTG1/KDR/S1PR1/MYD88	10
BP	GO:0001885	endothelial cell development	6/768	64/18800	0.0461213	0.567456	0.547125	MSN/VEGFA/CLIC4/PECAM1/TJP2/MYD88	6
BP	GO:0072171	mesonephric tubule morphogenesis	6/768	64/18800	0.0461213	0.567456	0.547125	VEGFA/GREB1L/DLG1/SALL1/KIF26B/HES1	6
BP	GO:0039535	regulation of RIG-I signaling pathway	3/768	20/18800	0.0461298	0.567456	0.547125	RNF125/ANKRD17/SEC14L1	3
BP	GO:0097062	dendritic spine maintenance	3/768	20/18800	0.0461298	0.567456	0.547125	PRNP/CTTN/ITGA3	3
BP	GO:0098698	postsynaptic specialization assembly	3/768	20/18800	0.0461298	0.567456	0.547125	ABI3/ZDHHC12/GAP43	3
BP	GO:1904263	positive regulation of TORC1 signaling	3/768	20/18800	0.0461298	0.567456	0.547125	FLCN/GPR137B/SIK3	3
BP	GO:0007599	hemostasis	15/768	227/18800	0.0463117	0.568218	0.547859	CD9/CLIC1/ENTPD1/HPS4/GATA1/MYH9/GNA13/DGKG/IL6/MERTK/NFE2/VTN/ITPK1/GP9/PRKCA	15
BP	GO:0048660	regulation of smooth muscle cell proliferation	12/768	170/18800	0.0464488	0.568428	0.548062	PPARGC1A/NR4A3/HMOX1/CDKN1A/GNAI3/FRS2/TGFB1/GNA13/S1PR1/IL6/MYD88/TRIB1	12
BP	GO:0044403	biological process involved in symbiotic interaction	18/768	286/18800	0.0466527	0.569452	0.549049	CHMP1B/NRP1/EFNB2/TRIM27/BCL2L1/STOM/WWP2/GSN/XPR1/SNW1/THOC1/MRC1/CXCL8/TRIML2/MYD88/SAP30/ARL8B/TFAP4	18
BP	GO:0150115	cell-substrate junction organization	8/768	98/18800	0.0471783	0.574387	0.553808	VEGFA/TEK/ACTN1/NRP1/FERMT2/SORBS1/KDR/CTTN	8
BP	GO:0009649	entrainment of circadian clock	4/768	34/18800	0.0485706	0.586813	0.565788	PPP1CA/PER1/PER2/PER3	4
BP	GO:0043162	ubiquitin-dependent protein catabolic process via the multivesicular body sorting pathway	4/768	34/18800	0.0485706	0.586813	0.565788	CHMP1B/VPS36/MVB12A/VPS37D	4
BP	GO:2000352	negative regulation of endothelial cell apoptotic process	4/768	34/18800	0.0485706	0.586813	0.565788	TEK/RAMP2/KDR/ANGPT1	4
BP	GO:0016126	sterol biosynthetic process	6/768	65/18800	0.0491347	0.588904	0.567804	PRKAG2/LSS/ACLY/MBTPS2/APOA1/NSDHL	6
BP	GO:0072577	endothelial cell apoptotic process	6/768	65/18800	0.0491347	0.588904	0.567804	TEK/RGCC/RAMP2/KDR/COL4A3/ANGPT1	6
BP	GO:0045834	positive regulation of lipid metabolic process	11/768	153/18800	0.0493636	0.588904	0.567804	PPARGC1A/NR4A3/TEK/IRS2/CREBL2/TGFB1/SORBS1/MFSD2A/APOA1/RDH10/TNFAIP8L3	11
BP	GO:0006913	nucleocytoplasmic transport	19/768	308/18800	0.0493655	0.588904	0.567804	XPO1/CDKN1A/PTTG1IP/THOC1/AKAP13/TGFB1/IPO8/RANBP17/UBR5/NUP62CL/ATF2/ALKBH5/CHTOP/HTATIP2/NXF5/AHCYL1/FAM53A/ANGPT1/XPO7	19
BP	GO:0051169	nuclear transport	19/768	308/18800	0.0493655	0.588904	0.567804	XPO1/CDKN1A/PTTG1IP/THOC1/AKAP13/TGFB1/IPO8/RANBP17/UBR5/NUP62CL/ATF2/ALKBH5/CHTOP/HTATIP2/NXF5/AHCYL1/FAM53A/ANGPT1/XPO7	19
BP	GO:0002573	myeloid leukocyte differentiation	14/768	210/18800	0.0498379	0.591767	0.570565	VEGFA/FOS/IFI16/GPR137B/GATA1/MYH9/SRP54/TGFB1/ACIN1/IL20/TRIB1/ZFPM1/PRKCA/KLF10	14
CC	GO:0032432	actin filament bundle	12/814	78/19594	8.49361e-05	0.0205608	0.0198779	ACTA2/FLNB/TEK/ACTN1/PLS3/CNN2/TLNRD1/SIPA1L3/FERMT2/MYH9/SORBS1/ROR1	12
CC	GO:0001725	stress fiber	11/814	69/19594	0.000119772	0.0205608	0.0198779	ACTA2/FLNB/TEK/ACTN1/CNN2/TLNRD1/SIPA1L3/FERMT2/MYH9/SORBS1/ROR1	11
CC	GO:0097517	contractile actin filament bundle	11/814	69/19594	0.000119772	0.0205608	0.0198779	ACTA2/FLNB/TEK/ACTN1/CNN2/TLNRD1/SIPA1L3/FERMT2/MYH9/SORBS1/ROR1	11
CC	GO:0005884	actin filament	14/814	113/19594	0.000246599	0.023887	0.0230936	TEK/ACTN1/MYO1B/PLS3/MYO1C/AIF1L/SPECC1/CTTN/ACTBL2/APC2/KEAP1/EHBP1L1/RAC3/PSTPIP1	14
CC	GO:0015629	actin cytoskeleton	38/814	499/19594	0.000253981	0.023887	0.0230936	ACTA2/FLNB/CALD1/TEK/ACTN1/ACTG2/MYO1B/CLIC4/PLS3/MYO1C/CNN2/TLNRD1/VCAM1/GSN/SIPA1L3/FERMT2/NCOA5/AIF1L/AKAP13/MYH9/CORIN/SORBS1/FOXA3/SPECC1/CTTN/ACTBL2/APC2/FSCN2/ACTL8/KEAP1/ROR1/KIF9/EHBP1L1/KPTN/RAC3/PSTPIP1/NPM3/ACTR1A	38
CC	GO:0098858	actin-based cell projection	21/814	217/19594	0.000292001	0.023887	0.0230936	ACTA2/MSN/TEK/ACTG2/MYO1B/CLIC4/MYO1C/VCAM1/TGFB1/SCIMP/DPEP1/ITGA3/GAP43/FZD9/FSCN2/PDZD7/TTYH1/KPTN/ANGPT1/CNP/FGF13	21
CC	GO:0042641	actomyosin	11/814	77/19594	0.000324678	0.023887	0.0230936	ACTA2/FLNB/TEK/ACTN1/CNN2/TLNRD1/SIPA1L3/FERMT2/MYH9/SORBS1/ROR1	11
CC	GO:0031252	cell leading edge	31/814	416/19594	0.00128985	0.0805975	0.0779205	ACTA2/TRPM7/ACTN1/ACTG2/ATP6AP2/MYO1C/JMY/PSD3/GSN/FERMT2/AIF1L/AAK1/MYH9/SCIMP/KSR1/ABI3/SH3BP1/CTTN/PSD2/EVL/STX3/APC2/PLEK2/OPRD1/KPTN/RAC3/ARHGEF4/PSTPIP1/TESK1/CD177/ARHGAP18	31
CC	GO:0001931	uropod	4/814	13/19594	0.001565	0.0805975	0.0779205	MSN/MYH9/SCIMP/PSTPIP1	4
CC	GO:0031254	cell trailing edge	4/814	13/19594	0.001565	0.0805975	0.0779205	MSN/MYH9/SCIMP/PSTPIP1	4
CC	GO:0016363	nuclear matrix	12/814	109/19594	0.00190069	0.086159	0.0832973	CLIC4/RUNX1T1/UHRF1/SNW1/THOC1/SORBS1/KIF4A/CAD/MYB/MEN1/GFI1B/HES1	12
CC	GO:0005667	transcription regulator complex	34/814	483/19594	0.00200759	0.086159	0.0832973	NR4A3/NFIL3/FOS/ARNTL/AHR/FOSL2/NR5A2/TBP/CTBP2/TBPL1/GATA1/KAT2A/NCOA1/MED18/CEBPZ/NFE2/SDR16C5/MEN1/ATF2/GFI1B/GTF3C4/HAND2/MED22/ZNF541/PYGO2/ARID5A/TLE2/MYOG/GTF2F1/DBP/TFAP4/TAF8/HDAC9/ZFPM1	34
CC	GO:0005869	dynactin complex	4/814	16/19594	0.00360655	0.142875	0.138129	ACTA2/ACTG2/ACTL8/ACTR1A	4
CC	GO:0005902	microvillus	10/814	90/19594	0.00412473	0.145869	0.141024	MSN/TEK/MYO1B/CLIC4/MYO1C/VCAM1/TGFB1/DPEP1/ANGPT1/CNP	10
CC	GO:0030175	filopodium	11/814	105/19594	0.00424861	0.145869	0.141024	ACTA2/MSN/ACTG2/MYO1B/VCAM1/SCIMP/ITGA3/GAP43/FZD9/TTYH1/FGF13	11
CC	GO:0005925	focal adhesion	29/814	419/19594	0.00522776	0.153856	0.148746	FLNB/MSN/TEK/ACTN1/NRP1/EFNB2/CD9/FHL2/CNN2/PTPRC/YWHAQ/GSN/MPZL1/FERMT2/AIF1L/MYH9/SORBS1/GNA13/CLTC/CTTN/EVL/ITGA3/RALA/CAV3/YWHAG/PRUNE1/TLE2/FZD1/MAP2K2	29
CC	GO:0042470	melanosome	11/814	109/19594	0.00563959	0.153856	0.148746	ATP1A1/ANXA2P2/GANAB/STOM/HPS4/GNA13/CLTC/PDIA4/STX3/SYPL1/CNP	11
CC	GO:0048770	pigment granule	11/814	109/19594	0.00563959	0.153856	0.148746	ATP1A1/ANXA2P2/GANAB/STOM/HPS4/GNA13/CLTC/PDIA4/STX3/SYPL1/CNP	11
CC	GO:0031527	filopodium membrane	4/814	18/19594	0.00567625	0.153856	0.148746	ITGA3/GAP43/FZD9/TTYH1	4
CC	GO:0034399	nuclear periphery	12/814	127/19594	0.00664685	0.170821	0.165147	CLIC4/RUNX1T1/UHRF1/SNW1/THOC1/SORBS1/KIF4A/CAD/MYB/MEN1/GFI1B/HES1	12
CC	GO:0030055	cell-substrate junction	29/814	428/19594	0.0069655	0.170821	0.165147	FLNB/MSN/TEK/ACTN1/NRP1/EFNB2/CD9/FHL2/CNN2/PTPRC/YWHAQ/GSN/MPZL1/FERMT2/AIF1L/MYH9/SORBS1/GNA13/CLTC/CTTN/EVL/ITGA3/RALA/CAV3/YWHAG/PRUNE1/TLE2/FZD1/MAP2K2	29
CC	GO:0090575	RNA polymerase II transcription regulator complex	18/814	230/19594	0.00768471	0.179892	0.173917	NFIL3/FOS/ARNTL/FOSL2/NR5A2/TBP/TBPL1/KAT2A/NCOA1/MED18/CEBPZ/NFE2/ATF2/MED22/PYGO2/GTF2F1/DBP/TAF8	18
CC	GO:0030027	lamellipodium	16/814	202/19594	0.0103584	0.231938	0.224234	ACTA2/ACTG2/GSN/FERMT2/ABI3/SH3BP1/CTTN/EVL/STX3/APC2/PLEK2/KPTN/RAC3/PSTPIP1/TESK1/CD177	16
CC	GO:0005912	adherens junction	14/814	172/19594	0.0127138	0.272816	0.263755	NDRG1/MSN/VEGFA/EFNB2/TJP2/FRS2/FERMT2/CCDC85A/MYH9/DLG1/SORBS1/SH3BP1/PPP1CA/TRIM29	14
CC	GO:0031253	cell projection membrane	23/814	339/19594	0.0148844	0.306618	0.296434	MSN/DHRS3/ATP6AP2/MYO1C/PSD3/FERMT2/AIF1L/DLG1/GNA13/SCIMP/KSR1/PSD2/DPEP1/ITGA3/GAP43/APC2/FZD9/PLEK2/OPRD1/TTYH1/PEX19/ARHGEF4/DRD5	23
CC	GO:0005911	cell-cell junction	31/814	497/19594	0.0163946	0.318142	0.307575	PMP22/NDRG1/MSN/VEGFA/TEK/ACTN1/EFNB2/CLIC4/PECAM1/TJP2/FLCN/CNN2/FRS2/SIPA1L3/FERMT2/CCDC85A/MYH9/DLG1/SORBS1/SH3BP1/STX3/CRB3/PPP1CA/CAV3/GJD2/TRIM29/VSIG10/EPCAM/FGF13/GAB1/MAP2K2	31
CC	GO:0005604	basement membrane	9/814	95/19594	0.0172014	0.318142	0.307575	ANXA2P2/TIMP3/COL4A1/LOXL2/TGFBI/DLG1/COL4A3/SMOC2/COL28A1	9
CC	GO:0045121	membrane raft	22/814	326/19594	0.0179235	0.318142	0.307575	HMOX1/ATP1A1/TEK/PECAM1/MYO1C/GNAI3/PTPRC/STOM/KCNMA1/PRNP/DLG1/SORBS1/KDR/SERPINH1/S1PR1/CD79A/OPRD1/SLC2A4/CAV3/ANGPT1/CD177/CD1A	22
CC	GO:0098857	membrane microdomain	22/814	327/19594	0.0184934	0.318142	0.307575	HMOX1/ATP1A1/TEK/PECAM1/MYO1C/GNAI3/PTPRC/STOM/KCNMA1/PRNP/DLG1/SORBS1/KDR/SERPINH1/S1PR1/CD79A/OPRD1/SLC2A4/CAV3/ANGPT1/CD177/CD1A	22
CC	GO:0000421	autophagosome membrane	6/814	51/19594	0.0185325	0.318142	0.307575	CHMP1B/ATP6AP2/JMY/GABARAPL1/STX17/MCOLN3	6
CC	GO:0005811	lipid droplet	9/814	100/19594	0.0232455	0.386175	0.373349	DHRS3/GIMAP2/LSS/METTL7A/SDR16C5/CIDEA/RDH10/NSDHL/RAB40C	9
CC	GO:0005903	brush border	9/814	102/19594	0.0260423	0.411918	0.398236	FLNB/ACTN1/MYO1B/MYO1C/CLIC1/MYH9/GNA13/PEX19/DRD5	9
CC	GO:0005581	collagen trimer	8/814	86/19594	0.0263947	0.411918	0.398236	COL4A1/CTHRC1/MARCO/COL4A3/COLEC12/C1QL3/COL28A1/C1QTNF9B	8
CC	GO:0036452	ESCRT complex	4/814	28/19594	0.0273871	0.414834	0.401055	CHMP1B/VPS36/MVB12A/VPS37D	4
CC	GO:0002102	podosome	4/814	29/19594	0.0307562	0.43718	0.422659	VCAM1/GSN/CTTN/KIF9	4
CC	GO:0031941	filamentous actin	4/814	29/19594	0.0307562	0.43718	0.422659	MYO1C/SPECC1/EHBP1L1/RAC3	4
CC	GO:0070821	tertiary granule membrane	7/814	73/19594	0.0316719	0.43718	0.422659	ATP6AP2/CD93/STOM/LILRB2/COPB1/TMC6/CD177	7
CC	GO:0098862	cluster of actin-based cell projections	12/814	158/19594	0.0322579	0.43718	0.422659	FLNB/ACTN1/MYO1B/MYO1C/CLIC1/MYH9/GNA13/FSCN2/PDZD7/PEX19/KPTN/DRD5	12
CC	GO:0031143	pseudopodium	3/814	18/19594	0.0365893	0.483167	0.467119	MSN/ACTN1/CNP	3
CC	GO:0042575	DNA polymerase complex	3/814	19/19594	0.0421454	0.542622	0.5246	POLG/REV3L/POLE3	3
CC	GO:0005776	autophagosome	9/814	112/19594	0.0436303	0.54804	0.529837	CHMP1B/NRBF2/ATP6AP2/JMY/GABARAPL1/STX17/PIP4K2B/MCOLN3/OSBPL7	9
CC	GO:0005741	mitochondrial outer membrane	14/814	205/19594	0.047404	0.581264	0.561957	HMOX1/TOMM34/LPIN1/BCL2L1/THG1L/VAT1/MIGA2/KMO/ATF2/PGAM5/APOO/TOMM22/CNP/TOMM40L	14
MF	GO:0003712	transcription coregulator activity	40/785	497/18410	9.32056e-05	0.0746577	0.0734853	PPARGC1A/VGLL2/ARID5B/ACTN1/HMGB2/FHL2/BTG1/TRIM27/LPIN1/RUNX1T1/NPAT/TFB2M/CTBP2/JMY/PSIP1/SNW1/MIER2/ZMIZ1/NCOA5/RERE/KAT2A/DPF2/ASXL1/NCOA1/PIAS1/BTAF1/MED18/CEBPZ/SDR16C5/MED22/ZNF541/URI1/HTATIP2/SAP30/ARID5A/TLE2/TOB1/HDAC9/ZFPM1/PER2	40
MF	GO:0070888	E-box binding	9/785	49/18410	0.000197165	0.0789646	0.0777246	ARNTL/AHR/HAND2/MYOG/TFAP4/PER1/BHLHE41/HES1/CIART	9
MF	GO:0003714	transcription corepressor activity	19/785	191/18410	0.000540588	0.144337	0.14207	FHL2/RUNX1T1/NPAT/CTBP2/SNW1/MIER2/NCOA5/RERE/DPF2/PIAS1/SDR16C5/ZNF541/URI1/SAP30/ARID5A/TLE2/TOB1/HDAC9/ZFPM1	19
MF	GO:0098918	structural constituent of synapse	5/785	19/18410	0.000982104	0.162053	0.159508	ACTN1/CTBP2/DLG1/ERC1/ACTBL2	5
MF	GO:0061629	RNA polymerase II-specific DNA-binding transcription factor binding	28/785	348/18410	0.00101157	0.162053	0.159508	PPARGC1A/NR4A3/DNAJA1/FOS/ARNTL/AHR/TBP/CTBP2/WWP2/SNW1/GATA1/GABARAPL1/ASXL1/NCOA1/SDR16C5/ATF2/GFI1B/KEAP1/HAND2/ZBTB7A/TBX5/ARID5A/MLX/HDAC9/TRIB1/ZFPM1/BHLHE41/HES1	28
MF	GO:0035091	phosphatidylinositol binding	23/785	273/18410	0.0015189	0.17248	0.169771	MYO1B/PITPNC1/PITPNB/ANXA2P2/GSN/PLEKHB2/FERMT2/ESYT2/NRGN/OSBPL8/PIK3C2A/DPEP1/GAP43/VPS36/PLEK2/SNX17/DENND1C/PHLDA1/AIDA/PLEKHA4/TNFAIP8L3/WDR45B/ZFYVE16	23
MF	GO:0046332	SMAD binding	10/785	78/18410	0.0017138	0.17248	0.169771	FOS/RGCC/SNW1/FERMT2/ZMIZ1/MEN1/RNF111/ZBTB7A/TOB1/PMEPA1	10
MF	GO:0009982	pseudouridine synthase activity	4/785	13/18410	0.00172264	0.17248	0.169771	PUS3/PUS1/PUSL1/TRUB2	4
MF	GO:0140297	DNA-binding transcription factor binding	34/785	470/18410	0.00194623	0.173215	0.170495	PPARGC1A/NR4A3/DNAJA1/FOS/ARNTL/AHR/HMGB2/FHL2/RUNX1T1/TBP/CTBP2/WWP2/SNW1/GATA1/KAT2A/GABARAPL1/ASXL1/NCOA1/PIAS1/SDR16C5/ATF2/GFI1B/KEAP1/HAND2/ZBTB7A/TBX5/ARID5A/MLX/PER1/HDAC9/TRIB1/ZFPM1/BHLHE41/HES1	34
MF	GO:0001221	transcription coregulator binding	12/785	108/18410	0.00217612	0.174307	0.17157	FOS/AHR/NR5A2/CTBP2/GATA1/RORA/HAND2/ZBTB7A/PER1/HES1/PER2/PER3	12
MF	GO:0001222	transcription corepressor binding	7/785	44/18410	0.00241055	0.175532	0.172775	CTBP2/RORA/ZBTB7A/PER1/HES1/PER2/PER3	7
MF	GO:0140104	molecular carrier activity	9/785	73/18410	0.00375707	0.250784	0.246846	XPO1/SCO2/EMC1/SCO1/COX18/RANBP17/PEX19/HBM/XPO7	9
MF	GO:0120013	lipid transfer activity	7/785	49/18410	0.00449714	0.277093	0.272742	PITPNC1/PITPNB/OSBPL8/PRELID1/APOA1/ABCG8/TNFAIP8L3	7
MF	GO:0016866	intramolecular transferase activity	5/785	27/18410	0.00514212	0.294203	0.289583	PUS3/LSS/PUS1/PUSL1/TRUB2	5
MF	GO:0004879	nuclear receptor activity	7/785	52/18410	0.00627554	0.311676	0.306781	NR4A3/AHR/NR5A2/RORA/RORC/THRA/NR1D2	7
MF	GO:0098531	ligand-activated transcription factor activity	7/785	52/18410	0.00627554	0.311676	0.306781	NR4A3/AHR/NR5A2/RORA/RORC/THRA/NR1D2	7
MF	GO:0008526	phosphatidylinositol transfer activity	3/785	10/18410	0.00740031	0.311676	0.306781	PITPNC1/PITPNB/TNFAIP8L3	3
MF	GO:0016812	hydrolase activity, acting on carbon-nitrogen (but not peptide) bonds, in cyclic amides	3/785	10/18410	0.00740031	0.311676	0.306781	MBLAC2/DPEP1/CAD	3
MF	GO:0004745	NAD-retinol dehydrogenase activity	4/785	19/18410	0.00761801	0.311676	0.306781	DHRS3/SDR16C5/RDH10/ADH7	4
MF	GO:1901981	phosphatidylinositol phosphate binding	15/785	175/18410	0.00805253	0.311676	0.306781	MYO1B/ANXA2P2/GSN/PLEKHB2/FERMT2/NRGN/OSBPL8/GAP43/VPS36/PLEK2/DENND1C/PHLDA1/PLEKHA4/WDR45B/ZFYVE16	15
MF	GO:0017147	Wnt-protein binding	5/785	30/18410	0.00817128	0.311676	0.306781	FZD9/ROR1/CTHRC1/APCDD1/FZD1	5
MF	GO:0005049	nuclear export signal receptor activity	3/785	11/18410	0.0098562	0.343253	0.337862	XPO1/RANBP17/XPO7	3
MF	GO:0005078	MAP-kinase scaffold activity	3/785	11/18410	0.0098562	0.343253	0.337862	AKAP13/KSR1/MAP2K2	3
MF	GO:0003779	actin binding	29/785	439/18410	0.0134295	0.441853	0.434914	FLNB/TRPM7/CALD1/MSN/ACTN1/MYO1B/PLS3/MICAL3/MAP1B/MYO1C/CNN2/JMY/TLNRD1/GSN/FERMT2/KCNMA1/AIF1L/MYH9/SNTG2/SORBS1/ABI3/CTTN/EVL/MARCKSL1/FSCN2/MYPN/PLEKHG3/KPTN/PSTPIP1	29
MF	GO:0005044	scavenger receptor activity	6/785	47/18410	0.0142799	0.441853	0.434914	ACKR4/CD163/LOXL2/VTN/MARCO/COLEC12	6
MF	GO:0001228	DNA-binding transcription activator activity, RNA polymerase II-specific	30/785	462/18410	0.0150129	0.441853	0.434914	NR4A3/ZNF780B/FOS/OSR2/FOSL2/NR5A2/ZNF845/ZNF585A/GATA1/ZNF175/ZNF300/MYB/EHF/ATF2/ZBED4/ZNF784/GFI1B/HAND2/PRDM4/SHOX/TBX5/FOXK2/SALL2/ZNF384/MYOG/DBP/TLX2/TFAP4/FOSB/KLF10	30
MF	GO:0099186	structural constituent of postsynapse	3/785	13/18410	0.0160326	0.441853	0.434914	ACTN1/DLG1/ACTBL2	3
MF	GO:0005178	integrin binding	13/785	156/18410	0.0162108	0.441853	0.434914	ACTN1/CD9/VCAM1/FERMT2/TGFBI/MYH9/KDR/ITGA3/ADAMTS8/VTN/COL4A3/CD177/PRKCA	13
MF	GO:0001216	DNA-binding transcription activator activity	30/785	466/18410	0.0167178	0.441853	0.434914	NR4A3/ZNF780B/FOS/OSR2/FOSL2/NR5A2/ZNF845/ZNF585A/GATA1/ZNF175/ZNF300/MYB/EHF/ATF2/ZBED4/ZNF784/GFI1B/HAND2/PRDM4/SHOX/TBX5/FOXK2/SALL2/ZNF384/MYOG/DBP/TLX2/TFAP4/FOSB/KLF10	30
MF	GO:0042974	nuclear retinoic acid receptor binding	4/785	24/18410	0.0176521	0.441853	0.434914	CTBP2/SNW1/ASXL1/ARID5A	4
MF	GO:0070412	R-SMAD binding	4/785	24/18410	0.0176521	0.441853	0.434914	FOS/RGCC/MEN1/PMEPA1	4
MF	GO:0120014	phospholipid transfer activity	4/785	24/18410	0.0176521	0.441853	0.434914	PITPNC1/PITPNB/PRELID1/TNFAIP8L3	4
MF	GO:0003713	transcription coactivator activity	19/785	266/18410	0.0198973	0.482962	0.475378	PPARGC1A/VGLL2/ARID5B/ACTN1/HMGB2/TRIM27/LPIN1/NPAT/CTBP2/JMY/SNW1/ZMIZ1/RERE/KAT2A/ASXL1/NCOA1/CEBPZ/HTATIP2/PER2	19
MF	GO:0042813	Wnt-activated receptor activity	3/785	15/18410	0.0239437	0.53718	0.528744	FZD9/ROR1/FZD1	3
MF	GO:0102991	myristoyl-CoA hydrolase activity	3/785	15/18410	0.0239437	0.53718	0.528744	ACOT11/MBLAC2/ACOT1	3
MF	GO:0005547	phosphatidylinositol-3,4,5-trisphosphate binding	5/785	39/18410	0.0241429	0.53718	0.528744	MYO1B/PLEKHB2/FERMT2/NRGN/ZFYVE16	5
MF	GO:0051119	sugar transmembrane transporter activity	4/785	27/18410	0.0263744	0.557875	0.549114	SLC2A12/SLC2A4/SLC5A9/SLC50A1	4
MF	GO:0016791	phosphatase activity	19/785	276/18410	0.0278276	0.557875	0.549114	PFKFB2/ATP1A1/LPIN1/PTPRC/PPEF1/DLG1/MTMR11/PTPDC1/PP2D1/NOCT/PGAM5/PPP3CB/NT5DC3/PPP1CA/PTPN21/PRUNE1/DUSP8/PLPPR1/PDP1	19
MF	GO:0005543	phospholipid binding	29/785	467/18410	0.0280642	0.557875	0.549114	MYO1B/PITPNC1/PITPNB/MAP1B/ANXA2P2/NR5A2/GSN/PLEKHB2/FERMT2/ESYT2/NRGN/OSBPL8/PSD2/PIK3C2A/DPEP1/NUP62CL/GAP43/VPS36/ARL6/PLEK2/SNX17/DENND1C/PHLDA1/APOA1/AIDA/PLEKHA4/TNFAIP8L3/WDR45B/ZFYVE16	29
MF	GO:0008191	metalloendopeptidase inhibitor activity	3/785	16/18410	0.0285554	0.557875	0.549114	TIMP3/RARRES1/COL4A3	3
MF	GO:0016641	oxidoreductase activity, acting on the CH-NH2 group of donors, oxygen as acceptor	3/785	16/18410	0.0285554	0.557875	0.549114	DDO/LOXL2/VCAM1	3
MF	GO:0005085	guanyl-nucleotide exchange factor activity	16/785	223/18410	0.0297396	0.567176	0.558269	FLCN/ARHGEF9/RASGRP4/PSD3/HPS4/AKAP13/THG1L/GNA13/PSD2/DENND1C/RCBTB2/RALGPS1/PLEKHG3/ARHGEF40/ARHGEF4/RABIF	16
MF	GO:0070325	lipoprotein particle receptor binding	4/785	29/18410	0.0333965	0.611707	0.6021	DNAJA1/CLTC/SNX17/APOA1	4
MF	GO:0016290	palmitoyl-CoA hydrolase activity	3/785	17/18410	0.0336019	0.611707	0.6021	ACOT11/MBLAC2/ACOT1	3
MF	GO:0098641	cadherin binding involved in cell-cell adhesion	3/785	18/18410	0.039078	0.680468	0.669782	PPP1CA/TRIM29/EPCAM	3
MF	GO:0140597	protein carrier chaperone	3/785	18/18410	0.039078	0.680468	0.669782	EMC1/COX18/PEX19	3
MF	GO:0051015	actin filament binding	15/785	214/18410	0.041077	0.689039	0.678218	FLNB/ACTN1/MYO1B/PLS3/MYO1C/GSN/FERMT2/AIF1L/MYH9/ABI3/CTTN/MARCKSL1/FSCN2/KPTN/PSTPIP1	15
MF	GO:0042578	phosphoric ester hydrolase activity	23/785	366/18410	0.0416518	0.689039	0.678218	HMOX1/PFKFB2/ATP1A1/LPIN1/PDE7A/PTPRC/PPEF1/DLG1/MTMR11/PTPDC1/PP2D1/NOCT/PGAM5/PPP3CB/NT5DC3/PPP1CA/PTPN21/NOTUM/PRUNE1/CNP/DUSP8/PLPPR1/PDP1	23
MF	GO:0004866	endopeptidase inhibitor activity	13/785	180/18410	0.0448142	0.689039	0.678218	CRIM1/TIMP3/CST4/PRNP/SPINK9/SERPINH1/DPEP1/RARRES1/SPINK4/COL4A3/AMBP/SERPINA11/COL28A1	13
MF	GO:0015605	organophosphate ester transmembrane transporter activity	4/785	32/18410	0.045783	0.689039	0.678218	ABCC5/SLC25A32/MFSD2A/SLC25A24	4
MF	GO:0005548	phospholipid transporter activity	6/785	62/18410	0.0481034	0.689039	0.678218	PITPNC1/PITPNB/OSBPL8/MFSD2A/PRELID1/TNFAIP8L3	6
MF	GO:0015026	coreceptor activity	5/785	47/18410	0.0488578	0.689039	0.678218	NRP1/RAMP2/ROR1/GPC4/RGMA	5

## Sheet: trainingYM
Enriched GO terms from co-DEGs of training aerobic exercise in the younger male
ONTOLOGY	ID	Description	GeneRatio	BgRatio	pvalue	p.adjust	qvalue	geneID	Count
BP	GO:1902001	fatty acid transmembrane transport	7/809	18/18800	5.59e-06	0.0275792	0.0263429	ABCD2/SLC27A1/CPT1A/CPT2/CD36/CPT1B/ACSL1	7
BP	GO:0120162	positive regulation of cold-induced thermogenesis	14/809	98/18800	7.58e-05	0.129861	0.124039	SCD/GADD45G/ADIPOQ/GRB10/ADRB1/IL4R/FFAR4/BSCL2/CPT2/PPARGC1A/PPARGC1B/CD36/UCP2/ACSL1	14
BP	GO:1905168	positive regulation of double-strand break repair via homologous recombination	8/809	37/18800	0.000144346	0.129861	0.124039	FUS/ING3/MORF4L2/WDR48/MEAF6/EPC1/VPS72/MORF4L1	8
BP	GO:0051052	regulation of DNA metabolic process	38/809	472/18800	0.000166383	0.129861	0.124039	TFRC/EGF/ADIPOQ/EYA4/DEK/OTUD4/PTGES3/NUCKS1/PIK3CA/NEK7/FUS/SIRT1/HSP90AB1/ING3/MORF4L2/WDR48/PPP4R2/NPM1/MEAF6/EPC1/VPS72/FGF2/HNRNPD/MBD2/ING4/HMGB1/MORF4L1/DKC1/MSH6/CDK9/PRDM14/GLI2/PNKP/NPPC/CCNA2/OTUB1/ERCC1/PPARGC1A	38
BP	GO:1903311	regulation of mRNA metabolic process	27/809	294/18800	0.000183202	0.129861	0.124039	SRSF7/FUS/NUDT21/SRSF3/SYNCRIP/RBM39/CPEB3/CNOT2/PABPC4/NPM1/ALKBH5/CNOT6/SAFB2/CDK11B/HNRNPD/TRA2B/METTL16/FXR1/CDK11A/WTAP/CDK9/NCBP1/DAZL/RBM42/ELAVL1/CNOT1/EXOSC5	27
BP	GO:0019319	hexose biosynthetic process	12/809	82/18800	0.000192745	0.129861	0.124039	ADIPOQ/ATF4/KAT2B/SIRT1/PGM1/NLN/RBP4/SORD/PDK2/PPARGC1A/G6PC3/GPI	12
BP	GO:0006661	phosphatidylinositol biosynthetic process	16/809	134/18800	0.000210944	0.129861	0.124039	FAM126A/EFR3A/PIK3CA/PGAP2/IPMK/PIPSL/FGF2/SOCS6/PITPNM2/ITPKB/SLC27A1/PIGB/PIGS/EFR3B/GPAA1/PIGT	16
BP	GO:0097009	energy homeostasis	8/809	40/18800	0.000256517	0.129861	0.124039	NR1D2/PIK3CA/SIRT1/UBB/EIF4G1/PPARGC1A/MLXIPL/CD36	8
BP	GO:0046364	monosaccharide biosynthetic process	12/809	86/18800	0.000304063	0.129861	0.124039	ADIPOQ/ATF4/KAT2B/SIRT1/PGM1/NLN/RBP4/SORD/PDK2/PPARGC1A/G6PC3/GPI	12
BP	GO:0043968	histone H2A acetylation	6/809	23/18800	0.000335268	0.129861	0.124039	ING3/MORF4L2/MEAF6/EPC1/VPS72/MORF4L1	6
BP	GO:2001020	regulation of response to DNA damage stimulus	23/809	246/18800	0.000415939	0.129861	0.124039	BCL2/EYA4/DEK/FUS/SIRT1/ING3/IER3/MORF4L2/WDR48/PPP4R2/MEAF6/EPC1/VPS72/RPL26/ING4/HMGB1/MORF4L1/FXR1/CDK9/PNKP/OTUB1/ERCC1/TAF9B	23
BP	GO:0006006	glucose metabolic process	20/809	201/18800	0.000438074	0.129861	0.124039	ADIPOQ/ATF4/KAT2B/PIK3CA/SIRT1/PGM1/NLN/MIR1271/RBP4/LRP5/SORD/PHKG2/C1QTNF1/PDK2/CPT1A/PPARGC1A/G6PC3/GPI/DCXR/MLYCD	20
BP	GO:2001022	positive regulation of response to DNA damage stimulus	15/809	129/18800	0.000438768	0.129861	0.124039	EYA4/FUS/SIRT1/ING3/MORF4L2/WDR48/MEAF6/EPC1/VPS72/RPL26/ING4/HMGB1/MORF4L1/FXR1/PNKP	15
BP	GO:0051054	positive regulation of DNA metabolic process	24/809	263/18800	0.000448666	0.129861	0.124039	TFRC/EGF/EYA4/OTUD4/PTGES3/NEK7/FUS/SIRT1/HSP90AB1/ING3/MORF4L2/WDR48/MEAF6/EPC1/VPS72/FGF2/HNRNPD/HMGB1/MORF4L1/DKC1/GLI2/PNKP/ERCC1/PPARGC1A	24
BP	GO:0015909	long-chain fatty acid transport	10/809	66/18800	0.000488498	0.129861	0.124039	ABCD2/RPS6KB1/SLC27A1/PLA2G12A/CPT1A/CPT2/ACSL3/CD36/CPT1B/ACSL1	10
BP	GO:1990845	adaptive thermogenesis	17/809	159/18800	0.000507171	0.129861	0.124039	SCD/GADD45G/ID1/ADIPOQ/ATF4/GRB10/ADRB1/IL4R/FFAR4/BSCL2/SLC25A5/CPT2/PPARGC1A/PPARGC1B/CD36/UCP2/ACSL1	17
BP	GO:0006094	gluconeogenesis	11/809	79/18800	0.000546425	0.129861	0.124039	ADIPOQ/ATF4/KAT2B/SIRT1/PGM1/NLN/RBP4/PDK2/PPARGC1A/G6PC3/GPI	11
BP	GO:0008286	insulin receptor signaling pathway	14/809	118/18800	0.000548865	0.129861	0.124039	MSTN/GAB1/NUCKS1/FOXO4/PIK3CA/SIRT1/GRB10/RPS6KB1/MIR1271/SNX5/PDK2/ZNF106/SIK2/CSRP3	14
BP	GO:0106106	cold-induced thermogenesis	16/809	146/18800	0.000558686	0.129861	0.124039	SCD/GADD45G/ID1/ADIPOQ/ATF4/GRB10/ADRB1/IL4R/FFAR4/BSCL2/CPT2/PPARGC1A/PPARGC1B/CD36/UCP2/ACSL1	16
BP	GO:0120161	regulation of cold-induced thermogenesis	16/809	146/18800	0.000558686	0.129861	0.124039	SCD/GADD45G/ID1/ADIPOQ/ATF4/GRB10/ADRB1/IL4R/FFAR4/BSCL2/CPT2/PPARGC1A/PPARGC1B/CD36/UCP2/ACSL1	16
BP	GO:0044539	long-chain fatty acid import into cell	5/809	17/18800	0.000585173	0.129861	0.124039	RPS6KB1/SLC27A1/ACSL3/CD36/ACSL1	5
BP	GO:0001659	temperature homeostasis	18/809	177/18800	0.000642322	0.129861	0.124039	SCD/GADD45G/ID1/ADIPOQ/ATF4/GRB10/ADRB1/IL4R/FFAR4/BSCL2/SLC27A1/CPT2/PPARGC1A/ACADVL/PPARGC1B/CD36/UCP2/ACSL1	18
BP	GO:0045739	positive regulation of DNA repair	12/809	94/18800	0.000694271	0.129861	0.124039	EYA4/FUS/SIRT1/ING3/MORF4L2/WDR48/MEAF6/EPC1/VPS72/HMGB1/MORF4L1/PNKP	12
BP	GO:0045936	negative regulation of phosphate metabolic process	34/809	440/18800	0.000748008	0.129861	0.124039	MSTN/CALM1/HEXIM1/ADIPOQ/JUN/DMD/BOD1/PRKAR1A/IPO7/HIPK3/KAT2B/SIRT1/GRB10/PARD3/PRKAR2A/PPP4R2/AIDA/NPM1/URI1/CDK5RAP2/DTNBP1/PPP1R9B/EIF4G1/DUSP6/SPAG9/NTF3/PPM1F/MIR137/LRP5/SLC27A1/CHP1/SMPD1/MLXIPL/ENG	34
BP	GO:0071900	regulation of protein serine/threonine kinase activity	30/809	372/18800	0.000760713	0.129861	0.124039	CCNG1/CALM1/EGF/HEXIM1/ADIPOQ/PRKAR1A/IPO7/HIPK3/KAT2B/SIRT1/HSP90AB1/PRKAR2A/PKD2/AIDA/CDK5RAP2/FGF2/DTNBP1/FERMT2/NTF3/CCNA1/CCNE2/LRP5/ERBB2/CCNA2/ELANE/SLC27A1/CDKN3/KSR1/SMPD1/ACSL1	30
BP	GO:0010563	negative regulation of phosphorus metabolic process	34/809	441/18800	0.000778126	0.129861	0.124039	MSTN/CALM1/HEXIM1/ADIPOQ/JUN/DMD/BOD1/PRKAR1A/IPO7/HIPK3/KAT2B/SIRT1/GRB10/PARD3/PRKAR2A/PPP4R2/AIDA/NPM1/URI1/CDK5RAP2/DTNBP1/PPP1R9B/EIF4G1/DUSP6/SPAG9/NTF3/PPM1F/MIR137/LRP5/SLC27A1/CHP1/SMPD1/MLXIPL/ENG	34
BP	GO:0140354	lipid import into cell	5/809	18/18800	0.000781722	0.129861	0.124039	RPS6KB1/SLC27A1/ACSL3/CD36/ACSL1	5
BP	GO:0019318	hexose metabolic process	22/809	242/18800	0.000801482	0.129861	0.124039	ADIPOQ/ATF4/KAT2B/PIK3CA/SIRT1/PGM1/NLN/MIR1271/RBP4/FUOM/LRP5/SORD/PHKG2/GALT/C1QTNF1/PDK2/CPT1A/PPARGC1A/G6PC3/GPI/DCXR/MLYCD	22
BP	GO:0043543	protein acylation	23/809	258/18800	0.000806454	0.129861	0.124039	KAT2B/SIRT1/NFYB/ING3/CTCF/MORF4L2/PPM1A/ZDHHC17/MEAF6/NAA25/EPC1/VPS72/ING4/SMAD4/MORF4L1/LIF/ZDHHC12/NFYC/TAF10/BLOC1S1/HINT2/PPARGC1A/HHATL	23
BP	GO:0033032	regulation of myeloid cell apoptotic process	6/809	27/18800	0.000848723	0.129861	0.124039	BCL2/ADIPOQ/SIRT1/CLEC5A/ITPKB/HCAR2	6
BP	GO:0051291	protein heterooligomerization	6/809	27/18800	0.000848723	0.129861	0.124039	NUDT21/PKD2/ROM1/KRT10/TMEM120B/TMEM120A	6
BP	GO:0001933	negative regulation of protein phosphorylation	28/809	341/18800	0.000853899	0.129861	0.124039	CALM1/HEXIM1/ADIPOQ/JUN/DMD/PRKAR1A/IPO7/HIPK3/KAT2B/SIRT1/PARD3/PRKAR2A/PPP4R2/AIDA/NPM1/CDK5RAP2/DTNBP1/EIF4G1/DUSP6/SPAG9/NTF3/PPM1F/MIR137/LRP5/CHP1/SMPD1/MLXIPL/ENG	28
BP	GO:0006282	regulation of DNA repair	16/809	152/18800	0.000868193	0.129861	0.124039	EYA4/DEK/FUS/SIRT1/ING3/MORF4L2/WDR48/PPP4R2/MEAF6/EPC1/VPS72/HMGB1/MORF4L1/CDK9/PNKP/OTUB1	16
BP	GO:0050684	regulation of mRNA processing	15/809	139/18800	0.000963792	0.13992	0.133648	SRSF7/NUDT21/SRSF3/RBM39/CPEB3/SAFB2/CDK11B/TRA2B/METTL16/FXR1/CDK11A/WTAP/CDK9/NCBP1/RBM42	15
BP	GO:0018394	peptidyl-lysine acetylation	18/809	184/18800	0.00101114	0.1426	0.136207	KAT2B/SIRT1/NFYB/ING3/CTCF/MORF4L2/MEAF6/EPC1/VPS72/ING4/SMAD4/MORF4L1/LIF/NFYC/TAF10/BLOC1S1/HINT2/PPARGC1A	18
BP	GO:1990830	cellular response to leukemia inhibitory factor	12/809	99/18800	0.00110542	0.151566	0.144772	TFRC/SRSF7/SIRT1/NFYB/SRSF3/SOX17/SYNGR1/SLC25A5/BCAT2/TRIM25/SRM/PADI2	12
BP	GO:0042326	negative regulation of phosphorylation	30/809	382/18800	0.00115994	0.154743	0.147806	MSTN/CALM1/HEXIM1/ADIPOQ/JUN/DMD/PRKAR1A/IPO7/HIPK3/KAT2B/SIRT1/GRB10/PARD3/PRKAR2A/PPP4R2/AIDA/NPM1/CDK5RAP2/DTNBP1/EIF4G1/DUSP6/SPAG9/NTF3/PPM1F/MIR137/LRP5/CHP1/SMPD1/MLXIPL/ENG	30
BP	GO:1990823	response to leukemia inhibitory factor	12/809	100/18800	0.00120809	0.156924	0.14989	TFRC/SRSF7/SIRT1/NFYB/SRSF3/SOX17/SYNGR1/SLC25A5/BCAT2/TRIM25/SRM/PADI2	12
BP	GO:0031953	negative regulation of protein autophosphorylation	4/809	12/18800	0.00127697	0.157579	0.150515	ADIPOQ/JUN/CHP1/ENG	4
BP	GO:1905214	regulation of RNA binding	4/809	12/18800	0.00127697	0.157579	0.150515	NUCKS1/EIF4G1/CDK9/NCBP1	4
BP	GO:0042158	lipoprotein biosynthetic process	12/809	101/18800	0.00131852	0.158737	0.151621	PGAP2/RAB3GAP1/PPM1A/ZDHHC17/WIPI2/APOB/PIGB/PIGS/ZDHHC12/GPAA1/PIGT/HHATL	12
BP	GO:0032869	cellular response to insulin stimulus	19/809	205/18800	0.00141352	0.166122	0.158676	MSTN/ADIPOQ/RAB12/GAB1/NUCKS1/KAT2B/FOXO4/PIK3CA/SIRT1/GRB10/RPS6KB1/MIR1271/SNX5/SLC27A1/PDK2/ZNF106/SIK2/UCP2/CSRP3	19
BP	GO:2000781	positive regulation of double-strand break repair	9/809	64/18800	0.00159453	0.183037	0.174832	FUS/ING3/MORF4L2/WDR48/MEAF6/EPC1/VPS72/MORF4L1/PNKP	9
BP	GO:0014812	muscle cell migration	12/809	104/18800	0.00170096	0.187034	0.17865	MSTN/BCL2/MEGF10/ADIPOQ/FOXO4/GRB10/MIR503/MIR21/RPS6KB1/MIR137/MIR223/NRP1	12
BP	GO:0046488	phosphatidylinositol metabolic process	16/809	162/18800	0.00170513	0.187034	0.17865	FAM126A/EFR3A/PIK3CA/PGAP2/IPMK/PIPSL/FGF2/SOCS6/PITPNM2/ITPKB/SLC27A1/PIGB/PIGS/EFR3B/GPAA1/PIGT	16
BP	GO:0016051	carbohydrate biosynthetic process	19/809	209/18800	0.00176902	0.187155	0.178765	EGF/ADIPOQ/ATF4/PTGES3/KAT2B/SIRT1/PGM1/NLN/MIR1271/RBP4/ST8SIA6/SORD/PHKG2/PDK2/UGP2/PPARGC1A/G6PC3/GPI/GYS1	19
BP	GO:0009437	carnitine metabolic process	4/809	13/18800	0.00178206	0.187155	0.178765	CPT1A/CPT2/CRAT/CPT1B	4
BP	GO:0009410	response to xenobiotic stimulus	31/809	411/18800	0.00183588	0.18879	0.180327	TFRC/CMBL/BCL2/ADIPOQ/JUN/HSP90AB1/DNMT3A/RPS6KB1/SULT1C3/BLMH/PPP1R9B/DUSP6/CDK9/PPM1F/BLOC1S3/NPPC/CSAG2/SORD/SLC1A1/MTHFR/GSTA4/GAS6/PTPRM/CPT1A/CAT/DAD1/HMOX1/MAOB/SMPD1/ENG/ACSL1	31
BP	GO:0071375	cellular response to peptide hormone stimulus	24/809	294/18800	0.00209392	0.205388	0.196181	MSTN/ADIPOQ/RAB12/GAB1/NUCKS1/KAT2B/FOXO4/PIK3CA/SIRT1/GRB10/MGARP/STAT5B/RPS6KB1/MIR1271/SNX5/CRHR1/CCNA2/SLC27A1/GNRHR2/PDK2/ZNF106/SIK2/UCP2/CSRP3	24
BP	GO:0005996	monosaccharide metabolic process	22/809	261/18800	0.00211987	0.205388	0.196181	ADIPOQ/ATF4/KAT2B/PIK3CA/SIRT1/PGM1/NLN/MIR1271/RBP4/FUOM/LRP5/SORD/PHKG2/GALT/C1QTNF1/PDK2/CPT1A/PPARGC1A/G6PC3/GPI/DCXR/MLYCD	22
BP	GO:0033028	myeloid cell apoptotic process	6/809	32/18800	0.00216373	0.205388	0.196181	BCL2/ADIPOQ/SIRT1/CLEC5A/ITPKB/HCAR2	6
BP	GO:1902253	regulation of intrinsic apoptotic signaling pathway by p53 class mediator	6/809	32/18800	0.00216373	0.205388	0.196181	BCL2/SIRT1/MIR21/RPL26/UBB/TAF9B	6
BP	GO:0071901	negative regulation of protein serine/threonine kinase activity	13/809	122/18800	0.00229662	0.209072	0.1997	HEXIM1/ADIPOQ/PRKAR1A/IPO7/HIPK3/KAT2B/SIRT1/PRKAR2A/AIDA/CDK5RAP2/DTNBP1/LRP5/SMPD1	13
BP	GO:0016573	histone acetylation	16/809	167/18800	0.00232961	0.209072	0.1997	KAT2B/SIRT1/NFYB/ING3/CTCF/MORF4L2/MEAF6/EPC1/VPS72/ING4/SMAD4/MORF4L1/LIF/NFYC/TAF10/PPARGC1A	16
BP	GO:0034250	positive regulation of cellular amide metabolic process	16/809	167/18800	0.00232961	0.209072	0.1997	SYNCRIP/CPEB3/NPM1/RPS6KB1/PICALM/RPL26/HNRNPD/EIF4G1/FXR1/EFNA1/DAZL/ERBB2/ELAVL1/MPV17L2/GUF1/BACE1-AS	16
BP	GO:0043201	response to leucine	4/809	14/18800	0.00241055	0.212473	0.202948	RRAGD/PIK3CA/RPS6KB1/UBR1	4
BP	GO:0006473	protein acetylation	19/809	216/18800	0.00257325	0.215296	0.205645	KAT2B/SIRT1/NFYB/ING3/CTCF/MORF4L2/MEAF6/NAA25/EPC1/VPS72/ING4/SMAD4/MORF4L1/LIF/NFYC/TAF10/BLOC1S1/HINT2/PPARGC1A	19
BP	GO:0007179	transforming growth factor beta receptor signaling pathway	18/809	200/18800	0.00257339	0.215296	0.205645	MSTN/ID1/JUN/HTRA3/SIRT1/HSP90AB1/MIR21/PPM1A/SMAD2/HTRA4/SMAD4/FERMT2/CLDN5/VASN/LPXN/MIR30B/TGFB1I1/ENG	18
BP	GO:0010038	response to metal ion	27/809	351/18800	0.00267232	0.215296	0.205645	TFRC/BCL2/SLC12A2/NEDD4/CALM1/PPP3CA/JUN/ATF4/NEK7/PPP2CB/PKD2/DNMT3A/HNRNPD/KCNH1/SORD/SLC1A1/ITPKB/MCOLN1/CD14/ANXA11/ERCC1/CAT/HMOX1/MAOB/SMPD1/GPI/PPIF	27
BP	GO:2000779	regulation of double-strand break repair	12/809	110/18800	0.00274028	0.215296	0.205645	DEK/FUS/ING3/MORF4L2/WDR48/PPP4R2/MEAF6/EPC1/VPS72/MORF4L1/PNKP/OTUB1	12
BP	GO:0006497	protein lipidation	11/809	96/18800	0.0027583	0.215296	0.205645	PGAP2/RAB3GAP1/PPM1A/ZDHHC17/WIPI2/PIGB/PIGS/ZDHHC12/GPAA1/PIGT/HHATL	11
BP	GO:0042692	muscle cell differentiation	29/809	387/18800	0.00278498	0.215296	0.205645	BCL2/MYF6/MEGF10/PPP3CA/DMD/SGCB/PRKAR1A/ZBED6/FOXO4/SIRT1/MIR21/MORF4L2/NLN/LRRC10/STAC3/SMAD4/SPAG9/IL4R/CDK9/KCNH1/TMEM204/RAMP2/LDB3/SMYD1/DYRK1B/ADPRHL1/ENG/MAMSTR/CSRP3	29
BP	GO:0043487	regulation of RNA stability	16/809	170/18800	0.00278827	0.215296	0.205645	FUS/SYNCRIP/CPEB3/CNOT2/PABPC4/NPM1/ALKBH5/CNOT6/HNRNPD/METTL16/FXR1/DKC1/DAZL/ELAVL1/CNOT1/EXOSC5	16
BP	GO:0046006	regulation of activated T cell proliferation	7/809	45/18800	0.00289668	0.215296	0.205645	PRKAR1A/MIR21/STAT5B/HMGB1/IL12B/CD274/MIR30B	7
BP	GO:2000142	regulation of DNA-templated transcription, initiation	8/809	57/18800	0.00289794	0.215296	0.205645	JUN/MED13/PSMC6/TAF11/HMGB1/ERCC1/TAF10/ATF7IP	8
BP	GO:0070670	response to interleukin-4	6/809	34/18800	0.00298529	0.215296	0.205645	HSP90AB1/STAT5B/KEAP1/IL4R/CD300LF/NFIL3	6
BP	GO:0010569	regulation of double-strand break repair via homologous recombination	9/809	70/18800	0.00299626	0.215296	0.205645	FUS/ING3/MORF4L2/WDR48/PPP4R2/MEAF6/EPC1/VPS72/MORF4L1	9
BP	GO:0045911	positive regulation of DNA recombination	9/809	70/18800	0.00299626	0.215296	0.205645	TFRC/FUS/ING3/MORF4L2/WDR48/MEAF6/EPC1/VPS72/MORF4L1	9
BP	GO:0051896	regulation of protein kinase B signaling	17/809	187/18800	0.00300961	0.215296	0.205645	MSTN/EGF/MET/PIK3CA/SIRT1/HSP90AB1/MIR21/FGF2/FERMT2/MIR137/CCL3/GAS6/F10/C1QTNF1/MIR375/RRAS/ENG	17
BP	GO:0045727	positive regulation of translation	14/809	141/18800	0.00307433	0.216784	0.207066	SYNCRIP/CPEB3/NPM1/RPS6KB1/RPL26/HNRNPD/EIF4G1/FXR1/DAZL/ERBB2/ELAVL1/MPV17L2/GUF1/BACE1-AS	14
BP	GO:0035994	response to muscle stretch	5/809	24/18800	0.00313051	0.217637	0.207881	JUN/DMD/PIK3CA/GPI/CSRP3	5
BP	GO:0046321	positive regulation of fatty acid oxidation	4/809	15/18800	0.00317616	0.217743	0.207983	ABCD2/CPT1A/PPARGC1A/MLYCD	4
BP	GO:0018393	internal peptidyl-lysine acetylation	16/809	173/18800	0.00331935	0.224442	0.214381	KAT2B/SIRT1/NFYB/ING3/CTCF/MORF4L2/MEAF6/EPC1/VPS72/ING4/SMAD4/MORF4L1/LIF/NFYC/TAF10/PPARGC1A	16
BP	GO:0043488	regulation of mRNA stability	15/809	158/18800	0.00342895	0.228047	0.217824	FUS/SYNCRIP/CPEB3/CNOT2/PABPC4/NPM1/ALKBH5/CNOT6/HNRNPD/METTL16/FXR1/DAZL/ELAVL1/CNOT1/EXOSC5	15
BP	GO:2000036	regulation of stem cell population maintenance	6/809	35/18800	0.00347405	0.228047	0.217824	CNOT2/ZNF706/PRDM14/ESRRB/ELAVL1/CNOT1	6
BP	GO:0015908	fatty acid transport	11/809	99/18800	0.00351126	0.228047	0.217824	ABCD2/RPS6KB1/SLC27A1/FABP5P3/PLA2G12A/CPT1A/CPT2/ACSL3/CD36/CPT1B/ACSL1	11
BP	GO:0006475	internal protein amino acid acetylation	16/809	175/18800	0.00371772	0.235604	0.225043	KAT2B/SIRT1/NFYB/ING3/CTCF/MORF4L2/MEAF6/EPC1/VPS72/ING4/SMAD4/MORF4L1/LIF/NFYC/TAF10/PPARGC1A	16
BP	GO:0033135	regulation of peptidyl-serine phosphorylation	14/809	144/18800	0.00372308	0.235604	0.225043	TFRC/BCL2/DMD/PIK3CA/IFNA5/HSP90AB1/EIF4G1/CREBL2/NTF3/PPM1F/LIF/GAS6/IFNA13/MLXIPL	14
BP	GO:1904753	negative regulation of vascular associated smooth muscle cell migration	5/809	25/18800	0.00377652	0.235961	0.225384	ADIPOQ/MIR503/MIR21/MIR137/MIR223	5
BP	GO:1901653	cellular response to peptide	27/809	361/18800	0.00392274	0.242033	0.231183	MSTN/ID1/ADIPOQ/RAB12/GAB1/NUCKS1/KAT2B/FOXO4/PIK3CA/SIRT1/GRB10/MGARP/STAT5B/RPS6KB1/MIR1271/PPP1R9B/SNX5/CRHR1/CCNA2/SLC27A1/GNRHR2/PDK2/ZNF106/SIK2/CD36/UCP2/CSRP3	27
BP	GO:1904029	regulation of cyclin-dependent protein kinase activity	11/809	101/18800	0.00409871	0.249769	0.238572	CCNG1/HEXIM1/IPO7/KAT2B/HSP90AB1/PKD2/CDK5RAP2/CCNA1/CCNE2/CCNA2/CDKN3	11
BP	GO:0050798	activated T cell proliferation	7/809	48/18800	0.00420533	0.251949	0.240655	PRKAR1A/MIR21/STAT5B/HMGB1/IL12B/CD274/MIR30B	7
BP	GO:0009743	response to carbohydrate	19/809	226/18800	0.00423658	0.251949	0.240655	PPP3CA/ADIPOQ/ZBED6/PIK3CA/OSBP/SMAD2/RPS6KB1/TRA2B/SMAD4/APOB/LRP5/SLC26A6/GAS6/SLC29A1/ERCC1/CAT/MAP2K3/MLXIPL/UCP2	19
BP	GO:0042593	glucose homeostasis	20/809	244/18800	0.00451543	0.265335	0.253441	PPP3CA/ADIPOQ/NUCKS1/ZBED6/PIK3CA/SIRT1/OSBP/TRA2B/SMAD4/RBP4/LRP5/GAS6/SLC29A1/PDK2/PPARGC1A/GPI/MLXIPL/MCU/UCP2/CSRP3	20
BP	GO:0033500	carbohydrate homeostasis	20/809	245/18800	0.0047246	0.271364	0.2592	PPP3CA/ADIPOQ/NUCKS1/ZBED6/PIK3CA/SIRT1/OSBP/TRA2B/SMAD4/RBP4/LRP5/GAS6/SLC29A1/PDK2/PPARGC1A/GPI/MLXIPL/MCU/UCP2/CSRP3	20
BP	GO:0060260	regulation of transcription initiation from RNA polymerase II promoter	7/809	49/18800	0.00472798	0.271364	0.2592	MED13/PSMC6/TAF11/HMGB1/ERCC1/TAF10/ATF7IP	7
BP	GO:0090287	regulation of cellular response to growth factor stimulus	24/809	314/18800	0.00484154	0.274688	0.262375	NEDD4/UBE2D1/HTRA3/SIRT1/GRB10/HSP90AB1/MIR503/MIR21/PPM1A/ZDHHC17/SMAD2/FGF2/HTRA4/SMAD4/IL12B/FSTL3/PRDM14/TMEM204/VASN/MIR30B/CYFIP2/TGFB1I1/TMEM108/ENG	24
BP	GO:0006577	amino-acid betaine metabolic process	4/809	17/18800	0.00517124	0.281197	0.268592	CPT1A/CPT2/CRAT/CPT1B	4
BP	GO:0043923	positive regulation by host of viral transcription	4/809	17/18800	0.00517124	0.281197	0.268592	JUN/NUCKS1/TAF11/CDK9	4
BP	GO:1902165	regulation of intrinsic apoptotic signaling pathway in response to DNA damage by p53 class mediator	4/809	17/18800	0.00517124	0.281197	0.268592	BCL2/SIRT1/RPL26/TAF9B	4
BP	GO:0051897	positive regulation of protein kinase B signaling	12/809	119/18800	0.00521308	0.281197	0.268592	EGF/MET/PIK3CA/HSP90AB1/MIR21/FGF2/FERMT2/CCL3/GAS6/F10/C1QTNF1/ENG	12
BP	GO:0046474	glycerophospholipid biosynthetic process	18/809	214/18800	0.00525947	0.281197	0.268592	FAM126A/EFR3A/PIK3CA/PGAP2/IPMK/PIPSL/FGF2/SOCS6/PITPNM2/ITPKB/SLC27A1/PIGB/PIGS/EFR3B/GPAA1/PIGT/ACSL3/LPCAT3	18
BP	GO:1901385	regulation of voltage-gated calcium channel activity	6/809	38/18800	0.00529808	0.281197	0.268592	RRAD/CALM1/DMD/STAC3/MIR93/CRHR1	6
BP	GO:0007584	response to nutrient	14/809	150/18800	0.00535512	0.281201	0.268596	TFRC/ADIPOQ/DNMT3A/RPS6KB1/CYP27B1/MTHFR/GAS6/PDK2/ERCC1/CAT/DAD1/HMOX1/TRIM25/ACSL1	14
BP	GO:0070542	response to fatty acid	8/809	63/18800	0.00542235	0.281734	0.269105	SCD/ADIPOQ/PIK3CA/CPT1A/CAT/CD36/UCP2/ACSL1	8
BP	GO:0014909	smooth muscle cell migration	10/809	91/18800	0.0056934	0.292736	0.279613	BCL2/ADIPOQ/FOXO4/GRB10/MIR503/MIR21/RPS6KB1/MIR137/MIR223/NRP1	10
BP	GO:0043491	protein kinase B signaling	18/809	216/18800	0.00578447	0.294352	0.281157	MSTN/EGF/MET/PIK3CA/SIRT1/HSP90AB1/MIR21/RPS6KB1/FGF2/FERMT2/MIR137/CCL3/GAS6/F10/C1QTNF1/MIR375/RRAS/ENG	18
BP	GO:0033002	muscle cell proliferation	19/809	233/18800	0.00586479	0.295074	0.281847	MSTN/MEGF10/ADIPOQ/JUN/NDRG2/PRKAR1A/PIK3CA/MIR503/MIR21/RPS6KB1/FGF2/RBP4/IL12B/MIR137/NPPC/ELANE/MIR223/HMOX1/PPARGC1A	19
BP	GO:0019083	viral transcription	7/809	51/18800	0.00591822	0.295074	0.281847	HEXIM1/JUN/NUCKS1/TAF11/CDK9/TRIM14/CCL3	7
BP	GO:0045923	positive regulation of fatty acid metabolic process	6/809	39/18800	0.00603823	0.298047	0.284687	ADIPOQ/ABCD2/CPT1A/PPARGC1A/MLXIPL/MLYCD	6
BP	GO:0042104	positive regulation of activated T cell proliferation	5/809	28/18800	0.00628102	0.302041	0.288502	MIR21/STAT5B/HMGB1/IL12B/MIR30B	5
BP	GO:0015980	energy derivation by oxidation of organic compounds	24/809	321/18800	0.0063318	0.302041	0.288502	GPD2/STK40/PTGES3/NDUFC1/PIK3CA/MIR1271/PHKG2/NDUFA3/SDHAF2/DHTKD1/IDH3G/UGP2/CAT/BLOC1S1/COX7A2/PPARGC1A/ACADVL/UQCR10/NDUFS8/COX5A/MLXIPL/COQ10A/PPIF/GYS1	24
BP	GO:0033138	positive regulation of peptidyl-serine phosphorylation	11/809	107/18800	0.00634205	0.302041	0.288502	TFRC/BCL2/PIK3CA/IFNA5/HSP90AB1/EIF4G1/CREBL2/NTF3/LIF/GAS6/IFNA13	11
BP	GO:0051147	regulation of muscle cell differentiation	14/809	153/18800	0.00636391	0.302041	0.288502	BCL2/MYF6/MEGF10/ZBED6/FOXO4/SIRT1/MIR21/MORF4L2/NLN/SMAD4/CDK9/SMYD1/ENG/MAMSTR	14
BP	GO:0030101	natural killer cell activation	10/809	93/18800	0.00663118	0.305385	0.291695	PRDX1/IFNA5/STAT5B/IL12B/BLOC1S3/GAS6/DCAF15/IFNA13/NKG7/NFIL3	10
BP	GO:0045017	glycerolipid biosynthetic process	20/809	253/18800	0.00670314	0.305385	0.291695	FAM126A/EFR3A/PIK3CA/PGAP2/IPMK/PIPSL/FGF2/SOCS6/PITPNM2/MOGAT2/ITPKB/SLC27A1/PIGB/PIGS/EFR3B/GPAA1/PIGT/ACSL3/ACSL1/LPCAT3	20
BP	GO:0001678	cellular glucose homeostasis	14/809	154/18800	0.00673205	0.305385	0.291695	PPP3CA/NUCKS1/ZBED6/PIK3CA/SIRT1/OSBP/TRA2B/SMAD4/LRP5/GAS6/SLC29A1/PPARGC1A/MLXIPL/UCP2	14
BP	GO:0043484	regulation of RNA splicing	14/809	154/18800	0.00673205	0.305385	0.291695	CLK1/HNRNPH3/PTBP2/SRSF7/FUS/SRSF3/RBM39/TRA2B/METTL16/FXR1/WTAP/NCBP1/RBM42/RPS26	14
BP	GO:0048660	regulation of smooth muscle cell proliferation	15/809	170/18800	0.0067437	0.305385	0.291695	ADIPOQ/JUN/NDRG2/PIK3CA/MIR503/MIR21/RPS6KB1/FGF2/IL12B/MIR137/NPPC/ELANE/MIR223/HMOX1/PPARGC1A	15
BP	GO:0010638	positive regulation of organelle organization	33/809	487/18800	0.00696628	0.312247	0.29825	EGF/ID1/MET/RALBP1/NEK7/G3BP1/RAB3GAP1/OSBP/CCP110/CNOT2/MGARP/CDK5RAP2/NCKAP1/CNOT6/HNRNPD/FERMT2/DKC1/NTF3/PPM1F/PNKP/LRP5/VASP/KATNB1/CNOT1/NUSAP1/SLC25A5/ERCC1/PPARGC1A/ATF7IP/PFN1/NRP1/MCU/PPIF	33
BP	GO:0043161	proteasome-mediated ubiquitin-dependent protein catabolic process	29/809	414/18800	0.00710221	0.312247	0.29825	NEDD4/FBXL4/FBXO48/FEM1A/PLAA/SIRT1/HSP90AB1/CUL1/EDEM3/KLHDC1/PPP2CB/PSMC6/FBXL3/SUMO2/RNF19A/KEAP1/RNF121/FBXW4/UBXN1/HSPBP1/RNF186/FBXL22/PSMF1/ZER1/UBR1/DCAF11/DERL1/TRIM25/GABARAP	29
BP	GO:0006367	transcription initiation from RNA polymerase II promoter	9/809	80/18800	0.00731357	0.312247	0.29825	MED13/PSMC6/TAF11/HMGB1/CDK9/ERCC1/TAF10/PPARGC1A/ATF7IP	9
BP	GO:0045814	negative regulation of gene expression, epigenetic	9/809	80/18800	0.00731357	0.312247	0.29825	PIK3CA/EZH1/SIRT1/CTCF/DNMT3A/EPC1/CREBZF/MBD2/ATF7IP	9
BP	GO:0010718	positive regulation of epithelial to mesenchymal transition	7/809	53/18800	0.00731896	0.312247	0.29825	MIR21/SMAD2/SMAD4/FERMT2/GLIPR2/TGFB1I1/ENG	7
BP	GO:0042157	lipoprotein metabolic process	13/809	140/18800	0.00743794	0.312247	0.29825	PGAP2/RAB3GAP1/PPM1A/ZDHHC17/WIPI2/APOB/PIGB/PIGS/ZDHHC12/GPAA1/PIGT/CTSD/HHATL	13
BP	GO:0015911	long-chain fatty acid import across plasma membrane	3/809	10/18800	0.00759109	0.312247	0.29825	SLC27A1/CD36/ACSL1	3
BP	GO:0031442	positive regulation of mRNA 3'-end processing	3/809	10/18800	0.00759109	0.312247	0.29825	NUDT21/CPEB3/NCBP1	3
BP	GO:0032070	regulation of deoxyribonuclease activity	3/809	10/18800	0.00759109	0.312247	0.29825	SIRT1/NPM1/HMGB1	3
BP	GO:0034379	very-low-density lipoprotein particle assembly	3/809	10/18800	0.00759109	0.312247	0.29825	APOB/ACSL3/LPCAT3	3
BP	GO:0060155	platelet dense granule organization	3/809	10/18800	0.00759109	0.312247	0.29825	DTNBP1/BLOC1S3/BLOC1S1	3
BP	GO:0009299	mRNA transcription	6/809	41/18800	0.00773988	0.312852	0.298828	ATF4/HIPK3/TAF11/TFCP2/NCBP1/TAF10	6
BP	GO:1901386	negative regulation of voltage-gated calcium channel activity	4/809	19/18800	0.00786586	0.312852	0.298828	RRAD/CALM1/MIR93/CRHR1	4
BP	GO:0048659	smooth muscle cell proliferation	15/809	173/18800	0.00788322	0.312852	0.298828	ADIPOQ/JUN/NDRG2/PIK3CA/MIR503/MIR21/RPS6KB1/FGF2/IL12B/MIR137/NPPC/ELANE/MIR223/HMOX1/PPARGC1A	15
BP	GO:0061013	regulation of mRNA catabolic process	15/809	173/18800	0.00788322	0.312852	0.298828	FUS/SYNCRIP/CPEB3/CNOT2/PABPC4/NPM1/ALKBH5/CNOT6/HNRNPD/METTL16/FXR1/DAZL/ELAVL1/CNOT1/EXOSC5	15
BP	GO:0006446	regulation of translational initiation	9/809	81/18800	0.00792272	0.312852	0.298828	EIF4B/ATF4/NPM1/RPS6KB1/EIF4G1/NCBP1/DAZL/MTIF2/BZW2	9
BP	GO:0009755	hormone-mediated signaling pathway	16/809	190/18800	0.00812708	0.3142	0.300116	NR1D2/NEDD4/PTGES3/SIRT1/CALCOCO1/CNOT2/NR3C2/SAFB2/PRMT2/CRHR1/ESRRB/SLC27A1/CNOT1/PPARGC1B/PADI2/ACSL1	16
BP	GO:0008654	phospholipid biosynthetic process	20/809	258/18800	0.00825145	0.3142	0.300116	FAM126A/EFR3A/PIK3CA/PGAP2/OSBP/IPMK/PIPSL/FGF2/SOCS6/PITPNM2/ITPKB/SLC27A1/PIGB/PIGS/EFR3B/GPAA1/PIGT/ACSL3/CHP1/LPCAT3	20
BP	GO:0010634	positive regulation of epithelial cell migration	15/809	174/18800	0.00829543	0.3142	0.300116	EGF/JUN/MET/SIRT1/MIR21/FGF2/HMGB1/PPM1F/GLIPR2/HMOX1/MAP2K3/PFN1/GPI/NRP1/RRAS	15
BP	GO:0051123	RNA polymerase II preinitiation complex assembly	5/809	30/18800	0.008486	0.3142	0.300116	PSMC6/TAF11/HMGB1/TAF10/ATF7IP	5
BP	GO:1902914	regulation of protein polyubiquitination	5/809	30/18800	0.008486	0.3142	0.300116	UBE2D1/PLAA/TRIM44/OTUB1/GABARAP	5
BP	GO:0006091	generation of precursor metabolites and energy	33/809	494/18800	0.00853834	0.3142	0.300116	GPD2/ADH1C/STK40/ADIPOQ/PTGES3/NDUFC1/PIK3CA/ENOX2/PGM1/MIR1271/RPE/PHKG2/GPX2/NDUFA3/ALDH4A1/SDHAF2/DHTKD1/IDH3G/UGP2/CAT/BLOC1S1/COX7A2/PPARGC1A/ACADVL/MAOB/UQCR10/NDUFS8/COX5A/GPI/MLXIPL/COQ10A/PPIF/GYS1	33
BP	GO:0046626	regulation of insulin receptor signaling pathway	8/809	68/18800	0.00858427	0.3142	0.300116	MSTN/NUCKS1/SIRT1/GRB10/RPS6KB1/MIR1271/SNX5/SIK2	8
BP	GO:0046854	phosphatidylinositol phosphate biosynthetic process	8/809	68/18800	0.00858427	0.3142	0.300116	FAM126A/EFR3A/PIK3CA/IPMK/PIPSL/SOCS6/ITPKB/EFR3B	8
BP	GO:2000756	regulation of peptidyl-lysine acetylation	8/809	68/18800	0.00858427	0.3142	0.300116	SIRT1/NFYB/CTCF/SMAD4/LIF/NFYC/HINT2/PPARGC1A	8
BP	GO:0032868	response to insulin	20/809	259/18800	0.00859339	0.3142	0.300116	MSTN/ADIPOQ/RAB12/GAB1/NUCKS1/KAT2B/FOXO4/PIK3CA/SIRT1/GRB10/RPS6KB1/MIR1271/SNX5/SLC27A1/PDK2/CAT/ZNF106/SIK2/UCP2/CSRP3	20
BP	GO:0051098	regulation of binding	26/809	366/18800	0.00879148	0.31813	0.30387	CALM1/EGF/ID1/PPP3CA/ADIPOQ/ARHGAP28/JUN/MET/NUCKS1/HSP90AB1/PPP2CB/SMAD2/DTNBP1/MBD2/SMAD4/HMGB1/GOLGA2/EIF4G1/CLDN5/CDK9/NCBP1/LIF/DERL1/HMOX1/TAF10/NRP1	26
BP	GO:0035264	multicellular organism growth	13/809	143/18800	0.00882979	0.31813	0.30387	BCL2/STK40/PIK3CA/WDR48/STAT5B/GHRH/ADRB1/SPTBN2/NPPC/FOXS1/SP2/ERCC1/TAF10	13
BP	GO:0014910	regulation of smooth muscle cell migration	9/809	83/18800	0.00925605	0.331071	0.316231	BCL2/ADIPOQ/FOXO4/MIR503/MIR21/RPS6KB1/MIR137/MIR223/NRP1	9
BP	GO:0000079	regulation of cyclin-dependent protein serine/threonine kinase activity	10/809	98/18800	0.00950092	0.332598	0.317688	CCNG1/HEXIM1/IPO7/KAT2B/PKD2/CDK5RAP2/CCNA1/CCNE2/CCNA2/CDKN3	10
BP	GO:0035902	response to immobilization stress	4/809	20/18800	0.0095031	0.332598	0.317688	FOXO4/PPP1R9B/ERCC1/GPI	4
BP	GO:2000479	regulation of cAMP-dependent protein kinase activity	4/809	20/18800	0.0095031	0.332598	0.317688	ADIPOQ/PRKAR1A/SIRT1/PRKAR2A	4
BP	GO:1901342	regulation of vasculature development	25/809	351/18800	0.00975099	0.332598	0.317688	SLC12A2/ID1/GAB1/FOXO4/SIRT1/MIR503/MIR21/FGF2/CAMP/CYSLTR1/CLDN5/EFNA1/MIR137/ERBB2/ECM1/WARS2/PTPRM/RAMP2/MIR223/MIR30B/MIR375/HMOX1/NRP1/RRAS/ENG	25
BP	GO:0006506	GPI anchor biosynthetic process	5/809	31/18800	0.00976726	0.332598	0.317688	PGAP2/PIGB/PIGS/GPAA1/PIGT	5
BP	GO:0032493	response to bacterial lipoprotein	3/809	11/18800	0.0101073	0.332598	0.317688	TLR1/CD14/CD36	3
BP	GO:0043619	regulation of transcription from RNA polymerase II promoter in response to oxidative stress	3/809	11/18800	0.0101073	0.332598	0.317688	ATF4/HMOX1/ANKRD2	3
BP	GO:0051386	regulation of neurotrophin TRK receptor signaling pathway	3/809	11/18800	0.0101073	0.332598	0.317688	ZDHHC17/CYFIP2/TMEM108	3
BP	GO:0072488	ammonium transmembrane transport	3/809	11/18800	0.0101073	0.332598	0.317688	SLC12A2/SLC12A6/RHCG	3
BP	GO:0097084	vascular associated smooth muscle cell development	3/809	11/18800	0.0101073	0.332598	0.317688	SGCB/RAMP2/ENG	3
BP	GO:1902915	negative regulation of protein polyubiquitination	3/809	11/18800	0.0101073	0.332598	0.317688	PLAA/TRIM44/OTUB1	3
BP	GO:2000480	negative regulation of cAMP-dependent protein kinase activity	3/809	11/18800	0.0101073	0.332598	0.317688	PRKAR1A/SIRT1/PRKAR2A	3
BP	GO:0017015	regulation of transforming growth factor beta receptor signaling pathway	12/809	130/18800	0.0103499	0.33635	0.321272	HTRA3/SIRT1/HSP90AB1/MIR21/PPM1A/SMAD2/HTRA4/SMAD4/VASN/MIR30B/TGFB1I1/ENG	12
BP	GO:0002181	cytoplasmic translation	13/809	146/18800	0.0104182	0.33635	0.321272	EIF4B/SYNCRIP/CPEB3/DPH3P1/ZC3H15/RPS15A/RPL26/HNRNPD/RPL10A/EIF4G1/RPL24/RPL28/RPS26	13
BP	GO:0070371	ERK1 and ERK2 cascade	24/809	335/18800	0.0104529	0.33635	0.321272	EGF/APIP/ADIPOQ/JUN/NDRG2/GRB10/MIR503/MIR21/ZDHHC17/FGF2/SMAD4/HMGB1/RAP1A/DUSP6/FERMT2/FFAR4/LIF/ERBB2/CCL3/GLIPR2/GAS6/NRP1/CD36/RRAS	24
BP	GO:0030518	intracellular steroid hormone receptor signaling pathway	11/809	115/18800	0.0107134	0.33635	0.321272	NEDD4/PTGES3/SIRT1/CALCOCO1/CNOT2/NR3C2/SAFB2/PRMT2/CNOT1/PPARGC1B/PADI2	11
BP	GO:0010876	lipid localization	30/809	446/18800	0.0107635	0.33635	0.321272	ADIPOQ/SIRT1/OSBP/ABCD2/STAT5B/RPS6KB1/PITPNB/GULP1/RBP4/APOB/BSCL2/PITPNM2/CRHR1/TTPA/SLC27A1/SLC10A6/GRAMD1B/GM2A/FABP5P3/C1QTNF1/PLA2G12A/CPT1A/CPT2/SEC24A/ACSL3/OSBPL11/CD36/CPT1B/ACSL1/LPCAT3	30
BP	GO:0031667	response to nutrient levels	30/809	446/18800	0.0107635	0.33635	0.321272	TFRC/BCL2/ADIPOQ/RRAGD/ATF4/FOXO4/SIRT1/DNMT3A/RPS6KB1/MBD2/GHRH/EIF4G1/ADRB1/WIPI2/CYP27B1/SORD/MTHFR/GAS6/PDK2/CPT1A/ERCC1/CAT/DAD1/HMOX1/PPARGC1A/TRIM25/GABARAP/SIK2/UCP2/ACSL1	30
BP	GO:0031396	regulation of protein ubiquitination	17/809	213/18800	0.01082	0.33635	0.321272	UBE2D1/DCUN1D1/PLAA/IVNS1ABP/HSP90AB1/WDR48/BIRC3/UBB/TRIM44/UBXN1/DCUN1D4/CDK9/HSPBP1/OTUB1/DERL1/CHP1/GABARAP	17
BP	GO:0031330	negative regulation of cellular catabolic process	20/809	265/18800	0.0108931	0.33635	0.321272	BCL2/MET/PIK3CA/FUS/HSP90AB1/SYNCRIP/MIR21/HNRNPD/GOLGA2/METTL16/EIF4G1/UBXN1/DKC1/EFNA1/FEZ1/DAZL/ELAVL1/PSMF1/HMOX1/LAPTM4B	20
BP	GO:0021762	substantia nigra development	6/809	44/18800	0.0109025	0.33635	0.321272	CALM1/NDRG2/FGF2/COX6B1/MAOB/PADI2	6
BP	GO:0006869	lipid transport	27/809	391/18800	0.0109377	0.33635	0.321272	ADIPOQ/OSBP/ABCD2/RPS6KB1/PITPNB/GULP1/RBP4/APOB/PITPNM2/CRHR1/TTPA/SLC27A1/SLC10A6/GRAMD1B/GM2A/FABP5P3/C1QTNF1/PLA2G12A/CPT1A/CPT2/SEC24A/ACSL3/OSBPL11/CD36/CPT1B/ACSL1/LPCAT3	27
BP	GO:0071322	cellular response to carbohydrate stimulus	13/809	147/18800	0.0109944	0.33635	0.321272	PPP3CA/ZBED6/PIK3CA/OSBP/TRA2B/SMAD4/LRP5/SLC26A6/GAS6/SLC29A1/MAP2K3/MLXIPL/UCP2	13
BP	GO:0006505	GPI anchor metabolic process	5/809	32/18800	0.0111753	0.33635	0.321272	PGAP2/PIGB/PIGS/GPAA1/PIGT	5
BP	GO:0046320	regulation of fatty acid oxidation	5/809	32/18800	0.0111753	0.33635	0.321272	ABCD2/CPT1A/PPARGC1A/ACADVL/MLYCD	5
BP	GO:0071353	cellular response to interleukin-4	5/809	32/18800	0.0111753	0.33635	0.321272	HSP90AB1/KEAP1/IL4R/CD300LF/NFIL3	5
BP	GO:0009067	aspartate family amino acid biosynthetic process	4/809	21/18800	0.0113467	0.337394	0.322269	APIP/ASNSD1/MTR/MTHFR	4
BP	GO:0072243	metanephric nephron epithelium development	4/809	21/18800	0.0113467	0.337394	0.322269	ADIPOQ/PKD2/NPHS2/LIF	4
BP	GO:0060612	adipose tissue development	6/809	45/18800	0.0121342	0.339045	0.323846	PIK3CA/SIRT1/UBB/LRP5/PPARGC1A/DYRK1B	6
BP	GO:1901861	regulation of muscle tissue development	6/809	45/18800	0.0121342	0.339045	0.323846	BCL2/MYF6/MEGF10/LUC7L/RPS6KB1/PPARGC1A	6
BP	GO:1904738	vascular associated smooth muscle cell migration	6/809	45/18800	0.0121342	0.339045	0.323846	ADIPOQ/GRB10/MIR503/MIR21/MIR137/MIR223	6
BP	GO:1902600	proton transmembrane transport	12/809	133/18800	0.0122719	0.339045	0.323846	SLC9A2/SLC9A4/ATP6V1H/SLC25A5/COX6B1/ATP6V1E1/CHP1/UQCR10/SLC36A1/COX5A/PPIF/UCP2	12
BP	GO:1903844	regulation of cellular response to transforming growth factor beta stimulus	12/809	133/18800	0.0122719	0.339045	0.323846	HTRA3/SIRT1/HSP90AB1/MIR21/PPM1A/SMAD2/HTRA4/SMAD4/VASN/MIR30B/TGFB1I1/ENG	12
BP	GO:0009062	fatty acid catabolic process	10/809	102/18800	0.0124115	0.339045	0.323846	ADIPOQ/ABCD2/FAAH/CPT1A/CPT2/ABHD1/CRAT/ACADVL/CPT1B/MLYCD	10
BP	GO:0010717	regulation of epithelial to mesenchymal transition	10/809	102/18800	0.0124115	0.339045	0.323846	MIR21/SMAD2/SMAD4/FERMT2/EFNA1/GLIPR2/VASN/SDHAF2/TGFB1I1/ENG	10
BP	GO:1990542	mitochondrial transmembrane transport	9/809	87/18800	0.0124232	0.339045	0.323846	TIMM50/CPT1A/SLC25A5/SLC25A6/CPT2/MPC1/MCU/UCP2/CPT1B	9
BP	GO:0006979	response to oxidative stress	29/809	433/18800	0.0126895	0.339045	0.323846	BCL2/ADIPOQ/JUN/MET/PRDX1/OSER1/ATF4/SIRT1/MIR21/PPP2CB/PKD2/KEAP1/THG1L/PNKP/VNN1/SLC1A1/GPX2/PDK2/ERCC1/CAT/HMOX1/PPARGC1A/GPX3/PPARGC1B/NDUFS8/CD36/PPIF/UCP2/ANKRD2	29
BP	GO:0030511	positive regulation of transforming growth factor beta receptor signaling pathway	5/809	33/18800	0.0127156	0.339045	0.323846	HSP90AB1/MIR21/SMAD4/MIR30B/TGFB1I1	5
BP	GO:1903846	positive regulation of cellular response to transforming growth factor beta stimulus	5/809	33/18800	0.0127156	0.339045	0.323846	HSP90AB1/MIR21/SMAD4/MIR30B/TGFB1I1	5
BP	GO:0046486	glycerolipid metabolic process	27/809	396/18800	0.0127595	0.339045	0.323846	FAM126A/EFR3A/PIK3CA/PAFAH1B1/SIRT1/PGAP2/IPMK/PIPSL/FGF2/SOCS6/APOB/PITPNM2/MOGAT2/ITPKB/FAAH/SLC27A1/PIGB/PIGS/CPT1A/CAT/EFR3B/DAGLA/GPAA1/PIGT/ACSL3/ACSL1/LPCAT3	27
BP	GO:0055001	muscle cell development	15/809	183/18800	0.012826	0.339045	0.323846	BCL2/MYF6/MEGF10/PPP3CA/DMD/SGCB/PRKAR1A/LRRC10/STAC3/SMAD4/RAMP2/LDB3/ADPRHL1/ENG/CSRP3	15
BP	GO:0034284	response to monosaccharide	16/809	200/18800	0.0128916	0.339045	0.323846	PPP3CA/ADIPOQ/ZBED6/PIK3CA/OSBP/SMAD2/RPS6KB1/TRA2B/SMAD4/LRP5/SLC26A6/GAS6/SLC29A1/CAT/MLXIPL/UCP2	16
BP	GO:0043967	histone H4 acetylation	8/809	73/18800	0.0129565	0.339045	0.323846	SIRT1/ING3/MORF4L2/MEAF6/EPC1/VPS72/ING4/MORF4L1	8
BP	GO:0048662	negative regulation of smooth muscle cell proliferation	8/809	73/18800	0.0129565	0.339045	0.323846	ADIPOQ/NDRG2/MIR503/IL12B/MIR137/MIR223/HMOX1/PPARGC1A	8
BP	GO:0071331	cellular response to hexose stimulus	12/809	134/18800	0.0129699	0.339045	0.323846	PPP3CA/ZBED6/PIK3CA/OSBP/TRA2B/SMAD4/LRP5/SLC26A6/GAS6/SLC29A1/MLXIPL/UCP2	12
BP	GO:0035065	regulation of histone acetylation	7/809	59/18800	0.0129909	0.339045	0.323846	SIRT1/NFYB/CTCF/SMAD4/LIF/NFYC/PPARGC1A	7
BP	GO:0009086	methionine biosynthetic process	3/809	12/18800	0.0130507	0.339045	0.323846	APIP/MTR/MTHFR	3
BP	GO:0010826	negative regulation of centrosome duplication	3/809	12/18800	0.0130507	0.339045	0.323846	KAT2B/NPM1/CDK5RAP2	3
BP	GO:0046606	negative regulation of centrosome cycle	3/809	12/18800	0.0130507	0.339045	0.323846	KAT2B/NPM1/CDK5RAP2	3
BP	GO:0090085	regulation of protein deubiquitination	3/809	12/18800	0.0130507	0.339045	0.323846	OTUD4/WDR48/UBXN1	3
BP	GO:2000035	regulation of stem cell division	3/809	12/18800	0.0130507	0.339045	0.323846	SOX17/ESRRB/CDK2AP2	3
BP	GO:2001214	positive regulation of vasculogenesis	3/809	12/18800	0.0130507	0.339045	0.323846	RAP1A/RAMP2/RRAS	3
BP	GO:0006664	glycolipid metabolic process	10/809	103/18800	0.013234	0.339699	0.324472	PGAP2/GAL3ST2/ST8SIA6/GLA/PIGB/PIGS/GM2A/GPAA1/PIGT/SMPD1	10
BP	GO:0060538	skeletal muscle organ development	14/809	167/18800	0.0132432	0.339699	0.324472	MSTN/NR1D2/BCL2/MYF6/MEGF10/PPP3CA/DMD/NLN/RPS6KB1/STAC3/FXR1/SMYD1/VGLL2/CSRP3	14
BP	GO:0009895	negative regulation of catabolic process	23/809	324/18800	0.0132824	0.339699	0.324472	BCL2/MET/PIK3CA/FUS/HSP90AB1/SYNCRIP/MIR21/HNRNPD/SMAD4/GOLGA2/METTL16/EIF4G1/UBXN1/DKC1/EFNA1/FEZ1/BSCL2/DAZL/HCAR2/ELAVL1/PSMF1/HMOX1/LAPTM4B	23
BP	GO:0045624	positive regulation of T-helper cell differentiation	4/809	22/18800	0.0134054	0.341077	0.325788	MIR21/IL12B/NFKBIZ/IL4R	4
BP	GO:2000278	regulation of DNA biosynthetic process	11/809	119/18800	0.0136213	0.344793	0.329337	ADIPOQ/PTGES3/NEK7/HSP90AB1/MEAF6/FGF2/HNRNPD/ING4/DKC1/PNKP/NPPC	11
BP	GO:0043401	steroid hormone mediated signaling pathway	12/809	135/18800	0.0136978	0.344961	0.329497	NEDD4/PTGES3/SIRT1/CALCOCO1/CNOT2/NR3C2/SAFB2/PRMT2/ESRRB/CNOT1/PPARGC1B/PADI2	12
BP	GO:1903509	liposaccharide metabolic process	10/809	104/18800	0.0140968	0.353207	0.337374	PGAP2/GAL3ST2/ST8SIA6/GLA/PIGB/PIGS/GM2A/GPAA1/PIGT/SMPD1	10
BP	GO:0051973	positive regulation of telomerase activity	5/809	34/18800	0.0143932	0.356658	0.340671	PTGES3/NEK7/HSP90AB1/DKC1/PNKP	5
BP	GO:0071326	cellular response to monosaccharide stimulus	12/809	136/18800	0.0144565	0.356658	0.340671	PPP3CA/ZBED6/PIK3CA/OSBP/TRA2B/SMAD4/LRP5/SLC26A6/GAS6/SLC29A1/MLXIPL/UCP2	12
BP	GO:0016042	lipid catabolic process	23/809	327/18800	0.0146767	0.356658	0.340671	ADIPOQ/PAFAH1B1/ABCD2/PLIN1/SMPD2/CYP27B1/APOB/BSCL2/FAAH/GLA/HCAR2/GM2A/PLA2G12A/CPT1A/CPT2/ABHD1/DAGLA/CRAT/HINT2/ACADVL/SMPD1/CPT1B/MLYCD	23
BP	GO:0000302	response to reactive oxygen species	16/809	203/18800	0.0146813	0.356658	0.340671	BCL2/JUN/MET/PRDX1/OSER1/SIRT1/MIR21/PPP2CB/PKD2/PDK2/CAT/HMOX1/PPARGC1B/CD36/PPIF/UCP2	16
BP	GO:0071383	cellular response to steroid hormone stimulus	16/809	203/18800	0.0146813	0.356658	0.340671	MSTN/NEDD4/PTGES3/SIRT1/CALCOCO1/CNOT2/MGARP/URI1/NR3C2/RPS6KB1/SAFB2/PRMT2/ESRRB/CNOT1/PPARGC1B/PADI2	16
BP	GO:0006470	protein dephosphorylation	21/809	291/18800	0.0147582	0.356658	0.340671	BCL2/LRRC2/CALM1/PPP3CA/EYA4/BOD1/PPM1L/HSP90AB1/PPP2CB/PPM1A/PPP4R2/PPP6R3/PPP1R9B/DUSP6/PPM1F/PTPDC1/PTPRM/TIMM50/SDHAF2/CDKN3/SMPD1	21
BP	GO:0032365	intracellular lipid transport	6/809	47/18800	0.0148849	0.356658	0.340671	OSBP/ABCD2/GRAMD1B/CPT1A/CPT2/CPT1B	6
BP	GO:0051972	regulation of telomerase activity	6/809	47/18800	0.0148849	0.356658	0.340671	PTGES3/NEK7/HSP90AB1/HNRNPD/DKC1/PNKP	6
BP	GO:2000144	positive regulation of DNA-templated transcription, initiation	6/809	47/18800	0.0148849	0.356658	0.340671	JUN/MED13/PSMC6/TAF11/ERCC1/TAF10	6
BP	GO:0010498	proteasomal protein catabolic process	32/809	496/18800	0.0151325	0.360842	0.344667	NEDD4/FBXL4/FBXO48/FEM1A/PLAA/SIRT1/HSP90AB1/CUL1/PSMA1/EDEM3/KLHDC1/PPP2CB/PSMC6/FBXL3/SUMO2/RNF19A/KEAP1/RNF121/UBB/SOCS6/FBXW4/UBXN1/HSPBP1/RNF186/FBXL22/PSMF1/ZER1/UBR1/DCAF11/DERL1/TRIM25/GABARAP	32
BP	GO:0007265	Ras protein signal transduction	24/809	347/18800	0.0155123	0.368118	0.351616	RAB12/JUN/MET/RALBP1/G3BP1/STAMBP/PPP2CB/ARHGAP5/NCKAP1/FGF2/RAP1A/RASA2/GPR20/RAB42/ABL2/PLEKHG7/MMD2/CCNA2/ITPKB/P2RY10/KSR1/GABARAP/NRP1/RRAS	24
BP	GO:1902254	negative regulation of intrinsic apoptotic signaling pathway by p53 class mediator	4/809	23/18800	0.0156869	0.370481	0.353874	BCL2/SIRT1/MIR21/TAF9B	4
BP	GO:0070372	regulation of ERK1 and ERK2 cascade	22/809	311/18800	0.0157755	0.370799	0.354177	APIP/ADIPOQ/JUN/NDRG2/MIR503/MIR21/ZDHHC17/FGF2/SMAD4/HMGB1/RAP1A/DUSP6/FERMT2/FFAR4/LIF/ERBB2/CCL3/GLIPR2/GAS6/NRP1/CD36/RRAS	22
BP	GO:0009991	response to extracellular stimulus	31/809	479/18800	0.0159686	0.373559	0.356814	TFRC/BCL2/ADIPOQ/RRAGD/ATF4/FOXO4/SIRT1/DNMT3A/RPS6KB1/MBD2/PPP1R9B/GHRH/EIF4G1/ADRB1/WIPI2/CYP27B1/SORD/MTHFR/GAS6/PDK2/CPT1A/ERCC1/CAT/DAD1/HMOX1/PPARGC1A/TRIM25/GABARAP/SIK2/UCP2/ACSL1	31
BP	GO:0048545	response to steroid hormone	23/809	330/18800	0.0161848	0.374987	0.358178	MSTN/BCL2/NEDD4/ADIPOQ/PTGES3/PIK3CA/SIRT1/CALCOCO1/CNOT2/MGARP/URI1/NR3C2/RPS6KB1/SAFB2/PRMT2/PPP1R9B/ESRRB/CNOT1/MAOB/PPARGC1B/GPI/PADI2/ENG	23
BP	GO:0035633	maintenance of blood-brain barrier	5/809	35/18800	0.0162131	0.374987	0.358178	SLC12A2/DMD/VCL/CLDN5/SLC1A1	5
BP	GO:0006635	fatty acid beta-oxidation	8/809	76/18800	0.0162575	0.374987	0.358178	ADIPOQ/ABCD2/CPT1A/CPT2/CRAT/ACADVL/CPT1B/MLYCD	8
BP	GO:0007183	SMAD protein complex assembly	3/809	13/18800	0.0164313	0.375487	0.358655	PPM1A/SMAD2/SMAD4	3
BP	GO:0072520	seminiferous tubule development	3/809	13/18800	0.0164313	0.375487	0.358655	WDR48/SMAD4/UBB	3
BP	GO:0007519	skeletal muscle tissue development	13/809	155/18800	0.0165393	0.376211	0.359347	MSTN/NR1D2/BCL2/MYF6/MEGF10/PPP3CA/DMD/NLN/RPS6KB1/STAC3/SMYD1/VGLL2/CSRP3	13
BP	GO:0006417	regulation of translation	30/809	463/18800	0.017302	0.387182	0.369826	EIF4B/ATF4/MIR503/SYNCRIP/CPEB3/MIR21/DPH3P1/CNOT2/ZNF706/NPM1/RPS6KB1/MIR1271/CNOT6/RPL26/HNRNPD/METTL16/EIF4G1/FXR1/NCBP1/DAZL/ERBB2/EEFSEC/ELAVL1/CNOT1/MTIF2/BZW2/MPV17L2/GUF1/EXOSC5/BACE1-AS	30
BP	GO:0019217	regulation of fatty acid metabolic process	9/809	92/18800	0.0174384	0.387182	0.369826	ADIPOQ/SIRT1/ABCD2/PDK2/CPT1A/PPARGC1A/ACADVL/MLXIPL/MLYCD	9
BP	GO:0051149	positive regulation of muscle cell differentiation	8/809	77/18800	0.0174817	0.387182	0.369826	BCL2/MYF6/SIRT1/MIR21/MORF4L2/SMYD1/ENG/MAMSTR	8
BP	GO:0043433	negative regulation of DNA-binding transcription factor activity	15/809	190/18800	0.0175268	0.387182	0.369826	ID1/MED13/SIRT1/MIR21/PPP2CB/PKD2/PRMT2/KEAP1/HES6/FOXS1/NFKBIB/GAS6/CAT/HMOX1/CHP1	15
BP	GO:0009066	aspartate family amino acid metabolic process	6/809	49/18800	0.0180406	0.387182	0.369826	APIP/ATF4/ASNSD1/MTR/MTHFR/DDO	6
BP	GO:0031146	SCF-dependent proteasomal ubiquitin-dependent protein catabolic process	6/809	49/18800	0.0180406	0.387182	0.369826	FBXL4/FBXO48/CUL1/FBXL3/FBXW4/FBXL22	6
BP	GO:0120009	intermembrane lipid transfer	6/809	49/18800	0.0180406	0.387182	0.369826	OSBP/PITPNB/APOB/PITPNM2/TTPA/GRAMD1B	6
BP	GO:0072329	monocarboxylic acid catabolic process	11/809	124/18800	0.0180518	0.387182	0.369826	ADIPOQ/ABCD2/FAAH/CPT1A/CPT2/ABHD1/CRAT/ACADVL/LDHD/CPT1B/MLYCD	11
BP	GO:1903313	positive regulation of mRNA metabolic process	11/809	124/18800	0.0180518	0.387182	0.369826	NUDT21/SYNCRIP/CPEB3/CNOT2/CNOT6/HNRNPD/TRA2B/METTL16/NCBP1/CNOT1/EXOSC5	11
BP	GO:0042789	mRNA transcription by RNA polymerase II	5/809	36/18800	0.0181797	0.387182	0.369826	ATF4/TAF11/TFCP2/NCBP1/TAF10	5
BP	GO:0071108	protein K48-linked deubiquitination	5/809	36/18800	0.0181797	0.387182	0.369826	OTUD4/OTUD7B/DESI2/UBXN1/OTUB1	5
BP	GO:0000288	nuclear-transcribed mRNA catabolic process, deadenylation-dependent decay	7/809	63/18800	0.0181979	0.387182	0.369826	SYNCRIP/CPEB3/CNOT2/CNOT6/HNRNPD/CNOT1/EXOSC5	7
BP	GO:0006346	DNA methylation-dependent heterochromatin assembly	4/809	24/18800	0.0181982	0.387182	0.369826	SIRT1/DNMT3A/MBD2/ATF7IP	4
BP	GO:0072207	metanephric epithelium development	4/809	24/18800	0.0181982	0.387182	0.369826	ADIPOQ/PKD2/NPHS2/LIF	4
BP	GO:1901863	positive regulation of muscle tissue development	4/809	24/18800	0.0181982	0.387182	0.369826	BCL2/MYF6/RPS6KB1/PPARGC1A	4
BP	GO:0006885	regulation of pH	9/809	93/18800	0.0185963	0.392594	0.374995	BCL2/SLC9A2/RHCG/SLC9A4/SLC26A6/ATP6V1H/ATP6AP1/PDK2/CHP1	9
BP	GO:0051259	protein complex oligomerization	18/809	244/18800	0.0187057	0.392594	0.374995	APIP/FUS/NUDT21/PKD2/CEP57/GOLGA2/THG1L/ROM1/VASP/SHKBP1/MCOLN1/KRT10/ELAVL1/CHMP2A/TMEM120B/TMEM120A/KCND3/MCU	18
BP	GO:0040029	regulation of gene expression, epigenetic	12/809	141/18800	0.018738	0.392594	0.374995	KAT2B/PIK3CA/EZH1/SIRT1/CTCF/DNMT3A/EPC1/CREBZF/MBD2/PRDM14/ATF7IP/PADI2	12
BP	GO:0008088	axo-dendritic transport	8/809	78/18800	0.0187707	0.392594	0.374995	PAFAH1B1/MGARP/DTNBP1/FEZ1/KLC3/BLOC1S3/BLOC1S1/TMEM108	8
BP	GO:0040014	regulation of multicellular organism growth	7/809	64/18800	0.0196996	0.399156	0.381263	BCL2/PIK3CA/STAT5B/GHRH/ADRB1/NPPC/FOXS1	7
BP	GO:0048857	neural nucleus development	7/809	64/18800	0.0196996	0.399156	0.381263	BCL2/CALM1/NDRG2/FGF2/COX6B1/MAOB/PADI2	7
BP	GO:0098930	axonal transport	7/809	64/18800	0.0196996	0.399156	0.381263	PAFAH1B1/MGARP/DTNBP1/FEZ1/BLOC1S3/BLOC1S1/TMEM108	7
BP	GO:1903312	negative regulation of mRNA metabolic process	9/809	94/18800	0.019809	0.399156	0.381263	SRSF7/FUS/SYNCRIP/HNRNPD/METTL16/CDK9/DAZL/RBM42/ELAVL1	9
BP	GO:0009746	response to hexose	15/809	193/18800	0.0199041	0.399156	0.381263	PPP3CA/ADIPOQ/ZBED6/PIK3CA/OSBP/SMAD2/RPS6KB1/TRA2B/SMAD4/LRP5/SLC26A6/GAS6/SLC29A1/MLXIPL/UCP2	15
BP	GO:0070828	heterochromatin organization	8/809	79/18800	0.0201262	0.399156	0.381263	PIK3CA/EZH1/SIRT1/CTCF/DNMT3A/MBD2/MTHFR/ATF7IP	8
BP	GO:1903320	regulation of protein modification by small protein conjugation or removal	18/809	246/18800	0.0201345	0.399156	0.381263	UBE2D1/DCUN1D1/OTUD4/PLAA/IVNS1ABP/HSP90AB1/WDR48/BIRC3/UBB/TRIM44/UBXN1/DCUN1D4/CDK9/HSPBP1/OTUB1/DERL1/CHP1/GABARAP	18
BP	GO:0003188	heart valve formation	3/809	14/18800	0.0202552	0.399156	0.381263	SMAD4/EFNA1/DCHS1	3
BP	GO:0006596	polyamine biosynthetic process	3/809	14/18800	0.0202552	0.399156	0.381263	AGMAT/PAOX/SRM	3
BP	GO:0014841	skeletal muscle satellite cell proliferation	3/809	14/18800	0.0202552	0.399156	0.381263	MSTN/MEGF10/FGF2	3
BP	GO:0033033	negative regulation of myeloid cell apoptotic process	3/809	14/18800	0.0202552	0.399156	0.381263	BCL2/CLEC5A/ITPKB	3
BP	GO:0043922	negative regulation by host of viral transcription	3/809	14/18800	0.0202552	0.399156	0.381263	JUN/NUCKS1/CCL3	3
BP	GO:2000318	positive regulation of T-helper 17 type immune response	3/809	14/18800	0.0202552	0.399156	0.381263	MIR21/IL12B/NFKBIZ	3
BP	GO:0038179	neurotrophin signaling pathway	5/809	37/18800	0.0202974	0.399156	0.381263	ZDHHC17/RAP1A/NTF3/CYFIP2/TMEM108	5
BP	GO:0042596	fear response	5/809	37/18800	0.0202974	0.399156	0.381263	BCL2/RPS6KB1/EIF4G1/ADRB1/SLC1A1	5
BP	GO:1902105	regulation of leukocyte differentiation	20/809	283/18800	0.0208466	0.403849	0.385746	ADIPOQ/MIR21/STAT5B/HMGB1/IL12B/NFKBIZ/FSTL3/IL4R/LIF/GLI2/VNN1/ERBB2/CCL3/ITPKB/GAS6/MIR223/MIR30B/CLPTM1/HOXA7/PPARGC1B	20
BP	GO:0009636	response to toxic substance	18/809	247/18800	0.0208796	0.403849	0.385746	BCL2/PRDX1/ATF4/RALBP1/MIR21/DNMT3A/RPS6KB1/BLMH/DHX15/CCL3/TTPA/GPX2/GSTK1/TXNDC17/CAT/GPX3/MAOB/CD36	18
BP	GO:0032816	positive regulation of natural killer cell activation	4/809	25/18800	0.0209452	0.403849	0.385746	STAT5B/IL12B/BLOC1S3/GAS6	4
BP	GO:0033081	regulation of T cell differentiation in thymus	4/809	25/18800	0.0209452	0.403849	0.385746	GLI2/VNN1/ERBB2/CLPTM1	4
BP	GO:0033119	negative regulation of RNA splicing	4/809	25/18800	0.0209452	0.403849	0.385746	PTBP2/SRSF7/RBM42/RPS26	4
BP	GO:0001938	positive regulation of endothelial cell proliferation	10/809	111/18800	0.0213571	0.410189	0.391802	EGF/JUN/SIRT1/MIR503/MIR21/FGF2/HMGB1/ECM1/HMOX1/NRP1	10
BP	GO:0034599	cellular response to oxidative stress	20/809	284/18800	0.0215567	0.410566	0.392162	BCL2/JUN/MET/PRDX1/OSER1/ATF4/SIRT1/MIR21/PKD2/KEAP1/VNN1/SLC1A1/PDK2/CAT/HMOX1/PPARGC1A/PPARGC1B/CD36/PPIF/ANKRD2	20
BP	GO:0006111	regulation of gluconeogenesis	6/809	51/18800	0.0216262	0.410566	0.392162	ADIPOQ/KAT2B/SIRT1/NLN/PDK2/PPARGC1A	6
BP	GO:0043277	apoptotic cell clearance	6/809	51/18800	0.0216262	0.410566	0.392162	RHOBTB1/MEGF10/HMGB1/CD300LF/GAS6/CD36	6
BP	GO:0051592	response to calcium ion	12/809	144/18800	0.0217252	0.410865	0.392448	NEDD4/CALM1/PPP3CA/JUN/PKD2/HNRNPD/KCNH1/ITPKB/MCOLN1/ANXA11/SMPD1/PPIF	12
[truncated: 322 more rows]

## Sheet: trainingOM
Enriched GO terms from co-DEGs of training aerobic exercise in the older male
[truncated: 166 more rows]

[truncated: 6 more sheets: trainingOF, proteinYM, proreinOM, proteinOF, acute+pYM, training+pYM]
