# Supplementary material for: Transcriptomic Analysis of Human Skeletal Muscle in Response to Aerobic Exercise and Protein Intake
Source: Nutrients. 2023 Aug 7;15(15):3485. doi: 10.3390/nu15153485 (PMC10421363; doi:10.3390/nu15153485)
Supplement: Supplementary file 1 [file nutrients-15-03485-s001.zip › Supplementary+Tables-0804/Supplementary Table S4.xlsx]

## Sheet: acuteYM
Enriched KEGG pathways from co-DEGs of acute aerobic exercise in the younger male
ID	Description	GeneRatio	BgRatio	pvalue	p.adjust	qvalue	geneID	Count
hsa04933	AGE-RAGE signaling pathway in diabetic complications	23/487	100/8217	1.22586e-08	3.75112e-06	3.05819e-06	7422/1958/6347/1729/2308/6774/5292/7043/7056/5295/4846/1019/596/1284/208/1282/5054/5580/4088/3717/1287/84812/1286	23
hsa05222	Small cell lung cancer	18/487	92/8217	5.80208e-06	0.000887718	0.000723733	3673/4616/3911/4609/1647/598/5295/1019/1026/1021/596/3912/1284/208/1282/7186/1287/1286	18
hsa05418	Fluid shear stress and atherosclerosis	22/487	139/8217	2.0222e-05	0.00194591	0.00158645	7422/2353/6385/3162/6347/60/7056/5295/1843/5175/4846/596/857/208/3554/5608/1514/92/6885/5562/90/4208	22
hsa04140	Autophagy - animal	22/487	141/8217	2.54368e-05	0.00194591	0.00158645	8660/23710/58476/598/5295/596/9451/208/64121/6009/203228/5580/1514/7879/5567/29110/10010/8897/6885/5562/64419/55054	22
hsa04978	Mineral absorption	13/487	60/8217	3.74854e-05	0.00229411	0.00187032	4495/54822/4496/4502/2512/3162/4501/4499/476/483/4891/115019/4489	13
hsa04066	HIF-1 signaling pathway	18/487	109/8217	6.43662e-05	0.00328268	0.00267628	3570/7422/3162/3099/6774/5295/7010/4846/1026/596/7076/208/285/2872/5054/5214/3459/818	18
hsa04510	Focal adhesion	26/487	201/8217	0.000131504	0.00574862	0.0046867	7422/3673/3911/2317/7057/1398/1729/60/5295/55742/596/7058/3912/857/1284/208/87/1282/23396/81/3371/2316/3678/1287/1286/8516	26
hsa04668	TNF signaling pathway	17/487	114/8217	0.00036389	0.0139188	0.0113476	8809/3659/1435/1051/2353/6347/3726/5295/9021/208/1326/5608/7186/602/7133/1388/6885	17
hsa05220	Chronic myeloid leukemia	13/487	76/8217	0.000464069	0.0157783	0.0128637	4616/4609/1398/1647/598/7043/5295/1019/1026/1021/861/208/4088	13
hsa05166	Human T-cell leukemia virus 1 infection	26/487	222/8217	0.000639553	0.0195703	0.0159552	109/10744/2113/2353/2114/4609/7538/1958/8829/598/7043/5295/292/1019/1026/208/7514/3554/4088/1388/4775/5567/8697/8881/3109/64784	26
hsa04630	JAK-STAT signaling pathway	21/487	166/8217	0.000770976	0.0214471	0.0174853	3570/1440/30837/4609/6774/598/5292/5295/1154/9021/1026/3566/596/208/3563/3459/6778/3717/10401/6773/122809	21
hsa04218	Cellular senescence	20/487	156/8217	0.000862535	0.0219946	0.0179316	4616/54822/2113/3710/4609/1647/2308/7043/5295/292/1019/1026/1021/208/6009/5608/5054/4088/83593/4775	20
hsa05165	Human papillomavirus infection	34/487	331/8217	0.00112545	0.0264914	0.0215977	7422/3673/7855/3659/3911/7057/57801/2308/23462/5295/1019/1026/1021/7058/3912/1284/208/6009/1282/3371/528/3678/9296/5567/5523/29110/1287/8313/6773/4854/4242/1286/8516/5610	34
hsa04928	Parathyroid hormone synthesis secretion and action	15/487	106/8217	0.0013789	0.0301389	0.0245714	109/3710/2353/5144/1958/10672/4929/11214/1026/596/1388/5567/4041/5141/4208	15
hsa05212	Pancreatic cancer	12/487	76/8217	0.00157449	0.0313389	0.0255497	7422/4616/1647/6774/598/7043/5295/1019/1026/1021/208/4088	12
hsa05132	Salmonella infection	27/487	249/8217	0.00163863	0.0313389	0.0255497	7280/388/2353/2317/4609/302/60/84617/6281/5420/596/57617/208/5608/10376/7186/2316/10095/10392/8655/7879/57381/5287/6885/27072/29109/51164	27
hsa04151	PI3K-Akt signaling pathway	35/487	354/8217	0.00185932	0.032395	0.0264108	3570/7422/3673/1435/1440/3911/7057/7534/4609/598/5295/7010/4846/1019/1026/1021/3566/596/7058/3912/1284/208/6009/285/1282/3563/3371/3678/1388/3717/5523/1287/5562/1286/8516	35
hsa04512	ECM-receptor interaction	13/487	88/8217	0.00190559	0.032395	0.0264108	3673/3911/7057/6385/7058/3912/1284/1282/3371/3678/1287/1286/8516	13
hsa05225	Hepatocellular carcinoma	20/487	168/8217	0.00215468	0.0332885	0.0271392	4616/7855/4609/3162/1647/598/60/7043/5295/1019/1026/1021/208/4088/4041/8313/6595/6602/29117/6601	20
hsa04920	Adipocytokine signaling pathway	11/487	69/8217	0.00225489	0.0332885	0.0271392	10891/8660/51422/6774/79602/9021/208/7186/7133/3717/5562	11
hsa05205	Proteoglycans in cancer	23/487	205/8217	0.00228451	0.0332885	0.0271392	7422/3673/7855/3710/2317/7057/6385/7078/4609/4478/6774/60/5295/1026/5328/857/208/5329/2316/3678/1514/5567/818	23
hsa04917	Prolactin signaling pathway	11/487	70/8217	0.00253623	0.0350897	0.0286077	3659/30837/2353/6774/5295/1154/9021/1081/208/3717/122809	11
hsa05146	Amoebiasis	14/487	102/8217	0.00263746	0.0350897	0.0286077	3911/7043/5295/3912/1284/87/1282/3554/81/733/7879/5567/1287/1286	14
hsa05131	Shigellosis	26/487	247/8217	0.00300225	0.0382787	0.0312076	54874/3710/3099/1398/1729/2308/598/60/5295/596/208/64121/87/3554/81/5580/7186/10095/10392/3678/29110/11146/7334/6885/84812/55054	26
hsa05161	Hepatitis B	19/487	162/8217	0.0032607	0.0384156	0.0313192	1960/2353/7534/4609/6774/7043/5295/1026/596/208/5608/4088/6778/1388/3717/4775/29110/6885/6773	19
hsa04710	Circadian rhythm	7/487	34/8217	0.00326407	0.0384156	0.0313192	8553/51422/4783/6097/9575/5562/79365	7
hsa04070	Phosphatidylinositol signaling system	13/487	97/8217	0.00455463	0.0516192	0.0420837	3710/90809/5295/8871/8760/23396/117283/51447/8897/5287/84812/64419/8867	13
hsa04919	Thyroid hormone signaling pathway	15/487	121/8217	0.00508377	0.0555584	0.0452953	4609/2308/476/60/5295/483/208/6009/5214/5567/25942/5350/84812/4854/8202	15
hsa04141	Protein processing in endoplasmic reticulum	19/487	171/8217	0.00590603	0.0612102	0.049903	10952/1649/3309/9709/3337/7991/596/9451/79139/22824/7186/51726/5611/1388/10905/64374/7466/165324/5610	19
hsa04211	Longevity regulating pathway	12/487	89/8217	0.006001	0.0612102	0.049903	109/10891/8660/51422/2308/5295/79602/208/6009/1388/5567/5562	12
hsa04910	Insulin signaling pathway	16/487	137/8217	0.00692971	0.0684029	0.0557671	10891/8660/51422/3099/1398/2308/5770/5295/9021/208/6009/2872/5567/5256/5562/122809	16
hsa05163	Human cytomegalovirus infection	23/487	225/8217	0.00725216	0.0693488	0.0565382	3570/109/7422/3710/4609/6347/1398/10672/6774/11214/5295/1019/1026/1021/208/6009/3554/5608/7186/1388/4775/5567/29110	23
hsa04371	Apelin signaling pathway	16/487	139/8217	0.00794714	0.0724145	0.0590376	109/3710/10891/51422/1958/10672/4846/59/208/5054/4088/8862/5567/5562/4854/4208	16
hsa04145	Phagosome	17/487	152/8217	0.00839466	0.0724145	0.0590376	3673/10952/7280/7057/60/84617/7058/10376/23673/2212/528/3678/1514/9296/7879/9341/3109	17
hsa04010	MAPK signaling pathway	28/487	294/8217	0.00849864	0.0724145	0.0590376	9064/7422/4616/1435/10746/1649/2353/2317/4609/1398/1647/7043/7010/1843/208/285/2872/1326/3554/5608/7186/2316/4775/5567/11221/6885/8550/4208	28
hsa04380	Osteoclast differentiation	15/487	128/8217	0.00851935	0.0724145	0.0590376	1435/2355/2353/3726/5295/9021/2354/208/3554/5608/7186/3459/2212/6885/6773	15
hsa05223	Non-small cell lung cancer	10/487	72/8217	0.00950759	0.0781975	0.0637523	4616/1647/6774/5295/1019/1026/1021/208/83593/27436	10
hsa04922	Glucagon signaling pathway	13/487	107/8217	0.0103502	0.0781975	0.0637523	3710/10891/51422/2308/23235/208/5214/5207/5567/818/57223/5256/5562	13
hsa04068	FoxO signaling pathway	15/487	131/8217	0.010466	0.0781975	0.0637523	4616/8660/51422/23710/1647/2308/6774/7043/5295/1026/1901/208/4088/116986/5562	15
hsa04150	mTOR signaling pathway	17/487	156/8217	0.010767	0.0781975	0.0637523	201163/57600/7855/23175/8140/5295/96459/6520/208/64121/6009/528/9296/9681/79726/4041/5562	17
hsa05167	Kaposi sarcoma-associated herpesvirus infection	20/487	194/8217	0.0108255	0.0781975	0.0637523	7422/3710/2353/4609/7538/6774/5295/1019/1026/1021/208/285/5608/7186/3459/3717/4775/29110/6773/5610	20
hsa04659	Th17 cell differentiation	13/487	108/8217	0.0111534	0.0781975	0.0637523	3570/2353/6097/6774/3566/861/3554/4088/3459/6778/3717/4775/3109	13
hsa04931	Insulin resistance	13/487	108/8217	0.0111534	0.0781975	0.0637523	10891/8660/51422/9945/2308/6774/5770/5295/4846/9021/208/5580/5562	13
hsa04935	Growth hormone synthesis secretion and action	14/487	120/8217	0.0112441	0.0781975	0.0637523	109/3710/2353/8660/1398/3726/6774/5295/9021/208/5608/1388/3717/5567	14
hsa05210	Colorectal cancer	11/487	86/8217	0.0122562	0.0826247	0.0673617	4616/2353/4609/1647/7043/5295/1026/596/208/4088/8313	11
hsa05164	Influenza A	18/487	171/8217	0.0124207	0.0826247	0.0673617	3838/6347/60/3337/5295/292/9021/1019/1021/208/7514/3459/5611/3717/29110/6773/5610/3109	18
hsa05321	Inflammatory bowel disease	9/487	65/8217	0.0138238	0.0890062	0.0725644	8809/6097/6774/7043/3566/4088/3459/6778/3109	9
hsa04962	Vasopressin-regulated water reabsorption	7/487	44/8217	0.0139618	0.0890062	0.0725644	109/360/396/8655/5567/397/51164	7
hsa04210	Apoptosis	15/487	136/8217	0.0144715	0.090373	0.0736787	4616/1649/3710/2353/1647/598/60/5295/596/9451/208/10376/3563/7186/1514	15
hsa05135	Yersinia infection	15/487	137/8217	0.0153988	0.0942404	0.0768317	2353/6347/1398/60/5295/208/23396/5608/7186/10095/2212/3678/4775/29110/6885	15
hsa05169	Epstein-Barr virus infection	20/487	202/8217	0.0163525	0.0981148	0.0799904	4616/965/4609/1647/6774/5295/4734/1019/1026/1021/596/208/5608/7186/25942/29110/6885/6773/5610/3109	20
hsa03018	RNA degradation	10/487	79/8217	0.0176945	0.104125	0.0848907	7832/219988/10950/5214/10140/255967/167227/5073/54464/5394	10
hsa04926	Relaxin signaling pathway	14/487	129/8217	0.0202214	0.11675	0.0951833	109/7422/2353/5295/4846/59/1284/208/1282/1910/1388/5567/1287/1286	14
hsa04120	Ubiquitin mediated proteolysis	15/487	142/8217	0.0207404	0.117529	0.095818	63893/51366/4734/9021/10054/8916/55294/9886/10401/55120/7334/8697/8881/7318/92912	15
hsa04152	AMPK signaling pathway	13/487	121/8217	0.0265731	0.142379	0.116078	10891/8660/51422/2308/5295/79602/208/6009/5214/5207/5523/6885/5562	13
hsa05110	Vibrio cholerae infection	7/487	50/8217	0.0268737	0.142379	0.116078	109/10952/60/528/9296/5567/6558	7
hsa05224	Breast cancer	15/487	147/8217	0.0273805	0.142379	0.116078	4616/7855/2353/4609/1647/23462/5295/1019/1026/1021/208/4041/8313/4854/8202	15
hsa00100	Steroid biosynthesis	4/487	20/8217	0.0276667	0.142379	0.116078	4047/6646/120227/6309	4
hsa04115	p53 signaling pathway	9/487	73/8217	0.027741	0.142379	0.116078	4616/7057/1647/598/1019/1026/1021/596/5054	9
hsa04666	Fc gamma R-mediated phagocytosis	11/487	97/8217	0.0279174	0.142379	0.116078	1398/5295/208/23396/5580/8613/1072/65108/10095/2212/4651	11
hsa04213	Longevity regulating pathway - multiple species	8/487	62/8217	0.0290167	0.145559	0.118671	109/8660/51422/2308/5295/208/5567/5562	8
hsa05145	Toxoplasmosis	12/487	112/8217	0.0329284	0.162517	0.132496	3911/6774/598/7043/596/3912/208/5608/3459/3717/6885/3109	12
hsa05162	Measles	14/487	139/8217	0.0356122	0.172973	0.141021	2353/4478/6774/598/5295/1019/1021/596/9451/208/29110/6885/6773/5610	14
hsa05235	PD-L1 expression and PD-1 checkpoint pathway in cancer	10/487	89/8217	0.037089	0.174738	0.142459	2353/6774/5295/55509/208/5608/3459/27436/3717/4775	10
hsa05202	Transcriptional misregulation in cancer	18/487	193/8217	0.0371176	0.174738	0.142459	4616/7704/1649/1051/8013/4609/1647/2308/598/1026/861/5328/64332/1050/2078/25942/5077/4208	18
hsa04022	cGMP-PKG signaling pathway	16/487	167/8217	0.0386271	0.179089	0.146007	109/3710/8660/10672/476/292/4846/483/208/1910/1388/4775/147/5350/1909/4208	16
hsa05221	Acute myeloid leukemia	8/487	67/8217	0.0434049	0.197979	0.161407	7704/4609/6774/5292/5295/861/1050/208	8
hsa04964	Proximal tubule bicarbonate reclamation	4/487	23/8217	0.0439953	0.197979	0.161407	476/483/10991/762	4
hsa05323	Rheumatoid arthritis	10/487	93/8217	0.0478994	0.212424	0.173183	7422/1435/2353/6347/7043/7010/528/1514/9296/3109	10
hsa05211	Renal cell carcinoma	8/487	69/8217	0.0502814	0.219377	0.178852	7422/201163/2113/1398/7043/5295/1026/208	8
hsa04657	IL-17 signaling pathway	10/487	94/8217	0.0509011	0.219377	0.178852	1440/1051/2353/6347/6280/6279/2354/7186/29110/6885	10
hsa05417	Lipid and atherosclerosis	19/487	215/8217	0.0520543	0.220766	0.179984	1649/2353/6347/3309/6774/598/5295/4846/596/9451/208/5608/7186/3717/4775/29110/818/10010/6885	19
hsa04930	Type II diabetes mellitus	6/487	46/8217	0.0526663	0.220766	0.179984	8660/3099/5295/9021/5580/122809	6
hsa04923	Regulation of lipolysis in adipocytes	7/487	58/8217	0.0541876	0.221085	0.180245	109/8660/5295/1081/208/4886/5567	7
hsa05213	Endometrial cancer	7/487	58/8217	0.0541876	0.221085	0.180245	4616/4609/1647/5295/1026/208/8313	7
hsa05414	Dilated cardiomyopathy	10/487	96/8217	0.0572746	0.230605	0.188007	109/3673/7171/60/7043/3678/5567/6443/5350/8516	10
hsa01522	Endocrine resistance	10/487	98/8217	0.06415	0.253804	0.206919	109/2353/5295/1019/1026/596/208/5567/4854/8202	10
hsa00563	Glycosylphosphatidylinositol (GPI)-anchor biosynthesis	4/487	26/8217	0.0646951	0.253804	0.206919	80055/65258/9091/128869	4
hsa04640	Hematopoietic cell lineage	10/487	99/8217	0.0677785	0.262534	0.214037	3570/3673/1435/1440/928/3566/3554/3563/3678/3109	10
hsa04725	Cholinergic synapse	11/487	113/8217	0.0708329	0.269792	0.219954	109/9132/3710/2353/5295/596/208/3759/3717/5567/818	11
hsa04110	Cell cycle	12/487	127/8217	0.0729908	0.269792	0.219954	4616/10744/7534/4609/1647/7043/1019/1026/1021/4088/8697/8881	12
hsa05144	Malaria	6/487	50/8217	0.0735127	0.269792	0.219954	1440/7057/6347/7043/5175/7058	6
hsa04918	Thyroid hormone synthesis	8/487	75/8217	0.0749655	0.269792	0.219954	109/3710/3309/476/1081/483/1388/5567	8
hsa05214	Glioma	8/487	75/8217	0.0749655	0.269792	0.219954	4616/1647/5295/1019/1026/1021/208/818	8
hsa04932	Non-alcoholic fatty liver disease	14/487	155/8217	0.0753556	0.269792	0.219954	3570/1649/2353/8660/51422/5295/79602/9021/1050/9451/7381/208/7186/5562	14
hsa04530	Tight junction	15/487	169/8217	0.0758239	0.269792	0.219954	51422/4478/4627/60/4734/1019/861/87/81/10376/10095/5567/58494/5562/4628	15
hsa04971	Gastric acid secretion	8/487	76/8217	0.0796817	0.28026	0.228488	109/3710/476/60/483/3759/5567/818	8
hsa04550	Signaling pathways regulating pluripotency of stem cells	13/487	143/8217	0.0811736	0.281238	0.229286	7855/4609/6774/3720/5295/208/4088/6926/9869/3717/8313/92/90	13
hsa05160	Hepatitis C	14/487	157/8217	0.0817981	0.281238	0.229286	7534/4609/6774/5295/9021/1019/1026/1021/9451/208/7186/29110/6773/5610	14
hsa05410	Hypertrophic cardiomyopathy	9/487	90/8217	0.0845475	0.28438	0.231848	3673/7171/51422/60/7043/3678/6443/5562/8516	9
hsa05140	Leishmaniasis	8/487	77/8217	0.0845706	0.28438	0.231848	2353/7043/3459/65108/2212/3717/6885/3109	8
hsa04625	C-type lectin receptor signaling pathway	10/487	104/8217	0.0878562	0.290339	0.236705	3659/8844/1960/3710/5295/208/5580/602/4775/6773	10
hsa04217	Necroptosis	14/487	159/8217	0.0885838	0.290339	0.236705	54822/2512/57132/6774/292/596/7186/3459/6778/3717/27005/818/6773/5610	14
hsa05032	Morphine addiction	9/487	91/8217	0.089189	0.290339	0.236705	2869/109/10846/5144/5150/5567/5141/156/5136	9
hsa04216	Ferroptosis	5/487	41/8217	0.0929375	0.296238	0.241515	2512/3162/23516/4891/6520	5
hsa05219	Bladder cancer	5/487	41/8217	0.0929375	0.296238	0.241515	7422/7057/4609/1019/1026	5
hsa01521	EGFR tyrosine kinase inhibitor resistance	8/487	79/8217	0.0948652	0.299266	0.243983	3570/7422/6774/598/5295/596/208/3717	8
hsa04912	GnRH signaling pathway	9/487	93/8217	0.0989155	0.307161	0.250421	109/10746/3710/1958/1081/5608/5580/5567/818	9
hsa04270	Vascular smooth muscle contraction	12/487	134/8217	0.0993757	0.307161	0.250421	109/133/3710/10672/4627/800/59/5580/5567/147/1909/4628	12
hsa05206	MicroRNAs in cancer	24/487	310/8217	0.107157	0.327901	0.267329	7422/407021/8660/7057/7078/4609/3162/1398/6774/5292/1545/5295/1026/1021/596/5328/3371/6541/3678/407055/406885/406989/1788/4854	24
hsa05130	Pathogenic Escherichia coli infection	16/487	197/8217	0.123587	0.366565	0.298851	4641/7280/2353/10672/4627/60/84617/3554/10376/7186/10095/2212/55930/6885/4651/4628	16
hsa00532	Glycosaminoglycan biosynthesis - chondroitin sulfate / dermatan sulfate	3/487	21/8217	0.124778	0.366565	0.298851	22856/51363/64132	3
hsa04921	Oxytocin signaling pathway	13/487	154/8217	0.124883	0.366565	0.298851	109/3710/2353/51422/60/4846/1026/3759/4775/5567/818/5562/4208	13
hsa04750	Inflammatory mediator regulation of TRP channels	9/487	98/8217	0.125782	0.366565	0.298851	109/3710/5295/3554/5608/5580/5567/818/5029	9
hsa05231	Choline metabolism in cancer	9/487	98/8217	0.125782	0.366565	0.298851	56261/2353/6584/5295/208/6581/6009/23396/8613	9
hsa05218	Melanoma	7/487	72/8217	0.133095	0.382548	0.311881	4616/1647/5295/1019/1026/1021/208	7
hsa04810	Regulation of actin cytoskeleton	18/487	229/8217	0.133767	0.382548	0.311881	3673/1398/4478/1729/10672/4627/60/5295/208/87/23396/81/733/1072/10095/3678/8516/4628	18
hsa04330	Notch signaling pathway	6/487	59/8217	0.135055	0.382655	0.311968	7090/23462/23385/196403/4854/4242	6
hsa04621	NOD-like receptor signaling pathway	15/487	186/8217	0.138433	0.388628	0.316838	54822/3710/23710/6347/598/3428/596/5580/7186/10392/29110/10010/6885/6773/55054	15
hsa00562	Inositol phosphate metabolism	7/487	73/8217	0.140206	0.390028	0.317979	8871/23396/8897/5287/84812/64419/8867	7
hsa04973	Carbohydrate digestion and absorption	5/487	47/8217	0.143652	0.396015	0.32286	3099/476/5295/483/208	5
hsa00520	Amino sugar and nucleotide sugar metabolism	5/487	49/8217	0.162758	0.444677	0.362534	91373/3099/9945/10007/51706	5
hsa04071	Sphingolipid signaling pathway	10/487	119/8217	0.167168	0.452686	0.369063	427/10672/5295/4846/1901/596/208/29956/7186/5523	10
hsa05226	Gastric cancer	12/487	149/8217	0.172708	0.458693	0.37396	4616/7855/4609/1647/7043/5295/1026/596/208/4088/4041/8313	12
hsa04960	Aldosterone-regulated sodium reabsorption	4/487	37/8217	0.173883	0.458693	0.37396	476/5295/483/9351	4
hsa05216	Thyroid cancer	4/487	37/8217	0.173883	0.458693	0.37396	4616/4609/1647/1026	4
hsa04658	Th1 and Th2 cell differentiation	8/487	92/8217	0.177723	0.464813	0.37895	2353/3566/3459/6778/3717/4775/4854/3109	8
hsa04024	cAMP signaling pathway	17/487	225/8217	0.180185	0.466181	0.380065	109/10846/170589/2353/5144/476/5295/1081/483/208/6662/4886/5567/818/5141/5350/1909	17
hsa04913	Ovarian steroidogenesis	5/487	51/8217	0.182816	0.466181	0.380065	109/1545/654/1081/5567	5
hsa04979	Cholesterol metabolism	5/487	51/8217	0.182816	0.466181	0.380065	51129/57552/4023/4864/6646	5
hsa03013	Nucleocytoplasmic transport	9/487	108/8217	0.189725	0.47896	0.390484	3838/7514/55161/9775/79023/30000/55308/9670/26019	9
hsa04360	Axon guidance	14/487	182/8217	0.190958	0.47896	0.390484	56920/10501/219699/5362/8829/5295/1072/4775/80031/6259/10500/818/10154/22885	14
hsa04915	Estrogen signaling pathway	11/487	138/8217	0.194728	0.484446	0.394956	109/3710/2353/5295/4846/596/208/5580/1388/5567/8202	11
hsa04611	Platelet activation	10/487	124/8217	0.199442	0.490205	0.399651	109/3673/3710/10672/60/5295/4846/208/2212/5567	10
hsa04350	TGF-beta signaling pathway	8/487	95/8217	0.200362	0.490205	0.399651	7057/4609/7043/654/7050/4088/92/90	8
hsa04261	Adrenergic signaling in cardiomyocytes	12/487	154/8217	0.201849	0.490205	0.399651	109/7171/476/596/483/208/1388/5567/5523/818/147/5350	12
hsa00600	Sphingolipid metabolism	5/487	53/8217	0.203728	0.490873	0.400196	427/4758/29956/8613/64781	5
hsa04310	Wnt signaling pathway	13/487	170/8217	0.207867	0.493223	0.402111	7090/7855/4609/4088/4775/5567/6259/818/57680/4041/8313/6885/23002	13
hsa04934	Cushing syndrome	12/487	155/8217	0.207927	0.493223	0.402111	109/7855/57552/3710/51655/1019/1026/1021/1388/5567/818/8313	12
hsa04936	Alcoholic liver disease	11/487	142/8217	0.220481	0.518979	0.423109	23175/10891/51422/2308/79602/208/5608/29110/6885/5562/125	11
hsa04925	Aldosterone synthesis and secretion	8/487	98/8217	0.224097	0.523464	0.426767	109/3710/4929/476/483/1388/5567/818	8
hsa05012	Parkinson disease	19/487	266/8217	0.229758	0.532621	0.434232	7280/1649/3710/23516/3309/598/84617/292/1843/4891/9451/7381/10376/120892/5567/818/5685/55334/7318	19
hsa00564	Glycerophospholipid metabolism	8/487	99/8217	0.232231	0.533347	0.434824	23175/56261/84803/8760/8613/85465/51365/84513	8
hsa05230	Central carbon metabolism in cancer	6/487	70/8217	0.233557	0.533347	0.434824	4609/3099/8140/5295/208/5214	6
hsa04340	Hedgehog signaling pathway	5/487	56/8217	0.236471	0.535748	0.436781	596/5567/8405/156/84976	5
hsa04012	ErbB signaling pathway	7/487	85/8217	0.23811	0.535748	0.436781	4609/1398/5295/1026/208/818/145957	7
hsa04520	Adherens junction	6/487	71/8217	0.24347	0.535821	0.436841	60/5770/87/81/4088/6885	6
hsa04622	RIG-I-like receptor signaling pathway	6/487	71/8217	0.24347	0.535821	0.436841	54941/7186/64343/29110/10010/6885	6
hsa04392	Hippo signaling pathway - multiple species	3/487	29/8217	0.245165	0.535821	0.436841	26524/79633/9113	3
hsa04911	Insulin secretion	7/487	86/8217	0.247141	0.535821	0.436841	109/3710/476/483/1388/5567/818	7
hsa04062	Chemokine signaling pathway	14/487	192/8217	0.248003	0.535821	0.436841	2869/109/6347/1398/6774/5295/208/5580/2268/3717/5567/1524/156/6773	14
hsa04114	Oocyte meiosis	10/487	131/8217	0.248649	0.535821	0.436841	109/10744/3710/7534/80315/5567/132864/818/8697/8881	10
hsa04914	Progesterone-mediated oocyte maturation	8/487	102/8217	0.257224	0.550424	0.448746	109/80315/5295/208/5567/132864/8697/8881	8
hsa01524	Platinum drug resistance	6/487	73/8217	0.26365	0.556954	0.45407	5980/598/5295/1026/596/208	6
hsa04540	Gap junction	7/487	88/8217	0.265508	0.556954	0.45407	109/7280/10746/3710/84617/10376/5567	7
hsa04974	Protein digestion and absorption	8/487	103/8217	0.265736	0.556954	0.45407	476/483/6520/1284/23428/1282/1287/1286	8
hsa04722	Neurotrophin signaling pathway	9/487	119/8217	0.272929	0.560655	0.457087	10019/1398/396/5295/596/208/5580/397/818	9
hsa04064	NF-kappa B signaling pathway	8/487	104/8217	0.274329	0.560655	0.457087	4616/1647/598/596/5328/3554/7186/6885	8
hsa04620	Toll-like receptor signaling pathway	8/487	104/8217	0.274329	0.560655	0.457087	2353/5295/54472/208/1326/5608/29110/6885	8
hsa04727	GABAergic synapse	7/487	89/8217	0.274831	0.560655	0.457087	109/23710/81539/5334/5567/6529/10991	7
hsa04970	Salivary secretion	7/487	92/8217	0.303273	0.611155	0.498259	109/3710/476/483/5567/147/6558	7
hsa05100	Bacterial invasion of epithelial cells	6/487	77/8217	0.305169	0.611155	0.498259	1398/60/5295/857/10095/3678	6
hsa00561	Glycerolipid metabolism	5/487	62/8217	0.305578	0.611155	0.498259	23175/4023/84803/8613/84513	5
hsa00051	Fructose and mannose metabolism	3/487	33/8217	0.310853	0.617669	0.503569	3099/5214/5207	3
hsa00310	Lysine degradation	5/487	63/8217	0.31741	0.622612	0.507599	83852/79709/9869/51166/51111	5
hsa05217	Basal cell carcinoma	5/487	63/8217	0.31741	0.622612	0.507599	4616/7855/1647/1026/8313	5
hsa05203	Viral carcinogenesis	14/487	204/8217	0.323683	0.630872	0.514333	1960/7534/6774/5295/1019/1026/1021/87/81/7186/1388/5567/9734/5610	14
hsa04390	Hippo signaling pathway	11/487	157/8217	0.327137	0.63357	0.516532	7855/7534/4609/60/7043/654/26524/5054/4088/9113/8313	11
hsa04927	Cortisol synthesis and secretion	5/487	65/8217	0.341228	0.656703	0.535393	109/57552/3710/1388/5567	5
hsa00510	N-Glycan biosynthesis	4/487	50/8217	0.344168	0.658222	0.536631	85365/7991/10905/79053	4
hsa04020	Calcium signaling pathway	16/487	240/8217	0.349241	0.663774	0.541158	109/7422/3710/292/4846/1910/53373/5567/818/9127/147/5136/5350/5256/84812/1909	16
hsa05215	Prostate cancer	7/487	97/8217	0.351841	0.664588	0.541821	2308/5295/1026/596/5328/208/2078	7
hsa00760	Nicotinate and nicotinamide metabolism	3/487	36/8217	0.360523	0.676811	0.551786	4837/4860/83594	3
hsa04670	Leukocyte transendothelial migration	8/487	114/8217	0.363558	0.678346	0.553038	4478/60/5295/5175/87/81/83593/58494	8
hsa05170	Human immunodeficiency virus 1 infection	14/487	212/8217	0.37697	0.690775	0.563171	3710/2353/1398/598/5295/596/208/5608/7186/1072/7133/4775/29110/6885	14
hsa05207	Chemical carcinogenesis - receptor activation	14/487	212/8217	0.37697	0.690775	0.563171	3838/109/7422/407021/2353/4609/6774/1545/5295/596/208/1388/3717/5567	14
hsa01250	Biosynthesis of nucleotide sugars	3/487	37/8217	0.376992	0.690775	0.563171	91373/3099/9945	3
hsa04924	Renin secretion	5/487	69/8217	0.389139	0.704596	0.574438	3710/3759/5567/5136/1909	5
hsa05031	Amphetamine addiction	5/487	69/8217	0.389139	0.704596	0.574438	2353/2354/1388/5567/818	5
hsa00515	Mannose type O-glycan biosynthesis	2/487	23/8217	0.399372	0.70951	0.578445	55624/2218	2
hsa00900	Terpenoid backbone biosynthesis	2/487	23/8217	0.399372	0.70951	0.578445	3422/51449	2
hsa03060	Protein export	2/487	23/8217	0.399372	0.70951	0.578445	10952/3309	2
hsa05142	Chagas disease	7/487	102/8217	0.401128	0.70951	0.578445	2353/6347/7043/5295/208/5054/3459	7
hsa05014	Amyotrophic lateral sclerosis	23/487	364/8217	0.405397	0.712939	0.58124	7280/1649/3710/3309/598/60/84617/596/9451/7381/203228/5608/79139/10376/7186/7133/79023/29110/5685/10010/6311/145957/51164	23
hsa00513	Various types of N-glycan biosynthesis	3/487	39/8217	0.409637	0.716279	0.583963	85365/7991/10905	3
hsa00534	Glycosaminoglycan biosynthesis - heparan sulfate / heparin	2/487	24/8217	0.420474	0.726461	0.592264	9653/64132	2
hsa04660	T cell receptor signaling pathway	7/487	104/8217	0.420863	0.726461	0.592264	2353/5295/1019/208/1326/4775/6885	7
hsa05010	Alzheimer disease	24/487	384/8217	0.423575	0.726461	0.592264	7855/1435/7280/1649/3710/8660/4023/23516/5295/84617/292/3028/4891/9451/7381/208/10376/7186/23385/5685/55334/4041/8313/5610	24
hsa04137	Mitophagy - animal	5/487	72/8217	0.424956	0.726461	0.592264	23710/598/9451/7879/29110	5
hsa04014	Ras signaling pathway	15/487	236/8217	0.427998	0.727597	0.59319	7422/1435/8844/2113/2114/598/5295/7010/208/285/83593/51365/5567/29110/8315	15
hsa05020	Prion disease	17/487	273/8217	0.452615	0.765194	0.623842	7280/1649/3710/1958/3309/5295/84617/292/857/9451/7381/10376/733/5580/1388/5567/5685	17
hsa00920	Sulfur metabolism	1/487	10/8217	0.45736	0.768967	0.626919	6821	1
hsa04370	VEGF signaling pathway	4/487	59/8217	0.466286	0.776057	0.632699	7422/5295/4846/208	4
hsa05022	Pathways of neurodegeneration - multiple diseases	29/487	476/8217	0.466649	0.776057	0.632699	7855/1435/7280/1649/3710/3309/598/84617/292/3028/596/9451/7381/203228/5608/79139/10376/7186/7133/120892/29110/818/5685/10010/4041/8313/6311/7318/51164	29
hsa05133	Pertussis	5/487	76/8217	0.472032	0.780767	0.636539	3659/2353/1072/10392/3678	5
hsa05416	Viral myocarditis	4/487	60/8217	0.47944	0.78464	0.639696	60/857/6443/3109	4
hsa04966	Collecting duct acid secretion	2/487	27/8217	0.481357	0.78464	0.639696	528/9296	2
hsa05412	Arrhythmogenic right ventricular cardiomyopathy	5/487	77/8217	0.48362	0.78464	0.639696	3673/60/3678/6443/8516	5
hsa04060	Cytokine-cytokine receptor interaction	18/487	295/8217	0.484631	0.78464	0.639696	3570/8809/1435/1440/51330/6347/7043/654/3566/3554/3563/3459/7133/1524/2660/55504/92/90	18
hsa00130	Ubiquinone and other terpenoid-quinone biosynthesis	1/487	11/8217	0.48956	0.786913	0.641549	154807	1
hsa00230	Purine metabolism	8/487	128/8217	0.491178	0.786913	0.641549	109/10846/5144/5150/4860/270/5141/5136	8
hsa04721	Synaptic vesicle cycle	5/487	78/8217	0.495119	0.789096	0.643329	6812/528/9296/6529/6512	5
hsa05152	Tuberculosis	11/487	180/8217	0.503304	0.797984	0.650575	8844/1051/7043/596/208/3459/2212/7879/3717/818/3109	11
hsa03015	mRNA surveillance pathway	6/487	97/8217	0.517725	0.80476	0.6561	23049/9775/5523/51692/55308/26019	6
hsa04713	Circadian entrainment	6/487	97/8217	0.517725	0.80476	0.6561	109/3710/2353/51655/5567/818	6
hsa04724	Glutamatergic synapse	7/487	114/8217	0.517742	0.80476	0.6561	109/3710/81539/5567/156/6512/10991	7
hsa03250	Viral life cycle - HIV-1	4/487	63/8217	0.518097	0.80476	0.6561	27125/22936/4131/7514	4
hsa04142	Lysosome	8/487	132/8217	0.526615	0.80977	0.660184	427/9516/4758/4864/4891/1514/9179/10717	8
hsa04728	Dopaminergic synapse	8/487	132/8217	0.526615	0.80977	0.660184	3710/2353/208/1388/5567/5523/818/9575	8
hsa04929	GnRH secretion	4/487	64/8217	0.530684	0.811947	0.661958	3710/5295/1081/208	4
hsa00514	Other types of O-glycan biosynthesis	3/487	47/8217	0.533365	0.811988	0.661993	63917/79709/4242	3
hsa00030	Pentose phosphate pathway	2/487	30/8217	0.538145	0.815209	0.664618	7086/5214	2
hsa05415	Diabetic cardiomyopathy	12/487	203/8217	0.547018	0.821983	0.670141	5166/9945/7043/5295/292/4846/7381/208/5580/4088/818/5350	12
hsa04061	Viral protein interaction with cytokine and cytokine receptor	6/487	100/8217	0.547989	0.821983	0.670141	3570/8809/1435/6347/7133/1524	6
hsa00052	Galactose metabolism	2/487	31/8217	0.556098	0.830078	0.676741	3099/5214	2
hsa05030	Cocaine addiction	3/487	49/8217	0.561981	0.834787	0.68058	2354/1388/5567	3
hsa04136	Autophagy - other	2/487	32/8217	0.573551	0.84316	0.687406	23710/55054	2
hsa04215	Apoptosis - multiple species	2/487	32/8217	0.573551	0.84316	0.687406	598/596	2
hsa00565	Ether lipid metabolism	3/487	50/8217	0.575884	0.84316	0.687406	5051/8613/85465	3
hsa04610	Complement and coagulation cascades	5/487	86/8217	0.583108	0.849672	0.692715	7056/5328/5329/5054/733	5
hsa03410	Base excision repair	2/487	33/8217	0.590499	0.856364	0.698171	4968/23583	2
hsa04015	Rap1 signaling pathway	12/487	210/8217	0.595255	0.857572	0.699156	109/7422/1435/7057/1398/60/5295/7010/208/285/5608/83593	12
hsa00604	Glycosphingolipid biosynthesis - ganglio series	1/487	15/8217	0.600384	0.857572	0.699156	29906	1
hsa00730	Thiamine metabolism	1/487	15/8217	0.600384	0.857572	0.699156	79178	1
hsa05120	Epithelial cell signaling in Helicobacter pylori infection	4/487	70/8217	0.602543	0.857572	0.699156	10392/528/9296/58494	4
hsa04976	Bile secretion	5/487	89/8217	0.613909	0.860837	0.701818	109/57552/476/483/5567	5
hsa04961	Endocrine and other factor-regulated calcium reabsorption	3/487	53/8217	0.615898	0.860837	0.701818	476/483/5567	3
hsa05017	Spinocerebellar ataxia	8/487	143/8217	0.618741	0.860837	0.701818	3710/5295/292/208/23369/7186/5685/6311	8
hsa00360	Phenylalanine metabolism	1/487	16/8217	0.624111	0.860837	0.701818	8639	1
hsa00430	Taurine and hypotaurine metabolism	1/487	16/8217	0.624111	0.860837	0.701818	2327	1
hsa04714	Thermogenesis	13/487	232/8217	0.624529	0.860837	0.701818	109/10891/51422/60/7381/6009/65260/5567/79133/6595/5562/6602/6601	13
hsa05171	Coronavirus disease - COVID-19	13/487	232/8217	0.624529	0.860837	0.701818	3570/1440/2353/6347/6774/8829/5295/733/2212/29110/6885/6773/5610	13
hsa03460	Fanconi anemia pathway	3/487	54/8217	0.628656	0.862641	0.703288	5980/55120/7398	3
hsa04144	Endocytosis	14/487	251/8217	0.633267	0.863792	0.704227	2869/6455/57132/4734/857/23396/4088/10095/7879/116986/64145/156/84364/51028	14
hsa00350	Tyrosine metabolism	2/487	36/8217	0.63831	0.863792	0.704227	8639/125	2
hsa03030	DNA replication	2/487	36/8217	0.63831	0.863792	0.704227	5985/23649	2
hsa00120	Primary bile acid biosynthesis	1/487	17/8217	0.646433	0.863792	0.704227	80270	1
hsa00450	Selenocompound metabolism	1/487	17/8217	0.646433	0.863792	0.704227	22928	1
hsa00910	Nitrogen metabolism	1/487	17/8217	0.646433	0.863792	0.704227	762	1
hsa00511	Other glycan degradation	1/487	18/8217	0.667431	0.887974	0.723941	4758	1
hsa01210	2-Oxocarboxylic acid metabolism	1/487	19/8217	0.687185	0.90648	0.739029	51166	1
hsa04612	Antigen processing and presentation	4/487	78/8217	0.687266	0.90648	0.739029	3309/5721/1514/3109	4
hsa00670	One carbon pool by folate	1/487	20/8217	0.705768	0.92596	0.754911	25902	1
hsa03440	Homologous recombination	2/487	41/8217	0.708087	0.92596	0.754911	5932/84142	2
hsa00380	Tryptophan metabolism	2/487	42/8217	0.720614	0.927654	0.756292	1545/51166	2
hsa04514	Cell adhesion molecules	8/487	157/8217	0.720695	0.927654	0.756292	965/6385/3384/5175/6402/58494/8516/3109	8
hsa04916	Melanogenesis	5/487	101/8217	0.722859	0.927654	0.756292	109/7855/1910/5567/818	5
hsa00770	Pantothenate and CoA biosynthesis	1/487	21/8217	0.723249	0.927654	0.756292	79717	1
hsa04662	B cell receptor signaling pathway	4/487	82/8217	0.724541	0.927654	0.756292	2353/5295/208/4775	4
hsa04972	Pancreatic secretion	5/487	102/8217	0.730858	0.930298	0.758447	109/3710/476/483/6558	5
hsa00860	Porphyrin metabolism	2/487	43/8217	0.732686	0.930298	0.758447	3162/2235	2
hsa00220	Arginine biosynthesis	1/487	22/8217	0.739693	0.935314	0.762537	4846	1
hsa03430	Mismatch repair	1/487	23/8217	0.755162	0.94213	0.768093	5985	1
hsa02010	ABC transporters	2/487	45/8217	0.755501	0.94213	0.768093	10350/10058	2
hsa04742	Taste transduction	4/487	86/8217	0.758415	0.94213	0.768093	3710/5567/259294/5136	4
hsa03050	Proteasome	2/487	46/8217	0.766266	0.94213	0.768093	5721/5685	2
hsa04260	Cardiac muscle contraction	4/487	87/8217	0.766362	0.94213	0.768093	7171/476/483/7381	4
hsa00010	Glycolysis / Gluconeogenesis	3/487	67/8217	0.767691	0.94213	0.768093	3099/5214/125	3
hsa04720	Long-term potentiation	3/487	67/8217	0.767691	0.94213	0.768093	3710/5567/818	3
hsa04977	Vitamin digestion and absorption	1/487	24/8217	0.769714	0.94213	0.768093	10560	1
hsa04664	Fc epsilon RI signaling pathway	3/487	68/8217	0.776385	0.944783	0.770256	5295/208/5608	3
hsa05208	Chemical carcinogenesis - reactive oxygen species	11/487	223/8217	0.778056	0.944783	0.770256	7422/2353/3162/5770/1545/5295/292/115019/7381/208/5580	11
hsa04072	Phospholipase D signaling pathway	7/487	148/8217	0.782347	0.946238	0.771443	109/10672/5295/208/6009/23396/8613	7
hsa00790	Folate biosynthesis	1/487	26/8217	0.796278	0.958789	0.781675	4337	1
hsa04613	Neutrophil extracellular trap formation	9/487	190/8217	0.801664	0.958789	0.781675	60/5295/292/2359/208/23569/2212/9734/6885	9
hsa00330	Arginine and proline metabolism	2/487	50/8217	0.805299	0.958789	0.781675	4846/262	2
hsa00062	Fatty acid elongation	1/487	27/8217	0.808391	0.958789	0.781675	60481	1
hsa01040	Biosynthesis of unsaturated fatty acids	1/487	27/8217	0.808391	0.958789	0.781675	60481	1
hsa00270	Cysteine and methionine metabolism	2/487	51/8217	0.814107	0.961841	0.784164	262/1788	2
hsa03320	PPAR signaling pathway	3/487	75/8217	0.829993	0.97388	0.793978	51129/729359/4023	3
hsa05320	Autoimmune thyroid disease	2/487	53/8217	0.830662	0.97388	0.793978	1081/3109	2
hsa00410	beta-Alanine metabolism	1/487	31/8217	0.850066	0.98905	0.806346	8639	1
hsa05310	Asthma	1/487	31/8217	0.850066	0.98905	0.806346	3109	1
hsa04130	SNARE interactions in vesicular transport	1/487	33/8217	0.867376	0.999999	0.815273	9341	1
hsa04730	Long-term depression	2/487	60/8217	0.878628	0.999999	0.815273	3710/10672	2
hsa01232	Nucleotide metabolism	3/487	85/8217	0.88726	0.999999	0.815273	4860/7084/270	3
hsa00500	Starch and sucrose metabolism	1/487	36/8217	0.889674	0.999999	0.815273	3099	1
hsa00512	Mucin type O-glycan biosynthesis	1/487	36/8217	0.889674	0.999999	0.815273	63917	1
hsa00250	Alanine aspartate and glutamate metabolism	1/487	37/8217	0.896241	0.999999	0.815273	9945	1
hsa05330	Allograft rejection	1/487	38/8217	0.902418	0.999999	0.815273	3109	1
hsa05322	Systemic lupus erythematosus	5/487	136/8217	0.912336	0.999999	0.815273	87/81/733/2212/3109	5
hsa00260	Glycine serine and threonine metabolism	1/487	40/8217	0.913694	0.999999	0.815273	8639	1
hsa05332	Graft-versus-host disease	1/487	42/8217	0.923669	0.999999	0.815273	3109	1
hsa00071	Fatty acid degradation	1/487	43/8217	0.928216	0.999999	0.815273	125	1
hsa04940	Type I diabetes mellitus	1/487	43/8217	0.928216	0.999999	0.815273	3109	1
hsa04975	Fat digestion and absorption	1/487	43/8217	0.928216	0.999999	0.815273	8613	1
hsa05150	Staphylococcus aureus infection	3/487	96/8217	0.929808	0.999999	0.815273	2359/2212/3109	3
hsa00982	Drug metabolism - cytochrome P450	2/487	72/8217	0.932781	0.999999	0.815273	2327/125	2
hsa01230	Biosynthesis of amino acids	2/487	75/8217	0.942204	0.999999	0.815273	7086/5214	2
hsa00620	Pyruvate metabolism	1/487	47/8217	0.943857	0.999999	0.815273	125	1
hsa03420	Nucleotide excision repair	1/487	47/8217	0.943857	0.999999	0.815273	5985	1
hsa00280	Valine leucine and isoleucine degradation	1/487	48/8217	0.947203	0.999999	0.815273	3028	1
hsa04672	Intestinal immune network for IgA production	1/487	49/8217	0.950351	0.999999	0.815273	3109	1
hsa00980	Metabolism of xenobiotics by cytochrome P450	2/487	78/8217	0.950363	0.999999	0.815273	1545/125	2
hsa01240	Biosynthesis of cofactors	5/487	153/8217	0.953608	0.999999	0.815273	25902/4337/154807/79717/2235	5
hsa00480	Glutathione metabolism	1/487	57/8217	0.969645	0.999999	0.815273	79094	1
hsa01212	Fatty acid metabolism	1/487	57/8217	0.969645	0.999999	0.815273	60481	1
hsa01200	Carbon metabolism	3/487	115/8217	0.970362	0.999999	0.815273	3099/7086/5214	3
hsa04726	Serotonergic synapse	3/487	115/8217	0.970362	0.999999	0.815273	3710/1843/5567	3
hsa00240	Pyrimidine metabolism	1/487	58/8217	0.971456	0.999999	0.815273	7084	1
hsa03008	Ribosome biogenesis in eukaryotes	3/487	118/8217	0.974244	0.999999	0.815273	7514/4931/54464	3
hsa00140	Steroid hormone biosynthesis	1/487	62/8217	0.977686	0.999999	0.815273	1545	1
hsa04623	Cytosolic DNA-sensing pathway	1/487	66/8217	0.982558	0.999999	0.815273	29110	1
hsa00830	Retinol metabolism	1/487	68/8217	0.98458	0.999999	0.815273	125	1
hsa05204	Chemical carcinogenesis - DNA adducts	1/487	69/8217	0.985502	0.999999	0.815273	1545	1
hsa04650	Natural killer cell mediated cytotoxicity	3/487	131/8217	0.986144	0.999999	0.815273	3384/5295/3459	3
hsa04080	Neuroactive ligand-receptor interaction	13/487	367/8217	0.986894	0.999999	0.815273	133/170589/2908/1901/1081/2359/1910/8862/4886/9127/147/5029/1909	13
hsa00190	Oxidative phosphorylation	3/487	134/8217	0.988021	0.999999	0.815273	7381/528/9296	3
hsa05016	Huntington disease	10/487	306/8217	0.988928	0.999999	0.815273	7280/10891/84617/292/7381/10376/7186/25942/5685/51164	10
hsa00983	Drug metabolism - other enzymes	1/487	80/8217	0.992643	0.999999	0.815273	7084	1
hsa04146	Peroxisome	1/487	82/8217	0.993497	0.999999	0.815273	83594	1
hsa04723	Retrograde endocannabinoid signaling	3/487	148/8217	0.99399	0.999999	0.815273	109/3710/5567	3
hsa03040	Spliceosome	3/487	154/8217	0.995551	0.999999	0.815273	3192/9775/23450	3
hsa05034	Alcoholism	4/487	187/8217	0.996453	0.999999	0.815273	2354/1388/5567/9734	4
hsa03010	Ribosome	2/487	167/8217	0.999609	0.999999	0.815273	51073/64963	2
hsa04740	Olfactory transduction	7/487	439/8217	0.999999	0.999999	0.815273	109/57101/5567/818/390162/156/5136	7

## Sheet: acuteOM
Enriched KEGG pathways from co-DEGs of acute aerobic exercise in the older male
ID	Description	GeneRatio	BgRatio	pvalue	p.adjust	qvalue	geneID	Count
hsa04710	Circadian rhythm	11/332	34/8205	5.00855e-08	1.44747e-05	1.42348e-05	51422/4783/406/6095/6097/1628/5187/9975/79365/8864/8863	11
hsa05205	Proteoglycans in cancer	18/332	205/8205	0.00159604	0.230628	0.226806	2317/4478/7422/1026/7078/10818/7040/3791/2017/8326/7448/5499/859/8321/7023/2549/5578/5605	18
hsa05143	African trypanosomiasis	6/332	37/8205	0.00337148	0.324786	0.319403	7412/3569/4615/335/7064/5578	6
hsa04310	Wnt signaling pathway	14/332	170/8205	0.00891319	0.643978	0.633306	1488/10297/8326/6477/4919/5532/147111/5881/147495/7089/8321/2239/5578/84870	14
hsa05144	Malaria	6/332	50/8205	0.014866	0.645769	0.635067	5175/7412/7040/3576/3569/4615	6
hsa05146	Amoebiasis	9/332	102/8205	0.0220031	0.645769	0.635067	3554/87/1282/7040/3576/3569/1285/5578/909	9
hsa04151	PI3K-Akt signaling pathway	22/332	354/8205	0.0294662	0.645769	0.635067	7422/7010/9180/1026/598/1282/10971/3791/9170/1441/3569/3675/4602/1386/7448/5105/7532/64223/1285/284/5578/5605	22
hsa04659	Th17 cell differentiation	9/332	108/8205	0.0305054	0.645769	0.635067	3554/2353/196/3459/7040/6095/6097/3569/5532	9
hsa04931	Insulin resistance	9/332	108/8205	0.0305054	0.645769	0.635067	10891/51422/8660/5834/3569/6517/5499/5105/6945	9
hsa04370	VEGF signaling pathway	6/332	59/8205	0.0312131	0.645769	0.635067	7422/3791/5532/5881/5578/5605	6
hsa04066	HIF-1 signaling pathway	9/332	109/8205	0.0321179	0.645769	0.635067	3162/7422/7010/1026/3459/3569/284/5578/5605	9
hsa05166	Human T-cell leukemia virus 1 infection	15/332	222/8205	0.0355475	0.645769	0.635067	3554/2353/8829/7514/1026/598/6908/9519/2648/1739/7040/3569/1386/5532/5605	15
hsa04926	Relaxin signaling pathway	10/332	129/8205	0.0359869	0.645769	0.635067	59/7422/2353/2773/1282/7040/1386/1285/5578/5605	10
hsa04068	FoxO signaling pathway	10/332	131/8205	0.039362	0.645769	0.635067	51422/1026/8660/23710/7040/1901/3569/6517/5105/5605	10
hsa01521	EGFR tyrosine kinase inhibitor resistance	7/332	79/8205	0.0401401	0.645769	0.635067	7422/598/3791/3569/2549/5578/5605	7
hsa04270	Vascular smooth muscle contraction	10/332	134/8205	0.0448238	0.645769	0.635067	59/800/72/10266/3778/4627/10672/5499/5578/5605	10
hsa05321	Inflammatory bowel disease	6/332	65/8205	0.0469031	0.645769	0.635067	3459/7040/6095/6097/3569/3595	6
hsa04933	AGE-RAGE signaling pathway in diabetic complications	8/332	100/8205	0.0491191	0.645769	0.635067	7422/1282/7412/7040/3576/3569/1285/5578	8
hsa04934	Cushing syndrome	11/332	155/8205	0.0494546	0.645769	0.635067	196/1026/2773/54554/10297/8326/4221/1386/51655/8321/5605	11
hsa04071	Sphingolipid signaling pathway	9/332	119/8205	0.0515783	0.645769	0.635067	2773/10672/1901/2205/4985/5881/5578/5605/8879	9
hsa05418	Fluid shear stress and atherosclerosis	10/332	139/8205	0.0550294	0.645769	0.635067	3162/3554/7422/2353/5175/7412/3791/9817/859/5881	10
hsa05130	Pathogenic Escherichia coli infection	13/332	197/8205	0.0562452	0.645769	0.635067	3554/2353/4430/4641/7846/4627/10672/9170/3576/2017/3569/4615/7277	13
hsa05210	Colorectal cancer	7/332	86/8205	0.0588058	0.645769	0.635067	2353/1026/7040/10297/5898/5881/5605	7
hsa05031	Amphetamine addiction	6/332	69/8205	0.0596629	0.645769	0.635067	2353/1386/5532/5499/2354/5578	6
hsa05211	Renal cell carcinoma	6/332	69/8205	0.0596629	0.645769	0.635067	7422/1026/201163/7040/2549/5605	6
hsa00250	Alanine, aspartate and glutamate metabolism	4/332	37/8205	0.0609493	0.645769	0.635067	8528/57494/790/2572	4
hsa04540	Gap junction	7/332	88/8205	0.0649785	0.645769	0.635067	7846/2773/10746/57369/7277/5578/5605	7
hsa03460	Fanconi anemia pathway	5/332	54/8205	0.0662283	0.645769	0.635067	80010/5980/146956/7156/3280	5
hsa04977	Vitamin digestion and absorption	3/332	24/8205	0.0709368	0.645769	0.635067	10560/335/5948	3
hsa04380	Osteoclast differentiation	9/332	128/8205	0.0746276	0.645769	0.635067	3554/2353/2274/2355/3459/7040/10288/5532/2354	9
hsa05225	Hepatocellular carcinoma	11/332	168/8205	0.0783828	0.645769	0.635067	3162/1026/598/7040/10297/8326/9817/8321/2549/5578/5605	11
hsa05132	Salmonella infection	15/332	249/8205	0.0798952	0.645769	0.635067	2317/2353/7846/5788/3576/3569/5286/23339/64746/5898/4615/7277/55207/5605/10121	15
hsa04810	Regulation of actin cytoskeleton	14/332	229/8205	0.0807623	0.645769	0.635067	4478/87/28984/2934/4627/10672/9170/3675/10297/8396/5499/5881/50649/5605	14
hsa04530	Tight junction	11/332	169/8205	0.0809724	0.645769	0.635067	51422/4478/87/9414/7846/4627/1739/2017/92359/7277/909	11
hsa05323	Rheumatoid arthritis	7/332	93/8205	0.0820667	0.645769	0.635067	7422/7010/2353/7040/3576/3569/284	7
hsa05219	Bladder cancer	4/332	41/8205	0.0826042	0.645769	0.635067	7422/1026/3576/5605	4
hsa04950	Maturity onset diabetes of the young	3/332	26/8205	0.0859672	0.645769	0.635067	2494/3171/3280	3
hsa05212	Pancreatic cancer	6/332	76/8205	0.0865067	0.645769	0.635067	7422/1026/598/7040/5898/5881	6
hsa04010	MAPK signaling pathway	17/332	294/8205	0.0874237	0.645769	0.635067	2317/3554/7422/7010/2353/10746/115727/7040/3791/1386/4615/5532/5881/284/1850/5578/5605	17
hsa04330	Notch signaling pathway	5/332	59/8205	0.0893797	0.645769	0.635067	1488/22938/2648/7089/3280	5
hsa04070	Phosphatidylinositol signaling system	7/332	97/8205	0.0974334	0.670435	0.659324	1608/3707/5286/8396/3705/23262/5578	7
hsa04713	Circadian entrainment	7/332	97/8205	0.0974334	0.670435	0.659324	2353/2773/51655/5187/5578/8864/8863	7
hsa04150	mTOR signaling pathway	10/332	156/8205	0.100604	0.675475	0.664281	23175/201163/8326/220441/81617/9681/8321/64223/5578/5605	10
hsa04910	Insulin signaling pathway	9/332	137/8205	0.103157	0.675475	0.664281	10891/51422/8660/5834/10580/6517/5499/5105/5605	9
hsa04640	Hematopoietic cell lineage	7/332	99/8205	0.105673	0.675475	0.664281	3554/928/1441/3569/3675/2815/909	7
hsa03022	Basal transcription factors	4/332	45/8205	0.107515	0.675475	0.664281	6908/9519/2962/129685	4
hsa04662	B cell receptor signaling pathway	6/332	82/8205	0.113996	0.678074	0.666837	2353/10288/973/5532/5881/5605	6
hsa04510	Focal adhesion	12/332	201/8205	0.114551	0.678074	0.666837	2317/7422/87/1282/3791/3675/7448/5499/859/5881/1285/5578	12
hsa04152	AMPK signaling pathway	8/332	121/8205	0.11678	0.678074	0.666837	10891/51422/5208/8660/1149/6517/5105/81617	8
hsa05142	Chagas disease	7/332	102/8205	0.118713	0.678074	0.666837	2353/2773/3459/7040/3576/3569/4615	7
hsa05161	Hepatitis B	10/332	162/8205	0.120775	0.678074	0.666837	2353/1026/10971/7040/3576/3569/1386/4615/5578/5605	10
hsa05203	Viral carcinogenesis	12/332	204/8205	0.123901	0.678074	0.666837	87/1026/6908/10971/2934/9519/22938/2648/1739/1386/7532/9734	12
hsa05163	Human cytomegalovirus infection	13/332	225/8205	0.124353	0.678074	0.666837	3554/7422/1026/2773/11214/10672/3576/3569/1386/5532/5881/5578/5605	13
hsa00430	Taurine and hypotaurine metabolism	2/332	16/8205	0.135048	0.687335	0.675944	2329/2572	2
hsa04630	JAK-STAT signaling pathway	10/332	166/8205	0.135379	0.687335	0.675944	9180/1026/598/3459/1441/8554/3569/53832/50604/3595	10
hsa04928	Parathyroid hormone synthesis, secretion and action	7/332	106/8205	0.137328	0.687335	0.675944	2353/1026/2773/11214/10672/1386/5578	7
hsa04022	cGMP-PKG signaling pathway	10/332	167/8205	0.139171	0.687335	0.675944	476/2773/8660/3778/10672/1386/4985/5532/5499/5605	10
hsa00830	Retinol metabolism	5/332	68/8205	0.140045	0.687335	0.675944	9249/7367/195814/157506/131	5
hsa04015	Rap1 signaling pathway	12/332	210/8205	0.14385	0.687335	0.675944	7422/7010/2773/23094/3791/9170/51466/5898/5881/284/5578/5605	12
hsa04072	Phospholipase D signaling pathway	9/332	148/8205	0.145344	0.687335	0.675944	10672/9170/2205/1608/3576/5898/2549/5578/5605	9
hsa04920	Adipocytokine signaling pathway	5/332	69/8205	0.146324	0.687335	0.675944	10891/51422/8660/6517/5105	5
hsa04130	SNARE interactions in vesicular transport	3/332	33/8205	0.147456	0.687335	0.675944	55014/6809/9527	3
hsa00511	Other glycan degradation	2/332	18/8205	0.163528	0.747879	0.735485	4126/4123	2
hsa04728	Dopaminergic synapse	8/332	132/8205	0.16562	0.747879	0.735485	2353/406/2773/1386/5532/5499/1816/5578	8
hsa04115	p53 signaling pathway	5/332	73/8205	0.172593	0.767376	0.754658	1026/598/143686/3732/6477	5
hsa04218	Cellular senescence	9/332	156/8205	0.180721	0.791339	0.778224	54822/1026/7040/3576/3569/5532/5499/678/5605	9
hsa04918	Thyroid hormone synthesis	5/332	75/8205	0.186366	0.798458	0.785225	476/7270/9601/1386/5578	5
hsa00100	Steroid biosynthesis	2/332	20/8205	0.19294	0.798458	0.785225	4047/50814	2
hsa05133	Pertussis	5/332	76/8205	0.193398	0.798458	0.785225	2353/2773/3576/3569/4615	5
hsa05220	Chronic myeloid leukemia	5/332	76/8205	0.193398	0.798458	0.785225	1026/598/1488/7040/5605	5
hsa05340	Primary immunodeficiency	3/332	38/8205	0.197851	0.804875	0.791536	5788/973/57379	3
hsa05140	Leishmaniasis	5/332	77/8205	0.200522	0.804875	0.791536	2353/3459/7040/65108/4615	5
hsa04936	Alcoholic liver disease	8/332	142/8205	0.216869	0.826437	0.812741	10891/51422/23175/719/3576/3569/4615/131	8
hsa04061	Viral protein interaction with cytokine and cytokine receptor	6/332	100/8205	0.218002	0.826437	0.812741	51554/3576/3569/53832/6369/50604	6
hsa04919	Thyroid hormone signaling pathway	7/332	121/8205	0.218229	0.826437	0.812741	5208/476/2648/8648/7067/5578/5605	7
hsa04730	Long-term depression	4/332	60/8205	0.224076	0.826437	0.812741	2773/10672/5578/5605	4
hsa04978	Mineral absorption	4/332	60/8205	0.224076	0.826437	0.812741	3162/54822/476/4499	4
hsa03440	Homologous recombination	3/332	41/8205	0.229828	0.826437	0.812741	79184/146956/7156	3
hsa04216	Ferroptosis	3/332	41/8205	0.229828	0.826437	0.812741	3162/5621/6303	3
hsa04146	Peroxisome	5/332	82/8205	0.237383	0.826437	0.812741	8528/11264/8800/5824/54511	5
hsa04614	Renin-angiotensin system	2/332	23/8205	0.238105	0.826437	0.812741	10159/7064	2
hsa04964	Proximal tubule bicarbonate reclamation	2/332	23/8205	0.238105	0.826437	0.812741	476/5105	2
hsa05224	Breast cancer	8/332	147/8205	0.244515	0.826437	0.812741	2353/1026/8648/10297/8326/8321/5605/3280	8
hsa04064	NF-kappa B signaling pathway	6/332	104/8205	0.244579	0.826437	0.812741	3554/598/7412/23085/3576/4615	6
hsa04014	Ras signaling pathway	12/332	236/8205	0.247633	0.826437	0.812741	7422/7010/598/115727/3791/8844/5898/5881/284/2549/5578/5605	12
hsa03250	Viral life cycle - HIV-1	4/332	63/8205	0.250504	0.826437	0.812741	7514/4131/11168/2648	4
hsa05217	Basal cell carcinoma	4/332	63/8205	0.250504	0.826437	0.812741	1026/10297/8326/8321	4
hsa00860	Porphyrin metabolism	3/332	43/8205	0.251649	0.826437	0.812741	3162/212/7367	3
hsa04922	Glucagon signaling pathway	6/332	107/8205	0.265103	0.860841	0.846574	10891/51422/5834/1386/5532/5105	6
hsa03013	Nucleocytoplasmic transport	6/332	108/8205	0.272042	0.863869	0.849552	7514/9984/22985/10526/64901/23039	6
hsa01240	Biosynthesis of cofactors	8/332	153/8205	0.279116	0.863869	0.849552	9249/212/7367/27430/790/8564/195814/5805	8
hsa00790	Folate biosynthesis	2/332	26/8205	0.283734	0.863869	0.849552	55034/5805	2
hsa04512	ECM-receptor interaction	5/332	88/8205	0.283795	0.863869	0.849552	1282/3675/7448/2815/1285	5
hsa04921	Oxytocin signaling pathway	8/332	154/8205	0.285011	0.863869	0.849552	51422/2353/1026/2773/5532/5499/5578/5605	8
hsa04720	Long-term potentiation	4/332	67/8205	0.28667	0.863869	0.849552	5532/5499/5578/5605	4
hsa04211	Longevity regulating pathway	5/332	89/8205	0.291704	0.863869	0.849552	10891/51422/8660/143686/1386	5
hsa05235	PD-L1 expression and PD-1 checkpoint pathway in cancer	5/332	89/8205	0.291704	0.863869	0.849552	2353/3459/4615/5532/5605	5
hsa04664	Fc epsilon RI signaling pathway	4/332	68/8205	0.295834	0.863869	0.849552	2205/5881/5578/5605	4
hsa00601	Glycosphingolipid biosynthesis - lacto and neolacto series	2/332	27/8205	0.298917	0.863869	0.849552	6489/2651	2
hsa00650	Butanoate metabolism	2/332	27/8205	0.298917	0.863869	0.849552	2572/54511	2
hsa04390	Hippo signaling pathway	8/332	157/8205	0.302882	0.866663	0.8523	10971/1739/7040/10297/8326/5499/7532/8321	8
hsa04060	Cytokine-cytokine receptor interaction	14/332	295/8205	0.307259	0.868238	0.853849	3554/9180/51554/3459/7040/1441/3576/3569/27177/53832/84957/6369/50604/3595	14
hsa04670	Leukocyte transendothelial migration	6/332	114/8205	0.314497	0.868238	0.853849	4478/87/5175/2773/7412/5578	6
hsa05222	Small cell lung cancer	5/332	92/8205	0.315644	0.868238	0.853849	1026/598/1282/3675/1285	5
hsa04672	Intestinal immune network for IgA production	3/332	49/8205	0.318454	0.868238	0.853849	7040/3569/57379	3
hsa05030	Cocaine addiction	3/332	49/8205	0.318454	0.868238	0.853849	2773/1386/2354	3
hsa04621	NOD-like receptor signaling pathway	9/332	184/8205	0.327968	0.87697	0.862436	54822/79184/3428/598/23710/3576/3569/4615/9051	9
hsa05110	Vibrio cholerae infection	3/332	50/8205	0.329668	0.87697	0.862436	9414/9601/5578	3
hsa04657	IL-17 signaling pathway	5/332	94/8205	0.331744	0.87697	0.862436	2353/6280/3576/3569/2354	5
hsa00562	Inositol phosphate metabolism	4/332	73/8205	0.342082	0.87697	0.862436	3707/5286/8396/3705	4
hsa00020	Citrate cycle (TCA cycle)	2/332	30/8205	0.344071	0.87697	0.862436	47/5105	2
hsa01523	Antifolate resistance	2/332	30/8205	0.344071	0.87697	0.862436	10057/3569	2
hsa04140	Autophagy - animal	7/332	141/8205	0.344996	0.87697	0.862436	29982/598/8660/23710/55014/64223/5605	7
hsa03015	mRNA surveillance pathway	5/332	97/8205	0.356026	0.87697	0.862436	23708/23283/22985/4440/5499	5
hsa04935	Growth hormone synthesis, secretion and action	6/332	120/8205	0.357915	0.87697	0.862436	2353/2773/8660/1386/5578/5605	6
hsa00410	beta-Alanine metabolism	2/332	31/8205	0.358929	0.87697	0.862436	54498/2572	2
hsa03320	PPAR signaling pathway	4/332	75/8205	0.360673	0.87697	0.862436	10580/1582/335/5105	4
hsa05165	Human papillomavirus infection	15/332	331/8205	0.362758	0.87697	0.862436	7422/1026/6908/1282/9519/1739/3675/10297/8326/7448/92359/8321/1285/5605/3280	15
hsa04961	Endocrine and other factor-regulated calcium reabsorption	3/332	53/8205	0.363251	0.87697	0.862436	476/1213/5578	3
hsa05231	Choline metabolism in cancer	5/332	98/8205	0.36414	0.87697	0.862436	2353/1608/5881/5578/5605	5
hsa04136	Autophagy - other	2/332	32/8205	0.373661	0.892464	0.877673	23710/64223	2
hsa05100	Bacterial invasion of epithelial cells	4/332	77/8205	0.379251	0.898389	0.8835	1213/2017/859/2549	4
hsa04916	Melanogenesis	5/332	101/8205	0.388492	0.906097	0.89108	2773/8326/8321/5578/5605	5
hsa05164	Influenza A	8/332	171/8205	0.388775	0.906097	0.89108	7514/3459/3576/3569/4615/5646/5578/5605	8
hsa05226	Gastric cancer	7/332	149/8205	0.398409	0.921122	0.905857	1026/7040/10297/8326/8321/2549/5605	7
hsa04974	Protein digestion and absorption	5/332	103/8205	0.404702	0.923287	0.907986	476/1282/1285/5646/340267	5
hsa05134	Legionellosis	3/332	57/8205	0.407568	0.923287	0.907986	3576/3569/4615	3
hsa04620	Toll-like receptor signaling pathway	5/332	104/8205	0.412789	0.923287	0.907986	2353/3576/3569/4615/5605	5
hsa04660	T cell receptor signaling pathway	5/332	104/8205	0.412789	0.923287	0.907986	2353/5788/1739/5532/5605	5
hsa03450	Non-homologous end-joining	1/332	13/8205	0.415711	0.923287	0.907986	7518	1
hsa05213	Endometrial cancer	3/332	58/8205	0.418514	0.923287	0.907986	1026/10297/5605	3
hsa00350	Tyrosine metabolism	2/332	36/8205	0.431081	0.92496	0.909631	2954/131	2
hsa03030	DNA replication	2/332	36/8205	0.431081	0.92496	0.909631	54107/246243	2
hsa04932	Non-alcoholic fatty liver disease	7/332	155/8205	0.438505	0.92496	0.909631	51422/2353/8660/7040/3576/3569/6945	7
hsa04960	Aldosterone-regulated sodium reabsorption	2/332	37/8205	0.445003	0.92496	0.909631	476/5578	2
hsa05216	Thyroid cancer	2/332	37/8205	0.445003	0.92496	0.909631	1026/5605	2
hsa04012	ErbB signaling pathway	4/332	85/8205	0.452656	0.92496	0.909631	1026/2549/5578/5605	4
hsa04360	Axon guidance	8/332	182/8205	0.457047	0.92496	0.909631	8829/1948/2773/5532/5881/4756/56963/5578	8
hsa00561	Glycerolipid metabolism	3/332	62/8205	0.46157	0.92496	0.909631	23175/1608/129642	3
hsa04911	Insulin secretion	4/332	86/8205	0.461658	0.92496	0.909631	476/3778/1386/5578	4
hsa00603	Glycosphingolipid biosynthesis - globo and isoglobo series	1/332	15/8205	0.462114	0.92496	0.909631	6489	1
hsa00604	Glycosphingolipid biosynthesis - ganglio series	1/332	15/8205	0.462114	0.92496	0.909631	6489	1
hsa04668	TNF signaling pathway	5/332	112/8205	0.47666	0.92496	0.909631	2353/7412/3569/1386/192111	5
hsa05145	Toxoplasmosis	5/332	112/8205	0.47666	0.92496	0.909631	598/2773/3459/7040/4615	5
hsa05135	Yersinia infection	6/332	137/8205	0.481164	0.92496	0.909631	2353/3576/3569/4615/5881/5605	6
hsa04725	Cholinergic synapse	5/332	113/8205	0.484499	0.92496	0.909631	9132/2353/2773/1103/5578	5
hsa04915	Estrogen signaling pathway	6/332	138/8205	0.488254	0.92496	0.909631	2353/2773/8648/1386/3860/5605	6
hsa04727	GABAergic synapse	4/332	89/8205	0.488342	0.92496	0.909631	2773/23710/2572/5578	4
hsa05170	Human immunodeficiency virus 1 infection	9/332	212/8205	0.490235	0.92496	0.909631	2353/598/2773/4615/5532/5881/7465/5578/5605	9
hsa04371	Apelin signaling pathway	6/332	139/8205	0.495314	0.92496	0.909631	10891/59/51422/2773/10672/5605	6
hsa05410	Hypertrophic cardiomyopathy	4/332	90/8205	0.497119	0.92496	0.909631	51422/7040/3569/3675	4
hsa00120	Primary bile acid biosynthesis	1/332	17/8205	0.504841	0.92496	0.909631	1582	1
hsa00910	Nitrogen metabolism	1/332	17/8205	0.504841	0.92496	0.909631	763	1
hsa05417	Lipid and atherosclerosis	9/332	215/8205	0.50733	0.92496	0.909631	2353/598/7412/3576/3569/4615/335/5532/5578	9
hsa05221	Acute myeloid leukemia	3/332	67/8205	0.513348	0.92496	0.909631	862/5605/8864	3
hsa04658	Th1 and Th2 cell differentiation	4/332	92/8205	0.514476	0.92496	0.909631	2353/3459/5532/3595	4
hsa04970	Salivary secretion	4/332	92/8205	0.514476	0.92496	0.909631	476/1472/3778/5578	4
hsa03008	Ribosome biogenesis in eukaryotes	5/332	117/8205	0.515425	0.92496	0.909631	7514/55226/29889/54433/138716	5
hsa04120	Ubiquitin mediated proteolysis	6/332	142/8205	0.516292	0.92496	0.909631	11060/8554/51366/6477/9817/8916	6
hsa05017	Spinocerebellar ataxia	6/332	143/8205	0.523212	0.92496	0.909631	29982/6908/9519/6095/5706/5578	6
hsa05202	Transcriptional misregulation in cancer	8/332	193/8205	0.523854	0.92496	0.909631	8013/1026/862/598/3576/3569/4221/8864	8
hsa04975	Fat digestion and absorption	2/332	43/8205	0.524291	0.92496	0.909631	335/64241	2
hsa05167	Kaposi sarcoma-associated herpesvirus infection	8/332	194/8205	0.529795	0.92496	0.909631	7422/2353/1026/3459/3576/3569/5532/5605	8
hsa04722	Neurotrophin signaling pathway	5/332	119/8205	0.530599	0.92496	0.909631	10818/57498/11108/2549/5605	5
hsa04924	Renin secretion	3/332	69/8205	0.533313	0.92496	0.909631	2773/3778/5532	3
hsa04350	TGF-beta signaling pathway	4/332	95/8205	0.539981	0.92496	0.909631	7040/4756/9765/56963	4
hsa02010	ABC transporters	2/332	45/8205	0.548981	0.92496	0.909631	10057/64241	2
hsa04520	Adherens junction	3/332	71/8205	0.552809	0.92496	0.909631	87/10580/5881	3
hsa04666	Fc gamma R-mediated phagocytosis	4/332	97/8205	0.556602	0.92496	0.909631	5788/2934/65108/5578	4
hsa04930	Type II diabetes mellitus	2/332	46/8205	0.560985	0.92496	0.909631	8660/6517	2
hsa00982	Drug metabolism - cytochrome P450	3/332	72/8205	0.562375	0.92496	0.909631	7367/2329/131	3
hsa04137	Mitophagy - animal	3/332	72/8205	0.562375	0.92496	0.909631	598/23710/192111	3
hsa05223	Non-small cell lung cancer	3/332	72/8205	0.562375	0.92496	0.909631	1026/5578/5605	3
hsa00532	Glycosaminoglycan biosynthesis - chondroitin sulfate / dermatan sulfate	1/332	20/8205	0.562671	0.92496	0.909631	337876	1
hsa04144	Endocytosis	10/332	251/8205	0.566589	0.92496	0.909631	57132/23362/1213/84249/51028/859/93343/155382/55680/9765	10
hsa01524	Platinum drug resistance	3/332	73/8205	0.571816	0.92496	0.909631	1026/598/5980	3
hsa00620	Pyruvate metabolism	2/332	47/8205	0.57276	0.92496	0.909631	5105/131	2
hsa03420	Nucleotide excision repair	2/332	47/8205	0.57276	0.92496	0.909631	5886/54107	2
hsa00564	Glycerophospholipid metabolism	4/332	99/8205	0.572899	0.92496	0.909631	23175/1103/1608/129642	4
hsa05169	Epstein-Barr virus infection	8/332	202/8205	0.576275	0.925242	0.909908	1026/953/22938/3569/5706/4615/8819/3280	8
hsa04110	Cell cycle	5/332	127/8205	0.589025	0.929539	0.914134	1026/10971/7040/7532/7465	5
hsa05214	Glioma	3/332	75/8205	0.590316	0.929539	0.914134	1026/5578/5605	3
hsa00520	Amino sugar and nucleotide sugar metabolism	2/332	49/8205	0.595617	0.929539	0.914134	10007/80146	2
hsa04972	Pancreatic secretion	4/332	102/8205	0.596703	0.929539	0.914134	476/3778/5646/5578	4
hsa05152	Tuberculosis	7/332	180/8205	0.597393	0.929539	0.914134	3459/7040/4360/8844/3569/4615/5532	7
hsa04971	Gastric acid secretion	3/332	76/8205	0.599372	0.929539	0.914134	476/2773/5578	3
hsa00330	Arginine and proline metabolism	2/332	50/8205	0.606698	0.929539	0.914134	6303/54498	2
hsa00515	Mannose type O-glycan biosynthesis	1/332	23/8205	0.613764	0.929539	0.914134	9486	1
hsa03060	Protein export	1/332	23/8205	0.613764	0.929539	0.914134	6729	1
hsa04650	Natural killer cell mediated cytotoxicity	5/332	131/8205	0.616707	0.929539	0.914134	3459/5532/5881/5578/5605	5
hsa00270	Cysteine and methionine metabolism	2/332	51/8205	0.617548	0.929539	0.914134	27430/10768	2
hsa04979	Cholesterol metabolism	2/332	51/8205	0.617548	0.929539	0.914134	335/64241	2
hsa03018	RNA degradation	3/332	79/8205	0.625743	0.935537	0.920033	694/10140/51013	3
hsa00534	Glycosaminoglycan biosynthesis - heparan sulfate / heparin	1/332	24/8205	0.629436	0.935537	0.920033	2131	1
hsa05207	Chemical carcinogenesis - receptor activation	8/332	212/8205	0.631245	0.935537	0.920033	7422/2353/196/2773/7367/1386/5578/5605	8
hsa00600	Sphingolipid metabolism	2/332	53/8205	0.638556	0.941544	0.92594	64781/8879	2
hsa04210	Apoptosis	5/332	136/8205	0.649727	0.953153	0.937357	2353/598/7846/7277/5605	5
hsa00563	Glycosylphosphatidylinositol (GPI)-anchor biosynthesis	1/332	26/8205	0.658904	0.961734	0.945796	51604	1
hsa05162	Measles	5/332	139/8205	0.668658	0.967287	0.951257	4478/2353/598/3569/4615	5
hsa00062	Fatty acid elongation	1/332	27/8205	0.67275	0.967287	0.951257	641371	1
hsa01040	Biosynthesis of unsaturated fatty acids	1/332	27/8205	0.67275	0.967287	0.951257	641371	1
hsa00240	Pyrimidine metabolism	2/332	58/8205	0.6871	0.976412	0.96023	953/790	2
hsa04923	Regulation of lipolysis in adipocytes	2/332	58/8205	0.6871	0.976412	0.96023	2773/8660	2
hsa04141	Protein processing in endoplasmic reticulum	6/332	171/8205	0.696664	0.976412	0.96023	3301/23193/22824/9601/51360/5886	6
hsa04976	Bile secretion	3/332	89/8205	0.704844	0.976412	0.96023	476/7367/64241	3
hsa00053	Ascorbate and aldarate metabolism	1/332	30/8205	0.711014	0.976412	0.96023	7367	1
hsa03040	Spliceosome	5/332	147/8205	0.715795	0.976412	0.96023	22938/9984/22985/6432/8683	5
hsa05032	Morphine addiction	3/332	91/8205	0.719035	0.976412	0.96023	2773/5150/5578	3
hsa04213	Longevity regulating pathway - multiple species	2/332	62/8205	0.72198	0.976412	0.96023	51422/8660	2
hsa05310	Asthma	1/332	31/8205	0.72275	0.976412	0.96023	2205	1
hsa04261	Adrenergic signaling in cardiomyocytes	5/332	150/8205	0.7322	0.976412	0.96023	476/2773/1386/5499/5578	5
hsa04912	GnRH signaling pathway	3/332	93/8205	0.732693	0.976412	0.96023	10746/5578/5605	3
hsa04215	Apoptosis - multiple species	1/332	32/8205	0.734011	0.976412	0.96023	598	1
hsa04929	GnRH secretion	2/332	64/8205	0.738159	0.976412	0.96023	5578/5605	2
hsa04145	Phagosome	5/332	152/8205	0.742751	0.976412	0.96023	7846/4360/7277/8685/81035	5
hsa00051	Fructose and mannose metabolism	1/332	33/8205	0.744816	0.976412	0.96023	5208	1
hsa03410	Base excision repair	1/332	33/8205	0.744816	0.976412	0.96023	54107	1
hsa04611	Platelet activation	4/332	124/8205	0.745334	0.976412	0.96023	2773/10672/2815/5499	4
hsa00010	Glycolysis / Gluconeogenesis	2/332	67/8205	0.76092	0.976412	0.96023	5105/131	2
hsa01522	Endocrine resistance	3/332	98/8205	0.764553	0.976412	0.96023	2353/1026/5605	3
hsa04750	Inflammatory mediator regulation of TRP channels	3/332	98/8205	0.764553	0.976412	0.96023	3554/5499/5578	3
hsa04925	Aldosterone synthesis and secretion	3/332	98/8205	0.764553	0.976412	0.96023	476/1386/5578	3
hsa00040	Pentose and glucuronate interconversions	1/332	35/8205	0.765131	0.976412	0.96023	7367	1
hsa04514	Cell adhesion molecules	5/332	157/8205	0.767787	0.976412	0.96023	5175/5788/7412/9019/4756	5
hsa05160	Hepatitis C	5/332	157/8205	0.767787	0.976412	0.96023	1026/10971/8554/7532/5605	5
hsa00500	Starch and sucrose metabolism	1/332	36/8205	0.774675	0.976412	0.96023	5834	1
hsa04217	Necroptosis	5/332	159/8205	0.777271	0.976412	0.96023	54822/57132/3459/5834/192111	5
hsa04622	RIG-I-like receptor signaling pathway	2/332	70/8205	0.78195	0.976412	0.96023	54941/3576	2
hsa04917	Prolactin signaling pathway	2/332	70/8205	0.78195	0.976412	0.96023	2353/5605	2
hsa05230	Central carbon metabolism in cancer	2/332	70/8205	0.78195	0.976412	0.96023	9997/5605	2
hsa04114	Oocyte meiosis	4/332	131/8205	0.782807	0.976412	0.96023	10971/5532/5499/7532	4
hsa01250	Biosynthesis of nucleotide sugars	1/332	37/8205	0.783832	0.976412	0.96023	80146	1
hsa04142	Lysosome	4/332	132/8205	0.787786	0.977126	0.960932	2760/4126/1213/84572	4
hsa05218	Melanoma	2/332	72/8205	0.795055	0.978004	0.961796	1026/5605	2
hsa04024	cAMP signaling pathway	7/332	221/8205	0.797244	0.978004	0.961796	476/2353/2773/5499/5881/1816/5605	7
hsa04625	C-type lectin receptor signaling pathway	3/332	104/8205	0.798647	0.978004	0.961796	8844/3569/5532	3
hsa00260	Glycine, serine and threonine metabolism	1/332	40/8205	0.809138	0.98667	0.970318	212	1
hsa00380	Tryptophan metabolism	1/332	42/8205	0.824345	0.987004	0.970647	8564	1
hsa05332	Graft-versus-host disease	1/332	42/8205	0.824345	0.987004	0.970647	3569	1
hsa00980	Metabolism of xenobiotics by cytochrome P450	2/332	78/8205	0.830286	0.987004	0.970647	7367/131	2
hsa04721	Synaptic vesicle cycle	2/332	78/8205	0.830286	0.987004	0.970647	1213/6809	2
hsa00071	Fatty acid degradation	1/332	43/8205	0.831489	0.987004	0.970647	131	1
hsa04940	Type I diabetes mellitus	1/332	43/8205	0.831489	0.987004	0.970647	2572	1
hsa05171	Coronavirus disease - COVID-19	7/332	232/8205	0.835631	0.987004	0.970647	2353/8829/719/3576/3569/4615/5578	7
hsa04550	Signaling pathways regulating pluripotency of stem cells	4/332	143/8205	0.836734	0.987004	0.970647	10297/8326/8321/5605	4
hsa04724	Glutamatergic synapse	3/332	114/8205	0.846266	0.990379	0.973966	2773/5532/5578	3
hsa03050	Proteasome	1/332	46/8205	0.851229	0.990379	0.973966	5706	1
hsa04973	Carbohydrate digestion and absorption	1/332	47/8205	0.857283	0.990379	0.973966	476	1
hsa04020	Calcium signaling pathway	7/332	240/8205	0.859764	0.990379	0.973966	7422/3791/3707/55283/5532/1816/5578	7
hsa00280	Valine, leucine and isoleucine degradation	1/332	48/8205	0.863091	0.990379	0.973966	54511	1
hsa04610	Complement and coagulation cascades	2/332	86/8205	0.868766	0.990379	0.973966	719/7448	2
hsa05020	Prion disease	8/332	273/8205	0.869313	0.990379	0.973966	7846/5621/3569/5706/1386/5532/859/7277	8
hsa00510	N-Glycan biosynthesis	1/332	50/8205	0.87401	0.990379	0.973966	23193	1
hsa05022	Pathways of neurodegeneration - multiple diseases	15/332	476/8205	0.875706	0.990379	0.973966	29982/598/7846/5621/3569/5706/10297/8326/5532/7277/8321/84134/5578/5605/10121	15
hsa05016	Huntington disease	9/332	306/8205	0.87827	0.990379	0.973966	10891/29982/7846/6908/9519/1213/5706/7277/10121	9
hsa04913	Ovarian steroidogenesis	1/332	51/8205	0.879139	0.990379	0.973966	641371	1
hsa05034	Alcoholism	5/332	187/8205	0.880718	0.990379	0.973966	2773/1386/5499/9734/2354	5
hsa05208	Chemical carcinogenesis - reactive oxygen species	6/332	223/8205	0.893904	0.992941	0.976486	3162/7422/2353/196/9817/5605	6
hsa00230	Purine metabolism	3/332	128/8205	0.896396	0.992941	0.976486	953/5150/58497	3
hsa05150	Staphylococcus aureus infection	2/332	96/8205	0.905586	0.992941	0.976486	719/3860	2
hsa05414	Dilated cardiomyopathy	2/332	96/8205	0.905586	0.992941	0.976486	7040/3675	2
hsa05215	Prostate cancer	2/332	97/8205	0.908684	0.992941	0.976486	1026/5605	2
hsa04714	Thermogenesis	6/332	232/8205	0.913545	0.992941	0.976486	10891/51422/10818/285521/1386/64223	6
hsa05010	Alzheimer disease	11/332	384/8205	0.915157	0.992941	0.976486	29982/7846/8660/3569/5706/10297/8326/5532/7277/8321/5605	11
hsa05416	Viral myocarditis	1/332	60/8205	0.916875	0.992941	0.976486	5881	1
hsa05415	Diabetic cardiomyopathy	5/332	203/8205	0.919012	0.992941	0.976486	5166/7040/6517/5499/5578	5
hsa00140	Steroid hormone biosynthesis	1/332	62/8205	0.923514	0.992941	0.976486	7367	1
hsa04623	Cytosolic DNA-sensing pathway	1/332	63/8205	0.926633	0.992941	0.976486	3569	1
hsa04927	Cortisol synthesis and secretion	1/332	65/8205	0.932494	0.992941	0.976486	1386	1
hsa05206	MicroRNAs in cancer	8/332	310/8205	0.939115	0.992941	0.976486	3162/7422/1026/7078/8660/10297/5578/5605	8
hsa05131	Shigellosis	6/332	247/8205	0.939319	0.992941	0.976486	3554/87/598/3576/2017/4615	6
hsa05204	Chemical carcinogenesis - DNA adducts	1/332	69/8205	0.942854	0.992941	0.976486	7367	1
hsa05120	Epithelial cell signaling in Helicobacter pylori infection	1/332	70/8205	0.945186	0.992941	0.976486	3576	1
hsa04726	Serotonergic synapse	2/332	115/8205	0.95049	0.992941	0.976486	2773/5578	2
hsa04062	Chemokine signaling pathway	4/332	192/8205	0.955461	0.992941	0.976486	2773/3576/6369/5881	4
hsa01230	Biosynthesis of amino acids	1/332	75/8205	0.955497	0.992941	0.976486	27430	1
hsa05412	Arrhythmogenic right ventricular cardiomyopathy	1/332	77/8205	0.959057	0.992941	0.976486	3675	1
hsa05012	Parkinson disease	6/332	266/8205	0.962055	0.992941	0.976486	598/7846/2773/5706/9817/7277	6
hsa05014	Amyotrophic lateral sclerosis	9/332	364/8205	0.963066	0.992941	0.976486	29982/598/7846/6432/5706/5532/7277/84134/10121	9
hsa00983	Drug metabolism - other enzymes	1/332	80/8205	0.963873	0.992941	0.976486	7367	1
hsa04080	Neuroactive ligand-receptor interaction	9/332	367/8205	0.965455	0.992941	0.976486	719/9170/1901/9287/4922/4985/1816/5646/7067	9
hsa01232	Nucleotide metabolism	1/332	85/8205	0.970676	0.993655	0.977188	953	1
hsa04260	Cardiac muscle contraction	1/332	87/8205	0.973025	0.993655	0.977188	476	1
hsa04723	Retrograde endocannabinoid signaling	2/332	148/8205	0.984604	0.995927	0.979422	2773/5578	2
hsa04613	Neutrophil extracellular trap formation	3/332	190/8205	0.984842	0.995927	0.979422	9734/5578/5605	3
hsa04914	Progesterone-mediated oocyte maturation	1/332	102/8205	0.985589	0.995927	0.979422	2773	1
hsa05322	Systemic lupus erythematosus	1/332	136/8205	0.996535	0.99902	0.982464	87	1
hsa04740	Olfactory transduction	8/332	439/8205	0.997607	0.99902	0.982464	390038/81327/283111/390083/127077/138799/392391/127074	8
hsa03010	Ribosome	1/332	166/8205	0.99902	0.99902	0.982464	64983	1

## Sheet: trainingYM
Enriched KEGG pathways from co-DEGs of training aerobic exercise in the younger male
ID	Description	GeneRatio	BgRatio	pvalue	p.adjust	qvalue	geneID	Count
hsa04152	AMPK signaling pathway	16/385	121/8170	0.000164857	0.0511058	0.0468542	6319/9370/5290/23411/5516/6198/8900/890/1994/1374/10891/92579/948/1375/23417/2997	16
hsa05014	Amyotrophic lateral sclerosis	31/385	364/8170	0.000952311	0.0778539	0.0713771	596/5530/468/6432/4717/2521/6428/5682/5706/26100/4686/2906/147700/23225/2877/4696/311/7280/126328/847/79139/1340/203068/1347/2878/29796/5606/4728/9377/5216/90550	31
hsa04936	Alcoholic liver disease	16/385	142/8170	0.00101356	0.0778539	0.0713771	6319/126/9370/3442/23411/6434/3593/23765/929/3447/1374/10891/37/5606/1375/23417	16
hsa04218	Cellular senescence	17/385	156/8170	0.00104	0.0778539	0.0713771	10912/801/5530/10114/5290/23411/4087/8900/9134/810/890/292/5933/293/5606/90550/6237	17
hsa05415	Diabetic cardiomyopathy	20/385	203/8170	0.00138642	0.0778539	0.0713771	4717/5290/4087/4696/5164/292/126328/293/1376/1340/51660/1347/1509/29796/4728/9377/948/10105/1375/2997	20
hsa04146	Peroxisome	11/385	82/8170	0.00151369	0.0778539	0.0713771	5052/225/196743/8528/373156/847/1384/84769/2181/23417/2180	11
hsa05208	Chemical carcinogenesis - reactive oxygen species	21/385	223/8170	0.00187274	0.0778539	0.0713771	1950/3725/4233/4717/5290/9817/27/65010/2941/4696/292/126328/293/847/3162/1340/1347/29796/4728/9377/10105	21
hsa05152	Tuberculosis	18/385	180/8170	0.00200913	0.0778539	0.0713771	596/801/5530/3442/4801/820/3593/1594/810/7096/5993/929/51606/4802/3447/537/8844/1509	18
hsa03320	PPAR signaling pathway	10/385	75/8170	0.0025677	0.0884429	0.0810852	6319/9370/5346/376497/1374/1376/2181/948/1375/2180	10
hsa05012	Parkinson disease	23/385	266/8170	0.00350396	0.101767	0.093301	801/468/4717/5682/5706/9817/7314/147700/810/4696/7280/292/126328/293/1340/203068/1347/4129/29796/4728/9377/90550/10105	23
hsa00071	Fatty acid degradation	7/385	43/8170	0.00361981	0.101767	0.093301	126/1374/1376/2181/37/1375/2180	7
hsa04922	Glucagon signaling pathway	12/385	107/8170	0.00436436	0.101767	0.093301	801/5530/468/23411/810/5261/1374/10891/92579/23235/1375/2997	12
hsa04920	Adipocytokine signaling pathway	9/385	69/8170	0.00481959	0.101767	0.093301	9370/4793/1374/10891/2181/92579/948/1375/2180	9
hsa05020	Prion disease	23/385	273/8170	0.00482506	0.101767	0.093301	5530/468/4717/5290/5682/5706/3305/732/2906/147700/4696/7280/292/126328/293/1340/203068/1347/29796/4728/9377/90550/10105	23
hsa01212	Fatty acid metabolism	8/385	57/8170	0.00492422	0.101767	0.093301	6319/51102/1374/1376/2181/37/1375/2180	8
hsa01210	2-Oxocarboxylic acid metabolism	4/385	19/8170	0.0107114	0.206945	0.189729	586/95/3421/587	4
hsa01521	EGFR tyrosine kinase inhibitor resistance	9/385	79/8170	0.0116016	0.206945	0.189729	596/1950/2549/4233/5290/6198/2247/2064/2621	9
hsa04931	Insulin resistance	11/385	108/8170	0.0125605	0.206945	0.189729	5290/6198/376497/1374/10891/92579/133522/51085/948/1375/2997	11
hsa05417	Lipid and atherosclerosis	18/385	215/8170	0.0126838	0.206945	0.189729	596/801/5530/3725/468/5290/3442/3326/3305/5906/3593/338/810/6348/929/3447/5606/948	18
hsa00052	Galactose metabolism	5/385	31/8170	0.0139769	0.215161	0.197261	5236/2717/2592/7360/92579	5
hsa04141	Protein processing in endoplasmic reticulum	15/385	171/8170	0.0148281	0.215161	0.197261	596/10808/7321/468/9373/3326/8454/80267/3305/51035/23640/1603/79139/10802/10113	15
hsa05031	Amphetamine addiction	8/385	69/8170	0.0152989	0.215161	0.197261	801/5530/3725/468/23411/2906/810/4129	8
hsa05022	Pathways of neurodegeneration - multiple diseases	33/385	476/8170	0.0159635	0.215161	0.197261	596/801/5530/468/4717/2521/5682/5706/7314/26100/6712/2906/147700/810/4041/2877/4696/7280/292/126328/293/847/79139/1340/203068/1347/2878/29796/5606/4728/9377/90550/10105	33
hsa05210	Colorectal cancer	9/385	86/8170	0.0194681	0.251462	0.230543	596/10912/1950/3725/5290/4087/6198/4089/2956	9
hsa04142	Lysosome	12/385	132/8170	0.021551	0.267233	0.245001	1521/2717/162/57192/51606/2760/2799/537/1509/55353/1200/6609	12
hsa05226	Gastric cancer	13/385	149/8170	0.0233081	0.268764	0.246405	596/10912/1950/2549/4233/5290/4087/6198/2247/4089/9134/4041/2064	13
hsa05235	PD-L1 expression and PD-1 checkpoint pathway in cancer	9/385	89/8170	0.0238115	0.268764	0.246405	1950/5530/3725/5290/6198/55509/4793/29126/5606	9
hsa04714	Thermogenesis	18/385	232/8170	0.0255156	0.268764	0.246405	4717/6198/5346/4696/55744/1374/126328/1376/1340/1347/10891/2181/29796/5606/4728/9377/1375/2180	18
hsa00500	Starch and sucrose metabolism	5/385	36/8170	0.0256178	0.268764	0.246405	5236/7360/92579/2821/2997	5
hsa05212	Pancreatic cancer	8/385	76/8170	0.0260095	0.268764	0.246405	10912/1950/10928/5290/4087/6198/4089/2064	8
hsa04014	Ras signaling pathway	18/385	236/8170	0.0296191	0.29095	0.266745	801/1950/2549/4233/55970/10928/4303/5290/2247/5906/5922/4908/1942/27/810/81579/8844/6237	18
hsa04932	Non-alcoholic fatty liver disease	13/385	155/8170	0.0309553	0.29095	0.266745	9370/3725/468/4717/5290/4696/126328/1340/1347/29796/4728/9377/51085	13
hsa00270	Cysteine and methionine metabolism	6/385	51/8170	0.0316669	0.29095	0.266745	51074/4548/1788/586/587/6723	6
hsa00563	Glycosylphosphatidylinositol (GPI)-anchor biosynthesis	4/385	26/8170	0.0319106	0.29095	0.266745	9488/94005/8733/51604	4
hsa04140	Autophagy - animal	12/385	141/8170	0.0338317	0.299652	0.274724	596/58528/5290/3476/5516/6198/3146/26100/9342/1509/11337/6237	12
hsa05221	Acute myeloid leukemia	7/385	67/8170	0.0374451	0.322444	0.295619	5290/6777/6198/1848/8900/890/929	7
hsa05010	Alzheimer disease	26/385	384/8170	0.0390623	0.327278	0.300052	801/5530/468/4717/5290/5682/5706/26100/2906/147700/810/4041/83464/4696/7280/292/126328/293/1340/203068/1347/29796/4728/9377/90550/10105	26
hsa05161	Hepatitis B	13/385	162/8170	0.0420062	0.334844	0.306988	596/3725/468/5290/3442/6777/4089/8900/9134/890/3447/537/5606	13
hsa04216	Ferroptosis	5/385	41/8170	0.0421256	0.334844	0.306988	7037/3162/2181/2180/10162	5
hsa04012	ErbB signaling pathway	8/385	85/8170	0.0462734	0.358619	0.328785	1950/2549/3725/5290/6777/6198/27/2064	8
hsa00061	Fatty acid biosynthesis	3/385	18/8170	0.0500662	0.367118	0.336577	51102/2181/2180	3
hsa04975	Fat digestion and absorption	5/385	43/8170	0.0501766	0.367118	0.336577	338/80168/376497/81579/948	5
hsa00190	Oxidative phosphorylation	11/385	134/8170	0.0510971	0.367118	0.336577	4717/51606/4696/537/126328/1340/529/1347/29796/4728/9377	11
hsa04510	Focal adhesion	15/385	201/8170	0.0521071	0.367118	0.336577	596/1950/3725/4233/3655/5290/83660/7414/330/394/5906/7408/2064/3912/10627	15
hsa04722	Neurotrophin signaling pathway	10/385	119/8170	0.0537109	0.369751	0.338991	596/801/2549/3725/468/5290/5906/4908/810/4793	10
hsa01524	Platinum drug resistance	7/385	73/8170	0.0553902	0.369751	0.338991	596/5290/330/2956/2064/2941/2067	7
hsa04620	Toll-like receptor signaling pathway	9/385	104/8170	0.056059	0.369751	0.338991	3725/5290/3442/3593/6348/7096/929/3447/5606	9
hsa05166	Human T-cell leukemia virus 1 infection	16/385	222/8170	0.0593725	0.374933	0.343741	5530/3725/468/8850/5290/83660/4801/4087/6777/4089/8900/9134/890/292/293/8829	16
hsa04020	Calcium signaling pathway	17/385	240/8170	0.0605361	0.374933	0.343741	801/1950/5530/4233/2247/10800/153/2906/810/2064/5261/3707/57192/292/293/90550/10105	17
hsa04915	Estrogen signaling pathway	11/385	138/8170	0.0606977	0.374933	0.343741	596/801/3725/468/5290/3326/3305/3882/810/3858/1509	11
hsa04136	Autophagy - other	4/385	32/8170	0.0616825	0.374933	0.343741	3476/5516/26100/11337	4
hsa05418	Fluid shear stress and atherosclerosis	11/385	139/8170	0.0632713	0.377194	0.345815	596/801/3725/5290/3326/6613/9817/810/4880/2941/3162	11
hsa04015	Rap1 signaling pathway	15/385	210/8170	0.0706177	0.403942	0.370338	801/1950/3397/4233/5290/83660/56288/2247/5906/1942/810/7408/5606/5216/6237	15
hsa04110	Cell cycle	10/385	126/8170	0.0732063	0.403942	0.370338	10912/8454/10274/4087/8243/4089/8900/9134/890/5933	10
hsa00770	Pantothenate and CoA biosynthesis	3/385	21/8170	0.0736305	0.403942	0.370338	586/8876/587	3
hsa04710	Circadian rhythm	4/385	34/8170	0.0740013	0.403942	0.370338	9975/8454/26224/4783	4
hsa05017	Spinocerebellar ataxia	11/385	143/8170	0.0742733	0.403942	0.370338	5290/5682/5706/26100/6712/2906/292/293/3752/90550/10105	11
hsa05132	Salmonella infection	17/385	249/8170	0.0791811	0.420117	0.385167	596/1783/3725/5290/3326/330/10787/10640/147700/929/7280/26999/203068/5606/5216/10627/6237	17
hsa00040	Pentose and glucuronate interconversions	4/385	35/8170	0.0805929	0.420117	0.385167	6120/6652/7360/51181	4
hsa05145	Toxoplasmosis	9/385	112/8170	0.081313	0.420117	0.385167	596/3655/330/3305/3593/4793/3912/5606/10105	9
hsa05016	Huntington disease	20/385	306/8170	0.0857013	0.435531	0.399298	4717/5682/5706/26100/147700/2877/4696/7280/292/126328/293/1340/203068/1347/10891/2878/29796/4728/9377/10105	20
hsa01250	Biosynthesis of nucleotide sugars	4/385	37/8170	0.0946103	0.46628	0.427489	5236/2592/7360/2821	4
hsa04720	Long-term potentiation	6/385	67/8170	0.0947602	0.46628	0.427489	801/5530/468/5906/2906/810	6
hsa05225	Hepatocellular carcinoma	12/385	168/8170	0.0985529	0.477366	0.437653	10912/2549/4233/5290/4087/6198/55193/4089/9817/4041/2941/3162	12
hsa04010	MAPK signaling pathway	19/385	294/8170	0.100109	0.477445	0.437725	10912/1950/5530/3725/4233/468/55970/5494/3305/2247/5906/5922/1848/4908/1942/2064/929/5606/6237	19
hsa05146	Amoebiasis	8/385	102/8170	0.107505	0.504946	0.462939	5052/5290/7414/3593/732/5273/929/3912	8
hsa04151	PI3K-Akt signaling pathway	22/385	354/8170	0.11103	0.509799	0.467388	596/1950/1975/4233/468/55970/3655/5290/3442/3326/5516/6198/2247/4908/3566/1942/9134/2064/3447/3912/92579/2997	22
hsa04910	Insulin signaling pathway	10/385	137/8170	0.111827	0.509799	0.467388	801/5573/5290/5576/6198/810/5261/10891/92579/2997	10
hsa04625	C-type lectin receptor signaling pathway	8/385	104/8170	0.116736	0.514018	0.471256	801/5530/3725/5290/3593/810/8844/6237	8
hsa04520	Adherens junction	6/385	71/8170	0.116816	0.514018	0.471256	4233/56288/7414/4089/2064/5797	6
hsa05162	Measles	10/385	139/8170	0.119895	0.514018	0.471256	596/3725/5290/3442/6777/3305/3593/9134/4793/3447	10
hsa05131	Shigellosis	16/385	247/8170	0.121917	0.514018	0.471256	596/7321/3725/58528/4303/5290/83660/8454/7414/6198/7314/26100/4793/929/5216/10627	16
hsa04340	Hedgehog signaling pathway	5/385	56/8170	0.122632	0.514018	0.471256	596/8454/132884/2736/57467	5
hsa05223	Non-small cell lung cancer	6/385	72/8170	0.122701	0.514018	0.471256	10912/1950/4233/5290/6777/2064	6
hsa04211	Longevity regulating pathway	7/385	89/8170	0.125676	0.51946	0.476245	9370/468/5290/23411/6198/847/10891	7
hsa00480	Glutathione metabolism	5/385	57/8170	0.129561	0.522449	0.478985	2877/2941/373156/2878/6723	5
hsa04217	Necroptosis	11/385	159/8170	0.12977	0.522449	0.478985	596/3442/3326/330/6777/3146/27243/3447/292/293/6609	11
hsa05171	Coronavirus disease - COVID-19	15/385	232/8170	0.132587	0.526947	0.483109	3725/5290/6192/3442/6210/6154/4736/6152/3593/732/4793/6158/3447/6231/8829	15
hsa04659	Th17 cell differentiation	8/385	108/8170	0.136423	0.535331	0.490795	5530/3725/3326/4087/6777/4089/3566/4793	8
hsa01230	Biosynthesis of amino acids	6/385	75/8170	0.141203	0.544867	0.499538	4548/6120/586/95/3421/587	6
hsa05222	Small cell lung cancer	7/385	92/8170	0.142368	0.544867	0.499538	596/10912/3655/5290/330/9134/3912	7
hsa04350	TGF-beta signaling pathway	7/385	94/8170	0.15406	0.573822	0.526085	3397/8454/5516/4087/6198/4089/5933	7
hsa04744	Phototransduction	3/385	29/8170	0.15445	0.573822	0.526085	801/810/131890	3
hsa00730	Thiamine metabolism	2/385	15/8170	0.155487	0.573822	0.526085	9054/204	2
hsa05169	Epstein-Barr virus infection	13/385	202/8170	0.157347	0.573853	0.526113	596/10912/4734/3725/5290/3442/5706/8900/9134/890/4793/3447/5606	13
hsa04612	Antigen processing and presentation	6/385	78/8170	0.16091	0.580024	0.531771	4801/3326/3305/3808/5993/4802	6
hsa04068	FoxO signaling pathway	9/385	131/8170	0.164622	0.580672	0.532365	10912/1950/4303/5290/23411/4089/847/92579/11337	9
hsa00030	Pentose phosphate pathway	3/385	30/8170	0.165995	0.580672	0.532365	5236/6120/2821	3
hsa04213	Longevity regulating pathway - multiple species	5/385	62/8170	0.166709	0.580672	0.532365	5290/23411/6198/3305/847	5
hsa03015	mRNA surveillance pathway	7/385	97/8170	0.172395	0.58728	0.538423	2521/11051/5516/8761/8106/390748/4686	7
hsa05215	Prostate cancer	7/385	97/8170	0.172395	0.58728	0.538423	596/1950/468/5290/3326/9134/2064	7
hsa04145	Phagosome	10/385	152/8170	0.179734	0.605624	0.555241	7037/1783/2204/929/51606/7280/537/203068/529/948	10
hsa05164	Influenza A	11/385	171/8170	0.183007	0.610023	0.559274	3841/5290/3442/8106/3593/390748/4793/3447/292/293/7706	11
hsa04071	Sphingolipid signaling pathway	8/385	119/8170	0.198309	0.626213	0.574117	596/5290/8439/5516/6610/123099/1509/6609	8
hsa00520	Amino sugar and nucleotide sugar metabolism	4/385	49/8170	0.19855	0.626213	0.574117	5236/2592/7360/2821	4
hsa05030	Cocaine addiction	4/385	49/8170	0.19855	0.626213	0.574117	3725/468/2906/4129	4
hsa05202	Transcriptional misregulation in cancer	12/385	193/8170	0.199332	0.626213	0.574117	10912/4233/2521/330/3206/1848/64332/1025/8900/890/1991/929	12
hsa05170	Human immunodeficiency virus 1 infection	13/385	212/8170	0.200272	0.626213	0.574117	596/801/5530/3725/55970/5290/3442/8454/6198/810/162/3447/5606	13
hsa05207	Chemical carcinogenesis - receptor activation	13/385	212/8170	0.200272	0.626213	0.574117	596/1950/3725/468/10728/3841/5290/3326/6777/6198/2247/153/2941	13
hsa04130	SNARE interactions in vesicular transport	3/385	33/8170	0.202004	0.626213	0.574117	6843/8676/9342	3
hsa00330	Arginine and proline metabolism	4/385	50/8170	0.208427	0.627013	0.574851	79814/8659/4129/6723	4
hsa05110	Vibrio cholerae infection	4/385	50/8170	0.208427	0.627013	0.574851	6558/51606/537/529	4
hsa04371	Apelin signaling pathway	9/385	139/8170	0.208584	0.627013	0.574851	801/55970/4087/6198/5346/4089/810/10891/6237	9
hsa05206	MicroRNAs in cancer	18/385	310/8170	0.210353	0.627013	0.574851	900/596/4233/5290/23411/406991/1788/1942/406928/9134/2064/407008/574484/407030/494324/3162/407036/406905	18
hsa05165	Human papillomavirus infection	19/385	331/8170	0.2165	0.63919	0.586015	1950/3655/5290/3442/56288/5516/6198/55502/8900/9134/890/51606/3447/537/5933/3912/27175/529/7283	19
hsa05211	Renal cell carcinoma	5/385	69/8170	0.224667	0.657045	0.602384	2549/3725/4233/5290/5906	5
hsa04622	RIG-I-like receptor signaling pathway	5/385	70/8170	0.233405	0.664085	0.608839	3442/3593/4793/3447/7706	5
hsa05120	Epithelial cell signaling in Helicobacter pylori infection	5/385	70/8170	0.233405	0.664085	0.608839	3725/4233/51606/537/529	5
hsa04630	JAK-STAT signaling pathway	10/385	162/8170	0.233501	0.664085	0.608839	596/1950/5290/3442/6777/9306/3593/3566/3976/3447	10
hsa00600	Sphingolipid metabolism	4/385	53/8170	0.238839	0.665127	0.609794	6610/123099/2717/6609	4
hsa04360	Axon guidance	11/385	182/8170	0.23934	0.665127	0.609794	5530/4233/5290/56288/6259/27289/1942/9901/10627/8829/6237	11
hsa00100	Steroid biosynthesis	2/385	20/8170	0.24245	0.665127	0.609794	1594/1717	2
hsa00670	One carbon pool by folate	2/385	20/8170	0.24245	0.665127	0.609794	4548/4524	2
hsa04621	NOD-like receptor signaling pathway	11/385	184/8170	0.250234	0.671197	0.615359	596/3725/140609/3442/3326/330/820/4793/3447/11337/90550	11
hsa04137	Mitophagy - animal	5/385	72/8170	0.251158	0.671197	0.615359	3725/468/7314/11337/6237	5
hsa05218	Melanoma	5/385	72/8170	0.251158	0.671197	0.615359	10912/1950/4233/5290/2247	5
hsa04066	HIF-1 signaling pathway	7/385	109/8170	0.253901	0.67273	0.616765	7037/596/1950/5290/6198/2064/3162	7
hsa03040	Spliceosome	9/385	147/8170	0.256718	0.67443	0.618323	6432/2521/6428/3305/6434/1665/9785/8559/4686	9
hsa04115	p53 signaling pathway	5/385	73/8170	0.26016	0.677727	0.621346	900/596/10912/56475/9134	5
hsa04022	cGMP-PKG signaling pathway	10/385	167/8170	0.262432	0.677949	0.621549	801/5530/468/153/810/7408/4880/292/293/10105	10
hsa04658	Th1 and Th2 cell differentiation	6/385	92/8170	0.265795	0.680962	0.624312	5530/3725/6777/3593/3566/4793	6
hsa04114	Oocyte meiosis	8/385	131/8170	0.276283	0.701613	0.643245	801/5530/8454/22849/5516/8243/9134/810	8
hsa05214	Glioma	5/385	75/8170	0.278382	0.701613	0.643245	10912/801/1950/5290/810	5
hsa05134	Legionellosis	4/385	57/8170	0.280813	0.702031	0.643628	1195/3305/3593/929	4
hsa05133	Pertussis	5/385	76/8170	0.287589	0.711512	0.65232	801/3725/3593/810/929	5
hsa04670	Leukocyte transendothelial migration	7/385	114/8170	0.290829	0.711512	0.65232	5290/7414/394/5906/7122/7408/10627	7
hsa05213	Endometrial cancer	4/385	58/8170	0.29149	0.711512	0.65232	10912/1950/5290/2064	4
hsa03430	Mismatch repair	2/385	23/8170	0.295755	0.716282	0.656693	2956/5425	2
hsa04721	Synaptic vesicle cycle	5/385	78/8170	0.306162	0.735739	0.674532	6505/51606/5864/529/8775	5
hsa04210	Apoptosis	8/385	136/8170	0.311031	0.739925	0.67837	596/10912/3725/468/5290/330/1521/1509	8
hsa05416	Viral myocarditis	4/385	60/8170	0.312997	0.739925	0.67837	1756/6443/1981/27	4
hsa03018	RNA degradation	5/385	79/8170	0.315516	0.739925	0.67837	4848/8761/57472/23019/56915	5
hsa00380	Tryptophan metabolism	3/385	42/8170	0.317452	0.739925	0.67837	55526/847/4129	3
hsa03010	Ribosome	9/385	158/8170	0.327857	0.753346	0.690674	6192/6210/6154/4736/6152/6158/51069/51373/6231	9
hsa04740	Olfactory transduction	23/385	439/8170	0.32807	0.753346	0.690674	801/390155/135924/283159/341416/143502/26532/81466/341799/401427/810/390199/196335/390059/390538/391190/162998/8392/138881/219960/81168/8388/26189	23
hsa04933	AGE-RAGE signaling pathway in diabetic complications	6/385	100/8170	0.332083	0.756954	0.693982	596/3725/5290/4087/6777/4089	6
hsa03250	Viral life cycle - HIV-1	4/385	63/8170	0.34549	0.781766	0.71673	8850/22936/1025/9638	4
hsa05142	Chagas disease	6/385	102/8170	0.349014	0.784018	0.718794	3725/5290/5516/4087/3593/6348	6
hsa03022	Basal transcription factors	3/385	45/8170	0.356719	0.795559	0.729375	6882/51616/6881	3
hsa05321	Inflammatory bowel disease	4/385	65/8170	0.367203	0.812938	0.745308	3725/4087/3593/3566	4
hsa03050	Proteasome	3/385	46/8170	0.369756	0.812938	0.745308	5682/5706/9491	3
hsa05205	Proteoglycans in cancer	11/385	205/8170	0.372856	0.813981	0.746265	2549/1975/4233/5290/406991/4087/6198/2247/3593/2064/6237	11
hsa00920	Sulfur metabolism	1/385	10/8170	0.383054	0.830397	0.761314	23474	1
hsa00010	Glycolysis / Gluconeogenesis	4/385	67/8170	0.388878	0.833731	0.764372	126/5236/92579/2821	4
hsa05224	Breast cancer	8/385	147/8170	0.389971	0.833731	0.764372	10912/1950/3725/5290/6198/2247/4041/2064	8
hsa00280	Valine, leucine and isoleucine degradation	3/385	48/8170	0.395673	0.837691	0.768002	586/64087/587	3
hsa04723	Retrograde endocannabinoid signaling	8/385	148/8170	0.397228	0.837691	0.768002	55970/4717/2563/2166/4696/126328/747/4728	8
hsa04530	Tight junction	9/385	169/8170	0.402133	0.842305	0.772232	4734/3725/56288/5516/5906/7122/7408/2064/10627	9
hsa04924	Renin secretion	4/385	69/8170	0.410451	0.853958	0.782916	801/5530/153/810	4
hsa04917	Prolactin signaling pathway	4/385	70/8170	0.421181	0.87044	0.798027	5290/6777/9306/2592	4
hsa04728	Dopaminergic synapse	7/385	132/8170	0.430099	0.879555	0.806383	801/5530/468/55970/5516/810/4129	7
hsa05167	Kaposi sarcoma-associated herpesvirus infection	10/385	194/8170	0.431872	0.879555	0.806383	801/5530/3725/55970/5290/3442/2247/7314/810/3447	10
hsa04668	TNF signaling pathway	6/385	112/8170	0.434103	0.879555	0.806383	3725/468/5290/330/3976/5606	6
hsa04970	Salivary secretion	5/385	92/8170	0.438256	0.879731	0.806545	6558/801/820/153/810	5
hsa00982	Drug metabolism - cytochrome P450	4/385	72/8170	0.442494	0.879731	0.806545	126/2941/373156/4129	4
hsa04912	GnRH signaling pathway	5/385	93/8170	0.447594	0.879731	0.806545	801/3725/468/810/5606	5
hsa05323	Rheumatoid arthritis	5/385	93/8170	0.447594	0.879731	0.806545	3725/6348/51606/537/529	5
hsa04215	Apoptosis - multiple species	2/385	32/8170	0.449229	0.879731	0.806545	596/330	2
hsa04810	Regulation of actin cytoskeleton	11/385	218/8170	0.452261	0.879731	0.806545	1950/55970/3655/5290/7414/10787/2247/26999/5216/10627/6237	11
hsa04150	mTOR signaling pathway	8/385	156/8170	0.455161	0.879731	0.806545	1975/58528/5290/2887/6198/4041/51606/529	8
hsa04657	IL-17 signaling pathway	5/385	94/8170	0.456893	0.879731	0.806545	5597/3725/3326/23765/1994	5
hsa04390	Hippo signaling pathway	8/385	157/8170	0.462353	0.884697	0.811098	3397/56288/5516/330/4087/4089/174/2736	8
hsa03410	Base excision repair	2/385	33/8170	0.465179	0.884697	0.811098	3146/5425	2
hsa05220	Chronic myeloid leukemia	4/385	76/8170	0.484358	0.910291	0.834562	10912/5290/6777/4089	4
hsa04070	Phosphatidylinositol signaling system	5/385	97/8170	0.48451	0.910291	0.834562	801/5290/253430/810/3707	5
hsa01522	Endocrine resistance	5/385	98/8170	0.493609	0.91469	0.838595	596/3725/5290/6198/2064	5
hsa05100	Bacterial invasion of epithelial cells	4/385	77/8170	0.494632	0.91469	0.838595	2549/4233/5290/7414	4
hsa05203	Viral carcinogenesis	10/385	204/8170	0.495703	0.91469	0.838595	3725/468/8850/5290/6777/5922/8900/9134/890/5933	10
hsa04640	Hematopoietic cell lineage	5/385	99/8170	0.502649	0.922019	0.845315	7037/3655/3566/929/948	5
hsa04120	Ubiquitin mediated proteolysis	7/385	142/8170	0.506878	0.923772	0.846921	9886/4734/7321/8454/330/9817/7314	7
hsa00350	Tyrosine metabolism	2/385	36/8170	0.511338	0.923772	0.846921	126/4129	2
hsa04550	Signaling pathways regulating pluripotency of stem cells	7/385	143/8170	0.514385	0.923772	0.846921	3397/5290/4087/2247/4089/3976/2103	7
hsa00603	Glycosphingolipid biosynthesis - globo and isoglobo series	1/385	15/8170	0.515524	0.923772	0.846921	2717	1
hsa04923	Regulation of lipolysis in adipocytes	3/385	58/8170	0.519375	0.925323	0.848343	5290/5346/153	3
hsa00250	Alanine, aspartate and glutamate metabolism	2/385	37/8170	0.526134	0.926714	0.849619	8659/8528	2
hsa04960	Aldosterone-regulated sodium reabsorption	2/385	37/8170	0.526134	0.926714	0.849619	5290/4306	2
hsa04914	Progesterone-mediated oocyte maturation	5/385	102/8170	0.529379	0.92716	0.850028	5290/3326/22849/8900/890	5
hsa00360	Phenylalanine metabolism	1/385	16/8170	0.538396	0.937657	0.859651	4129	1
hsa04662	B cell receptor signaling pathway	4/385	82/8170	0.544614	0.941081	0.862791	5530/3725/5290/4793	4
hsa04064	NF-kappa B signaling pathway	5/385	104/8170	0.546841	0.941081	0.862791	596/10912/330/929/7706	5
hsa00513	Various types of N-glycan biosynthesis	2/385	39/8170	0.554807	0.941081	0.862791	79868/1603	2
hsa04062	Chemokine signaling pathway	9/385	192/8170	0.555545	0.941081	0.862791	55970/5290/56288/6777/5906/6348/58191/131890/4793	9
hsa00450	Selenocompound metabolism	1/385	17/8170	0.560192	0.941081	0.862791	4548	1
hsa05033	Nicotine addiction	2/385	40/8170	0.568676	0.941081	0.862791	2906/2563	2
hsa00310	Lysine degradation	3/385	63/8170	0.575909	0.941081	0.862791	2145/55526/150572	3
hsa04623	Cytosolic DNA-sensing pathway	3/385	63/8170	0.575909	0.941081	0.862791	3442/4793/3447	3
hsa03013	Nucleocytoplasmic transport	5/385	108/8170	0.580807	0.941081	0.862791	10527/3841/6613/4686/23225	5
hsa05219	Bladder cancer	2/385	41/8170	0.582231	0.941081	0.862791	1950/2064	2
hsa04260	Cardiac muscle contraction	4/385	87/8170	0.591934	0.941081	0.862791	1340/1347/29796/9377	4
hsa04024	cAMP signaling pathway	10/385	221/8170	0.599095	0.941081	0.862791	801/3725/5290/5906/153/2906/810/1394/338442/6237	10
hsa00531	Glycosaminoglycan degradation	1/385	19/8170	0.60075	0.941081	0.862791	2799	1
hsa04512	ECM-receptor interaction	4/385	88/8170	0.601046	0.941081	0.862791	3655/341640/3912/948	4
hsa04540	Gap junction	4/385	88/8170	0.601046	0.941081	0.862791	1950/153/7280/203068	4
hsa05163	Human cytomegalovirus infection	10/385	225/8170	0.621967	0.941081	0.862791	801/5530/468/55970/5290/3442/6198/810/6348/3447	10
hsa04930	Type II diabetes mellitus	2/385	46/8170	0.64527	0.941081	0.862791	9370/5290	2
hsa05230	Central carbon metabolism in cancer	3/385	70/8170	0.64771	0.941081	0.862791	4233/5290/2064	3
hsa00220	Arginine biosynthesis	1/385	22/8170	0.6547	0.941081	0.862791	95	1
hsa00340	Histidine metabolism	1/385	22/8170	0.6547	0.941081	0.862791	4129	1
hsa00514	Other types of O-glycan biosynthesis	2/385	47/8170	0.656938	0.941081	0.862791	63917/285203	2
hsa00620	Pyruvate metabolism	2/385	47/8170	0.656938	0.941081	0.862791	126/197257	2
hsa03420	Nucleotide excision repair	2/385	47/8170	0.656938	0.941081	0.862791	5425/2067	2
hsa04973	Carbohydrate digestion and absorption	2/385	47/8170	0.656938	0.941081	0.862791	5290/92579	2
hsa05150	Staphylococcus aureus infection	4/385	96/8170	0.669367	0.941081	0.862791	820/2204/3882/3858	4
hsa05414	Dilated cardiomyopathy	4/385	96/8170	0.669367	0.941081	0.862791	1756/6443/3655/153	4
hsa00515	Mannose type O-glycan biosynthesis	1/385	23/8170	0.671016	0.941081	0.862791	148789	1
hsa03060	Protein export	1/385	23/8170	0.671016	0.941081	0.862791	23478	1
hsa04614	Renin-angiotensin system	1/385	23/8170	0.671016	0.941081	0.862791	57486	1
hsa04935	Growth hormone synthesis, secretion and action	5/385	120/8170	0.67387	0.941081	0.862791	468/5290/6777/2691/5606	5
hsa00562	Inositol phosphate metabolism	3/385	73/8170	0.675719	0.941081	0.862791	5290/253430/3707	3
hsa04713	Circadian entrainment	4/385	97/8170	0.677318	0.941081	0.862791	801/55970/2906/810	4
hsa04750	Inflammatory mediator regulation of TRP channels	4/385	98/8170	0.685135	0.941081	0.862791	801/5290/810/5606	4
hsa04925	Aldosterone synthesis and secretion	4/385	98/8170	0.685135	0.941081	0.862791	801/468/810/747	4
hsa05231	Choline metabolism in cancer	4/385	98/8170	0.685135	0.941081	0.862791	1950/3725/5290/6198	4
hsa04977	Vitamin digestion and absorption	1/385	24/8170	0.686563	0.941081	0.862791	338	1
hsa00510	N-Glycan biosynthesis	2/385	50/8170	0.690104	0.941081	0.862791	79868/1603	2
hsa00565	Ether lipid metabolism	2/385	50/8170	0.690104	0.941081	0.862791	5048/81579	2
hsa05144	Malaria	2/385	50/8170	0.690104	0.941081	0.862791	4233/948	2
hsa00564	Glycerophospholipid metabolism	4/385	99/8170	0.692819	0.941081	0.862791	2820/64850/81579/10162	4
hsa04918	Thyroid hormone synthesis	3/385	75/8170	0.693461	0.941081	0.862791	468/2877/2878	3
hsa04310	Wnt signaling pathway	7/385	170/8170	0.696455	0.941081	0.862791	5530/3725/8454/6259/4089/64321/4041	7
hsa04979	Cholesterol metabolism	2/385	51/8170	0.700558	0.941081	0.862791	338/948	2
hsa04611	Platelet activation	5/385	124/8170	0.701665	0.941081	0.862791	5290/83660/5906/7408/10627	5
hsa04971	Gastric acid secretion	3/385	76/8170	0.702055	0.941081	0.862791	801/389015/810	3
hsa05140	Leishmaniasis	3/385	77/8170	0.710464	0.941081	0.862791	3725/3593/4793	3
hsa05412	Arrhythmogenic right ventricular cardiomyopathy	3/385	77/8170	0.710464	0.941081	0.862791	1756/6443/3655	3
hsa00592	alpha-Linolenic acid metabolism	1/385	26/8170	0.715492	0.941081	0.862791	81579	1
hsa04261	Adrenergic signaling in cardiomyocytes	6/385	150/8170	0.716601	0.941081	0.862791	596/801/468/5516/153/810	6
hsa05130	Pathogenic Escherichia coli infection	8/385	197/8170	0.717321	0.941081	0.862791	3725/10787/7122/4793/7280/26999/203068/10802	8
hsa00980	Metabolism of xenobiotics by cytochrome P450	3/385	78/8170	0.71869	0.941081	0.862791	126/2941/373156	3
hsa05320	Autoimmune thyroid disease	2/385	53/8170	0.720588	0.941081	0.862791	3442/3447	2
hsa00062	Fatty acid elongation	1/385	27/8170	0.728942	0.941081	0.862791	51102	1
hsa00650	Butanoate metabolism	1/385	27/8170	0.728942	0.941081	0.862791	622	1
hsa01040	Biosynthesis of unsaturated fatty acids	1/385	27/8170	0.728942	0.941081	0.862791	6319	1
hsa04966	Collecting duct acid secretion	1/385	27/8170	0.728942	0.941081	0.862791	529	1
hsa04660	T cell receptor signaling pathway	4/385	104/8170	0.72923	0.941081	0.862791	5530/3725/5290/4793	4
hsa03460	Fanconi anemia pathway	2/385	54/8170	0.730174	0.941081	0.862791	57599/2067	2
hsa04926	Relaxin signaling pathway	5/385	129/8170	0.734047	0.941081	0.862791	3725/468/55970/5290/4087	5
hsa01240	Biosynthesis of cofactors	6/385	153/8170	0.734187	0.941081	0.862791	586/9054/7360/587/204/55163	6
hsa04928	Parathyroid hormone synthesis, secretion and action	4/385	106/8170	0.742861	0.941081	0.862791	596/468/1594/4041	4
hsa04650	Natural killer cell mediated cytotoxicity	5/385	131/8170	0.746263	0.941081	0.862791	5530/5290/3442/3808/3447	5
hsa04144	Endocytosis	10/385	251/8170	0.752493	0.941081	0.862791	7037/4734/10617/56288/4087/3305/27131/80230/131890/27243	10
hsa04392	Hippo signaling pathway - multiple species	1/385	29/8170	0.753969	0.941081	0.862791	8642	1
hsa05160	Hepatitis C	6/385	157/8170	0.756416	0.941081	0.862791	1950/5290/3442/5516/7122/3447	6
hsa04270	Vascular smooth muscle contraction	5/385	134/8170	0.763806	0.941081	0.862791	801/810/4880/10266/81579	5
hsa00020	Citrate cycle (TCA cycle)	1/385	30/8170	0.765604	0.941081	0.862791	3421	1
hsa00591	Linoleic acid metabolism	1/385	30/8170	0.765604	0.941081	0.862791	81579	1
hsa00630	Glyoxylate and dicarboxylate metabolism	1/385	30/8170	0.765604	0.941081	0.862791	847	1
hsa01523	Antifolate resistance	1/385	30/8170	0.765604	0.941081	0.862791	4524	1
hsa04330	Notch signaling pathway	2/385	59/8170	0.774005	0.941081	0.862791	8850/83464	2
hsa04370	VEGF signaling pathway	2/385	59/8170	0.774005	0.941081	0.862791	5530/5290	2
hsa00410	beta-Alanine metabolism	1/385	31/8170	0.77669	0.941081	0.862791	23417	1
hsa04730	Long-term depression	2/385	60/8170	0.781988	0.941081	0.862791	5516/1394	2
hsa04978	Mineral absorption	2/385	60/8170	0.781988	0.941081	0.862791	65010/3162	2
hsa05034	Alcoholism	7/385	187/8170	0.785253	0.941081	0.862791	801/468/55970/2906/810/2030/4129	7
hsa04725	Cholinergic synapse	4/385	113/8170	0.786474	0.941081	0.862791	596/468/55970/5290	4
hsa00640	Propanoate metabolism	1/385	32/8170	0.787253	0.941081	0.862791	23417	1
hsa00590	Arachidonic acid metabolism	2/385	61/8170	0.789724	0.941081	0.862791	10728/81579	2
hsa04724	Glutamatergic synapse	4/385	114/8170	0.792197	0.941081	0.862791	5530/55970/2906/6505	4
hsa00561	Glycerolipid metabolism	2/385	62/8170	0.797217	0.941081	0.862791	80168/2717	2
hsa00051	Fructose and mannose metabolism	1/385	33/8170	0.797318	0.941081	0.862791	6652	1
hsa04727	GABAergic synapse	3/385	89/8170	0.797524	0.941081	0.862791	55970/2563/11337	3
hsa01200	Carbon metabolism	4/385	115/8170	0.797797	0.941081	0.862791	6120/3421/847/2821	4
hsa04613	Neutrophil extracellular trap formation	7/385	190/8170	0.798709	0.941081	0.862791	5290/820/3146/1991/292/293/10105	7
hsa05410	Hypertrophic cardiomyopathy	3/385	90/8170	0.803684	0.941081	0.862791	1756/6443/3655	3
hsa05217	Basal cell carcinoma	2/385	63/8170	0.804473	0.941081	0.862791	10912/2736	2
hsa00512	Mucin type O-glycan biosynthesis	1/385	36/8170	0.824751	0.943818	0.8653	63917	1
hsa00760	Nicotinate and nicotinamide metabolism	1/385	36/8170	0.824751	0.943818	0.8653	23411	1
hsa03030	DNA replication	1/385	36/8170	0.824751	0.943818	0.8653	5425	1
hsa00970	Aminoacyl-tRNA biosynthesis	2/385	66/8170	0.824875	0.943818	0.8653	79587/10352	2
hsa04060	Cytokine-cytokine receptor interaction	11/385	295/8170	0.828924	0.943818	0.8653	2660/3442/8784/3593/3566/3976/23765/6348/58191/386653/3447	11
hsa05143	African trypanosomiasis	1/385	37/8170	0.833046	0.943818	0.8653	3593	1
hsa05216	Thyroid cancer	1/385	37/8170	0.833046	0.943818	0.8653	10912	1
hsa04664	Fc epsilon RI signaling pathway	2/385	68/8170	0.837395	0.943818	0.8653	5290/5606	2
hsa05330	Allograft rejection	1/385	38/8170	0.840949	0.943818	0.8653	3593	1
hsa05340	Primary immunodeficiency	1/385	38/8170	0.840949	0.943818	0.8653	5993	1
hsa04666	Fc gamma R-mediated phagocytosis	3/385	97/8170	0.842527	0.943818	0.8653	5290/6198/7408	3
hsa05204	Chemical carcinogenesis - DNA adducts	2/385	69/8170	0.843347	0.943818	0.8653	2941/373156	2
hsa00260	Glycine, serine and threonine metabolism	1/385	40/8170	0.855654	0.954146	0.874769	4129	1
hsa03440	Homologous recombination	1/385	41/8170	0.862489	0.958322	0.878597	5425	1
hsa04972	Pancreatic secretion	3/385	102/8170	0.86604	0.95883	0.879063	6558/5906/81579	3
hsa00860	Porphyrin metabolism	1/385	43/8170	0.875207	0.962107	0.882068	3162	1
hsa04940	Type I diabetes mellitus	1/385	43/8170	0.875207	0.962107	0.882068	3593	1
hsa04962	Vasopressin-regulated water reabsorption	1/385	44/8170	0.881119	0.965183	0.884888	1783	1
hsa02010	ABC transporters	1/385	45/8170	0.886751	0.967933	0.887409	225	1
hsa04610	Complement and coagulation cascades	2/385	86/8170	0.91839	0.994995	0.91222	732/2159	2
hsa04911	Insulin secretion	2/385	86/8170	0.91839	0.994995	0.91222	468/5864	2
hsa04072	Phospholipase D signaling pathway	4/385	148/8170	0.923718	0.994995	0.91222	1950/2549/5290/6237	4
hsa04919	Thyroid hormone signaling pathway	3/385	121/8170	0.929528	0.994995	0.91222	9969/8850/5290	3
hsa05032	Morphine addiction	2/385	91/8170	0.933011	0.994995	0.91222	55970/2563	2
hsa04921	Oxytocin signaling pathway	4/385	154/8170	0.936949	0.994995	0.91222	801/5530/3725/810	4
hsa04934	Cushing syndrome	4/385	155/8170	0.938941	0.994995	0.91222	468/5906/9134/1394	4
hsa04514	Cell adhesion molecules	4/385	157/8170	0.942753	0.994995	0.91222	3655/7122/5797/29126	4
hsa04380	Osteoclast differentiation	3/385	128/8170	0.944915	0.994995	0.91222	5530/3725/5290	3
hsa04929	GnRH secretion	1/385	64/8170	0.955021	0.994995	0.91222	5290	1
hsa04916	Melanogenesis	2/385	101/8170	0.95515	0.994995	0.91222	801/810	2
hsa04927	Cortisol synthesis and secretion	1/385	65/8170	0.957157	0.994995	0.91222	468	1
hsa04974	Protein digestion and absorption	2/385	103/8170	0.958646	0.994995	0.91222	6505/206358	2
hsa05135	Yersinia infection	3/385	137/8170	0.960132	0.994995	0.91222	3725/5290/5606	3
hsa00830	Retinol metabolism	1/385	68/8170	0.962978	0.994995	0.91222	126	1
hsa04726	Serotonergic synapse	2/385	115/8170	0.974736	0.994995	0.91222	55970/4129	2
hsa04080	Neuroactive ligand-receptor interaction	10/385	362/8170	0.979302	0.994995	0.91222	56288/2691/10800/153/2906/2563/6866/1394/27334/66004	10
hsa00983	Drug metabolism - other enzymes	1/385	80/8170	0.979367	0.994995	0.91222	2941	1
hsa01232	Nucleotide metabolism	1/385	85/8170	0.983832	0.994995	0.91222	204	1
hsa04742	Taste transduction	1/385	86/8170	0.984602	0.994995	0.91222	54429	1
hsa00230	Purine metabolism	2/385	128/8170	0.985332	0.994995	0.91222	5236/204	2
hsa04976	Bile secretion	1/385	89/8170	0.986699	0.994995	0.91222	343	1
hsa05168	Herpes simplex virus 1 infection	14/385	495/8170	0.988823	0.994995	0.91222	596/6432/5290/3442/6428/90594/84874/330/345462/284390/388536/7539/3593/3447	14
hsa05322	Systemic lupus erythematosus	2/385	136/8170	0.98955	0.994995	0.91222	732/1991	2
hsa04061	Viral protein interaction with cytokine and cytokine receptor	1/385	100/8170	0.992228	0.994995	0.91222	6348	1
hsa03008	Ribosome biogenesis in eukaryotes	1/385	109/8170	0.994995	0.994995	0.91222	1736	1

## Sheet: trainingOM
Enriched KEGG pathways from co-DEGs of training aerobic exercise in the older male
ID	Description	GeneRatio	BgRatio	pvalue	p.adjust	qvalue	geneID	Count
hsa01200	Carbon metabolism	0.142857	115/8217	0.0158323	0.231072	0.196903	2271/2746	2
hsa00230	Purine metabolism	0.142857	128/8217	0.0193855	0.231072	0.196903	2272/955	2
hsa00910	Nitrogen metabolism	0.0714286	17/8217	0.0286004	0.231072	0.196903	2746	1
hsa04217	Necroptosis	0.142857	159/8217	0.0290713	0.231072	0.196903	8743/2746	2
hsa00770	Pantothenate and CoA biosynthesis	0.0714286	21/8217	0.0352186	0.231072	0.196903	60490	1
hsa00220	Arginine biosynthesis	0.0714286	22/8217	0.0368665	0.231072	0.196903	2746	1
hsa04964	Proximal tubule bicarbonate reclamation	0.0714286	23/8217	0.0385119	0.231072	0.196903	2746	1
hsa00020	Citrate cycle (TCA cycle)	0.0714286	30/8217	0.0499567	0.231318	0.197113	2271	1
hsa00250	Alanine aspartate and glutamate metabolism	0.0714286	37/8217	0.0612748	0.231318	0.197113	2746	1
hsa00071	Fatty acid degradation	0.0714286	43/8217	0.0708763	0.231318	0.197113	37	1
hsa00620	Pyruvate metabolism	0.0714286	47/8217	0.0772266	0.231318	0.197113	2271	1
hsa00330	Arginine and proline metabolism	0.0714286	50/8217	0.0819628	0.231318	0.197113	6611	1
hsa00270	Cysteine and methionine metabolism	0.0714286	51/8217	0.0835365	0.231318	0.197113	6611	1
hsa00480	Glutathione metabolism	0.0714286	57/8217	0.0929263	0.231318	0.197113	6611	1
hsa01212	Fatty acid metabolism	0.0714286	57/8217	0.0929263	0.231318	0.197113	37	1
hsa00240	Pyrimidine metabolism	0.0714286	58/8217	0.0944826	0.231318	0.197113	955	1
hsa05416	Viral myocarditis	0.0714286	60/8217	0.0975876	0.231318	0.197113	6442	1
hsa00590	Arachidonic acid metabolism	0.0714286	61/8217	0.0991365	0.231318	0.197113	5740	1
hsa05211	Renal cell carcinoma	0.0714286	69/8217	0.111438	0.243624	0.207599	2271	1
hsa05223	Non-small cell lung cancer	0.0714286	72/8217	0.116011	0.243624	0.207599	2272	1
hsa05412	Arrhythmogenic right ventricular cardiomyopathy	0.0714286	77/8217	0.123584	0.247169	0.21062	6442	1
hsa01232	Nucleotide metabolism	0.0714286	85/8217	0.135576	0.254666	0.217009	955	1
hsa05410	Hypertrophic cardiomyopathy	0.0714286	90/8217	0.142993	0.254666	0.217009	6442	1
hsa05222	Small cell lung cancer	0.0714286	92/8217	0.145943	0.254666	0.217009	2272	1
hsa05414	Dilated cardiomyopathy	0.0714286	96/8217	0.151816	0.254666	0.217009	6442	1
hsa04061	Viral protein interaction with cytokine and cytokine receptor	0.0714286	100/8217	0.157651	0.254666	0.217009	8743	1
hsa04068	FoxO signaling pathway	0.0714286	131/8217	0.201622	0.293602	0.250187	8743	1
hsa04650	Natural killer cell mediated cytotoxicity	0.0714286	131/8217	0.201622	0.293602	0.250187	8743	1
hsa04210	Apoptosis	0.0714286	136/8217	0.208512	0.293602	0.250187	8743	1
hsa04120	Ubiquitin mediated proteolysis	0.0714286	142/8217	0.216706	0.293602	0.250187	9886	1
hsa04936	Alcoholic liver disease	0.0714286	142/8217	0.216706	0.293602	0.250187	37	1
hsa01240	Biosynthesis of cofactors	0.0714286	153/8217	0.231525	0.298061	0.253987	60490	1
hsa04934	Cushing syndrome	0.0714286	155/8217	0.234191	0.298061	0.253987	2271	1
hsa03010	Ribosome	0.0714286	167/8217	0.250008	0.306256	0.26097	11224	1
hsa05164	Influenza A	0.0714286	171/8217	0.255213	0.306256	0.26097	8743	1
hsa05130	Pathogenic Escherichia coli infection	0.0714286	197/8217	0.288235	0.336274	0.286549	8743	1
hsa05417	Lipid and atherosclerosis	0.0714286	215/8217	0.310294	0.352225	0.300142	8743	1
hsa05171	Coronavirus disease - COVID-19	0.0714286	232/8217	0.330543	0.365337	0.311314	11224	1
hsa05132	Salmonella infection	0.0714286	249/8217	0.350238	0.37718	0.321406	8743	1
hsa05012	Parkinson disease	0.0714286	266/8217	0.369395	0.387865	0.330511	2861	1
hsa04060	Cytokine-cytokine receptor interaction	0.0714286	295/8217	0.400868	0.410645	0.349923	8743	1
hsa05022	Pathways of neurodegeneration - multiple diseases	0.0714286	476/8217	0.566612	0.566612	0.482827	2861	1

## Sheet: trainingOF
Enriched KEGG pathways from co-DEGs of training aerobic exercise in the older female
ID	Description	GeneRatio	BgRatio	pvalue	p.adjust	qvalue	geneID	Count
hsa04974	Protein digestion and absorption	4/49	103/8217	0.00320087	0.280685	0.260372	1277/1306/1290/477	4
hsa03013	Nucleocytoplasmic transport	4/49	108/8217	0.00379633	0.280685	0.260372	1915/10527/9972/3839	4
hsa04926	Relaxin signaling pathway	4/49	129/8217	0.00711891	0.280685	0.260372	1277/4313/7424/408	4
hsa05205	Proteoglycans in cancer	5/49	205/8217	0.00720096	0.280685	0.260372	1277/4313/3479/7099/71	5
hsa05135	Yersinia infection	4/49	137/8217	0.0087714	0.280685	0.260372	9844/7099/10163/71	4
hsa05100	Bacterial invasion of epithelial cells	3/49	77/8217	0.0107018	0.285381	0.264728	9844/10163/71	3
hsa05132	Salmonella infection	5/49	249/8217	0.0158027	0.286791	0.266036	9844/7099/71/23191/3839	5
hsa05410	Hypertrophic cardiomyopathy	3/49	90/8217	0.0162863	0.286791	0.266036	70/3479/71	3
hsa05164	Influenza A	4/49	171/8217	0.018541	0.286791	0.266036	292/7099/71/57506	4
hsa05414	Dilated cardiomyopathy	3/49	96/8217	0.0193223	0.286791	0.266036	70/3479/71	3
hsa04960	Aldosterone-regulated sodium reabsorption	2/49	37/8217	0.0203161	0.286791	0.266036	3479/477	2
hsa04933	AGE-RAGE signaling pathway in diabetic complications	3/49	100/8217	0.0215093	0.286791	0.266036	1277/4313/7424	3
hsa05130	Pathogenic Escherichia coli infection	4/49	197/8217	0.0293354	0.338755	0.31424	7099/10163/71/23191	4
hsa04510	Focal adhesion	4/49	201/8217	0.0312685	0.338755	0.31424	1277/3479/7424/71	4
hsa00514	Other types of O-glycan biosynthesis	2/49	47/8217	0.0317582	0.338755	0.31424	727936/79709	2
hsa04913	Ovarian steroidogenesis	2/49	51/8217	0.0369	0.369	0.342296	3479/10965	2
hsa05134	Legionellosis	2/49	57/8217	0.0451645	0.392511	0.364106	7099/1915	2
hsa05171	Coronavirus disease - COVID-19	4/49	232/8217	0.0487832	0.392511	0.364106	7099/6135/51187/57506	4
hsa05418	Fluid shear stress and atherosclerosis	3/49	139/8217	0.0496366	0.392511	0.364106	4313/71/657	3
hsa04014	Ras signaling pathway	4/49	236/8217	0.0513718	0.392511	0.364106	3479/2113/7424/4914	4
hsa04020	Calcium signaling pathway	4/49	240/8217	0.0540355	0.392511	0.364106	7424/292/3707/4914	4
hsa00310	Lysine degradation	2/49	63/8217	0.0540431	0.392511	0.364106	79709/58508	2
hsa04151	PI3K-Akt signaling pathway	5/49	354/8217	0.0584848	0.392511	0.364106	1277/3479/7424/7099/4914	5
hsa05131	Shigellosis	4/49	247/8217	0.0588767	0.392511	0.364106	9844/7099/10163/71	4
hsa04145	Phagosome	3/49	152/8217	0.0616668	0.394668	0.366106	81035/7099/71	3
hsa04218	Cellular senescence	3/49	156/8217	0.0656206	0.39554	0.366916	2113/678/292	3
hsa04520	Adherens junction	2/49	71/8217	0.0667474	0.39554	0.366916	10163/71	2
hsa04971	Gastric acid secretion	2/49	76/8217	0.0751441	0.409934	0.380268	71/477	2
hsa05140	Leishmaniasis	2/49	77/8217	0.0768626	0.409934	0.380268	7099/1915	2
hsa05412	Arrhythmogenic right ventricular cardiomyopathy	2/49	77/8217	0.0768626	0.409934	0.380268	2697/71	2
hsa04260	Cardiac muscle contraction	2/49	87/8217	0.0947049	0.478993	0.444329	70/477	2
hsa04010	MAPK signaling pathway	4/49	294/8217	0.0971421	0.478993	0.444329	3479/7424/408/4914	4
hsa04621	NOD-like receptor signaling pathway	3/49	186/8217	0.0987923	0.478993	0.444329	7099/23710/57506	3
hsa04613	Neutrophil extracellular trap formation	3/49	190/8217	0.103652	0.487776	0.452477	292/7099/71	3
hsa00100	Steroid biosynthesis	1/49	20/8217	0.112867	0.499681	0.46352	6713	1
hsa01522	Endocrine resistance	2/49	98/8217	0.115551	0.499681	0.46352	4313/3479	2
hsa04750	Inflammatory mediator regulation of TRP channels	2/49	98/8217	0.115551	0.499681	0.46352	3479/4914	2
hsa05415	Diabetic cardiomyopathy	3/49	203/8217	0.12009	0.504679	0.468156	1277/4313/292	3
hsa05146	Amoebiasis	2/49	102/8217	0.123404	0.504679	0.468156	1277/7099	2
hsa04964	Proximal tubule bicarbonate reclamation	1/49	23/8217	0.128684	0.504679	0.468156	477	1
hsa04015	Rap1 signaling pathway	3/49	210/8217	0.129324	0.504679	0.468156	3479/7424/71	3
hsa04066	HIF-1 signaling pathway	2/49	109/8217	0.137448	0.519454	0.481862	3479/7099	2
hsa00790	Folate biosynthesis	1/49	26/8217	0.144224	0.519454	0.481862	873	1
hsa04670	Leukocyte transendothelial migration	2/49	114/8217	0.14769	0.519454	0.481862	4313/71	2
hsa00062	Fatty acid elongation	1/49	27/8217	0.149343	0.519454	0.481862	10965	1
hsa01040	Biosynthesis of unsaturated fatty acids	1/49	27/8217	0.149343	0.519454	0.481862	10965	1
hsa04810	Regulation of actin cytoskeleton	3/49	229/8217	0.155603	0.526954	0.488819	10163/71/23191	3
hsa04722	Neurotrophin signaling pathway	2/49	119/8217	0.158086	0.526954	0.488819	4914/10782	2
hsa04919	Thyroid hormone signaling pathway	2/49	121/8217	0.162284	0.529907	0.491559	71/477	2
hsa04611	Platelet activation	2/49	124/8217	0.16862	0.539583	0.500534	1277/71	2
hsa04136	Autophagy - other	1/49	32/8217	0.174494	0.547431	0.507814	23710	1
hsa04068	FoxO signaling pathway	2/49	131/8217	0.183566	0.564817	0.523943	3479/23710	2
hsa04210	Apoptosis	2/49	136/8217	0.194362	0.584382	0.542091	71/4914	2
hsa05216	Thyroid cancer	1/49	37/8217	0.198915	0.584382	0.542091	4914	1
hsa05162	Measles	2/49	139/8217	0.200881	0.584382	0.542091	7099/57506	2
hsa04550	Signaling pathways regulating pluripotency of stem cells	2/49	143/8217	0.209615	0.5989	0.555558	3479/657	2
hsa05219	Bladder cancer	1/49	41/8217	0.217941	0.609198	0.565111	4313	1
hsa04261	Adrenergic signaling in cardiomyocytes	2/49	154/8217	0.233826	0.609198	0.565111	70/477	2
hsa04390	Hippo signaling pathway	2/49	157/8217	0.240466	0.609198	0.565111	71/657	2
hsa04217	Necroptosis	2/49	159/8217	0.244898	0.609198	0.565111	292/7099	2
hsa04973	Carbohydrate digestion and absorption	1/49	47/8217	0.245654	0.609198	0.565111	477	1
hsa05161	Hepatitis B	2/49	162/8217	0.251554	0.609198	0.565111	7099/57506	2
hsa05110	Vibrio cholerae infection	1/49	50/8217	0.259147	0.609198	0.565111	71	1
hsa05144	Malaria	1/49	50/8217	0.259147	0.609198	0.565111	7099	1
hsa03010	Ribosome	2/49	167/8217	0.262662	0.609198	0.565111	6135/51187	2
hsa04022	cGMP-PKG signaling pathway	2/49	167/8217	0.262662	0.609198	0.565111	292/477	2
hsa04979	Cholesterol metabolism	1/49	51/8217	0.263592	0.609198	0.565111	5360	1
hsa04961	Endocrine and other factor-regulated calcium reabsorption	1/49	53/8217	0.272403	0.609198	0.565111	477	1
hsa04340	Hedgehog signaling pathway	1/49	56/8217	0.285428	0.609198	0.565111	408	1
hsa04730	Long-term depression	1/49	60/8217	0.302438	0.609198	0.565111	3479	1
hsa04978	Mineral absorption	1/49	60/8217	0.302438	0.609198	0.565111	477	1
hsa05416	Viral myocarditis	1/49	60/8217	0.302438	0.609198	0.565111	71	1
hsa00590	Arachidonic acid metabolism	1/49	61/8217	0.306629	0.609198	0.565111	873	1
hsa04213	Longevity regulating pathway - multiple species	1/49	62/8217	0.310794	0.609198	0.565111	3479	1
hsa03250	Viral life cycle - HIV-1	1/49	63/8217	0.314936	0.609198	0.565111	9972	1
hsa04062	Chemokine signaling pathway	2/49	192/8217	0.318136	0.609198	0.565111	9844/408	2
hsa04929	GnRH secretion	1/49	64/8217	0.319052	0.609198	0.565111	408	1
hsa05202	Transcriptional misregulation in cancer	2/49	193/8217	0.320343	0.609198	0.565111	3479/4914	2
hsa05321	Inflammatory bowel disease	1/49	65/8217	0.323145	0.609198	0.565111	7099	1
hsa04623	Cytosolic DNA-sensing pathway	1/49	66/8217	0.327213	0.609198	0.565111	57506	1
hsa05204	Chemical carcinogenesis - DNA adducts	1/49	69/8217	0.339275	0.609198	0.565111	873	1
hsa05211	Renal cell carcinoma	1/49	69/8217	0.339275	0.609198	0.565111	2113	1
hsa05230	Central carbon metabolism in cancer	1/49	70/8217	0.343249	0.609198	0.565111	4914	1
hsa04622	RIG-I-like receptor signaling pathway	1/49	71/8217	0.347199	0.609198	0.565111	57506	1
hsa04137	Mitophagy - animal	1/49	72/8217	0.351126	0.609198	0.565111	23710	1
hsa05218	Melanoma	1/49	72/8217	0.351126	0.609198	0.565111	3479	1
hsa00562	Inositol phosphate metabolism	1/49	73/8217	0.355029	0.609198	0.565111	3707	1
hsa01524	Platinum drug resistance	1/49	73/8217	0.355029	0.609198	0.565111	7155	1
hsa04115	p53 signaling pathway	1/49	73/8217	0.355029	0.609198	0.565111	3479	1
hsa05207	Chemical carcinogenesis - receptor activation	2/49	212/8217	0.361927	0.609198	0.565111	408/3839	2
hsa03320	PPAR signaling pathway	1/49	75/8217	0.362767	0.609198	0.565111	5360	1
hsa04918	Thyroid hormone synthesis	1/49	75/8217	0.362767	0.609198	0.565111	477	1
hsa05214	Glioma	1/49	75/8217	0.362767	0.609198	0.565111	3479	1
hsa05133	Pertussis	1/49	76/8217	0.366602	0.609198	0.565111	7099	1
hsa00980	Metabolism of xenobiotics by cytochrome P450	1/49	78/8217	0.374205	0.609198	0.565111	873	1
hsa01521	EGFR tyrosine kinase inhibitor resistance	1/49	79/8217	0.377972	0.609198	0.565111	3479	1
hsa03018	RNA degradation	1/49	79/8217	0.377972	0.609198	0.565111	11340	1
hsa05166	Human T-cell leukemia virus 1 infection	2/49	222/8217	0.383472	0.609198	0.565111	2113/292	2
hsa05208	Chemical carcinogenesis - reactive oxygen species	2/49	223/8217	0.385611	0.609198	0.565111	292/873	2
hsa04742	Taste transduction	1/49	86/8217	0.40373	0.609198	0.565111	259294	1
hsa04911	Insulin secretion	1/49	86/8217	0.40373	0.609198	0.565111	477	1
hsa04512	ECM-receptor interaction	1/49	88/8217	0.410895	0.609198	0.565111	1277	1
hsa04540	Gap junction	1/49	88/8217	0.410895	0.609198	0.565111	2697	1
hsa04211	Longevity regulating pathway	1/49	89/8217	0.414446	0.609198	0.565111	3479	1
hsa04727	GABAergic synapse	1/49	89/8217	0.414446	0.609198	0.565111	23710	1
hsa04976	Bile secretion	1/49	89/8217	0.414446	0.609198	0.565111	477	1
hsa05235	PD-L1 expression and PD-1 checkpoint pathway in cancer	1/49	89/8217	0.414446	0.609198	0.565111	7099	1
hsa05032	Morphine addiction	1/49	91/8217	0.421486	0.609198	0.565111	408	1
hsa04970	Salivary secretion	1/49	92/8217	0.424974	0.609198	0.565111	477	1
hsa04912	GnRH signaling pathway	1/49	93/8217	0.428442	0.609198	0.565111	4313	1
hsa05323	Rheumatoid arthritis	1/49	93/8217	0.428442	0.609198	0.565111	7099	1
hsa04350	TGF-beta signaling pathway	1/49	95/8217	0.435316	0.609198	0.565111	657	1
hsa04070	Phosphatidylinositol signaling system	1/49	97/8217	0.44211	0.609198	0.565111	3707	1
hsa04666	Fc gamma R-mediated phagocytosis	1/49	97/8217	0.44211	0.609198	0.565111	10163	1
hsa05215	Prostate cancer	1/49	97/8217	0.44211	0.609198	0.565111	3479	1
hsa04925	Aldosterone synthesis and secretion	1/49	98/8217	0.445476	0.609198	0.565111	477	1
hsa05231	Choline metabolism in cancer	1/49	98/8217	0.445476	0.609198	0.565111	10163	1
hsa04914	Progesterone-mediated oocyte maturation	1/49	102/8217	0.458745	0.610179	0.566022	3479	1
hsa04972	Pancreatic secretion	1/49	102/8217	0.458745	0.610179	0.566022	477	1
hsa05142	Chagas disease	1/49	102/8217	0.458745	0.610179	0.566022	7099	1
hsa04064	NF-kappa B signaling pathway	1/49	104/8217	0.465262	0.610179	0.566022	7099	1
hsa04620	Toll-like receptor signaling pathway	1/49	104/8217	0.465262	0.610179	0.566022	7099	1
hsa04928	Parathyroid hormone synthesis	secretion and action	1/49	106/8217	0.471702	0.613596	0.569191	408	1
hsa05145	Toxoplasmosis	1/49	112/8217	0.49057	0.628121	0.582664	7099	1
hsa04740	Olfactory transduction	3/49	439/8217	0.490719	0.628121	0.582664	408/390260/119764	3
hsa04668	TNF signaling pathway	1/49	114/8217	0.496711	0.630745	0.585099	7424	1
hsa04935	Growth hormone synthesis	secretion and action	1/49	120/8217	0.514704	0.647051	0.600225	3479	1
hsa04152	AMPK signaling pathway	1/49	121/8217	0.517641	0.647051	0.600225	3479	1
hsa04060	Cytokine-cytokine receptor interaction	2/49	295/8217	0.529775	0.657085	0.609533	27242/657	2
hsa04114	Oocyte meiosis	1/49	131/8217	0.546068	0.665235	0.617093	3479	1
hsa04142	Lysosome	1/49	132/8217	0.548818	0.665235	0.617093	968	1
hsa04728	Dopaminergic synapse	1/49	132/8217	0.548818	0.665235	0.617093	408	1
hsa04270	Vascular smooth muscle contraction	1/49	134/8217	0.554271	0.666792	0.618538	10203	1
hsa04915	Estrogen signaling pathway	1/49	138/8217	0.564983	0.674607	0.625787	4313	1
hsa04140	Autophagy - animal	1/49	141/8217	0.572852	0.675059	0.626206	23710	1
hsa04936	Alcoholic liver disease	1/49	142/8217	0.575443	0.675059	0.626206	7099	1
hsa05017	Spinocerebellar ataxia	1/49	143/8217	0.57802	0.675059	0.626206	292	1
hsa05224	Breast cancer	1/49	147/8217	0.588172	0.681939	0.632588	3479	1
hsa04921	Oxytocin signaling pathway	1/49	154/8217	0.605367	0.695057	0.644757	71	1
hsa04150	mTOR signaling pathway	1/49	156/8217	0.610149	0.695057	0.644757	3479	1
hsa05160	Hepatitis C	1/49	157/8217	0.612519	0.695057	0.644757	57506	1
hsa05225	Hepatocellular carcinoma	1/49	168/8217	0.637673	0.707535	0.656331	71	1
hsa04530	Tight junction	1/49	169/8217	0.639879	0.707535	0.656331	71	1
hsa04310	Wnt signaling pathway	1/49	170/8217	0.642071	0.707535	0.656331	6424	1
hsa04141	Protein processing in endoplasmic reticulum	1/49	171/8217	0.644251	0.707535	0.656331	9373	1
hsa05014	Amyotrophic lateral sclerosis	2/49	364/8217	0.645625	0.707535	0.656331	71/9972	2
hsa05152	Tuberculosis	1/49	180/8217	0.66329	0.721949	0.669702	7099	1
hsa05010	Alzheimer disease	2/49	384/8217	0.674833	0.729549	0.676752	292/3416	2
hsa05169	Epstein-Barr virus infection	1/49	202/8217	0.705728	0.757829	0.702986	57506	1
hsa05170	Human immunodeficiency virus 1 infection	1/49	212/8217	0.723241	0.771457	0.715628	7099	1
hsa05417	Lipid and atherosclerosis	1/49	215/8217	0.728293	0.771701	0.715854	7099	1
hsa04024	cAMP signaling pathway	1/49	225/8217	0.744489	0.783672	0.726959	477	1
hsa04714	Thermogenesis	1/49	232/8217	0.755259	0.789813	0.732656	71	1
hsa04144	Endocytosis	1/49	251/8217	0.782301	0.81278	0.75396	408	1
hsa05012	Parkinson disease	1/49	266/8217	0.801561	0.827418	0.767539	292	1
hsa05020	Prion disease	1/49	273/8217	0.809968	0.830736	0.770617	292	1
hsa05016	Huntington disease	1/49	306/8217	0.845128	0.861277	0.798948	292	1
hsa05165	Human papillomavirus infection	1/49	331/8217	0.86744	0.878421	0.814851	1277	1
hsa04080	Neuroactive ligand-receptor interaction	1/49	367/8217	0.894137	0.89976	0.834646	10203	1
hsa05022	Pathways of neurodegeneration - multiple diseases	1/49	476/8217	0.946756	0.946756	0.878241	292	1

## Sheet: proteinYM
Enriched KEGG pathways from co-DEGs of protein intake in the younger male
ID	Description	GeneRatio	BgRatio	pvalue	p.adjust	qvalue	geneID	Count
hsa04062	Chemokine signaling pathway	13/265	192/8206	0.00921982	0.999726	0.999726	1235/6372/1237/3702/94235/2786/58191/6347/2791/1399/5336/54331/2919	13
hsa04060	Cytokine-cytokine receptor interaction	17/265	295/8206	0.0147587	0.999726	0.999726	27177/3606/163702/1235/6372/85480/3590/53832/1237/3593/58191/6347/3554/55540/654/3624/2919	17
hsa00100	Steroid biosynthesis	3/265	20/8206	0.0252793	0.999726	0.999726	3988/120227/1717	3
hsa00532	Glycosaminoglycan biosynthesis - chondroitin sulfate / dermatan sulfate	3/265	20/8206	0.0252793	0.999726	0.999726	64132/29940/56548	3
hsa04657	IL-17 signaling pathway	7/265	94/8206	0.0319633	0.999726	0.999726	6372/9618/6347/7189/55540/2919/2353	7
hsa04713	Circadian entrainment	7/265	97/8206	0.0370197	0.999726	0.999726	94235/2786/2791/6261/9722/54331/2353	7
hsa04061	Viral protein interaction with cytokine and cytokine receptor	7/265	100/8206	0.0425775	0.999726	0.999726	3606/1235/6372/53832/1237/6347/2919	7
hsa04742	Taste transduction	6/265	86/8206	0.0590281	0.999726	0.999726	6335/50834/954/5030/50835/6328	6
hsa04668	TNF signaling pathway	7/265	112/8206	0.0700473	0.999726	0.999726	84699/6372/1326/6347/9530/2919/2353	7
hsa04726	Serotonergic synapse	7/265	115/8206	0.0782555	0.999726	0.999726	2560/1565/1559/94235/2786/2791/54331	7
hsa05323	Rheumatoid arthritis	6/265	93/8206	0.0797776	0.999726	0.999726	3606/6372/6347/51606/2919/2353	6
hsa04979	Cholesterol metabolism	4/265	51/8206	0.081596	0.999726	0.999726	350/4036/3988/4864	4
hsa04630	JAK-STAT signaling pathway	9/265	166/8206	0.0886089	0.999726	0.999726	10254/163702/85480/3590/53832/3593/8554/4170/7297	9
hsa04710	Circadian rhythm	3/265	34/8206	0.0957675	0.999726	0.999726	5565/8945/6096	3
hsa05133	Pertussis	5/265	76/8206	0.098535	0.999726	0.999726	114609/6372/3593/7189/2353	5
hsa05140	Leishmaniasis	5/265	77/8206	0.102762	0.999726	0.999726	3593/2215/7189/2209/2353	5
hsa00250	Alanine aspartate and glutamate metabolism	3/265	37/8206	0.116087	0.999726	0.999726	2346/57494/2875	3
hsa04064	NF-kappa B signaling pathway	6/265	104/8206	0.119585	0.999726	0.999726	114609/3554/7189/5336/2919/27040	6
hsa04380	Osteoclast differentiation	7/265	128/8206	0.119973	0.999726	0.999726	2215/3554/7189/5336/7297/2209/2353	7
hsa04080	Neuroactive ligand-receptor interaction	16/265	367/8206	0.136349	0.999726	0.999726	2560/5731/6344/100506013/4987/3001/7201/283869/5030/85569/27334/80763/2492/5734/4985/2834	16
hsa00310	Lysine degradation	4/265	63/8206	0.145495	0.999726	0.999726	56950/4297/2146/9869	4
hsa05170	Human immunodeficiency virus 1 infection	10/265	212/8206	0.148028	0.999726	0.999726	94235/2786/2791/1399/8945/130340/7189/5336/54331/2353	10
hsa04725	Cholinergic synapse	6/265	113/8206	0.158218	0.999726	0.999726	84699/94235/2786/2791/54331/2353	6
hsa04727	GABAergic synapse	5/265	89/8206	0.160023	0.999726	0.999726	2560/94235/2786/2791/54331	5
hsa04976	Bile secretion	5/265	89/8206	0.160023	0.999726	0.999726	6554/6344/1244/343/200931	5
hsa04371	Apelin signaling pathway	7/265	139/8206	0.162624	0.999726	0.999726	100506013/94235/2786/2791/6261/5565/54331	7
hsa04724	Glutamatergic synapse	6/265	114/8206	0.162815	0.999726	0.999726	94235/2786/2791/6512/54331/9229	6
hsa00515	Mannose type O-glycan biosynthesis	2/265	23/8206	0.1691	0.999726	0.999726	135152/27087	2
hsa05032	Morphine addiction	5/265	91/8206	0.170631	0.999726	0.999726	2560/94235/2786/2791/54331	5
hsa04120	Ubiquitin mediated proteolysis	7/265	142/8206	0.175313	0.999726	0.999726	8554/3093/8945/7189/26259/9246/26272	7
hsa05167	Kaposi sarcoma-associated herpesvirus infection	9/265	194/8206	0.175682	0.999726	0.999726	1237/94235/2786/2791/5336/54331/2919/7297/2353	9
hsa00830	Retinol metabolism	4/265	68/8206	0.17653	0.999726	0.999726	100861540/1559/124/29785	4
hsa03022	Basal transcription factors	3/265	45/8206	0.176841	0.999726	0.999726	2068/129685/6877	3
hsa00534	Glycosaminoglycan biosynthesis - heparan sulfate / heparin	2/265	24/8206	0.180759	0.999726	0.999726	64132/8509	2
hsa05163	Human cytomegalovirus infection	10/265	225/8206	0.191644	0.999726	0.999726	5731/84699/94235/2786/6347/2791/3554/1399/5734/54331	10
hsa04723	Retrograde endocannabinoid signaling	7/265	148/8206	0.201901	0.999726	0.999726	2560/57406/94235/2786/4695/2791/54331	7
hsa04666	Fc gamma R-mediated phagocytosis	5/265	97/8206	0.203988	0.999726	0.999726	2215/1399/5336/27040/2209	5
hsa00563	Glycosylphosphatidylinositol (GPI)-anchor biosynthesis	2/265	26/8206	0.204404	0.999726	0.999726	54965/93183	2
hsa04918	Thyroid hormone synthesis	4/265	75/8206	0.22326	0.999726	0.999726	2880/84699/4036/432	4
hsa05146	Amoebiasis	5/265	102/8206	0.233305	0.999726	0.999726	3593/3554/3913/2919/3914	5
hsa04926	Relaxin signaling pathway	6/265	129/8206	0.237911	0.999726	0.999726	84699/94235/2786/2791/54331/2353	6
hsa04621	NOD-like receptor signaling pathway	8/265	184/8206	0.243958	0.999726	0.999726	3606/100506742/6347/90550/7189/2919/7297/55054	8
hsa00980	Metabolism of xenobiotics by cytochrome P450	4/265	78/8206	0.244203	0.999726	0.999726	1565/1559/124/29785	4
hsa04620	Toll-like receptor signaling pathway	5/265	104/8206	0.245356	0.999726	0.999726	114609/3593/1326/7189/2353	5
hsa01521	EGFR tyrosine kinase inhibitor resistance	4/265	79/8206	0.251282	0.999726	0.999726	7039/1977/2621/5336	4
hsa01523	Antifolate resistance	2/265	30/8206	0.252499	0.999726	0.999726	1244/2356	2
hsa04728	Dopaminergic synapse	6/265	132/8206	0.25408	0.999726	0.999726	84699/94235/2786/2791/54331/2353	6
hsa05417	Lipid and atherosclerosis	9/265	215/8206	0.259338	0.999726	0.999726	114609/3606/3593/1559/6347/5452/7189/2919/2353	9
hsa05161	Hepatitis B	7/265	162/8206	0.269204	0.999726	0.999726	6554/84699/114609/100506742/7189/7297/2353	7
hsa04659	Th17 cell differentiation	5/265	108/8206	0.269922	0.999726	0.999726	3662/3554/27040/7297/2353	5
hsa04662	B cell receptor signaling pathway	4/265	82/8206	0.272763	0.999726	0.999726	973/5336/971/2353	4
hsa05134	Legionellosis	3/265	57/8206	0.279389	0.999726	0.999726	3606/3593/2919	3
hsa05135	Yersinia infection	6/265	137/8206	0.281663	0.999726	0.999726	3606/6347/1399/7189/27040/2353	6
hsa00051	Fructose and mannose metabolism	2/265	33/8206	0.288781	0.999726	0.999726	26007/55556	2
hsa04130	SNARE interactions in vesicular transport	2/265	33/8206	0.288781	0.999726	0.999726	143187/53407	2
hsa05145	Toxoplasmosis	5/265	112/8206	0.294996	0.999726	0.999726	3593/3913/7189/7297/3914	5
hsa04936	Alcoholic liver disease	6/265	142/8206	0.309883	0.999726	0.999726	114609/3593/124/5565/7189/2919	6
hsa04512	ECM-receptor interaction	4/265	88/8206	0.31654	0.999726	0.999726	8516/3913/3381/3914	4
hsa00561	Glycerolipid metabolism	3/265	62/8206	0.32387	0.999726	0.999726	84649/2712/26007	3
hsa05235	PD-L1 expression and PD-1 checkpoint pathway in cancer	4/265	89/8206	0.323905	0.999726	0.999726	114609/7189/27040/2353	4
hsa05143	African trypanosomiasis	2/265	37/8206	0.336787	0.999726	0.999726	3606/3593	2
hsa04722	Neurotrophin signaling pathway	5/265	119/8206	0.339704	0.999726	0.999726	398/1399/7189/5336/4145	5
hsa04658	Th1 and Th2 cell differentiation	4/265	92/8206	0.346061	0.999726	0.999726	3593/27040/7297/2353	4
hsa05222	Small cell lung cancer	4/265	92/8206	0.346061	0.999726	0.999726	9618/3913/7189/3914	4
hsa03450	Non-homologous end-joining	1/265	13/8206	0.347576	0.999726	0.999726	27434	1
hsa05152	Tuberculosis	7/265	180/8206	0.362746	0.999726	0.999726	114609/3606/3593/2215/51606/7189/2209	7
hsa04145	Phagosome	6/265	152/8206	0.367514	0.999726	0.999726	7037/53407/2215/51606/4353/2209	6
hsa05221	Acute myeloid leukemia	3/265	67/8206	0.368379	0.999726	0.999726	862/4353/2209	3
hsa00260	Glycine serine and threonine metabolism	2/265	40/8206	0.372163	0.999726	0.999726	1491/29958	2
hsa05165	Human papillomavirus infection	12/265	331/8206	0.382177	0.999726	0.999726	84699/3996/8516/51606/10134/5734/4855/3913/3381/27175/7297/3914	12
hsa04216	Ferroptosis	2/265	41/8206	0.383792	0.999726	0.999726	7037/1356	2
hsa00604	Glycosphingolipid biosynthesis - ganglio series	1/265	15/8206	0.389101	0.999726	0.999726	81849	1
hsa01522	Endocrine resistance	4/265	98/8206	0.390394	0.999726	0.999726	1565/638/4855/2353	4
hsa04750	Inflammatory mediator regulation of TRP channels	4/265	98/8206	0.390394	0.999726	0.999726	3554/5734/5336/41	4
hsa04622	RIG-I-like receptor signaling pathway	3/265	70/8206	0.394863	0.999726	0.999726	3593/26007/7189	3
hsa05120	Epithelial cell signaling in Helicobacter pylori infection	3/265	70/8206	0.394863	0.999726	0.999726	51606/5336/2919	3
hsa04640	Hematopoietic cell lineage	4/265	99/8206	0.397756	0.999726	0.999726	3590/7037/3554/2209	4
hsa05131	Shigellosis	9/265	247/8206	0.403971	0.999726	0.999726	3606/23048/3554/1399/8945/7189/5336/11146/55054	9
hsa04933	AGE-RAGE signaling pathway in diabetic complications	4/265	100/8206	0.405102	0.999726	0.999726	6347/7056/5336/2152	4
hsa04940	Type I diabetes mellitus	2/265	43/8206	0.406763	0.999726	0.999726	3593/3382	2
hsa00982	Drug metabolism - cytochrome P450	3/265	72/8206	0.412361	0.999726	0.999726	1565/1559/124	3
hsa04650	Natural killer cell mediated cytotoxicity	5/265	131/8206	0.417123	0.999726	0.999726	3809/2215/5336/27040/51744	5
hsa04962	Vasopressin-regulated water reabsorption	2/265	44/8206	0.418094	0.999726	0.999726	398/84699	2
hsa05142	Chagas disease	4/265	102/8206	0.419744	0.999726	0.999726	3593/6347/7189/2353	4
hsa04142	Lysosome	5/265	132/8206	0.423542	0.999726	0.999726	3988/23431/51606/130340/4864	5
hsa00120	Primary bile acid biosynthesis	1/265	17/8206	0.427992	0.999726	0.999726	9023	1
hsa00450	Selenocompound metabolism	1/265	17/8206	0.427992	0.999726	0.999726	1491	1
hsa02010	ABC transporters	2/265	45/8206	0.429315	0.999726	0.999726	1244/10058	2
hsa04660	T cell receptor signaling pathway	4/265	104/8206	0.434301	0.999726	0.999726	3702/1326/27040/2353	4
hsa01230	Biosynthesis of amino acids	3/265	75/8206	0.438301	0.999726	0.999726	1491/2023/2875	3
hsa00620	Pyruvate metabolism	2/265	47/8206	0.451409	0.999726	0.999726	124/4200	2
hsa01210	2-Oxocarboxylic acid metabolism	1/265	19/8206	0.464416	0.999726	0.999726	2875	1
hsa04066	HIF-1 signaling pathway	4/265	109/8206	0.47022	0.999726	0.999726	7037/2023/1977/5336	4
hsa03018	RNA degradation	3/265	79/8206	0.472189	0.999726	0.999726	9125/2023/80349	3
hsa04151	PI3K-Akt signaling pathway	12/265	354/8206	0.474038	0.999726	0.999726	84699/7039/94235/2786/8516/2791/1977/4170/3913/3381/54331/3914	12
hsa05110	Vibrio cholerae infection	2/265	50/8206	0.483618	0.999726	0.999726	51606/5336	2
hsa05144	Malaria	2/265	50/8206	0.483618	0.999726	0.999726	3606/6347	2
hsa04913	Ovarian steroidogenesis	2/265	51/8206	0.494094	0.999726	0.999726	2492/654	2
hsa04014	Ras signaling pathway	8/265	236/8206	0.495794	0.999726	0.999726	7039/94235/2786/2791/5863/5336/54331/27040	8
hsa01200	Carbon metabolism	4/265	115/8206	0.512171	0.999726	0.999726	26007/4200/2023/2875	4
hsa00220	Arginine biosynthesis	1/265	22/8206	0.514765	0.999726	0.999726	2875	1
hsa04012	ErbB signaling pathway	3/265	85/8206	0.521195	0.999726	0.999726	7039/1399/5336	3
hsa03460	Fanconi anemia pathway	2/265	54/8206	0.524701	0.999726	0.999726	80233/353497	2
hsa04610	Complement and coagulation cascades	3/265	86/8206	0.529123	0.999726	0.999726	7056/3426/2152	3
hsa00900	Terpenoid backbone biosynthesis	1/265	23/8206	0.530477	0.999726	0.999726	2342	1
hsa03060	Protein export	1/265	23/8206	0.530477	0.999726	0.999726	58477	1
hsa04340	Hedgehog signaling pathway	2/265	56/8206	0.544404	0.999726	0.999726	4036/8945	2
hsa04977	Vitamin digestion and absorption	1/265	24/8206	0.545682	0.999726	0.999726	2346	1
hsa04935	Growth hormone synthesis secretion and action	4/265	120/8206	0.545945	0.999726	0.999726	84699/1399/5336/2353	4
hsa04211	Longevity regulating pathway	3/265	89/8206	0.552462	0.999726	0.999726	84699/1977/5565	3
hsa05410	Hypertrophic cardiomyopathy	3/265	90/8206	0.560089	0.999726	0.999726	8516/5565/10369	3
hsa04144	Endocytosis	8/265	251/8206	0.56653	0.999726	0.999726	79720/10254/7037/642517/116985/84364/7189/9372	8
hsa04370	VEGF signaling pathway	2/265	59/8206	0.57288	0.999726	0.999726	9047/5336	2
hsa00790	Folate biosynthesis	1/265	26/8206	0.574636	0.999726	0.999726	2356	1
hsa00590	Arachidonic acid metabolism	2/265	61/8206	0.591137	0.999726	0.999726	4051/1559	2
hsa04350	TGF-beta signaling pathway	3/265	95/8206	0.597026	0.999726	0.999726	654/3624/9372	3
hsa00140	Steroid hormone biosynthesis	2/265	62/8206	0.600046	0.999726	0.999726	100861540/6715	2
hsa05150	Staphylococcus aureus infection	3/265	96/8206	0.604168	0.999726	0.999726	2215/3426/2209	3
hsa05130	Pathogenic Escherichia coli infection	6/265	197/8206	0.616375	0.999726	0.999726	55971/114609/3606/3554/7189/2353	6
hsa05321	Inflammatory bowel disease	2/265	65/8206	0.625895	0.999726	0.999726	3606/3593	2
hsa05171	Coronavirus disease - COVID-19	7/265	232/8206	0.627038	0.999726	0.999726	6202/3593/6347/7189/5336/7297/2353	7
hsa00020	Citrate cycle (TCA cycle)	1/265	30/8206	0.627145	0.999726	0.999726	47	1
hsa00591	Linoleic acid metabolism	1/265	30/8206	0.627145	0.999726	0.999726	1559	1
hsa00630	Glyoxylate and dicarboxylate metabolism	1/265	30/8206	0.627145	0.999726	0.999726	81888	1
hsa00052	Galactose metabolism	1/265	31/8206	0.63923	0.999726	0.999726	93432	1
hsa00010	Glycolysis / Gluconeogenesis	2/265	67/8206	0.642399	0.999726	0.999726	124/2023	2
hsa04210	Apoptosis	4/265	136/8206	0.645152	0.999726	0.999726	100506742/4170/835/2353	4
hsa04664	Fc epsilon RI signaling pathway	2/265	68/8206	0.650435	0.999726	0.999726	5336/27040	2
hsa00640	Propanoate metabolism	1/265	32/8206	0.650924	0.999726	0.999726	594	1
hsa04136	Autophagy - other	1/265	32/8206	0.650924	0.999726	0.999726	55054	1
hsa05164	Influenza A	5/265	171/8206	0.652268	0.999726	0.999726	3606/3593/9407/6347/7297	5
hsa04920	Adipocytokine signaling pathway	2/265	69/8206	0.658326	0.999726	0.999726	5565/181	2
hsa05031	Amphetamine addiction	2/265	69/8206	0.658326	0.999726	0.999726	84699/2353	2
hsa05204	Chemical carcinogenesis - DNA adducts	2/265	69/8206	0.658326	0.999726	0.999726	100861540/1559	2
hsa05211	Renal cell carcinoma	2/265	69/8206	0.658326	0.999726	0.999726	7039/1399	2
hsa05162	Measles	4/265	139/8206	0.662087	0.999726	0.999726	3593/7189/7297/2353	4
hsa05418	Fluid shear stress and atherosclerosis	4/265	139/8206	0.662087	0.999726	0.999726	6347/3554/7056/2353	4
hsa04020	Calcium signaling pathway	7/265	240/8206	0.662291	0.999726	0.999726	5731/3706/7201/90550/6261/5336/4486	7
hsa04928	Parathyroid hormone synthesis secretion and action	3/265	106/8206	0.670909	0.999726	0.999726	84699/4666/2353	3
hsa03020	RNA polymerase	1/265	34/8206	0.673193	0.999726	0.999726	25885	1
hsa04922	Glucagon signaling pathway	3/265	107/8206	0.67711	0.999726	0.999726	84699/150094/5565	3
hsa04137	Mitophagy - animal	2/265	72/8206	0.681149	0.999726	0.999726	79735/7942	2
hsa05223	Non-small cell lung cancer	2/265	72/8206	0.681149	0.999726	0.999726	7039/5336	2
hsa03013	Nucleocytoplasmic transport	3/265	108/8206	0.683225	0.999726	0.999726	30000/10526/5905	3
hsa04931	Insulin resistance	3/265	108/8206	0.683225	0.999726	0.999726	84699/5565/11000	3
hsa04550	Signaling pathways regulating pluripotency of stem cells	4/265	143/8206	0.683807	0.999726	0.999726	3670/463/3624/9869	4
hsa05017	Spinocerebellar ataxia	4/265	143/8206	0.683807	0.999726	0.999726	3748/90550/6261/11273	4
hsa00562	Inositol phosphate metabolism	2/265	73/8206	0.688475	0.999726	0.999726	3706/5336	2
hsa00350	Tyrosine metabolism	1/265	36/8206	0.694046	0.999726	0.999726	124	1
hsa00500	Starch and sucrose metabolism	1/265	36/8206	0.694046	0.999726	0.999726	93432	1
hsa00512	Mucin type O-glycan biosynthesis	1/265	36/8206	0.694046	0.999726	0.999726	2590	1
hsa05214	Glioma	2/265	75/8206	0.702715	0.999726	0.999726	7039/5336	2
hsa04960	Aldosterone-regulated sodium reabsorption	1/265	37/8206	0.703969	0.999726	0.999726	9351	1
hsa03040	Spliceosome	4/265	147/8206	0.704534	0.999726	0.999726	23450/6100/84844/24148	4
hsa04360	Axon guidance	5/265	182/8206	0.705411	0.999726	0.999726	4917/2051/5336/285220/9723	5
hsa05330	Allograft rejection	1/265	38/8206	0.713573	0.999726	0.999726	3593	1
hsa05340	Primary immunodeficiency	1/265	38/8206	0.713573	0.999726	0.999726	973	1
hsa05412	Arrhythmogenic right ventricular cardiomyopathy	2/265	77/8206	0.716411	0.999726	0.999726	8516/10369	2
hsa00513	Various types of N-glycan biosynthesis	1/265	39/8206	0.722865	0.999726	0.999726	7991	1
hsa04721	Synaptic vesicle cycle	2/265	78/8206	0.723058	0.999726	0.999726	51606/6512	2
hsa05034	Alcoholism	5/265	187/8206	0.727621	0.999726	0.999726	84699/94235/2786/2791/54331	5
hsa05033	Nicotine addiction	1/265	40/8206	0.731858	0.999726	0.999726	2560	1
hsa00983	Drug metabolism - other enzymes	2/265	80/8206	0.73596	0.999726	0.999726	3704/4353	2
hsa04921	Oxytocin signaling pathway	4/265	154/8206	0.738414	0.999726	0.999726	6261/5565/10369/2353	4
hsa03008	Ribosome biogenesis in eukaryotes	3/265	118/8206	0.739672	0.999726	0.999726	3692/9790/55781	3
hsa04010	MAPK signaling pathway	8/265	294/8206	0.739711	0.999726	0.999726	23542/7039/1326/3554/1399/7189/10369/2353	8
hsa04932	Non-alcoholic fatty liver disease	4/265	155/8206	0.743007	0.999726	0.999726	4695/1337/5565/2353	4
hsa05202	Transcriptional misregulation in cancer	5/265	193/8206	0.752659	0.999726	0.999726	7490/862/4297/4353/2209	5
hsa04919	Thyroid hormone signaling pathway	3/265	121/8206	0.754973	0.999726	0.999726	9282/4855/5336	3
hsa00071	Fatty acid degradation	1/265	43/8206	0.757128	0.999726	0.999726	124	1
hsa00860	Porphyrin metabolism	1/265	43/8206	0.757128	0.999726	0.999726	1356	1
hsa04975	Fat digestion and absorption	1/265	43/8206	0.757128	0.999726	0.999726	84649	1
hsa01232	Nucleotide metabolism	2/265	85/8206	0.765996	0.999726	0.999726	3704/954	2
hsa04714	Thermogenesis	6/265	232/8206	0.766073	0.999726	0.999726	84699/23028/4695/1337/5565/6603	6
hsa05210	Colorectal cancer	2/265	86/8206	0.771636	0.999726	0.999726	7039/2353	2
hsa04260	Cardiac muscle contraction	2/265	87/8206	0.777157	0.999726	0.999726	1337/10369	2
hsa04510	Focal adhesion	5/265	201/8206	0.783335	0.999726	0.999726	8516/1399/3913/3381/3914	5
hsa00514	Other types of O-glycan biosynthesis	1/265	47/8206	0.787168	0.999726	0.999726	2590	1
hsa03420	Nucleotide excision repair	1/265	47/8206	0.787168	0.999726	0.999726	2068	1
hsa04973	Carbohydrate digestion and absorption	1/265	47/8206	0.787168	0.999726	0.999726	93432	1
hsa00280	leucine and isoleucine degradation	1/265	48/8206	0.794081	0.999726	0.999726	594	1
hsa00520	Amino sugar and nucleotide sugar metabolism	1/265	49/8206	0.80077	0.999726	0.999726	51700	1
hsa05030	Cocaine addiction	1/265	49/8206	0.80077	0.999726	0.999726	84699	1
hsa04970	Salivary secretion	2/265	92/8206	0.803048	0.999726	0.999726	4025/1755	2
hsa00330	Arginine and proline metabolism	1/265	50/8206	0.807242	0.999726	0.999726	283208	1
hsa00510	N-Glycan biosynthesis	1/265	50/8206	0.807242	0.999726	0.999726	7991	1
hsa04141	Protein processing in endoplasmic reticulum	4/265	171/8206	0.808377	0.999726	0.999726	100506742/7991/10134/51035	4
hsa00190	Oxidative phosphorylation	3/265	134/8206	0.813088	0.999726	0.999726	4695/1337/51606	3
hsa00270	Cysteine and methionine metabolism	1/265	51/8206	0.813505	0.999726	0.999726	1491	1
hsa05414	Dilated cardiomyopathy	2/265	96/8206	0.821808	0.999726	0.999726	8516/10369	2
hsa04910	Insulin signaling pathway	3/265	137/8206	0.82472	0.999726	0.999726	1977/5565/1399	3
hsa04070	Phosphatidylinositol signaling system	2/265	97/8206	0.826241	0.999726	0.999726	3706/5336	2
hsa05215	Prostate cancer	2/265	97/8206	0.826241	0.999726	0.999726	84699/7039	2
hsa04915	Estrogen signaling pathway	3/265	138/8206	0.828458	0.999726	0.999726	84699/7039/2353	3
hsa04140	Autophagy - animal	3/265	141/8206	0.839267	0.999726	0.999726	118471/7189/55054	3
hsa04972	Pancreatic secretion	2/265	102/8206	0.846956	0.999726	0.999726	1357/6344	2
hsa00480	Glutathione metabolism	1/265	57/8206	0.847047	0.999726	0.999726	2880	1
hsa04974	Protein digestion and absorption	2/265	103/8206	0.85082	0.999726	0.999726	1357/84570	2
hsa04625	C-type lectin receptor signaling pathway	2/265	104/8206	0.854596	0.999726	0.999726	3593/5336	2
hsa04330	Notch signaling pathway	1/265	59/8206	0.856834	0.999726	0.999726	4855	1
hsa04730	Long-term depression	1/265	60/8206	0.861491	0.999726	0.999726	6261	1
hsa04613	Neutrophil extracellular trap formation	4/265	190/8206	0.86777	0.999726	0.999726	2215/4353/5336/2209	4
hsa04261	Adrenergic signaling in cardiomyocytes	3/265	150/8206	0.868241	0.999726	0.999726	84699/3753/10369	3
hsa04213	Longevity regulating pathway - multiple species	1/265	62/8206	0.870356	0.999726	0.999726	5565	1
hsa04623	Cytosolic DNA-sensing pathway	1/265	63/8206	0.874575	0.999726	0.999726	3606	1
hsa05020	Prion disease	6/265	273/8206	0.880935	0.999726	0.999726	84699/100506742/4695/90550/1337/6261	6
hsa04927	Cortisol synthesis and secretion	1/265	65/8206	0.882606	0.999726	0.999726	84699	1
hsa04150	mTOR signaling pathway	3/265	156/8206	0.884913	0.999726	0.999726	1977/51606/79726	3
hsa04390	Hippo signaling pathway	3/265	157/8206	0.887502	0.999726	0.999726	3996/8945/654	3
hsa05160	Hepatitis C	3/265	157/8206	0.887502	0.999726	0.999726	8554/7189/7297	3
hsa04670	Leukocyte transendothelial migration	2/265	114/8206	0.887833	0.999726	0.999726	3702/5336	2
hsa04924	Renin secretion	1/265	69/8206	0.897164	0.999726	0.999726	5734	1
hsa04917	Prolactin signaling pathway	1/265	70/8206	0.900513	0.999726	0.999726	2353	1
hsa04152	AMPK signaling pathway	2/265	121/8206	0.906762	0.999726	0.999726	84699/5565	2
hsa01524	Platinum drug resistance	1/265	73/8206	0.909922	0.999726	0.999726	1244	1
hsa05225	Hepatocellular carcinoma	3/265	168/8206	0.912732	0.999726	0.999726	7039/6603/5336	3
hsa04530	Tight junction	3/265	169/8206	0.914751	0.999726	0.999726	3996/5565/55114	3
hsa03320	PPAR signaling pathway	1/265	75/8206	0.915697	0.999726	0.999726	2712	1
hsa04971	Gastric acid secretion	1/265	76/8206	0.918444	0.999726	0.999726	3772	1
hsa05212	Pancreatic cancer	1/265	76/8206	0.918444	0.999726	0.999726	7039	1
hsa05220	Chronic myeloid leukemia	1/265	76/8206	0.918444	0.999726	0.999726	1399	1
hsa04110	Cell cycle	2/265	127/8206	0.920572	0.999726	0.999726	9700/10274	2
hsa05100	Bacterial invasion of epithelial cells	1/265	77/8206	0.921103	0.999726	0.999726	1399	1
hsa00230	Purine metabolism	2/265	128/8206	0.922679	0.999726	0.999726	3704/954	2
hsa04612	Antigen processing and presentation	1/265	78/8206	0.923675	0.999726	0.999726	3809	1
hsa04114	Oocyte meiosis	2/265	131/8206	0.928687	0.999726	0.999726	9700/8945	2
hsa05166	Human T-cell leukemia virus 1 infection	4/265	222/8206	0.932441	0.999726	0.999726	84699/9700/3554/2353	4
hsa05208	Chemical carcinogenesis - reactive oxygen species	4/265	223/8206	0.9339	0.999726	0.999726	4025/4695/1337/2353	4
hsa05322	Systemic lupus erythematosus	2/265	136/8206	0.937735	0.999726	0.999726	2215/2209	2
hsa04911	Insulin secretion	1/265	86/8206	0.94146	0.999726	0.999726	84699	1
hsa05014	Amyotrophic lateral sclerosis	7/265	364/8206	0.953771	0.999726	0.999726	2880/100506742/4695/90550/1337/311/11273	7
hsa05224	Breast cancer	2/265	147/8206	0.953964	0.999726	0.999726	4855/2353	2
hsa03015	mRNA surveillance pathway	1/265	97/8206	0.95937	0.999726	0.999726	8732	1
hsa04925	Aldosterone synthesis and secretion	1/265	98/8206	0.960698	0.999726	0.999726	84699	1
hsa05231	Choline metabolism in cancer	1/265	98/8206	0.960698	0.999726	0.999726	2353	1
hsa05169	Epstein-Barr virus infection	3/265	202/8206	0.961653	0.999726	0.999726	7189/5336/7297	3
hsa05415	Diabetic cardiomyopathy	3/265	203/8206	0.962598	0.999726	0.999726	5166/4695/1337	3
hsa05132	Salmonella infection	4/265	249/8206	0.963102	0.999726	0.999726	114609/3606/7189/2353	4
hsa04934	Cushing syndrome	2/265	155/8206	0.963143	0.999726	0.999726	84699/4297	2
hsa05203	Viral carcinogenesis	3/265	204/8206	0.963521	0.999726	0.999726	84699/1237/27044	3
hsa04218	Cellular senescence	2/265	156/8206	0.964159	0.999726	0.999726	90550/8945	2
hsa04916	Melanogenesis	1/265	101/8206	0.964427	0.999726	0.999726	84699	1
hsa04514	Cell adhesion molecules	2/265	157/8206	0.965148	0.999726	0.999726	8516/64115	2
hsa04015	Rap1 signaling pathway	3/265	210/8206	0.968624	0.999726	0.999726	260425/1399/27040	3
hsa05207	Chemical carcinogenesis - receptor activation	3/265	212/8206	0.97017	0.999726	0.999726	84699/54852/2353	3
hsa03010	Ribosome	2/265	167/8206	0.973702	0.999726	0.999726	6202/55168	2
hsa04022	cGMP-PKG signaling pathway	2/265	167/8206	0.973702	0.999726	0.999726	84699/4985	2
hsa05206	MicroRNAs in cancer	5/265	310/8206	0.974799	0.999726	0.999726	1399/4855/4170/5336/2146	5
hsa05012	Parkinson disease	4/265	266/8206	0.97517	0.999726	0.999726	4695/90550/1337/9246	4
hsa04310	Wnt signaling pathway	2/265	170/8206	0.975847	0.999726	0.999726	8945/56998	2
hsa04024	cAMP signaling pathway	3/265	221/8206	0.97628	0.999726	0.999726	84699/2492/2353	3
hsa04071	Sphingolipid signaling pathway	1/265	119/8206	0.980458	0.999726	0.999726	4985	1
hsa04810	Regulation of actin cytoskeleton	3/265	229/8206	0.980698	0.999726	0.999726	8516/1399/221178	3
hsa04611	Platelet activation	1/265	124/8206	0.983457	0.999726	0.999726	5336	1
hsa04068	FoxO signaling pathway	1/265	131/8206	0.986902	0.999726	0.999726	5565	1
hsa04270	Vascular smooth muscle contraction	1/265	134/8206	0.988149	0.999726	0.999726	10267	1
hsa05022	Pathways of neurodegeneration - multiple diseases	8/265	476/8206	0.98852	0.999726	0.999726	2880/100506742/4695/90550/1337/6261/9246/11273	8
hsa05016	Huntington disease	4/265	306/8206	0.990606	0.999726	0.999726	2880/84699/4695/1337	4
hsa05205	Proteoglycans in cancer	2/265	205/8206	0.991207	0.999726	0.999726	3593/5336	2
hsa04072	Phospholipase D signaling pathway	1/265	148/8206	0.992576	0.999726	0.999726	5336	1
hsa05226	Gastric cancer	1/265	149/8206	0.992821	0.999726	0.999726	83998	1
hsa01240	Biosynthesis of cofactors	1/265	153/8206	0.99372	0.999726	0.999726	2356	1
hsa04217	Necroptosis	1/265	159/8206	0.994862	0.999726	0.999726	7297	1
hsa05010	Alzheimer disease	4/265	384/8206	0.99876	0.999726	0.999726	100506742/4695/90550/1337	4
hsa04740	Olfactory transduction	4/265	439/8206	0.999726	0.999726	0.999726	135948/81697/390058/26211	4

## Sheet: proteinOM
Enriched KEGG pathways from co-DEGs of protein intake in the older male
ID	Description	GeneRatio	BgRatio	pvalue	p.adjust	qvalue	geneID	Count
hsa04970	Salivary secretion	0.25	92/8217	0.0440466	0.100998	0.0850506	148	1
hsa03015	mRNA surveillance pathway	0.25	97/8217	0.0463979	0.100998	0.0850506	5976	1
hsa04625	C-type lectin receptor signaling pathway	0.25	104/8217	0.0496826	0.100998	0.0850506	30835	1
hsa04928	Parathyroid hormone synthesis secretion and action	0.25	106/8217	0.0506195	0.100998	0.0850506	846	1
hsa03013	Nucleocytoplasmic transport	0.25	108/8217	0.0515557	0.100998	0.0850506	5976	1
hsa04152	AMPK signaling pathway	0.25	121/8217	0.0576242	0.100998	0.0850506	148	1
hsa04270	Vascular smooth muscle contraction	0.25	134/8217	0.0636636	0.100998	0.0850506	148	1
hsa05162	Measles	0.25	139/8217	0.0659787	0.100998	0.0850506	30835	1
hsa04145	Phagosome	0.25	152/8217	0.0719778	0.100998	0.0850506	30835	1
hsa04261	Adrenergic signaling in cardiomyocytes	0.25	154/8217	0.0728982	0.100998	0.0850506	148	1
hsa04022	cGMP-PKG signaling pathway	0.25	167/8217	0.0788639	0.100998	0.0850506	148	1
hsa05152	Tuberculosis	0.25	180/8217	0.0848008	0.100998	0.0850506	30835	1
hsa04621	NOD-like receptor signaling pathway	0.25	186/8217	0.0875312	0.100998	0.0850506	846	1
hsa04020	Calcium signaling pathway	0.25	240/8217	0.111831	0.119819	0.1009	148	1
hsa04080	Neuroactive ligand-receptor interaction	0.25	367/8217	0.167066	0.167066	0.140687	148	1

## Sheet: proteinOF
Enriched KEGG pathways from co-DEGs of protein intake in the older female
ID	Description	GeneRatio	BgRatio	pvalue	p.adjust	qvalue	geneID	Count
hsa04145	Phagosome	0.2	152/8217	0.013878	0.219603	0.193335	4689/4153	2
hsa04530	Tight junction	0.2	169/8217	0.0169785	0.219603	0.193335	3059/4629	2
hsa04621	NOD-like receptor signaling pathway	0.2	186/8217	0.0203511	0.219603	0.193335	5027/7188	2
hsa05130	Pathogenic Escherichia coli infection	0.2	197/8217	0.0226735	0.219603	0.193335	3059/4629	2
hsa05170	Human immunodeficiency virus 1 infection	0.2	212/8217	0.0260123	0.219603	0.193335	2791/7188	2
hsa05163	Human cytomegalovirus infection	0.2	225/8217	0.0290615	0.219603	0.193335	2791/7188	2
hsa04014	Ras signaling pathway	0.2	236/8217	0.0317512	0.219603	0.193335	1969/2791	2
hsa05131	Shigellosis	0.2	247/8217	0.0345386	0.219603	0.193335	3059/7188	2
hsa00630	Glyoxylate and dicarboxylate metabolism	0.1	30/8217	0.035935	0.219603	0.193335	51179	1
hsa04151	PI3K-Akt signaling pathway	0.2	354/8217	0.0662555	0.266759	0.23485	1969/2791	2
hsa05100	Bacterial invasion of epithelial cells	0.1	77/8217	0.0899009	0.266759	0.23485	3059	1
hsa05140	Leishmaniasis	0.1	77/8217	0.0899009	0.266759	0.23485	4689	1
hsa04146	Peroxisome	0.1	82/8217	0.0954789	0.266759	0.23485	51179	1
hsa04610	Complement and coagulation cascades	0.1	86/8217	0.0999191	0.266759	0.23485	4153	1
hsa04727	GABAergic synapse	0.1	89/8217	0.103236	0.266759	0.23485	2791	1
hsa05032	Morphine addiction	0.1	91/8217	0.105442	0.266759	0.23485	2791	1
hsa05222	Small cell lung cancer	0.1	92/8217	0.106543	0.266759	0.23485	7188	1
hsa04657	IL-17 signaling pathway	0.1	94/8217	0.108741	0.266759	0.23485	7188	1
hsa05150	Staphylococcus aureus infection	0.1	96/8217	0.110934	0.266759	0.23485	4153	1
hsa04713	Circadian entrainment	0.1	97/8217	0.112029	0.266759	0.23485	2791	1
hsa04064	NF-kappa B signaling pathway	0.1	104/8217	0.119658	0.266759	0.23485	7188	1
hsa04725	Cholinergic synapse	0.1	113/8217	0.129381	0.266759	0.23485	2791	1
hsa04668	TNF signaling pathway	0.1	114/8217	0.130455	0.266759	0.23485	7188	1
hsa04670	Leukocyte transendothelial migration	0.1	114/8217	0.130455	0.266759	0.23485	4689	1
hsa04724	Glutamatergic synapse	0.1	114/8217	0.130455	0.266759	0.23485	2791	1
hsa01200	Carbon metabolism	0.1	115/8217	0.131528	0.266759	0.23485	51179	1
hsa04726	Serotonergic synapse	0.1	115/8217	0.131528	0.266759	0.23485	2791	1
hsa04380	Osteoclast differentiation	0.1	128/8217	0.145371	0.266759	0.23485	4689	1
hsa04926	Relaxin signaling pathway	0.1	129/8217	0.146427	0.266759	0.23485	2791	1
hsa04728	Dopaminergic synapse	0.1	132/8217	0.14959	0.266759	0.23485	2791	1
hsa04270	Vascular smooth muscle contraction	0.1	134/8217	0.151692	0.266759	0.23485	4629	1
hsa04371	Apelin signaling pathway	0.1	139/8217	0.156928	0.266759	0.23485	2791	1
hsa04120	Ubiquitin mediated proteolysis	0.1	142/8217	0.160056	0.266759	0.23485	7327	1
hsa04723	Retrograde endocannabinoid signaling	0.1	148/8217	0.166279	0.268981	0.236806	2791	1
hsa04217	Necroptosis	0.1	159/8217	0.177582	0.272673	0.240057	7188	1
hsa04141	Protein processing in endoplasmic reticulum	0.1	171/8217	0.189754	0.272673	0.240057	7327	1
hsa04360	Axon guidance	0.1	182/8217	0.20077	0.272673	0.240057	1969	1
hsa05034	Alcoholism	0.1	187/8217	0.205732	0.272673	0.240057	2791	1
hsa04613	Neutrophil extracellular trap formation	0.1	190/8217	0.208696	0.272673	0.240057	4689	1
hsa04062	Chemokine signaling pathway	0.1	192/8217	0.210666	0.272673	0.240057	2791	1
hsa05167	Kaposi sarcoma-associated herpesvirus infection	0.1	194/8217	0.212632	0.272673	0.240057	2791	1
hsa05169	Epstein-Barr virus infection	0.1	202/8217	0.220453	0.272673	0.240057	7188	1
hsa05415	Diabetic cardiomyopathy	0.1	203/8217	0.221425	0.272673	0.240057	4689	1
hsa05203	Viral carcinogenesis	0.1	204/8217	0.222397	0.272673	0.240057	7188	1
hsa05205	Proteoglycans in cancer	0.1	205/8217	0.223367	0.272673	0.240057	3059	1
hsa04015	Rap1 signaling pathway	0.1	210/8217	0.228203	0.272673	0.240057	1969	1
hsa05417	Lipid and atherosclerosis	0.1	215/8217	0.233012	0.272673	0.240057	4689	1
hsa04810	Regulation of actin cytoskeleton	0.1	229/8217	0.246333	0.27967	0.246216	4629	1
hsa05171	Coronavirus disease - COVID-19	0.1	232/8217	0.24916	0.27967	0.246216	4153	1
hsa04020	Calcium signaling pathway	0.1	240/8217	0.256653	0.282319	0.248548	5027	1
hsa05012	Parkinson disease	0.1	266/8217	0.280543	0.302546	0.266356	7327	1
hsa05020	Prion disease	0.1	273/8217	0.286855	0.303405	0.267112	4689	1
hsa04010	MAPK signaling pathway	0.1	294/8217	0.305495	0.317023	0.279102	1969	1
hsa04080	Neuroactive ligand-receptor interaction	0.1	367/8217	0.366929	0.373724	0.32902	5027	1
hsa05022	Pathways of neurodegeneration - multiple diseases	0.1	476/8217	0.449584	0.449584	0.395806	7327	1

## Sheet: acute+pYM
Enriched KEGG pathways from co-DEGs of acute aerobic exercise combined with protein intake in the younger male
ID	Description	GeneRatio	BgRatio	pvalue	p.adjust	qvalue	geneID	Count
hsa04141	Protein processing in endoplasmic reticulum	0.25	171/8217	0.00169661	0.125549	0.103583	1649/811/23645	3
hsa05323	Rheumatoid arthritis	0.166667	93/8217	0.00776913	0.185008	0.152638	8600/1435	2
hsa04060	Cytokine-cytokine receptor interaction	0.25	295/8217	0.0079178	0.185008	0.152638	8600/3439/1435	3
hsa04928	Parathyroid hormone synthesis secretion and action	0.166667	106/8217	0.0100004	0.185008	0.152638	9935/8600	2
hsa04380	Osteoclast differentiation	0.166667	128/8217	0.014348	0.190197	0.15692	8600/1435	2
hsa05161	Hepatitis B	0.166667	162/8217	0.0223952	0.190197	0.15692	3439/2033	2
hsa04630	JAK-STAT signaling pathway	0.166667	166/8217	0.0234422	0.190197	0.15692	3439/2033	2
hsa00450	Selenocompound metabolism	0.0833333	17/8217	0.0245623	0.190197	0.15692	92935	1
hsa05164	Influenza A	0.166667	171/8217	0.0247795	0.190197	0.15692	3439/2033	2
hsa05152	Tuberculosis	0.166667	180/8217	0.0272651	0.190197	0.15692	3439/2033	2
hsa05167	Kaposi sarcoma-associated herpesvirus infection	0.166667	194/8217	0.0313269	0.190197	0.15692	3439/2033	2
hsa05169	Epstein-Barr virus infection	0.166667	202/8217	0.0337515	0.190197	0.15692	811/3439	2
hsa05170	Human immunodeficiency virus 1 infection	0.166667	212/8217	0.0368849	0.190197	0.15692	811/3439	2
hsa05417	Lipid and atherosclerosis	0.166667	215/8217	0.0378468	0.190197	0.15692	1649/3439	2
hsa05166	Human T-cell leukemia virus 1 infection	0.166667	222/8217	0.0401293	0.190197	0.15692	811/2033	2
hsa05163	Human cytomegalovirus infection	0.166667	225/8217	0.0411237	0.190197	0.15692	811/3439	2
hsa04010	MAPK signaling pathway	0.166667	294/8217	0.0664736	0.22885	0.18881	1649/1435	2
hsa00514	Other types of O-glycan biosynthesis	0.0833333	47/8217	0.0665627	0.22885	0.18881	84620	1
hsa00510	N-Glycan biosynthesis	0.0833333	50/8217	0.0706702	0.22885	0.18881	84620	1
hsa05320	Autoimmune thyroid disease	0.0833333	53/8217	0.0747612	0.22885	0.18881	3439	1
hsa05165	Human papillomavirus infection	0.166667	331/8217	0.0818089	0.22885	0.18881	3439/2033	2
hsa04330	Notch signaling pathway	0.0833333	59/8217	0.0828936	0.22885	0.18881	2033	1
hsa03250	Viral life cycle - HIV-1	0.0833333	63/8217	0.0882788	0.22885	0.18881	2033	1
hsa04151	PI3K-Akt signaling pathway	0.166667	354/8217	0.0918706	0.22885	0.18881	3439/1435	2
hsa00970	Aminoacyl-tRNA biosynthesis	0.0833333	66/8217	0.0922986	0.22885	0.18881	92935	1
hsa04623	Cytosolic DNA-sensing pathway	0.0833333	66/8217	0.0922986	0.22885	0.18881	3439	1
hsa04720	Long-term potentiation	0.0833333	67/8217	0.0936349	0.22885	0.18881	2033	1
hsa05211	Renal cell carcinoma	0.0833333	69/8217	0.0963022	0.22885	0.18881	2033	1
hsa05014	Amyotrophic lateral sclerosis	0.166667	364/8217	0.0963615	0.22885	0.18881	1649/348995	2
hsa04917	Prolactin signaling pathway	0.0833333	70/8217	0.0976331	0.22885	0.18881	8600	1
hsa04520	Adherens junction	0.0833333	71/8217	0.0989622	0.22885	0.18881	2033	1
hsa04622	RIG-I-like receptor signaling pathway	0.0833333	71/8217	0.0989622	0.22885	0.18881	3439	1
hsa05010	Alzheimer disease	0.166667	384/8217	0.105541	0.231579	0.191061	1649/1435	2
hsa04612	Antigen processing and presentation	0.0833333	78/8217	0.108216	0.231579	0.191061	811	1
hsa03018	RNA degradation	0.0833333	79/8217	0.109531	0.231579	0.191061	694	1
hsa04350	TGF-beta signaling pathway	0.0833333	95/8217	0.130328	0.237229	0.195723	2033	1
hsa05215	Prostate cancer	0.0833333	97/8217	0.132896	0.237229	0.195723	2033	1
hsa04640	Hematopoietic cell lineage	0.0833333	99/8217	0.135457	0.237229	0.195723	1435	1
hsa04061	Viral protein interaction with cytokine and cytokine receptor	0.0833333	100/8217	0.136735	0.237229	0.195723	1435	1
hsa04916	Melanogenesis	0.0833333	101/8217	0.138011	0.237229	0.195723	2033	1
hsa05142	Chagas disease	0.0833333	102/8217	0.139286	0.237229	0.195723	811	1
hsa04064	NF-kappa B signaling pathway	0.0833333	104/8217	0.14183	0.237229	0.195723	8600	1
hsa04620	Toll-like receptor signaling pathway	0.0833333	104/8217	0.14183	0.237229	0.195723	3439	1
hsa04922	Glucagon signaling pathway	0.0833333	107/8217	0.145632	0.237229	0.195723	2033	1
hsa03013	Nucleocytoplasmic transport	0.0833333	108/8217	0.146897	0.237229	0.195723	348995	1
hsa04066	HIF-1 signaling pathway	0.0833333	109/8217	0.148159	0.237229	0.195723	2033	1
hsa05022	Pathways of neurodegeneration - multiple diseases	0.166667	476/8217	0.150673	0.237229	0.195723	1649/1435	2
hsa04668	TNF signaling pathway	0.0833333	114/8217	0.154446	0.238104	0.196444	1435	1
hsa04935	Growth hormone synthesis	0.0833333	120/8217	0.161933	0.2415	0.199246	2033	1
hsa04919	Thyroid hormone signaling pathway	0.0833333	121/8217	0.163176	0.2415	0.199246	2033	1
hsa04110	Cell cycle	0.0833333	127/8217	0.170592	0.245043	0.202169	2033	1
hsa04068	FoxO signaling pathway	0.0833333	131/8217	0.175503	0.245043	0.202169	2033	1
hsa04650	Natural killer cell mediated cytotoxicity	0.0833333	131/8217	0.175503	0.245043	0.202169	3439	1
hsa04210	Apoptosis	0.0833333	136/8217	0.181605	0.248866	0.205323	1649	1
hsa05162	Measles	0.0833333	139/8217	0.185246	0.24924	0.205632	3439	1
hsa04936	Alcoholic liver disease	0.0833333	142/8217	0.188872	0.249581	0.205913	3439	1
hsa05224	Breast cancer	0.0833333	147/8217	0.194882	0.253005	0.208738	8600	1
hsa04145	Phagosome	0.0833333	152/8217	0.200852	0.253713	0.209322	811	1
hsa04932	Non-alcoholic fatty liver disease	0.0833333	155/8217	0.204414	0.253713	0.209322	1649	1
hsa05160	Hepatitis C	0.0833333	157/8217	0.206781	0.253713	0.209322	3439	1
hsa04217	Necroptosis	0.0833333	159/8217	0.209141	0.253713	0.209322	3439	1
hsa04310	Wnt signaling pathway	0.0833333	170/8217	0.222009	0.264978	0.218616	2033	1
hsa04621	NOD-like receptor signaling pathway	0.0833333	186/8217	0.240382	0.282354	0.232952	3439	1
hsa05202	Transcriptional misregulation in cancer	0.0833333	193/8217	0.248295	0.287091	0.23686	1649	1
hsa05203	Viral carcinogenesis	0.0833333	204/8217	0.260576	0.296656	0.244752	2033	1
hsa04015	Rap1 signaling pathway	0.0833333	210/8217	0.267198	0.297538	0.245479	1435	1
hsa05207	Chemical carcinogenesis - receptor activation	0.0833333	212/8217	0.269393	0.297538	0.245479	8600	1
hsa04024	cAMP signaling pathway	0.0833333	225/8217	0.283514	0.308529	0.254548	2033	1
hsa05171	Coronavirus disease - COVID-19	0.0833333	232/8217	0.291013	0.312101	0.257495	3439	1
hsa04014	Ras signaling pathway	0.0833333	236/8217	0.295266	0.312139	0.257525	1435	1
hsa05012	Parkinson disease	0.0833333	266/8217	0.326427	0.34022	0.280693	1649	1
hsa05020	Prion disease	0.0833333	273/8217	0.333513	0.342778	0.282804	1649	1
hsa05016	Huntington disease	0.0833333	306/8217	0.36601	0.369849	0.305139	2033	1
hsa05206	MicroRNAs in cancer	0.0833333	310/8217	0.369849	0.369849	0.305139	2033	1

## Sheet: training+pYM
Enriched KEGG pathways from co-DEGs of training aerobic exercise combined with protein intake in the younger male
ID	Description	GeneRatio	BgRatio	pvalue	p.adjust	qvalue	geneID	Count
hsa05012	Parkinson disease	26/460	266/8170	0.00411359	0.756365	0.756365	9377/1339/7385/65018/4891/808/7327/6263/4695/4719/84701/1537/9817/79861/135/4722/201266/170712/5568/6571/4706/25800/5693/9627/4129/10383	26
hsa00190	Oxidative phosphorylation	15/460	134/8170	0.00818041	0.756365	0.756365	9377/1339/7385/51606/9551/4695/4719/84701/1537/245973/4722/10063/10632/170712/4706	15
hsa04540	Gap junction	11/460	88/8170	0.0100871	0.756365	0.756365	2977/5582/109/1956/79861/5156/6714/5607/5568/5604/10383	11
hsa04962	Vasopressin-regulated water reabsorption	7/460	44/8170	0.0107223	0.756365	0.756365	51164/140735/1385/109/5568/8766/10540	7
hsa00760	Nicotinate and nicotinamide metabolism	6/460	36/8170	0.0142174	0.756365	0.756365	23057/83594/23530/64802/51547/54981	6
hsa03440	Homologous recombination	6/460	41/8170	0.0259383	0.756365	0.756365	79184/10111/5888/29935/7517/80198	6
hsa04932	Non-alcoholic fatty liver disease	15/460	155/8170	0.0278879	0.756365	0.756365	9377/1339/7385/1571/841/4695/4719/84701/1537/4722/5465/7124/170712/4706/5293	15
hsa05164	Influenza A	16/460	171/8170	0.0311618	0.756365	0.756365	4928/841/6041/3449/64499/1019/91543/7124/3127/8766/5293/64135/1387/3841/3109/5604	16
hsa00830	Retinol metabolism	8/460	68/8170	0.0362229	0.756365	0.756365	5959/128/7367/10170/9249/54905/51109/131	8
hsa05415	Diabetic cardiomyopathy	18/460	203/8170	0.037007	0.756365	0.756365	9377/1278/1339/7385/5524/5582/2539/4688/4695/4719/84701/1537/4722/5465/170712/25874/4706/5293	18
hsa04714	Thermogenesis	20/460	232/8170	0.0374476	0.756365	0.756365	9377/1339/7385/2641/9551/116228/4695/4719/84701/1385/1537/109/4722/10063/10632/170712/5568/4706/51103/7350	20
hsa05230	Central carbon metabolism in cancer	8/460	70/8170	0.0420123	0.756365	0.756365	3418/2539/1956/5156/4609/57103/5293/5604	8
hsa05166	Human T-cell leukemia virus 1 infection	19/460	222/8170	0.0444557	0.756365	0.756365	8295/8829/23373/1385/109/9232/1019/7124/9519/5568/4609/3127/5293/7015/64784/545/1387/3109/5604	19
hsa05208	Chemical carcinogenesis - reactive oxygen species	19/460	223/8170	0.0461697	0.756365	0.756365	9377/1339/7385/1571/4688/4695/4719/84701/1537/9817/1956/4722/6714/5795/170712/79852/4706/5293/5604	19
hsa00603	Glycosphingolipid biosynthesis - globo and isoglobo series	3/460	15/8170	0.0486596	0.756365	0.756365	4668/53947/3074	3
hsa01240	Biosynthesis of cofactors	14/460	153/8170	0.0491515	0.756365	0.756365	7358/23057/7367/9249/4831/4830/2235/64802/4338/205/51109/2643/54995/204	14
hsa00564	Glycerophospholipid metabolism	10/460	99/8170	0.051276	0.756365	0.756365	160851/55224/23171/196051/8398/8527/162466/43/1119/23659	10
hsa04911	Insulin secretion	9/460	86/8170	0.0519529	0.756365	0.756365	54795/5582/2641/1385/109/5568/5864/885/3651	9
hsa05207	Chemical carcinogenesis - receptor activation	18/460	212/8170	0.0527775	0.756365	0.756365	5582/7367/1385/109/1956/2253/164091/6714/5465/5568/4609/79852/85315/5293/3841/1143/406886/5604	18
hsa04926	Relaxin signaling pathway	12/460	129/8170	0.059045	0.756365	0.756365	1278/1285/1284/1385/109/1956/117579/6714/2792/5568/5293/5604	12
hsa05110	Vibrio cholerae infection	6/460	50/8170	0.0602709	0.756365	0.756365	51606/109/245973/9601/5568/1080	6
hsa05016	Huntington disease	24/460	306/8170	0.0615188	0.756365	0.756365	9377/1339/7385/51164/841/2878/4695/4719/27113/84701/1385/1537/79861/6507/4722/9519/170712/4706/1387/5693/7350/10540/7052/10383	24
hsa04727	GABAergic synapse	9/460	89/8170	0.0620986	0.756365	0.756365	2558/5582/11337/2564/109/6714/2792/2554/5568	9
hsa04723	Retrograde endocannabinoid signaling	13/460	148/8170	0.0733618	0.756365	0.756365	2558/5743/5582/2166/4695/2564/4719/109/4722/2792/2554/5568/4706	13
hsa04970	Salivary secretion	9/460	92/8170	0.0734268	0.756365	0.756365	2977/5582/808/6263/109/5542/5568/727897/55503	9
hsa04744	Phototransduction	4/460	29/8170	0.0773542	0.756365	0.756365	808/2792/8787/1258	4
hsa05219	Bladder cancer	5/460	41/8170	0.0784193	0.756365	0.756365	1956/6714/1019/4609/5604	5
hsa05167	Kaposi sarcoma-associated herpesvirus infection	16/460	194/8170	0.0799411	0.756365	0.756365	5743/841/440738/808/344807/6850/1385/3449/6714/2792/1019/4609/100507436/5293/1387/5604	16
hsa05165	Human papillomavirus infection	25/460	331/8170	0.0808918	0.756365	0.756365	1278/7060/5743/841/51606/1285/1284/10207/1385/1956/7479/3449/5933/245973/8516/1019/7124/9519/5568/11317/5293/7015/545/1387/5604	25
hsa03460	Fanconi anemia pathway	6/460	54/8170	0.0814536	0.756365	0.756365	5888/29935/545/2178/80198/201254	6
hsa05163	Human cytomegalovirus infection	18/460	225/8170	0.0831144	0.756365	0.756365	5743/841/5582/808/1385/109/1956/3449/5156/6714/2792/1019/7124/5568/4609/5293/3579/5604	18
hsa00531	Glycosaminoglycan degradation	3/460	19/8170	0.0879201	0.756365	0.756365	3423/10855/3074	3
hsa04915	Estrogen signaling pathway	12/460	138/8170	0.0880582	0.756365	0.756365	342574/808/3306/3868/1385/109/1956/6714/5568/5293/25984/5604	12
hsa04146	Peroxisome	8/460	82/8170	0.0893877	0.756365	0.756365	3418/6342/83594/5191/283927/8799/8310/9409	8
hsa04921	Oxytocin signaling pathway	13/460	154/8170	0.0933106	0.756365	0.756365	2977/5743/5582/808/4660/6263/109/1956/6714/5607/5568/3759/5604	13
hsa04622	RIG-I-like receptor signaling pathway	7/460	70/8170	0.0976585	0.756365	0.756365	3467/841/3449/54941/7124/79132/64135	7
hsa05231	Choline metabolism in cancer	9/460	98/8170	0.0996795	0.756365	0.756365	160851/5582/1956/8527/5156/57153/5293/1119/5604	9
hsa04725	Cholinergic synapse	10/460	113/8170	0.103374	0.756365	0.756365	5582/1385/109/2792/5568/3759/5293/43/1143/5604	10
hsa00920	Sulfur metabolism	2/460	10/8170	0.105514	0.756365	0.756365	10380/9061	2
hsa00230	Purine metabolism	11/460	128/8170	0.105857	0.756365	0.756365	2977/58497/8654/11164/4831/109/9061/4830/205/272/204	11
hsa04137	Mitophagy - animal	7/460	72/8170	0.10933	0.756365	0.756365	65018/440738/10133/11337/79735/6714/139341	7
hsa04742	Taste transduction	8/460	86/8170	0.110115	0.756365	0.756365	40/2558/3354/80835/2554/5568/170572/8645	8
hsa04726	Serotonergic synapse	10/460	115/8170	0.112674	0.756365	0.756365	5743/5582/3354/2792/5568/170572/6571/242/4129/5604	10
hsa04370	VEGF signaling pathway	6/460	59/8170	0.113026	0.756365	0.756365	5743/5582/6714/5293/3791/5604	6
hsa04144	Endocytosis	19/460	251/8170	0.114869	0.756365	0.756365	4734/3306/112936/11059/60682/9744/1956/23111/5156/6714/29934/5867/23550/9829/22841/8766/27243/3579/57132	19
hsa05146	Amoebiasis	9/460	102/8170	0.119825	0.756365	0.756365	1278/5582/1285/1284/6318/7124/5568/1511/5293	9
hsa00514	Other types of O-glycan biosynthesis	5/460	47/8170	0.122831	0.756365	0.756365	728819/23509/11227/145173/6480	5
hsa05014	Amyotrophic lateral sclerosis	26/460	364/8170	0.123858	0.756365	0.756365	9377/1339/7385/51164/65018/4928/440738/10133/2878/23279/4695/4719/84701/1537/79861/4722/7124/170712/4706/4927/55255/5693/4744/79902/10540/10383	26
hsa04142	Lysosome	11/460	132/8170	0.123926	0.756365	0.756365	4668/53/3423/4891/51606/8907/8763/175/1511/3074/23659	11
hsa05161	Hepatitis B	13/460	162/8170	0.124653	0.756365	0.756365	841/5582/6778/1385/3449/6714/5111/7124/4609/5293/64135/1387/5604	13
hsa00590	Arachidonic acid metabolism	6/460	61/8170	0.127166	0.756365	0.756365	2879/1571/5743/8398/127281/242	6
hsa04918	Thyroid hormone synthesis	7/460	75/8170	0.128157	0.756365	0.756365	5582/7038/2878/1385/109/9601/5568	7
hsa05214	Glioma	7/460	75/8170	0.128157	0.756365	0.756365	5582/808/1956/5156/1019/5293/5604	7
hsa04625	C-type lectin receptor signaling pathway	9/460	104/8170	0.130669	0.756365	0.756365	5743/841/808/6850/6714/7124/26253/5293/10892	9
hsa04971	Gastric acid secretion	7/460	76/8170	0.134774	0.756365	0.756365	5582/808/9992/109/5568/1080/3759	7
hsa05020	Prion disease	20/460	273/8170	0.136168	0.756365	0.756365	9377/1339/7385/4688/3306/6263/4695/4719/84701/1385/1537/79861/4722/7124/170712/5568/4706/5293/5693/10383	20
hsa03430	Mismatch repair	3/460	23/8170	0.136641	0.756365	0.756365	2956/29935/5111	3
hsa05152	Tuberculosis	14/460	180/8170	0.136738	0.756365	0.756365	841/51606/808/6850/1385/3449/6714/7124/3127/11151/26253/1387/10892/3109	14
hsa05030	Cocaine addiction	5/460	49/8170	0.13977	0.756365	0.756365	1385/8787/5568/6571/4129	5
hsa04928	Parathyroid hormone synthesis	9/460	106/8170	0.142013	0.756365	0.756365	6569/5582/9935/1385/109/1956/5568/9247/5604	9
hsa04919	Thyroid hormone signaling pathway	10/460	121/8170	0.143287	0.756365	0.756365	5582/9969/89869/6714/5568/4609/7067/5293/1387/5604	10
hsa01521	EGFR tyrosine kinase inhibitor resistance	7/460	79/8170	0.155601	0.795293	0.795293	5582/1956/5156/6714/5293/3791/5604	7
hsa03018	RNA degradation	7/460	79/8170	0.155601	0.795293	0.795293	29883/23019/9652/80336/51010/80153/54766	7
hsa00563	Glycosylphosphatidylinositol (GPI)-anchor biosynthesis	3/460	26/8170	0.17791	0.83701	0.83701	128869/2822/8733	3
hsa04950	Maturity onset diabetes of the young	3/460	26/8170	0.17791	0.83701	0.83701	3171/3375/3651	3
hsa04713	Circadian entrainment	8/460	97/8170	0.179064	0.83701	0.83701	2977/5582/808/6263/1385/109/2792/5568	8
hsa05215	Prostate cancer	8/460	97/8170	0.179064	0.83701	0.83701	2078/3645/1385/1956/5156/5293/1387/5604	8
hsa04024	cAMP signaling pathway	16/460	221/8170	0.180479	0.83701	0.83701	808/2641/3354/1385/109/135/7409/5465/5568/1258/1080/8310/5293/1387/170589/5604	16
hsa04750	Inflammatory mediator regulation of TRP channels	8/460	98/8170	0.186121	0.83701	0.83701	40/5582/808/109/8398/6714/5568/5293	8
hsa05010	Alzheimer disease	26/460	384/8170	0.187433	0.83701	0.83701	9377/1339/7385/4891/5743/841/808/6263/4695/4719/84701/4035/1537/7479/79861/4722/201266/7124/170712/4706/5293/25800/8883/5693/5604/10383	26
hsa04924	Renin secretion	6/460	69/8170	0.191387	0.83701	0.83701	2977/808/1385/22802/5568/3759	6
hsa05031	Amphetamine addiction	6/460	69/8170	0.191387	0.83701	0.83701	5582/808/1385/5568/6571/4129	6
hsa00650	Butanoate metabolism	3/460	27/8170	0.192356	0.83701	0.83701	54988/116285/65985	3
hsa01040	Biosynthesis of unsaturated fatty acids	3/460	27/8170	0.192356	0.83701	0.83701	401494/6342/8310	3
hsa01232	Nucleotide metabolism	7/460	85/8170	0.201269	0.852566	0.852566	4831/4830/205/79077/7298/272/204	7
hsa04650	Natural killer cell mediated cytotoxicity	10/460	131/8170	0.202678	0.852566	0.852566	5582/6850/3449/7409/3822/7124/3384/100507436/5293/5604	10
hsa00730	Thiamine metabolism	2/460	15/8170	0.205452	0.852566	0.852566	205/204	2
hsa04916	Melanogenesis	8/460	101/8170	0.207978	0.852566	0.852566	5582/808/1385/109/7479/5568/1387/5604	8
hsa00480	Glutathione metabolism	5/460	57/8170	0.216302	0.852566	0.852566	3418/2879/2539/2878/51056	5
hsa04260	Cardiac muscle contraction	7/460	87/8170	0.217542	0.852566	0.852566	9377/1339/7385/84701/1537/3270/170712	7
hsa05218	Melanoma	6/460	72/8170	0.218177	0.852566	0.852566	1956/2253/5156/1019/5293/5604	6
hsa05022	Pathways of neurodegeneration - multiple diseases	31/460	476/8170	0.220753	0.852566	0.852566	9377/1339/7385/51164/65018/5743/841/440738/5582/808/7327/10133/2878/6263/4695/4719/84701/1537/7479/79861/4722/7124/170712/4706/55255/5693/4744/9627/5604/10540/10383	31
hsa04270	Vascular smooth muscle contraction	10/460	134/8170	0.222294	0.852566	0.852566	2977/5582/808/4660/109/8398/800/135/5568/5604	10
hsa04115	p53 signaling pathway	6/460	73/8170	0.227378	0.852566	0.852566	841/27113/10572/1019/5054/545	6
hsa04080	Neuroactive ligand-receptor interaction	24/460	362/8170	0.228946	0.852566	0.852566	2917/2558/2641/3354/2564/187/117579/135/2847/2554/1146/165829/2587/100169851/9248/885/1511/7067/3375/2900/170589/1143/10888/9287	24
hsa04510	Focal adhesion	14/460	201/8170	0.241861	0.852566	0.852566	1278/7060/5582/1285/1284/4660/1956/5156/6714/7409/8516/5293/3791/5604	14
hsa00120	Primary bile acid biosynthesis	2/460	17/8170	0.247877	0.852566	0.852566	6342/80270	2
hsa00450	Selenocompound metabolism	2/460	17/8170	0.247877	0.852566	0.852566	9061/22929	2
hsa05032	Morphine addiction	7/460	91/8170	0.251408	0.852566	0.852566	2558/5582/2564/109/2792/2554/5568	7
hsa00052	Galactose metabolism	3/460	31/8170	0.252572	0.852566	0.852566	8972/3906/92579	3
hsa05310	Asthma	3/460	31/8170	0.252572	0.852566	0.852566	7124/3127/3109	3
hsa04371	Apelin signaling pathway	10/460	139/8170	0.256535	0.852566	0.852566	440738/808/6263/187/109/2792/5568/5054/7350/5604	10
hsa04218	Cellular senescence	11/460	156/8170	0.263041	0.852566	0.852566	10114/1874/808/10111/5933/1019/4609/5293/5054/545/5604	11
hsa05205	Proteoglycans in cancer	14/460	205/8170	0.264872	0.852566	0.852566	1278/5582/4660/10855/1956/7479/6714/7409/7124/5568/4609/5293/3791/5604	14
hsa00511	Other glycan degradation	2/460	18/8170	0.26922	0.852566	0.852566	175/3074	2
hsa04213	Longevity regulating pathway - multiple species	5/460	62/8170	0.269524	0.852566	0.852566	81570/3306/109/5568/5293	5
hsa05160	Hepatitis C	11/460	157/8170	0.269768	0.852566	0.852566	841/6041/1956/3449/5465/1019/91543/7124/4609/5293/5604	11
hsa04612	Antigen processing and presentation	6/460	78/8170	0.275067	0.852566	0.852566	3306/1385/3822/7124/3127/3109	6
hsa04110	Cell cycle	9/460	126/8170	0.278707	0.852566	0.852566	1874/7029/5933/9232/5111/1019/4609/545/1387	9
hsa03250	Viral life cycle - HIV-1	5/460	63/8170	0.280507	0.852566	0.852566	4300/7469/200315/1387/4130	5
hsa00051	Fructose and mannose metabolism	3/460	33/8170	0.283643	0.852566	0.852566	7167/57103/55556	3
hsa04070	Phosphatidylinositol signaling system	7/460	97/8170	0.304818	0.852566	0.852566	64419/160851/5582/808/89869/8527/5293	7
hsa04666	Fc gamma R-mediated phagocytosis	7/460	97/8170	0.304818	0.852566	0.852566	5582/6850/1073/8398/7409/5293/5604	7
hsa01522	Endocrine resistance	7/460	98/8170	0.313948	0.852566	0.852566	109/1956/6714/1019/5568/5293/5604	7
hsa03040	Spliceosome	10/460	147/8170	0.314547	0.852566	0.852566	58517/10084/6629/3306/26121/25766/9128/55696/4809/56259	10
hsa04662	B cell receptor signaling pathway	6/460	82/8170	0.314763	0.852566	0.852566	6850/84433/7409/5293/10892/5604	6
hsa00040	Pentose and glucuronate interconversions	3/460	35/8170	0.315011	0.852566	0.852566	7358/7367/9942	3
hsa04114	Oocyte meiosis	9/460	131/8170	0.317738	0.852566	0.852566	808/442590/109/9232/89869/5568/10734/286151/5604	9
hsa04072	Phospholipase D signaling pathway	10/460	148/8170	0.322014	0.852566	0.852566	2917/160851/6850/109/1956/8527/5156/5293/3579/5604	10
hsa04979	Cholesterol metabolism	4/460	51/8170	0.322958	0.852566	0.852566	1071/4035/336/338	4
hsa00010	Glycolysis / Gluconeogenesis	5/460	67/8170	0.325193	0.852566	0.852566	128/7167/92579/9562/131	5
hsa04720	Long-term potentiation	5/460	67/8170	0.325193	0.852566	0.852566	5582/808/5568/1387/5604	5
hsa00350	Tyrosine metabolism	3/460	36/8170	0.330733	0.852566	0.852566	128/4129/131	3
hsa00500	Starch and sucrose metabolism	3/460	36/8170	0.330733	0.852566	0.852566	178/8972/92579	3
hsa03030	DNA replication	3/460	36/8170	0.330733	0.852566	0.852566	246243/29935/5111	3
hsa04933	AGE-RAGE signaling pathway in diabetic complications	7/460	100/8170	0.332353	0.852566	0.852566	1278/1285/1284/1019/7124/5293/5054	7
hsa04664	Fc epsilon RI signaling pathway	5/460	68/8170	0.336498	0.852566	0.852566	6850/7409/7124/5293/5604	5
hsa04012	ErbB signaling pathway	6/460	85/8170	0.345106	0.852566	0.852566	5582/1956/6714/4609/5293/5604	6
hsa01250	Biosynthesis of nucleotide sugars	3/460	37/8170	0.346444	0.852566	0.852566	7358/80146/23483	3
hsa04960	Aldosterone-regulated sodium reabsorption	3/460	37/8170	0.346444	0.852566	0.852566	5582/5293/4306	3
hsa05143	African trypanosomiasis	3/460	37/8170	0.346444	0.852566	0.852566	5582/7064/7124	3
hsa05216	Thyroid cancer	3/460	37/8170	0.346444	0.852566	0.852566	8030/4609/5604	3
hsa05320	Autoimmune thyroid disease	4/460	53/8170	0.34898	0.852566	0.852566	7038/3449/3127/3109	4
hsa04972	Pancreatic secretion	7/460	102/8170	0.350908	0.852566	0.852566	5582/109/22802/1080/885/8766/63036	7
hsa05210	Colorectal cancer	6/460	86/8170	0.355288	0.852566	0.852566	2956/27113/1956/4609/5293/5604	6
hsa05120	Epithelial cell signaling in Helicobacter pylori infection	5/460	70/8170	0.359193	0.852566	0.852566	51606/1956/245973/6714/3579	5
hsa04974	Protein digestion and absorption	7/460	103/8170	0.360229	0.852566	0.852566	1278/80781/1285/1284/1302/63036/8645	7
hsa05330	Allograft rejection	3/460	38/8170	0.36212	0.852566	0.852566	7124/3127/3109	3
hsa05034	Alcoholism	12/460	187/8170	0.362249	0.852566	0.852566	8338/8968/808/1385/3017/8351/135/2792/5568/6571/4129/5604	12
hsa04660	T cell receptor signaling pathway	7/460	104/8170	0.36957	0.852566	0.852566	84433/7409/1019/7124/5293/10892/5604	7
hsa04520	Adherens junction	5/460	71/8170	0.370563	0.852566	0.852566	1956/6714/5795/5819/1387	5
hsa04614	Renin-angiotensin system	2/460	23/8170	0.374515	0.852566	0.852566	7064/1511	2
hsa04512	ECM-receptor interaction	6/460	88/8170	0.375709	0.852566	0.852566	1278/7060/1285/1284/341640/8516	6
hsa00982	Drug metabolism - cytochrome P450	5/460	72/8170	0.381935	0.852566	0.852566	1571/128/7367/4129/131	5
hsa05223	Non-small cell lung cancer	5/460	72/8170	0.381935	0.852566	0.852566	5582/1956/1019/5293/5604	5
hsa05033	Nicotine addiction	3/460	40/8170	0.393273	0.852566	0.852566	2558/2564/2554	3
hsa00562	Inositol phosphate metabolism	5/460	73/8170	0.3933	0.852566	0.852566	64419/89869/7167/5293/9562	5
hsa00534	Glycosaminoglycan biosynthesis - heparan sulfate / heparin	2/460	24/8170	0.394924	0.852566	0.852566	2135/8509	2
hsa04922	Glucagon signaling pathway	7/460	107/8170	0.397663	0.852566	0.852566	808/2641/1385/5465/5568/1387/92579	7
hsa04611	Platelet activation	8/460	124/8170	0.398338	0.852566	0.852566	1278/2977/6850/109/83706/6714/5568/5293	8
hsa01212	Fatty acid metabolism	4/460	57/8170	0.400983	0.852566	0.852566	401494/6342/8310/54995	4
hsa04015	Rap1 signaling pathway	13/460	210/8170	0.402897	0.852566	0.852566	5582/808/109/1956/2253/284/135/5156/6714/7409/5293/3791/5604	13
hsa04936	Alcoholic liver disease	9/460	142/8170	0.406629	0.852566	0.852566	1571/841/128/3449/5465/7124/406999/8310/131	9
hsa04216	Ferroptosis	3/460	41/8170	0.408708	0.852566	0.852566	2879/4891/440738	3
hsa00240	Pyrimidine metabolism	4/460	58/8170	0.413894	0.852566	0.852566	4831/4830/79077/7298	4
hsa04923	Regulation of lipolysis in adipocytes	4/460	58/8170	0.413894	0.852566	0.852566	5743/109/5568/5293	4
hsa05213	Endometrial cancer	4/460	58/8170	0.413894	0.852566	0.852566	1956/4609/5293/5604	4
hsa03320	PPAR signaling pathway	5/460	75/8170	0.415969	0.852566	0.852566	6342/336/5465/8310/7350	5
hsa04066	HIF-1 signaling pathway	7/460	109/8170	0.416395	0.852566	0.852566	5582/1956/284/5293/5054/1387/5604	7
hsa05222	Small cell lung cancer	6/460	92/8170	0.41658	0.852566	0.852566	5743/1285/1284/1019/4609/5293	6
hsa00380	Tryptophan metabolism	3/460	42/8170	0.424022	0.852566	0.852566	15/55526/4129	3
hsa05332	Graft-versus-host disease	3/460	42/8170	0.424022	0.852566	0.852566	7124/3127/3109	3
hsa04912	GnRH signaling pathway	6/460	93/8170	0.426764	0.852566	0.852566	808/109/1956/6714/5568/5604	6
hsa05323	Rheumatoid arthritis	6/460	93/8170	0.426764	0.852566	0.852566	51606/284/245973/7124/3127/3109	6
hsa05212	Pancreatic cancer	5/460	76/8170	0.427257	0.852566	0.852566	5888/1956/1019/5293/5604	5
hsa04630	JAK-STAT signaling pathway	10/460	162/8170	0.42907	0.852566	0.852566	3467/53833/6778/1956/3449/5156/29949/4609/5293/1387	10
hsa04380	Osteoclast differentiation	8/460	128/8170	0.43312	0.852566	0.852566	4688/2355/6850/1385/140885/7124/5293/5604	8
hsa00592	alpha-Linolenic acid metabolism	2/460	26/8170	0.434783	0.852566	0.852566	8398/8310	2
hsa00790	Folate biosynthesis	2/460	26/8170	0.434783	0.852566	0.852566	4338/2643	2
hsa04350	TGF-beta signaling pathway	6/460	94/8170	0.436922	0.852566	0.852566	1874/5933/7124/9241/4609/1387	6
hsa04657	IL-17 signaling pathway	6/460	94/8170	0.436922	0.852566	0.852566	5743/841/5597/7124/6354/727897	6
hsa05140	Leishmaniasis	5/460	77/8170	0.438502	0.852566	0.852566	5743/4688/7124/3127/3109	5
hsa00071	Fatty acid degradation	3/460	43/8170	0.439197	0.852566	0.852566	128/8310/131	3
hsa00860	Porphyrin metabolism	3/460	43/8170	0.439197	0.852566	0.852566	7367/2235/645	3
hsa04940	Type I diabetes mellitus	3/460	43/8170	0.439197	0.852566	0.852566	7124/3127/3109	3
hsa04978	Mineral absorption	4/460	60/8170	0.439522	0.852566	0.852566	4891/140803/6569/55503	4
hsa04721	Synaptic vesicle cycle	5/460	78/8170	0.449696	0.856756	0.856756	51606/6507/245973/6571/5864	5
hsa00062	Fatty acid elongation	2/460	27/8170	0.454177	0.856756	0.856756	401494/284486	2
hsa00601	Glycosphingolipid biosynthesis - lacto and neolacto series	2/460	27/8170	0.454177	0.856756	0.856756	53947/8707	2
hsa04068	FoxO signaling pathway	8/460	131/8170	0.459075	0.856756	0.856756	26260/11337/1956/80854/5293/1387/92579/5604	8
hsa04724	Glutamatergic synapse	7/460	114/8170	0.462941	0.856756	0.856756	2917/5582/109/6507/2792/5568/2900	7
hsa01200	Carbon metabolism	7/460	115/8170	0.472163	0.856756	0.856756	3418/2539/128/7167/84076/8310/2653	7
hsa05203	Viral carcinogenesis	12/460	204/8170	0.480854	0.856756	0.856756	841/6850/1385/3017/5933/6714/1019/9519/5568/11317/5293/1387	12
hsa04530	Tight junction	10/460	169/8170	0.482735	0.856756	0.856756	4734/10207/79861/6714/5111/1019/5568/1080/91862/79778	10
hsa04930	Type II diabetes mellitus	3/460	46/8170	0.483736	0.856756	0.856756	7124/3651/5293	3
hsa04145	Phagosome	9/460	152/8170	0.487751	0.856756	0.856756	7060/51606/4688/79861/245973/3127/11151/3109/10383	9
hsa04392	Hippo signaling pathway - multiple species	2/460	29/8170	0.491786	0.856756	0.856756	6788/55233	2
hsa04061	Viral protein interaction with cytokine and cytokine receptor	6/460	100/8170	0.496986	0.856756	0.856756	53833/6370/29949/7124/6354/3579	6
hsa00620	Pyruvate metabolism	3/460	47/8170	0.498208	0.856756	0.856756	128/97/131	3
hsa04973	Carbohydrate digestion and absorption	3/460	47/8170	0.498208	0.856756	0.856756	8972/5293/92579	3
hsa05322	Systemic lupus erythematosus	8/460	136/8170	0.501777	0.856756	0.856756	8338/8968/3017/8351/7124/3127/1511/3109	8
hsa04927	Cortisol synthesis and secretion	4/460	65/8170	0.501953	0.856756	0.856756	1385/109/2516/5568	4
hsa05321	Inflammatory bowel disease	4/460	65/8170	0.501953	0.856756	0.856756	6778/7124/3127/3109	4
hsa04613	Neutrophil extracellular trap formation	11/460	190/8170	0.50699	0.856756	0.856756	8338/5582/8968/4688/6850/3017/8351/6714/1511/5293/5604	11
hsa04740	Olfactory transduction	25/460	439/8170	0.507183	0.856756	0.856756	125958/808/390883/109/57101/390037/390199/391112/128372/390197/26538/391109/26689/403284/390260/390155/5568/341416/1258/26693/338662/390439/255725/81127/119679	25
hsa00030	Pentose phosphate pathway	2/460	30/8170	0.509969	0.856756	0.856756	2539/84076	2
hsa00053	Ascorbate and aldarate metabolism	2/460	30/8170	0.509969	0.856756	0.856756	7358/7367	2
hsa00591	Linoleic acid metabolism	2/460	30/8170	0.509969	0.856756	0.856756	1571/8398	2
hsa01523	Antifolate resistance	2/460	30/8170	0.509969	0.856756	0.856756	7124/7298	2
hsa04934	Cushing syndrome	9/460	155/8170	0.511629	0.856756	0.856756	9070/1385/109/1956/7479/2516/1019/5568/5604	9
hsa04935	Growth hormone synthesis	7/460	120/8170	0.517597	0.856756	0.856756	5582/1385/109/5568/5293/1387/5604	7
hsa04150	mTOR signaling pathway	9/460	156/8170	0.519514	0.856756	0.856756	51606/5582/7479/245973/7124/55437/5293/81617/5604	9
hsa04062	Chemokine signaling pathway	11/460	192/8170	0.521253	0.856756	0.856756	2268/109/6370/6714/7409/2792/5568/6354/5293/3579/5604	11
hsa05221	Acute myeloid leukemia	4/460	67/8170	0.526076	0.856756	0.856756	3728/4609/5293/5604	4
hsa00520	Amino sugar and nucleotide sugar metabolism	3/460	49/8170	0.526519	0.856756	0.856756	7358/80146/3074	3
hsa04672	Intestinal immune network for IgA production	3/460	49/8170	0.526519	0.856756	0.856756	6370/3127/3109	3
hsa05418	Fluid shear stress and atherosclerosis	8/460	139/8170	0.526913	0.856756	0.856756	808/4688/9817/6714/7124/5607/5293/3791	8
hsa04514	Cell adhesion molecules	9/460	157/8170	0.527358	0.856756	0.856756	1001/3897/8516/5819/139065/3127/3384/3109/5817	9
hsa03450	Non-homologous end-joining	1/460	13/8170	0.529486	0.856756	0.856756	10111	1
hsa05170	Human immunodeficiency virus 1 infection	12/460	212/8170	0.535607	0.857091	0.857091	841/5582/808/8907/1073/3449/200315/2792/7124/5293/545/5604	12
hsa04620	Toll-like receptor signaling pathway	6/460	104/8170	0.535801	0.857091	0.857091	841/3449/7124/5293/3663/5604	6
hsa00565	Ether lipid metabolism	3/460	50/8170	0.54034	0.857091	0.857091	8398/5050/5049	3
hsa05144	Malaria	3/460	50/8170	0.54034	0.857091	0.857091	7060/4035/7124	3
hsa04215	Apoptosis - multiple species	2/460	32/8170	0.545032	0.860295	0.860295	841/27113	2
hsa04920	Adipocytokine signaling pathway	4/460	69/8170	0.549623	0.86331	0.86331	5465/7124/92579/181	4
hsa04913	Ovarian steroidogenesis	3/460	51/8170	0.553926	0.865846	0.865846	5743/109/5568	3
hsa03410	Base excision repair	2/460	33/8170	0.561896	0.87406	0.87406	7374/5111	2
hsa04976	Bile secretion	5/460	89/8170	0.567525	0.875541	0.875541	7367/109/5568/1080/10599	5
hsa04931	Insulin resistance	6/460	108/8170	0.573297	0.875541	0.875541	5524/1385/5465/7124/5293/92579	6
hsa04810	Regulation of actin cytoskeleton	12/460	218/8170	0.575405	0.875541	0.875541	4660/3645/1073/1956/2253/5156/85464/6714/7409/8516/5293/5604	12
hsa00600	Sphingolipid metabolism	3/460	53/8170	0.580369	0.875541	0.875541	8560/55512/3074	3
hsa04961	Endocrine and other factor-regulated calcium reabsorption	3/460	53/8170	0.580369	0.875541	0.875541	5582/5568/8766	3
hsa00604	Glycosphingolipid biosynthesis - ganglio series	1/460	15/8170	0.58106	0.875541	0.875541	3074	1
hsa05206	MicroRNAs in cancer	17/460	310/8170	0.581881	0.875541	0.875541	5743/5582/1956/6624/5156/10253/406892/407017/6659/4609/5293/407034/1387/406971/407041/406886/5604	17
hsa05169	Epstein-Barr virus infection	11/460	202/8170	0.590388	0.884209	0.884209	841/4734/6850/3449/1019/7124/4609/11317/3127/5293/3109	11
hsa01524	Platinum drug resistance	4/460	73/8170	0.594796	0.885116	0.885116	841/2956/27113/5293	4
hsa04020	Calcium signaling pathway	13/460	240/8170	0.598976	0.885116	0.885116	5582/808/6263/109/1956/2253/135/89869/5156/3270/5568/3791/55283	13
hsa00360	Phenylalanine metabolism	1/460	16/8170	0.604692	0.885116	0.885116	4129	1
hsa05226	Gastric cancer	8/460	149/8170	0.606927	0.885116	0.885116	3728/1956/2253/7479/4609/5293/7015/5604	8
hsa04668	TNF signaling pathway	6/460	112/8170	0.609245	0.885116	0.885116	5743/841/1385/7124/5293/5604	6
hsa00512	Mucin type O-glycan biosynthesis	2/460	36/8170	0.609767	0.885116	0.885116	728819/11227	2
hsa05225	Hepatocellular carcinoma	9/460	168/8170	0.610235	0.885116	0.885116	5582/9817/1956/7479/1019/4609/5293/7015/5604	9
hsa04728	Dopaminergic synapse	7/460	132/8170	0.619864	0.892981	0.892981	5582/808/1385/2792/5568/6571/4129	7
hsa04151	PI3K-Akt signaling pathway	19/460	354/8170	0.621204	0.892981	0.892981	1278/7060/1285/1284/6850/1385/1956/2253/284/3449/5156/8516/2792/1019/4609/5293/3791/92579/5604	19
hsa05220	Chronic myeloid leukemia	4/460	76/8170	0.626854	0.895848	0.895848	1019/4609/5293/5604	4
hsa05134	Legionellosis	3/460	57/8170	0.630192	0.895848	0.895848	841/3306/7124	3
hsa04141	Protein processing in endoplasmic reticulum	9/460	171/8170	0.631545	0.895848	0.895848	7327/11231/3306/27248/55757/9601/23471/10802/6745	9
hsa05150	Staphylococcus aureus infection	5/460	96/8170	0.635344	0.897285	0.897285	342574/3868/3127/3109/25984	5
hsa00980	Metabolism of xenobiotics by cytochrome P450	4/460	78/8170	0.647308	0.907253	0.907253	1571/128/7367/131	4
hsa00061	Fatty acid biosynthesis	1/460	18/8170	0.648038	0.907253	0.907253	54995	1
hsa04925	Aldosterone synthesis and secretion	5/460	98/8170	0.653479	0.90744	0.90744	5582/808/1385/109/5568	5
hsa04730	Long-term depression	3/460	60/8170	0.664784	0.90744	0.90744	2977/5582/5604	3
hsa05416	Viral myocarditis	3/460	60/8170	0.664784	0.90744	0.90744	841/3127/3109	3
hsa04390	Hippo signaling pathway	8/460	157/8170	0.66563	0.90744	0.90744	6788/55233/10207/27113/7479/174/4609/5054	8
hsa00983	Drug metabolism - other enzymes	4/460	80/8170	0.667009	0.90744	0.90744	1571/7367/4831/4830	4
hsa00260	Glycine	2/460	40/8170	0.667251	0.90744	0.90744	4129/2653	2
hsa01210	2-Oxocarboxylic acid metabolism	1/460	19/8170	0.667898	0.90744	0.90744	3418	1
hsa05162	Measles	7/460	139/8170	0.673683	0.908142	0.908142	841/3306/27113/3449/1019/5293/64135	7
hsa04152	AMPK signaling pathway	6/460	121/8170	0.683621	0.908142	0.908142	1385/1080/55437/5293/92579/81617	6
hsa04014	Ras signaling pathway	12/460	236/8170	0.685057	0.908142	0.908142	5582/808/1956/2253/284/8398/5156/2792/5568/5293/3791/5604	12
hsa00561	Glycerolipid metabolism	3/460	62/8170	0.686506	0.908142	0.908142	160851/196051/8527	3
hsa00670	One carbon pool by folate	1/460	20/8170	0.686641	0.908142	0.908142	7298	1
hsa04914	Progesterone-mediated oocyte maturation	5/460	102/8170	0.687989	0.908142	0.908142	442590/109/5568/5293/5604	5
hsa04140	Autophagy - animal	7/460	141/8170	0.688157	0.908142	0.908142	64419/440738/11337/5568/5293/55255/5604	7
hsa04064	NF-kappa B signaling pathway	5/460	104/8170	0.704346	0.925631	0.925631	5743/6850/84433/7124/10892	5
hsa04929	GnRH secretion	3/460	64/8170	0.707159	0.925631	0.925631	5582/5293/5604	3
hsa00340	Histidine metabolism	1/460	22/8170	0.721017	0.934012	0.934012	4129	1
hsa04610	Complement and coagulation cascades	4/460	86/8170	0.721507	0.934012	0.934012	5627/2/81494/5054	4
hsa05224	Breast cancer	7/460	147/8170	0.729064	0.934012	0.934012	1956/2253/7479/1019/4609/5293/5604	7
hsa02010	ABC transporters	2/460	45/8170	0.729273	0.934012	0.934012	10058/1080	2
hsa03022	Basal transcription factors	2/460	45/8170	0.729273	0.934012	0.934012	9519/51616	2
hsa03013	Nucleocytoplasmic transport	5/460	108/8170	0.735245	0.934012	0.934012	4928/23279/4927/3841/79902	5
hsa00900	Terpenoid backbone biosynthesis	1/460	23/8170	0.736768	0.934012	0.934012	10269	1
hsa03060	Protein export	1/460	23/8170	0.736768	0.934012	0.934012	11231	1
hsa04211	Longevity regulating pathway	4/460	89/8170	0.746164	0.934056	0.934056	1385/109/5568/5293	4
hsa03420	Nucleotide excision repair	2/460	47/8170	0.751199	0.934056	0.934056	29935/5111	2
hsa04977	Vitamin digestion and absorption	1/460	24/8170	0.75163	0.934056	0.934056	338	1
hsa05132	Salmonella infection	12/460	249/8170	0.752886	0.934056	0.934056	57381/51164/841/63916/140735/79861/7124/4609/5293/5604/10540/10383	12
hsa05204	Chemical carcinogenesis - DNA adducts	3/460	69/8170	0.754207	0.934056	0.934056	1571/5743/7367	3
hsa05211	Renal cell carcinoma	3/460	69/8170	0.754207	0.934056	0.934056	5293/1387/5604	3
hsa00280	Valine	2/460	48/8170	0.761578	0.935061	0.935061	27034/65985	2
hsa04917	Prolactin signaling pathway	3/460	70/8170	0.762851	0.935061	0.935061	6714/5293/5604	3
hsa05145	Toxoplasmosis	5/460	112/8170	0.76373	0.935061	0.935061	841/3306/7124/3127/3109	5
hsa04658	Th1 and Th2 cell differentiation	4/460	92/8170	0.769124	0.938098	0.938098	6778/11317/3127/3109	4
hsa05417	Lipid and atherosclerosis	10/460	215/8170	0.777833	0.942141	0.942141	841/808/4688/3306/3449/6714/7409/7124/5293/338	10
hsa04010	MAPK signaling pathway	14/460	294/8170	0.780378	0.942141	0.942141	9064/5582/6788/3306/1956/2253/284/5156/7124/5607/5568/4609/3791/5604	14
hsa00330	Arginine and proline metabolism	2/460	50/8170	0.781216	0.942141	0.942141	51056/4129	2
hsa04210	Apoptosis	6/460	136/8170	0.785563	0.943793	0.943793	841/27113/79861/7124/5293/5604	6
hsa05135	Yersinia infection	6/460	137/8170	0.791369	0.943793	0.943793	63916/6714/7409/7124/5293/5604	6
hsa04966	Collecting duct acid secretion	1/460	27/8170	0.791379	0.943793	0.943793	245973	1
hsa05414	Dilated cardiomyopathy	4/460	96/8170	0.79717	0.946326	0.946326	109/8516/7124/5568	4
hsa04217	Necroptosis	7/460	159/8170	0.799381	0.946326	0.946326	8338/841/6778/3449/7124/27243/57132	7
hsa01230	Biosynthesis of amino acids	3/460	75/8170	0.802429	0.946454	0.946454	3418/7167/84076	3
hsa04071	Sphingolipid signaling pathway	5/460	119/8170	0.807913	0.948019	0.948019	8560/5582/7124/5293/5604	5
hsa05133	Pertussis	3/460	76/8170	0.809644	0.948019	0.948019	808/1073/7124	3
hsa05100	Bacterial invasion of epithelial cells	3/460	77/8170	0.816636	0.949635	0.949635	63916/6714/5293	3
hsa04550	Signaling pathways regulating pluripotency of stem cells	6/460	143/8170	0.823707	0.949635	0.949635	7479/84333/4609/5293/6926/5604	6
hsa00020	Citrate cycle (TCA cycle)	1/460	30/8170	0.824779	0.949635	0.949635	3418	1
hsa00630	Glyoxylate and dicarboxylate metabolism	1/460	30/8170	0.824779	0.949635	0.949635	2653	1
hsa05131	Shigellosis	11/460	247/8170	0.829769	0.949635	0.949635	440738/8968/63916/8351/1956/25851/89869/6714/7124/5293/10892	11
hsa04340	Hedgehog signaling pathway	2/460	56/8170	0.831849	0.949635	0.949635	132884/5568	2
hsa05142	Chagas disease	4/460	102/8170	0.834027	0.949635	0.949635	841/7124/5293/5054	4
hsa00410	beta-Alanine metabolism	1/460	31/8170	0.834681	0.949635	0.949635	8310	1
hsa04022	cGMP-PKG signaling pathway	7/460	167/8170	0.83797	0.949635	0.949635	2977/808/8654/1385/109/1258/5604	7
hsa00640	Propanoate metabolism	1/460	32/8170	0.844024	0.949635	0.949635	8310	1
hsa04136	Autophagy - other	1/460	32/8170	0.844024	0.949635	0.949635	11337	1
hsa04310	Wnt signaling pathway	7/460	170/8170	0.85083	0.949635	0.949635	5582/7479/5568/4609/59352/340419/1387	7
hsa04130	SNARE interactions in vesicular transport	1/460	33/8170	0.852841	0.949635	0.949635	9570	1
hsa04330	Notch signaling pathway	2/460	59/8170	0.852986	0.949635	0.949635	11317/1387	2
hsa05202	Transcriptional misregulation in cancer	8/460	193/8170	0.858574	0.949635	0.949635	3728/6495/2078/8968/4300/8351/4066/4609	8
hsa03020	RNA polymerase	1/460	34/8170	0.86116	0.949635	0.949635	9533	1
hsa04710	Circadian rhythm	1/460	34/8170	0.86116	0.949635	0.949635	1385	1
hsa00140	Steroid hormone biosynthesis	2/460	62/8170	0.871676	0.957709	0.957709	1571/7367	2
hsa00310	Lysine degradation	2/460	63/8170	0.877404	0.957709	0.957709	80854/55526	2
hsa04623	Cytosolic DNA-sensing pathway	2/460	63/8170	0.877404	0.957709	0.957709	3449/9533	2
hsa05235	PD-L1 expression and PD-1 checkpoint pathway in cancer	3/460	89/8170	0.884796	0.96034	0.96034	1956/5293/5604	3
hsa05340	Primary immunodeficiency	1/460	38/8170	0.89	0.96034	0.96034	7374	1
hsa04670	Leukocyte transendothelial migration	4/460	114/8170	0.891108	0.96034	0.96034	5582/4688/7409/5293	4
hsa04910	Insulin signaling pathway	5/460	137/8170	0.891744	0.96034	0.96034	808/5568/5293/92579/5604	5
hsa00513	Various types of N-glycan biosynthesis	1/460	39/8170	0.896223	0.961946	0.961946	3074	1
hsa04621	NOD-like receptor signaling pathway	7/460	184/8170	0.900346	0.96316	0.96316	79184/841/440738/6041/11337/3449/7124	7
hsa04120	Ubiquitin mediated proteolysis	5/460	142/8170	0.90855	0.9635	0.9635	11065/4734/7327/11059/9817	5
hsa04722	Neurotrophin signaling pathway	4/460	119/8170	0.909305	0.9635	0.9635	808/5607/5293/5604	4
hsa05017	Spinocerebellar ataxia	5/460	143/8170	0.911624	0.9635	0.9635	5582/9519/11317/5293/5693	5
hsa05171	Coronavirus disease - COVID-19	9/460	232/8170	0.912632	0.9635	0.9635	8829/5582/6850/6165/1956/3449/7124/5293/64135	9
hsa04975	Fat digestion and absorption	1/460	43/8170	0.917792	0.965781	0.965781	338	1
hsa04640	Hematopoietic cell lineage	3/460	99/8170	0.923294	0.968406	0.968406	7124/3127/3109	3
hsa04261	Adrenergic signaling in cardiomyocytes	5/460	150/8170	0.930715	0.969216	0.969216	808/1385/109/6324/5568	5
hsa03050	Proteasome	1/460	46/8170	0.930977	0.969216	0.969216	5693	1
hsa05130	Pathogenic Escherichia coli infection	7/460	197/8170	0.933096	0.969216	0.969216	841/4642/79861/6714/10802/7124/10383	7
hsa05412	Arrhythmogenic right ventricular cardiomyopathy	2/460	77/8170	0.936319	0.969436	0.969436	3728/8516	2
hsa00510	N-Glycan biosynthesis	1/460	50/8170	0.945334	0.972672	0.972672	6480	1
hsa04659	Th17 cell differentiation	3/460	108/8170	0.947481	0.972672	0.972672	6778/3127/3109	3
hsa04360	Axon guidance	6/460	182/8170	0.948506	0.972672	0.972672	8829/1073/3897/85464/6714/5293	6
hsa05410	Hypertrophic cardiomyopathy	2/460	90/8170	0.966078	0.987546	0.987546	8516/7124	2
hsa05217	Basal cell carcinoma	1/460	63/8170	0.974402	0.990826	0.990826	7479	1
hsa03015	mRNA surveillance pathway	2/460	97/8170	0.976001	0.990826	0.990826	80336/23049	2
hsa00970	Aminoacyl-tRNA biosynthesis	1/460	66/8170	0.978517	0.990826	0.990826	79587	1
hsa05168	Herpes simplex virus 1 infection	18/460	495/8170	0.9859	0.995172	0.995172	841/8892/6041/51385/6850/3449/100289678/7743/6714/7124/5819/3127/197320/284349/5293/64135/3109/84503	18
hsa03010	Ribosome	3/460	158/8170	0.994557	0.997918	0.997918	124995/6165/65005	3
hsa04060	Cytokine-cytokine receptor interaction	8/460	295/8170	0.994819	0.997918	0.997918	3467/53833/6370/3449/29949/7124/6354/3579	8
hsa03008	Ribosome biogenesis in eukaryotes	1/460	109/8170	0.998271	0.998271	0.998271	4809	1
