# Supplementary material for: Transcriptomic Analysis of Human Skeletal Muscle in Response to Aerobic Exercise and Protein Intake
Source: Nutrients. 2023 Aug 7;15(15):3485. doi: 10.3390/nu15153485 (PMC10421363; doi:10.3390/nu15153485)
Supplement: Supplementary file 1 [file nutrients-15-03485-s001.zip › Supplementary+Tables-0804/Supplementary Table S5.xlsx]

## Sheet: GSE43856
Gene set enrichment analysis (GO terms) for dataset GSE43856 (acute aerobic exercise in the younger male)
ONTOLOGY	ID	Description	setSize	enrichmentScore	NES	pvalue	p.adjust	qvalues	rank	leading_edge	core_enrichment
CC	GO:0031674	I band	136	0.641027	2.46042	0.000129971	0.00505101	0.00399409	1955	tags=40%, list=10%, signal=36%	FLNB/ACTC1/CSRP1/NEB/ALDOA/CAPN3/NRAP/SYNE2/GLRX3/STUB1/MYPN/CASQ1/FKBP1A/BIN1/TRIM63/ANKRD1/CAVIN4/KLHL40/DES/TCAP/FHOD3/TRIM54/ACTN2/CACNA1S/HSPB1/CRYAB/DNAJB6/PDLIM5/FHL3/PLEC/PARVA/PARVB/CAB39/HRC/STK11/MTM1/JUP/RTN2/JPH1/XIRP2/PALLD/CASQ2/ACTN1/MYOZ2/PDLIM3/BAG3/ACTN4/PDLIM4/LDB3/PAK1/CSRP2/SMTNL2/FLNA/PDLIM1
BP	GO:0006986	response to unfolded protein	135	0.632438	2.42578	0.000130174	0.00505101	0.00399409	2137	tags=39%, list=11%, signal=35%	ATF3/HSPA1B/THBS1/HSPH1/HSPB7/DNAJB5/TMBIM6/HSP90AB1/TMED2/SERPINH1/HSPA5/DNAJB4/STUB1/HSPA1A/HERPUD1/PTPN1/XBP1/MFN2/DNAJB1/NFE2L2/BFAR/MANF/PIK3R1/BAX/HSPB1/STT3B/DNAJC4/HSPA1L/EP300/SERP1/DNAJA1/STC2/CREB3L2/EIF2AK3/HSPA9/CREBRF/YOD1/AMFR/QRICH1/TBL2/BAG3/TMEM33/DERL1/BAK1/HSPA4L/DERL2/CHAC1/FICD/DDIT3/VCP/HSF1/HSP90AA1/EDEM1
CC	GO:0030016	myofibril	224	0.585288	2.37249	0.000120135	0.00505101	0.00399409	1955	tags=32%, list=10%, signal=29%	ABRA/FLNB/SDC4/MYH2/TNNT1/ACTC1/CSRP1/NEB/ALDOA/TNNC2/CAPN3/NRAP/SYNE2/GLRX3/STUB1/MYPN/CASQ1/FKBP1A/BIN1/PDE4DIP/TNNT3/TRIM63/ANKRD1/CAVIN4/KLHL40/DES/TCAP/FHOD3/TRIM54/ACTN2/CACNA1S/HSPB1/CRYAB/DNAJB6/PDLIM5/FHL3/CALD1/PLEC/PARVA/TPM1/PARVB/ENO1/CAB39/HRC/TWF2/ARF1/STK11/MTM1/LMOD2/JUP/RTN2/JPH1/XIRP2/PALLD/CASQ2/ACTN1/MYOZ2/CORO1C/PDLIM3/BAG3/TRIM32/ACTN4/PDLIM4/LDB3/PAK1/TNNI1/CSRP2/MYL1/SMTN…
CC	GO:0030017	sarcomere	205	0.58953	2.36889	0.0001213	0.00505101	0.00399409	1955	tags=33%, list=10%, signal=30%	ABRA/FLNB/MYH2/TNNT1/ACTC1/CSRP1/NEB/ALDOA/TNNC2/CAPN3/NRAP/SYNE2/GLRX3/STUB1/MYPN/CASQ1/FKBP1A/BIN1/TNNT3/TRIM63/ANKRD1/CAVIN4/KLHL40/DES/TCAP/FHOD3/TRIM54/ACTN2/CACNA1S/HSPB1/CRYAB/DNAJB6/PDLIM5/FHL3/PLEC/PARVA/TPM1/PARVB/ENO1/CAB39/HRC/ARF1/STK11/MTM1/LMOD2/JUP/RTN2/JPH1/XIRP2/PALLD/CASQ2/ACTN1/MYOZ2/CORO1C/PDLIM3/BAG3/TRIM32/ACTN4/PDLIM4/LDB3/PAK1/TNNI1/CSRP2/MYL1/SMTNL2/MYH8/FLNA/PDLIM1
CC	GO:0043292	contractile fiber	234	0.581462	2.36749	0.000119261	0.00505101	0.00399409	1955	tags=32%, list=10%, signal=29%	ABRA/FLNB/SDC4/MYH2/TNNT1/ACTC1/CSRP1/NEB/ALDOA/TNNC2/CAPN3/NRAP/SYNE2/GLRX3/STUB1/MYPN/CASQ1/FKBP1A/BIN1/PDE4DIP/TNNT3/TRIM63/ANKRD1/CAVIN4/MYLPF/KLHL40/DES/TCAP/FHOD3/TRIM54/ACTN2/CACNA1S/HSPB1/CRYAB/DNAJB6/PDLIM5/FHL3/CALD1/PLEC/PARVA/TPM1/ACTA2/PARVB/ENO1/CAB39/HRC/TWF2/ARF1/STK11/MTM1/LMOD2/JUP/RTN2/JPH1/XIRP2/PALLD/CASQ2/ACTN1/MYOZ2/CORO1C/PDLIM3/BAG3/TRIM32/ACTN4/PDLIM4/LDB3/PAK1/TNNI1/CSR…
CC	GO:0030018	Z disc	125	0.61919	2.35318	0.000131961	0.00505101	0.00399409	2809	tags=43%, list=14%, signal=37%	FLNB/CSRP1/NEB/CAPN3/NRAP/SYNE2/GLRX3/STUB1/MYPN/CASQ1/FKBP1A/BIN1/TRIM63/CAVIN4/DES/TCAP/FHOD3/TRIM54/ACTN2/HSPB1/CRYAB/DNAJB6/PDLIM5/FHL3/PLEC/PARVA/PARVB/CAB39/HRC/STK11/JUP/RTN2/JPH1/XIRP2/PALLD/CASQ2/ACTN1/MYOZ2/PDLIM3/BAG3/ACTN4/PDLIM4/LDB3/PAK1/CSRP2/FLNA/PDLIM1/CFL2/ACTN3/PPP2R5A/JPH2/FHL5/PPP1R12A/CTNNB1
BP	GO:0035966	response to topologically incorrect protein	156	0.5908	2.30702	0.000127	0.00505101	0.00399409	2211	tags=35%, list=11%, signal=32%	ATF3/HSPA1B/THBS1/HSPH1/HSPB7/DNAJB5/TMBIM6/HSP90AB1/TMED2/SERPINH1/HSPA5/DNAJB4/STUB1/HSPA1A/HERPUD1/PTPN1/XBP1/MFN2/DNAJB1/NFE2L2/BFAR/MANF/PIK3R1/BAX/HSPB1/STT3B/DNAJC4/HSPA1L/EP300/SERP1/SDF2L1/DNAJA1/STC2/CREB3L2/EIF2AK3/HSPA9/CREBRF/YOD1/AMFR/QRICH1/TBL2/BAG3/TMEM33/DERL1/BAK1/HSPA4L/DERL2/CHAC1/FICD/DDIT3/VCP/HSF1/HSP90AA1/EDEM1/RNF5
BP	GO:0006457	protein folding	198	0.559578	2.24225	0.000121536	0.00505101	0.00399409	2482	tags=35%, list=12%, signal=31%	HSPA1B/DNAJA4/HSPH1/DNAJB5/CCT8/HSP90AB1/HSPA5/PPIA/HSP90AB3P/DNAJB4/CD74/HSPA1A/FKBP1A/PTGES3/AHSA1/MOGS/DNAJB1/NFYC/DNAJC7/CCT7/HSPB1/PPIL1/CRYAB/FKBP2/DNAJB6/TBCC/CCT2/DNAJC4/CALR/CRTAP/HSPA1L/SDF2L1/DNAJA1/CHORDC1/GRN/BAG5/CCT6A/SACS/HSPA9/HSP90B1/DNAJC24/PDIA2/PDIA4/TBCD/BAG3/HSPBP1/HSPA4L/CHCHD4/PPIE/PDIA6/TOR2A/TRAP1/PFDN1/CCDC47/DNAJC25/RUVBL2/HSP90AA1/TBCE/TCP1/PDRG1/TOR1B/DNAJB13/DNAJB1…
MF	GO:0051082	unfolded protein binding	113	0.596957	2.242	0.0001343	0.00505101	0.00399409	2462	tags=35%, list=12%, signal=30%	HSPA1B/DNAJA4/DNAJB5/CCT8/HSP90AB1/SERPINH1/HSPA5/PPIA/HSP90AB3P/DNAJB4/TUBB4B/HSPA1A/PTGES3/DNAJB1/CCT7/CRYAB/DNAJB6/CCT2/DNAJC4/CALR/HSPA1L/TAPBP/DNAJA1/CCT6A/HSPA9/HSP90B1/NDUFAF1/TRAP1/SRSF10/PFDN1/RUVBL2/NPM1/HSP90AA1/TCP1/PDRG1/DNAJB13/DNAJB11/CDC37/HSPB6
CC	GO:0005925	focal adhesion	417	0.524291	2.23524	0.000109397	0.00505101	0.00399409	2950	tags=34%, list=15%, signal=30%	XIRP1/RPLP0/HSPA1B/FLNB/SDC4/YWHAZ/ACTC1/RPL13A/BCAR3/CSRP1/RPS3/VIM/BSG/GSN/MSN/CYBA/RPS18/RPL8/RND3/HSPA5/SYNE2/SDCBP/RPL30/PPIA/GNA13/HSPA1A/CD9/MAPRE1/CNN1/MYH9/NRP1/YWHAE/ACTB/FLII/CDC42/HNRNPK/MME/ADGRE5/CAT/CHP1/PABPC1/ANXA5/RPS5/RRAS/TEK/ACTN2/HSPB1/ENG/ITGAV/FHL3/RPL9/CAP1/PLEC/RPL19/PRKAR2A/RPS14/MPRIP/PARVA/FHL1/CALR/TRIOBP/CLASP2/CD46/PARVB/AKAP12/PLAU/LCP1/ARF1/ARPC5L/CAV1/JAK1/PRUNE…
CC	GO:0030055	cell-substrate junction	426	0.521258	2.22518	0.00010898	0.00505101	0.00399409	2950	tags=33%, list=15%, signal=29%	XIRP1/RPLP0/HSPA1B/FLNB/SDC4/YWHAZ/ACTC1/RPL13A/BCAR3/CSRP1/RPS3/VIM/BSG/GSN/MSN/CYBA/RPS18/RPL8/RND3/NRAP/HSPA5/SYNE2/SDCBP/RPL30/PPIA/GNA13/HSPA1A/CD9/MAPRE1/CNN1/MYH9/NRP1/YWHAE/ACTB/FLII/CDC42/HNRNPK/MME/ADGRE5/CAT/CHP1/PABPC1/ANXA5/RPS5/RRAS/TEK/ACTN2/HSPB1/ENG/ITGAV/FHL3/RPL9/CAP1/PLEC/RPL19/PRKAR2A/RPS14/MPRIP/PARVA/FHL1/CALR/TRIOBP/CLASP2/CD46/PARVB/AKAP12/PLAU/LCP1/ARF1/ARPC5L/CAV1/JAK1/…
BP	GO:0034620	cellular response to unfolded protein	96	0.604289	2.22399	0.000137495	0.00505101	0.00399409	2037	tags=35%, list=10%, signal=32%	ATF3/HSPA1B/TMBIM6/TMED2/HSPA5/STUB1/HSPA1A/HERPUD1/PTPN1/XBP1/NFE2L2/BFAR/PIK3R1/BAX/HSPA1L/EP300/SERP1/STC2/CREB3L2/EIF2AK3/HSPA9/YOD1/AMFR/QRICH1/TBL2/BAG3/TMEM33/DERL1/BAK1/DERL2/FICD/DDIT3/VCP/HSF1
BP	GO:0009408	response to heat	107	0.593877	2.21376	0.00013552	0.00505101	0.00399409	2204	tags=35%, list=11%, signal=31%	HSPA1B/THBS1/DNAJA4/HMOX1/IER5/HSP90AB1/HSP90AB3P/DNAJB4/STUB1/HSPA1A/CASQ1/YWHAE/TCIM/DNAJB1/DNAJC7/HSPB1/DNAJB6/NOS3/EP300/POLR2D/DNAJA1/CHORDC1/HIKESHI/IGFBP7/SIRT1/BAG3/PDCD6/EIF2B1/CREBBP/RBBP7/VCP/HSF1/HSP90AA1/MAPT/MAPKAPK2/EIF2B2/ATM
BP	GO:0002181	cytoplasmic translation	141	0.563837	2.17465	0.000128999	0.00505101	0.00399409	2248	tags=33%, list=11%, signal=29%	RPLP0/EIF4B/RPL13A/RPSA/RPL17/RPS3/RPS18/RPL8/RPL10/CPEB4/RBM24/RPL30/YBX1/DRG1/RBM4/EIF4H/PABPC1/RPS5/RPL27A/EIF5/RPL21/RPL9/RPL19/RPS14/EIF3I/RPS15A/DPH5/RPL35A/NEMF/RPS6/EIF4G1/DHX29/RPS25/DNAJC24/ZC3H15/EIF2S2/RPL22/METTL3/RPL36/RPLP1/RPS11/DPH1/RPL37A/RPS21/CSDE1/RPS12
BP	GO:0046034	ATP metabolic process	247	0.528379	2.16197	0.000118231	0.00505101	0.00399409	2667	tags=30%, list=13%, signal=27%	COX6A2/PPARGC1A/HSPA1B/ATP1A2/PRKAG2/MYC/H19/ATP5MC2/HK2/ALDOA/NDUFA12/GAPDH/ATP5F1D/UQCRH/SDHC/HSPA1A/CYCS/PGAM2/SLC25A33/NDUFB7/STAT3/NDUFA3/COX7A1/ATP6V1B2/LDHA/COX5B/ATP1B1/NDUFB4/ATP5PO/APP/BPGM/EP300/PINK1/UQCRC2/BAD/EIF6/ENO1/PARK7/PPARA/NDUFV1/PGK1/NCOR1/COQ9/RHOA/PGM1/UQCRC1/UQCRB/ZBTB20/FIS1/NDUFAF1/ENPP1/NDUFB9/PARG/COX8C/PFKP/CHCHD10/ISCU/MYH8/AK1/PRKAG1/VCP/DNM1L/TIGAR/NDUFA10/ACTN3/…
BP	GO:1900542	regulation of purine nucleotide metabolic process	78	0.597083	2.1325	0.000141343	0.00505101	0.00399409	2616	tags=28%, list=13%, signal=25%	PDK4/PPARGC1A/PRKAG2/MYC/H19/STAT3/APP/NOS3/EP300/PINK1/EIF6/ENO1/PPARA/NCOR1/ZBTB20/RCVRN/PRKAG1/VCP/TIGAR/ACTN3/GPD1/HIF1A
CC	GO:0042470	melanosome	109	0.569633	2.12638	0.000135538	0.00505101	0.00399409	1819	tags=30%, list=9%, signal=28%	YWHAZ/BSG/HSP90AB1/AHCY/HSPA5/SDCBP/GNA13/ANXA2/ATP1A1/TMED10/YWHAE/ATP6V1B2/RAB5A/RAN/RAB5B/NAP1L1/RAB29/ATP1B3/RAB32/TPP1/LAMP1/SLC3A2/CD63/HSP90B1/RAC1/SEC22B/PDIA4/FLOT1/TMEM33/DTNBP1/ATP6V1G2/PDIA6/CTSD
CC	GO:0048770	pigment granule	109	0.569633	2.12638	0.000135538	0.00505101	0.00399409	1819	tags=30%, list=9%, signal=28%	YWHAZ/BSG/HSP90AB1/AHCY/HSPA5/SDCBP/GNA13/ANXA2/ATP1A1/TMED10/YWHAE/ATP6V1B2/RAB5A/RAN/RAB5B/NAP1L1/RAB29/ATP1B3/RAB32/TPP1/LAMP1/SLC3A2/CD63/HSP90B1/RAC1/SEC22B/PDIA4/FLOT1/TMEM33/DTNBP1/ATP6V1G2/PDIA6/CTSD
BP	GO:1903312	negative regulation of mRNA metabolic process	83	0.587837	2.11712	0.000140548	0.00505101	0.00399409	3002	tags=39%, list=15%, signal=33%	ZFP36/HNRNPAB/RBM24/DYRK1A/HNRNPA0/LARP1/YBX1/TAF15/HNRNPK/SAP18/PABPC1/SECISBP2/RBMX/CIRBP/ZC3H14/CDK9/TRAF2/LARP4B/SRSF10/SLC11A1/APOBEC1/MAPKAPK2/CSDE1/EIF4ENIF1/SRSF4/RNF40/U2AF2/PKP1/TOB1/SRSF7/METTL16/CCNT1
BP	GO:0006140	regulation of nucleotide metabolic process	80	0.587744	2.10464	0.000141463	0.00505101	0.00399409	2616	tags=28%, list=13%, signal=24%	PDK4/PPARGC1A/PRKAG2/MYC/H19/STAT3/APP/NOS3/EP300/PINK1/EIF6/ENO1/PPARA/NCOR1/ZBTB20/RCVRN/PRKAG1/VCP/TIGAR/ACTN3/GPD1/HIF1A
CC	GO:0010494	cytoplasmic stress granule	78	0.589101	2.10399	0.000141343	0.00505101	0.00399409	2169	tags=36%, list=11%, signal=32%	ZFP36/MCRIP2/PABPC4/LARP1/YBX1/NXF1/HNRNPK/RBM4/PRRC2C/MCRIP1/ZNFX1/PABPC1/G3BP2/CASC3/YTHDF3/EIF4E/PQBP1/RC3H2/EIF4G1/CIRBP/DDX3X/TRIM25/C9orf72/PUM2/LARP4B/TIA1/VCP/CSDE1
BP	GO:0006090	pyruvate metabolic process	105	0.562308	2.09314	0.000135483	0.00505101	0.00399409	3005	tags=30%, list=15%, signal=26%	PDK4/NR4A3/PRKAG2/MYC/HK2/ALDOA/GAPDH/PGAM2/STAT3/LDHA/APP/BPGM/EP300/VDAC1/ME2/EIF6/ENO1/PPARA/PGK1/NCOR1/PGM1/ZBTB20/PFKP/PRKAG1/TIGAR/ACTN3/DLD/GPD1/HIF1A/PRKAG3/OGDH/PKM
CC	GO:1904813	ficolin-1-rich granule lumen	122	0.54994	2.08441	0.00013245	0.00505101	0.00399409	2310	tags=36%, list=11%, signal=32%	HSPA1B/FTH1/CCT8/ALDOA/GSN/HSP90AB1/CSTB/PPIA/HSPA1A/CST3/EEF1A1/CAT/CRISPLD2/CTSZ/PSMD7/ACTR10/CAB39/PGM1/DDX3X/JUP/KCMF1/MIF/PNP/PSMD2/PSMD3/HUWE1/PLEKHO2/IMPDH2/OSTF1/PPIE/TNFAIP6/PYGL/CTSD/PSMD13/ACTR2/VCP/CSNK2B/HSP90AA1/MMP9/FGL2/ACTR1B/TIMP2/ALAD/XRCC6
BP	GO:1903578	regulation of ATP metabolic process	81	0.579662	2.08176	0.000140905	0.00505101	0.00399409	2667	tags=33%, list=13%, signal=29%	PPARGC1A/PRKAG2/MYC/H19/SLC25A33/STAT3/COX7A1/APP/EP300/PINK1/EIF6/ENO1/PPARA/NCOR1/RHOA/ZBTB20/FIS1/PRKAG1/VCP/DNM1L/TIGAR/ACTN3/GPD1/ABCD1/SLC25A23/HIF1A/PDE12
BP	GO:0007519	skeletal muscle tissue development	151	0.533887	2.07878	0.000127307	0.00505101	0.00399409	2951	tags=34%, list=15%, signal=30%	ATF3/FOS/BTG2/MAFF/VGLL2/MYF6/FLNB/RCAN1/EGR1/STAC3/RBM24/CASQ1/ANKRD1/MYLPF/MYOG/SRPK3/KLHL40/VAMP5/HLX/PLEC/SMYD1/EP300/ARNTL/CHRNA1/BCL2/MTM1/CAV1/RHOA/SCX/MYOZ2/CHRND/FLOT1/EMD/GPC1/AKIRIN1/GPX1/COPS2/MYORG/HOXD10/EGR2/SIX1/CFL2/ACTN3/XK/HEYL/DDX5/GTF3C5/CTNNB1/MSC/RB1/EPHB1/FOXL2
MF	GO:0051087	chaperone binding	103	0.556637	2.07013	0.000135465	0.00505101	0.00399409	2983	tags=40%, list=15%, signal=34%	ATP1A2/DNAJA4/DNAJB5/HSPA5/DNAJB4/STUB1/BIN1/ATP1A1/PTGES3/AHSA1/HLA-B/GET4/DNAJB1/FNIP1/BAX/TIMM44/DNAJB6/TBCC/CALR/SDF2L1/DNAJA1/GRN/BAG5/SACS/AMFR/TBCD/BAG3/BAK1/FICD/FNIP2/TBCE/MAPT/DNAJC9/DNAJB13/CDC37/HSPB6/USP13/GRPEL1/DNAJC3/OGDH/HSPD1
BP	GO:0006096	glycolytic process	80	0.577079	2.06644	0.000141463	0.00505101	0.00399409	3005	tags=34%, list=15%, signal=29%	PRKAG2/MYC/HK2/ALDOA/GAPDH/PGAM2/STAT3/LDHA/APP/BPGM/EP300/EIF6/ENO1/PPARA/PGK1/NCOR1/PGM1/ZBTB20/PFKP/PRKAG1/TIGAR/ACTN3/GPD1/HIF1A/PRKAG3/OGDH/PKM
BP	GO:0006757	ATP generation from ADP	81	0.574134	2.0619	0.000140905	0.00505101	0.00399409	3005	tags=33%, list=15%, signal=29%	PRKAG2/MYC/HK2/ALDOA/GAPDH/PGAM2/STAT3/LDHA/APP/BPGM/EP300/EIF6/ENO1/PPARA/PGK1/NCOR1/PGM1/ZBTB20/PFKP/PRKAG1/TIGAR/ACTN3/GPD1/HIF1A/PRKAG3/OGDH/PKM
BP	GO:0010927	cellular component assembly involved in morphogenesis	111	0.55036	2.06119	0.000134716	0.00505101	0.00399409	1846	tags=29%, list=9%, signal=26%	TNNT1/PMP22/ACTC1/PAFAH1B1/CSRP1/NEB/CAPN3/NRAP/MYPN/CASQ1/CD9/TNNT3/WDR1/ANKRD1/AKAP13/FLII/TCAP/FHOD3/ACTN2/PLEC/CLASP2/TPM1/TMF1/EPB41L3/LMOD2/PRKAR1A/MYOZ2/GPC1/LDB3/MEF2A/DICER1/CSRP2
BP	GO:0009266	response to temperature stimulus	176	0.519093	2.05509	0.000124193	0.00505101	0.00399409	2204	tags=28%, list=11%, signal=25%	FOS/HSPA1B/THBS1/DNAJA4/HMOX1/IER5/LPL/HSP90AB1/FOXO1/HSP90AB3P/DNAJB4/STUB1/HSPA1A/CASQ1/YWHAE/TCIM/UCP3/DNAJB1/DNAJC7/HSPB1/GMPR/DNAJB6/NOS3/EP300/UCP2/POLR2D/DNAJA1/CHORDC1/CIRBP/HIKESHI/EIF2AK3/ACOT11/IGFBP7/SIRT1/BAG3/PDCD6/EIF2B1/ACADVL/CREBBP/ARRB2/ADM/RBBP7/VCP/HSF1/HSP90AA1/MAPT/MAPKAPK2/EIF2B2/ATM
BP	GO:0034976	response to endoplasmic reticulum stress	251	0.501391	2.05501	0.000117925	0.00505101	0.00399409	1993	tags=28%, list=10%, signal=26%	ATF3/ATP2A1/THBS1/TMBIM6/TMED2/HSPA5/NRBF2/STUB1/HSPA1A/HERPUD1/BCL2L1/PTPN1/XBP1/ECPAS/GET4/NFE2L2/BFAR/RNF103/SELENOK/MANF/PIK3R1/NPLOC4/BAX/STT3B/SEC16A/CALR/NR1H2/EP300/SERP1/ABL1/SDF2L1/OPA1/BCL2/PPP2CB/EIF4G1/PARK7/STC2/GRINA/UFM1/PSMC6/CREB3L2/SRPX/CAV1/EIF2AK3/DDX3X/UBXN6/HSP90B1/TRIM25/YOD1/UBE4B/PDIA2/AMFR/QRICH1/PDIA4/TBL2/FLOT1/SIRT1/UFC1/TMEM33/BRSK2/DERL1/BAK1/DERL2/CHAC1/TRAF2/FICD…
BP	GO:0046031	ADP metabolic process	89	0.564384	2.05239	0.000139082	0.00505101	0.00399409	3005	tags=34%, list=15%, signal=29%	PRKAG2/MYC/HK2/ALDOA/GAPDH/PGAM2/STAT3/LDHA/APP/BPGM/EP300/BAD/EIF6/ENO1/PPARA/PGK1/NCOR1/PGM1/ZBTB20/PFKP/AK1/PRKAG1/TIGAR/NUDT9/ACTN3/GPD1/HIF1A/PRKAG3/OGDH/PKM
BP	GO:0035967	cellular response to topologically incorrect protein	115	0.543336	2.04721	0.000133708	0.00505101	0.00399409	2037	tags=30%, list=10%, signal=28%	ATF3/HSPA1B/TMBIM6/TMED2/HSPA5/STUB1/HSPA1A/HERPUD1/PTPN1/XBP1/NFE2L2/BFAR/PIK3R1/BAX/HSPA1L/EP300/SERP1/SDF2L1/STC2/CREB3L2/EIF2AK3/HSPA9/YOD1/AMFR/QRICH1/TBL2/BAG3/TMEM33/DERL1/BAK1/DERL2/FICD/DDIT3/VCP/HSF1
CC	GO:0101002	ficolin-1-rich granule	182	0.513787	2.04339	0.000123259	0.00505101	0.00399409	2877	tags=36%, list=14%, signal=31%	HSPA1B/FTH1/CCT8/ALDOA/GSN/HSP90AB1/DIAPH1/CSTB/PPIA/HSPA1A/CD93/CST3/EEF1A1/CAT/CRISPLD2/CTSZ/PSMD7/FCER1G/UBR4/ACTR10/CAB39/LAMP1/RHOA/PGM1/DDX3X/JUP/RAC1/KCMF1/MIF/PNP/PSMD2/PSMD3/HUWE1/PLEKHO2/IMPDH2/OSTF1/PPIE/TNFAIP6/GAA/PYGL/CTSD/PSMD13/SLC11A1/ACTR2/VCP/CSNK2B/CD300A/HSP90AA1/ITGAX/MMP9/ADAM8/FGL2/ACTR1B/TIMP2/ALAD/XRCC6/ENPP4/FPR1/DYNLL1/DYNLT1/PKP1/ATP6AP2/CAPN1/IDH1/GYG1
BP	GO:0061013	regulation of mRNA catabolic process	160	0.518844	2.03103	0.000126711	0.00505101	0.00399409	3085	tags=36%, list=15%, signal=31%	BTG2/ZFP36/PABPC4/VIM/HNRNPAB/RBM24/SAMD4A/HNRNPA0/LARP1/YBX1/TAF15/PABPC1/CNOT2/CASC3/YTHDF3/ZC3H12A/RC3H2/SECISBP2/POLR2D/FTO/MAGOH/CIRBP/FASTKD5/TBRG4/HNRNPM/EXOSC5/ZC3H14/CNOT7/PATL1/FASTKD1/METTL3/PUM2/FASTKD2/PRKCD/TRAF2/LARP4B/SLC11A1/APOBEC1/NPM1/RIDA/MAPKAPK2/CSDE1/EIF4ENIF1/DHX36/ZFP36L2/CNOT6L/PDE12/CNOT3/APEX1/PKP1/TOB1/PRR5L/MEX3D/FASTKD3/METTL16/EIF4A3/YTHDF2/METTL14
BP	GO:0009135	purine nucleoside diphosphate metabolic process	102	0.545515	2.02683	0.000135667	0.00505101	0.00399409	3005	tags=32%, list=15%, signal=28%	PRKAG2/MYC/HK2/ALDOA/GAPDH/PGAM2/STAT3/LDHA/APP/BPGM/EP300/BAD/EIF6/ENO1/PPARA/PGK1/NCOR1/ENTPD4/PGM1/GUK1/ZBTB20/MPP1/PFKP/AK1/PRKAG1/TIGAR/NUDT9/ACTN3/GPD1/HIF1A/PRKAG3/OGDH/PKM
BP	GO:0009179	purine ribonucleoside diphosphate metabolic process	102	0.545515	2.02683	0.000135667	0.00505101	0.00399409	3005	tags=32%, list=15%, signal=28%	PRKAG2/MYC/HK2/ALDOA/GAPDH/PGAM2/STAT3/LDHA/APP/BPGM/EP300/BAD/EIF6/ENO1/PPARA/PGK1/NCOR1/ENTPD4/PGM1/GUK1/ZBTB20/MPP1/PFKP/AK1/PRKAG1/TIGAR/NUDT9/ACTN3/GPD1/HIF1A/PRKAG3/OGDH/PKM
MF	GO:0003735	structural constituent of ribosome	161	0.517101	2.02494	0.000126566	0.00505101	0.00399409	2122	tags=27%, list=10%, signal=25%	RNA28SN5/RPLP0/RNA18SN5/RPL13A/RPSA/RPL17/RPS3/MRPL20/RPL36AL/RPS18/RPL8/MRPL12/RPL10/RPL30/RPL3L/MRPS35/MRPL41/MRPL23/MRPL4/RPS5/RPL27A/MRPL24/MRPS5/RPL21/RPL9/RPL19/RPS14/RPS15A/RPL35A/RPS6/DAP3/MRPL54/MRPL3/RPS25/RPL22/RPL36/RPLP1/MRPL49/RPS11/RPL37A/MRPL9/MRPL51/MRPS34/RPS21
CC	GO:0034774	secretory granule lumen	313	0.481803	2.01382	0.000113986	0.00505101	0.00399409	3009	tags=31%, list=15%, signal=27%	THBS1/FTL/DNASE1L1/TIMP3/S100A9/CCT8/ALDOA/GSN/HSP90AB1/GLA/SDCBP/CSTB/PPIA/NEU1/TUBB4B/SERPINA3/ANXA2/LYZ/CREG1/EEF1A1/TGFB3/CAT/SRGN/CRISPLD2/SELENOP/ACTN2/APP/XRCC5/CTSZ/PSMD7/CAP1/CCT2/S100A8/ADA2/TOLLIP/DYNC1H1/CLEC3B/ACAA1/SERPING1/PSMD1/ACTR10/F13A1/CAB39/GRN/LGALS3BP/CTSA/DDX3X/TIMP1/JUP/VPS13A/MIF/PNP/ACTN1/CYFIP1/PSMD2/PSMD3/HUWE1/FAM3C/IMPDH2/ACTN4/SERPINE1/PRKCD/OSTF1/VTI1B/PPIE/FGR/P…
BP	GO:0060538	skeletal muscle organ development	162	0.513621	2.01304	0.000126598	0.00505101	0.00399409	2500	tags=30%, list=12%, signal=26%	ATF3/FOS/BTG2/MAFF/VGLL2/MYF6/FLNB/RCAN1/EGR1/STAC3/RBM24/CASQ1/ANKRD1/MYLPF/MYOG/SRPK3/KLHL40/DES/VAMP5/HLX/PLEC/SMYD1/EP300/ARNTL/CHRNA1/BCL2/MTM1/CAV1/RHOA/SCX/MYOZ2/CHRND/FLOT1/EMD/GPC1/AKIRIN1/GPX1/COPS2/MYORG/HOXD10/EGR2/SIX1/CFL2/ACTN3/XK/HEYL/DDX5/GTF3C5
BP	GO:1903311	regulation of mRNA metabolic process	279	0.485418	2.01044	0.000115741	0.00505101	0.00399409	3616	tags=39%, list=18%, signal=32%	BTG2/ZFP36/PABPC4/VIM/HNRNPAB/RBM24/IWS1/DYRK1A/HNRNPL/SAMD4A/HNRNPA0/LARP1/YBX1/TAF15/SRPK3/NCL/HNRNPK/RBM4/SAP18/PABPC1/PTCD2/CNOT2/CASC3/LARP7/YTHDF3/ZC3H12A/RC3H2/SECISBP2/NCBP2/POLR2D/RBMX/FTO/SNRPA/MAGOH/CIRBP/FASTKD5/TBRG4/HNRNPM/EXOSC5/ZC3H14/CNOT7/PATL1/LEO1/NUP98/FASTKD1/RBM5/METTL3/PUM2/CDK9/FASTKD2/PRKCD/JMJD6/TRAF2/LARP4B/TIA1/SRSF10/NUDT21/SLC11A1/APOBEC1/HNRNPA1/HSF1/NPM1/RIDA/RBM7…
CC	GO:0060205	cytoplasmic vesicle lumen	316	0.479448	2.00513	0.000113649	0.00505101	0.00399409	3009	tags=31%, list=15%, signal=27%	THBS1/FTL/DNASE1L1/TIMP3/S100A9/CCT8/ALDOA/GSN/HSP90AB1/GLA/SDCBP/CSTB/PPIA/NEU1/TUBB4B/SERPINA3/ANXA2/LYZ/CREG1/EEF1A1/TGFB3/CAT/SRGN/CRISPLD2/SELENOP/ACTN2/APP/XRCC5/CTSZ/PSMD7/CAP1/CCT2/S100A8/ADA2/TOLLIP/DYNC1H1/CLEC3B/ACAA1/SERPING1/PSMD1/ACTR10/F13A1/CAB39/GRN/LGALS3BP/CTSA/DDX3X/TIMP1/JUP/VPS13A/MIF/PNP/ACTN1/CYFIP1/PSMD2/PSMD3/HUWE1/FAM3C/IMPDH2/ACTN4/SERPINE1/PRKCD/OSTF1/VTI1B/PPIE/FGR/P…
BP	GO:0007517	muscle organ development	320	0.478457	2.00335	0.00011343	0.00505101	0.00399409	2951	tags=30%, list=15%, signal=26%	ATF3/FOS/BTG2/MAFF/VGLL2/MYF6/FLNB/ACTC1/ARID5B/RCAN1/EGR1/NEB/CAPN3/STAC3/SMTN/RBM24/HBEGF/BTBD1/CASQ1/FKBP1A/ANKRD1/CAVIN4/MYLPF/MYOG/XBP1/SRPK3/KLHL40/DES/TCAP/MAPK12/VAMP5/EID2/PTCD2/SIRT2/ENG/HLX/CRYAB/FHL3/PLEC/SMYD1/FHL1/TPM1/EP300/SERP1/S1PR1/ARNTL/CHRNA1/CHD2/BCL2/MTM1/CAV1/COL3A1/RHOA/JPH1/XIRP2/TCF12/SCX/MYOZ2/CHRND/ZFPM1/FLOT1/SIRT1/EMD/GPC1/AKIRIN1/GPX1/HEG1/TEAD4/MEF2A/TNNI1/SMAD3/T…
CC	GO:0031983	vesicle lumen	318	0.478678	2.00332	0.000113494	0.00505101	0.00399409	3009	tags=31%, list=15%, signal=26%	THBS1/FTL/DNASE1L1/TIMP3/S100A9/CCT8/ALDOA/GSN/HSP90AB1/GLA/SDCBP/CSTB/PPIA/NEU1/TUBB4B/SERPINA3/ANXA2/LYZ/CREG1/EEF1A1/TGFB3/CAT/SRGN/CRISPLD2/SELENOP/ACTN2/APP/XRCC5/CTSZ/PSMD7/CAP1/CCT2/S100A8/ADA2/TOLLIP/DYNC1H1/CLEC3B/ACAA1/SERPING1/PSMD1/ACTR10/F13A1/CAB39/GRN/LGALS3BP/CTSA/DDX3X/TIMP1/JUP/VPS13A/MIF/PNP/ACTN1/CYFIP1/PSMD2/PSMD3/HUWE1/FAM3C/IMPDH2/ACTN4/SERPINE1/PRKCD/OSTF1/VTI1B/PPIE/FGR/P…
CC	GO:0005884	actin filament	111	0.533776	1.99908	0.000134716	0.00505101	0.00399409	4177	tags=45%, list=21%, signal=36%	ACTC1/SMTN/DIAPH1/AMOT/ACTB/POTEKP/TEK/ACTN2/PDLIM5/TPM1/LCP1/TWF2/MARK2/LMOD2/VPS18/RAC1/PALLD/ACTN1/NCKAP1/PDLIM3/PDLIM4/LDB3/CORO1A/PAK1/WIPF2/JAM3/PAWR/MYO1C/SMTNL2/HCLS1/PDLIM1/WIPF1/RCSD1/ACTN3/FYN/TPM4/ANXA1/FMN1/CD2AP/CTTN/MYO18B/MYO1B/COTL1/MYO9B/KEAP1/WAS/ACTG1/RAC2/APC2/POF1B
CC	GO:0042383	sarcolemma	129	0.523349	1.99862	0.000130993	0.00505101	0.00399409	1403	tags=25%, list=7%, signal=23%	ATP1A2/SCN1B/BSG/CAPN3/STAC3/FXYD1/CASQ1/ACP1/BIN1/ATP1A1/DYSF/CAVIN4/COL6A2/DES/TGFB3/PPP3R1/ATP1B1/CACNA1S/PLEC/SLC8A3/MLIP/AQP4/SLC2A5/COL6A1/CAV1/LAMP1/RTN2/KCNJ11/IGF1R/AKAP6/CORO1C/FLOT1
CC	GO:0022626	cytosolic ribosome	98	0.540329	1.99351	0.000137193	0.00505101	0.00399409	2248	tags=31%, list=11%, signal=27%	RPLP0/APOD/RPL13A/RPSA/RPL17/RPS3/RPL36AL/RPS18/RPL8/RPL10/RPL30/RPL3L/RPS5/RPL27A/RPL21/RPL9/RPL19/RPS14/RPS15A/RPL35A/RPS6/DHX29/RPS25/RPL22/RPL36/RPLP1/RPS11/RPL37A/RPS21/RPS12
BP	GO:0051651	maintenance of location in cell	212	0.494179	1.99317	0.000120685	0.00505101	0.00399409	3319	tags=33%, list=16%, signal=28%	ATP2A1/ATP1A2/FTL/PDE4D/PAFAH1B1/FTH1/S100A9/HK2/TMSB10/SUN1/GSN/CYBA/CAPN3/DIAPH1/HSPA5/CASQ1/FKBP1A/SRGN/BAX/GPAA1/UBASH3B/S100A8/CALR/ABL1/PINK1/PARK7/HRC/TWF2/PRKCE/CAV1/INSIG1/VPS13A/JPH1/DRD1/HSP90B1/CASQ2/PDIA2/AKAP6/GSTM2/TRDN/GOLPH3/CORO1A/UVRAG/VPS13D/GAA/CHCHD10/TXN/DDIT3/CXCL9/TMSB15A/SPOUT1/TPCN1/CD4/SLC25A23/JPH2/TMEM38B/OS9/CCR5/APOE/CALM1/PTPRC/CXCL11/ITPR1/RER1/TMEM38A/ANK2/CX3CL…
BP	GO:2001242	regulation of intrinsic apoptotic signaling pathway	167	0.504449	1.98529	0.000125251	0.00505101	0.00399409	2758	tags=31%, list=14%, signal=27%	MYC/TMBIM6/S100A9/RPS3/PPIA/CD74/HSPA1A/EIF5A/HERPUD1/BCL2L1/PTPN1/XBP1/HNRNPK/NFE2L2/BAX/HSPB1/S100A8/MCL1/PINK1/OPA1/BCL2/BAD/ENO1/PARK7/DNAJA1/GRINA/BAG5/CAV1/EIF2AK3/DDX3X/PTTG1IP/MIF/SIRT1/FIS1/BECN1/PLAUR/TRIM32/PIK3CB/GPX1/TRAP1/SERINC3/DDIT3/SIAH1/CYLD/DNM1L/MMP9/TMEM161A/VDAC2/BCLAF1/HIF1A/SOD2/GSDME
BP	GO:0006006	glucose metabolic process	194	0.496098	1.98462	0.000121729	0.00505101	0.00399409	1756	tags=21%, list=9%, signal=19%	PDK4/ATF3/PPARGC1A/IRS2/APOD/NNMT/MYC/SIK1/HK2/GAPDH/SLC39A14/RORC/FOXO1/PGAM2/PPP1CA/IRS1/EP300/SERP1/WDR5/EPM2AIP1/BAD/ENO1/PPARA/PGK1/STK11/OMA1/CRTC2/PGM1/USP7/AKT2/KCNJ11/PPP1R3D/PPP1CB/ADIPOR1/SIRT1/FAM3C/G6PC3/ENPP1/RORA/GAA/PFKP
BP	GO:1905897	regulation of response to endoplasmic reticulum stress	81	0.549864	1.97474	0.000140905	0.00505101	0.00399409	1950	tags=31%, list=10%, signal=28%	TMBIM6/HSPA5/HSPA1A/HERPUD1/BCL2L1/PTPN1/XBP1/NFE2L2/BFAR/MANF/PIK3R1/BAX/NR1H2/OPA1/PARK7/GRINA/CAV1/EIF2AK3/SIRT1/TMEM33/BAK1/FICD/SGTA/SERINC3/DDIT3
MF	GO:0031072	heat shock protein binding	120	0.520432	1.9707	0.000132644	0.00505101	0.00399409	2958	tags=32%, list=15%, signal=28%	HSPA1B/DNAJA4/ZFP36/RPS3/HSP90AB1/HSPA5/STUB1/HSPA1A/PTGES3/STIP1/AHSA1/DNAJB1/BAX/DNAJC7/DNAJB6/NR3C1/HSPA1L/ARNTL/DNAJA1/CHORDC1/HIKESHI/EIF2AK3/SACS/HSPA9/BAK1/BCOR/FICD/HSF1/MAPT/DNAJC9/HDAC8/NUP62/CDC37/HIF1A/GPR37/OGDH/DAXX/IQCG/BAG6
BP	GO:0043500	muscle adaptation	109	0.526618	1.96581	0.000135538	0.00505101	0.00399409	1805	tags=26%, list=9%, signal=24%	NR4A3/HMOX1/TNNT1/GSN/CYBA/GLRX3/FOXO1/IL6ST/GATM/CASQ1/TRIM63/KLF15/MYOG/TCAP/JARID2/ERRFI1/NOS3/MLIP/PPARA/TNFRSF1A/MYOZ2/AKAP6/BECN1/CDK9/MEF2A/TNNI1/AGT/SMAD3
MF	GO:0031625	ubiquitin protein ligase binding	293	0.471914	1.96296	0.000114811	0.00505101	0.00399409	3212	tags=32%, list=16%, signal=27%	PPARGC1A/HSPA1B/GABARAPL1/YWHAZ/TMBIM6/CRK/HSP90AB1/LAPTM4B/HSPA5/CACYBP/FOXO1/STUB1/HSPA1A/UBE2A/YWHAE/MFN2/WBP1L/RALB/SLC25A5/CASC3/NPLOC4/XRCC5/PRKAR2A/UBASH3B/PSMA3/CCT2/CALR/TOLLIP/CDKN1A/STX8/TRIOBP/HSPA1L/ARIH1/PINK1/BCL2/HLTF/PSMD1/DNAJA1/BAG5/JAK1/UQCRC1/HSPA9/USP7/PRKAR1A/YOD1/TRIB1/FANCL/PER1/GABARAPL2/BECN1/DERL1/TRIM28/TUBA1B/UCHL1/HSPBP1/LAPTM5/TRAF2/SMAD3/ARRB2/RNF8/VCP/DNM1L/HSP90…
BP	GO:0006165	nucleoside diphosphate phosphorylation	97	0.532241	1.96084	0.000137306	0.00505101	0.00399409	3005	tags=31%, list=15%, signal=26%	PRKAG2/MYC/HK2/ALDOA/GAPDH/PGAM2/STAT3/LDHA/APP/BPGM/EP300/EIF6/ENO1/PPARA/PGK1/NCOR1/PGM1/ZBTB20/PFKP/AK1/DTYMK/PRKAG1/TIGAR/ACTN3/NME1/GPD1/HIF1A/PRKAG3/OGDH/PKM
CC	GO:0030662	coated vesicle membrane	172	0.496695	1.96006	0.000124938	0.00505101	0.00399409	3113	tags=33%, list=15%, signal=28%	TMED2/VAMP2/HBEGF/ARCN1/CD74/CD9/TMED10/HLA-DPA1/COPE/HLA-DRB4/HLA-B/RAB5A/COPZ1/CLINT1/HLA-DQA1/KLHL12/HLA-H/AP1G1/COPB2/HLA-DQA2/SEC16A/GOSR2/M6PR/MCFD2/CLTA/VAMP7/AP2B1/SEC22B/AP2M1/VAMP3/PDCD6/HLA-A/NECAP2/SEC23A/VTI1B/PEF1/COPG2/SEC23B/SEC24C/HLA-C/CD59/HLA-DRB1/CD4/TMEM199/SLC32A1/FZD4/EGF/SEC16B/FCGR1A/HLA-DQB1/HLA-G/SEC23IP/APOE/AP2A2/VAMP4/HLA-E/GRIA1
MF	GO:0045296	cadherin binding	315	0.466016	1.94894	0.00011374	0.00505101	0.00399409	3089	tags=30%, list=15%, signal=26%	FLNB/EEF1D/YWHAZ/CCT8/ALDOA/BSG/HSP90AB1/HSPA5/HSPA1A/MAPRE1/ANXA2/STK38/MYH9/LARP1/PDXDC1/TAGLN2/YWHAE/AHSA1/PTPN1/RSL1D1/LDHA/PICALM/HNRNPK/EIF4H/DNAJB1/CLINT1/PPP1CA/RAN/BZW1/CLIC1/EIF5/PDLIM5/ABCF3/CALD1/PLEC/MPRIP/PARVA/PTPRM/WASF2/CD46/NDRG1/CTNNAL1/ENO1/PARK7/TWF2/MARK2/ESYT2/SLC3A2/DHX29/RUVBL1/DDX3X/JUP/LIMA1/ERC1/CEMIP2/TRIM25/CHMP2B/ARHGAP1/ZC3H15/FMNL2/EMD/BAG3/CNN3/PACSIN2/SH3GLB1/UB…
BP	GO:0009185	ribonucleoside diphosphate metabolic process	111	0.519599	1.94598	0.000134716	0.00505101	0.00399409	3005	tags=31%, list=15%, signal=26%	PRKAG2/MYC/HK2/ALDOA/GAPDH/PGAM2/STAT3/LDHA/APP/BPGM/EP300/BAD/EIF6/ENO1/PPARA/PGK1/NCOR1/ENTPD4/PGM1/GUK1/ZBTB20/MPP1/PFKP/AK1/PRKAG1/TIGAR/NUDT9/ACTN3/GPD1/HIF1A/PRKAG3/OGDH/NUDT5/PKM
BP	GO:0046364	monosaccharide biosynthetic process	82	0.540549	1.94567	0.000140528	0.00505101	0.00399409	1548	tags=24%, list=8%, signal=23%	ATF3/PPARGC1A/NNMT/SIK1/SLC39A14/CHST15/FOXO1/PGAM2/EP300/WDR5/PPARA/PGK1/PGD/STK11/CRTC2/PGM1/USP7/SIRT1/FAM3C/G6PC3
BP	GO:0043488	regulation of mRNA stability	145	0.503029	1.94508	0.000128469	0.00505101	0.00399409	3085	tags=35%, list=15%, signal=30%	BTG2/ZFP36/PABPC4/VIM/RBM24/SAMD4A/HNRNPA0/LARP1/YBX1/TAF15/PABPC1/CNOT2/YTHDF3/ZC3H12A/RC3H2/POLR2D/FTO/CIRBP/FASTKD5/TBRG4/HNRNPM/EXOSC5/ZC3H14/CNOT7/PATL1/FASTKD1/METTL3/PUM2/FASTKD2/PRKCD/TRAF2/LARP4B/SLC11A1/APOBEC1/NPM1/RIDA/MAPKAPK2/CSDE1/EIF4ENIF1/DHX36/ZFP36L2/CNOT6L/PDE12/CNOT3/APEX1/TOB1/MEX3D/FASTKD3/METTL16/YTHDF2/METTL14
BP	GO:2001243	negative regulation of intrinsic apoptotic signaling pathway	99	0.52528	1.94146	0.000136519	0.00505101	0.00399409	3606	tags=39%, list=18%, signal=33%	TMBIM6/PPIA/CD74/HSPA1A/HERPUD1/BCL2L1/PTPN1/XBP1/NFE2L2/HSPB1/MCL1/PINK1/OPA1/BCL2/ENO1/PARK7/DNAJA1/GRINA/BAG5/DDX3X/PTTG1IP/MIF/SIRT1/PLAUR/TRIM32/PIK3CB/GPX1/TRAP1/MMP9/TMEM161A/VDAC2/HIF1A/SOD2/HTRA2/HYOU1/TAF9B/CD44/PPIF/MUC1
CC	GO:0005840	ribosome	208	0.48192	1.94038	0.00012089	0.00505101	0.00399409	2014	tags=25%, list=10%, signal=22%	RNA28SN5/RPLP0/RNA18SN5/APOD/RPL13A/RPSA/RPL17/RPS3/MRPL20/RPL36AL/RPS18/RPL8/MRPL12/RPL10/RPL30/RPL3L/MRPS35/MRPL41/LARP1/MRPL23/MRPL4/RPS5/RPL27A/MRPL24/MRPS5/RPL21/RPL9/RPL19/RPS14/RPS15A/MRPL39/SERP1/RPL35A/RPS6/DAP3/MRPL54/MRPL3/MRPS27/DHX29/RPS25/RPL22/RPL36/RPLP1/LARP4B/MRPL49/RPS11/RPL37A/MRPL9/SRP68/MRPL51/MRPS34
CC	GO:0030134	COPII-coated ER to Golgi transport vesicle	91	0.531297	1.9388	0.000138812	0.00505101	0.00399409	3113	tags=41%, list=15%, signal=35%	TMED2/CD74/TMED10/HLA-DPA1/ECPAS/HLA-DRB4/HLA-B/HLA-DQA1/KLHL12/APP/HLA-H/CTSZ/HLA-DQA2/SEC16A/GOSR2/ERGIC3/MCFD2/SEC22B/PDCD6/HLA-A/SEC23A/VTI1B/PEF1/F8/SEC23B/SEC24C/HLA-C/CD59/HLA-DRB1/TMED9/LMAN2L/SEC16B/HLA-DQB1/HLA-G/SEC23IP/HLA-E/GRIA1
BP	GO:0043487	regulation of RNA stability	156	0.496296	1.93799	0.000127	0.00505101	0.00399409	3593	tags=38%, list=18%, signal=32%	BTG2/ZFP36/PABPC4/VIM/RBM24/SAMD4A/HNRNPA0/LARP1/YBX1/TAF15/PABPC1/CNOT2/YTHDF3/ZC3H12A/RC3H2/POLR2D/FTO/CIRBP/FASTKD5/TBRG4/HNRNPM/EXOSC5/ZC3H14/CNOT7/PATL1/FASTKD1/METTL3/PUM2/DDX49/FASTKD2/PRKCD/TRAF2/LARP4B/SLC11A1/APOBEC1/NSUN2/NPM1/RIDA/MAPKAPK2/CSDE1/TNFRSF1B/EIF4ENIF1/DHX36/ZFP36L2/CNOT6L/PDE12/CNOT3/APEX1/TOB1/MEX3D/FASTKD3/METTL16/YTHDF2/METTL14/UPF1/EXOSC9/DXO/TNRC6A/E2F1/GIGYF2
BP	GO:0046822	regulation of nucleocytoplasmic transport	103	0.520965	1.93747	0.000135465	0.00505101	0.00399409	2393	tags=34%, list=12%, signal=30%	APOD/HSP90AB1/IWS1/AKAP8L/YWHAE/NUP153/RBM4/RIOK2/CHP1/PIK3R1/IPO5/RAN/ZC3H12A/PTPN14/NEDD4/NCBP2/PARK7/ZPR1/UFM1/JUP/SETD2/XPO1/EMD/BAG3/TRIM28/PRKCD/MDFIC/SMAD3/TXN/HCLS1/FLNA/NSUN2/AAAS/KHDRBS1/CPSF6
MF	GO:0044325	transmembrane transporter binding	125	0.509653	1.93689	0.000131961	0.00505101	0.00399409	3239	tags=37%, list=16%, signal=31%	PDE4D/YWHAZ/SCN1B/LRRC52/HSP90AB1/DIAPH1/FXYD1/FKBP1A/HERPUD1/YWHAE/TCAP/ACTN2/PHPT1/S100A10/FHL1/PANX1/USP10/VDAC1/HRC/GRINA/CAV1/KCNJ11/ACTN1/AKAP6/AP2M1/TRDN/BAK1/ACTN4/SCN4B/CASR/PACS2/TRAPPC2/FLNA/SNTA1/GOPC/ACTN3/ANK1/FYN/PKP2/CTNNB1/CALM1/ANK2/PDE4B/CHERP/ATP2A2/SCN10A
BP	GO:0015980	energy derivation by oxidation of organic compounds	294	0.464361	1.93254	0.000114771	0.00505101	0.00399409	2891	tags=31%, list=14%, signal=27%	COX6A2/PPARGC1A/IRS2/NR4A3/PRKAG2/ACO2/MYC/GFPT2/NDUFA12/PYGM/ATP5F1D/UQCRH/SDHC/IL6ST/IDH2/CYCS/SLC25A33/UGP2/NDUFB7/NDUFA3/PTGES3/COX7A1/GBE1/COX5B/IDH3G/NDUFB4/CAT/ETFDH/PPP1CA/PHKG1/ATP5PO/IDH3A/IRS1/PLEC/MTFR1L/EPM2AIP1/PHKB/PINK1/ETFA/UQCRC2/PARK7/NDUFV1/MYBBP1A/COQ9/RHOA/UQCRC1/UQCRB/AKT2/PPP1R3D/PPP1CB/NDUFAF1/ENPP1/COQ10B/ACADVL/NDUFB9/IDE/PCDH12/PYGB/GAA/COX8C/PYGL/TRAP1/CHCHD10/ISCU/IF…
BP	GO:0042542	response to hydrogen peroxide	120	0.510205	1.93197	0.000132644	0.00505101	0.00399409	3601	tags=39%, list=18%, signal=32%	NR4A3/HMOX1/RPS3/CRK/PRDX3/CYP1B1/NFE2L2/CAT/COL1A1/CRYAB/ENDOG/ABL1/PINK1/BCL2/BAD/PPP2CB/PARK7/SIRT1/BECN1/BAK1/PRKCD/GPX1/NET1/TRAP1/PAWR/TXN/HSF1/PLEKHA1/STAT6/AQP1/FYN/SDC1/MET/ANXA1/IL18BP/GPR37/HBA2/SOD2/APEX1/EDN1/RHOB/FOXO3/HDAC2/FOSL1/MAPK13/HGF/PPIF
BP	GO:0055001	muscle cell development	180	0.485394	1.92742	0.000123609	0.00505101	0.00399409	2504	tags=29%, list=12%, signal=26%	MYF6/TNNT1/ACTC1/RCAN1/CSRP1/NEB/CAPN3/STAC3/NRAP/SYPL2/MYPN/CASQ1/BIN1/TNNT3/WDR1/DYSF/ANKRD1/AKAP13/MYOG/FLII/KLHL40/TCAP/MYOF/PTCD2/FHOD3/ACTN2/ENG/PDLIM5/PLEC/TPM1/BCL2/PPARA/LMOD2/PRKAR1A/ACTN1/MYOZ2/AKAP6/ACTN4/UCHL1/LDB3/GPX1/MEF2A/AGT/CSRP2/MYORG/ADM/SIX1/CFL2/ACTN3/XK/SDC1/ALPK3
BP	GO:0046939	nucleotide phosphorylation	98	0.521537	1.92418	0.000137193	0.00505101	0.00399409	3005	tags=31%, list=15%, signal=26%	PRKAG2/MYC/HK2/ALDOA/GAPDH/PGAM2/STAT3/LDHA/APP/BPGM/EP300/EIF6/ENO1/PPARA/PGK1/NCOR1/PGM1/ZBTB20/PFKP/AK1/DTYMK/PRKAG1/TIGAR/ACTN3/NME1/GPD1/HIF1A/PRKAG3/OGDH/PKM
MF	GO:0043021	ribonucleoprotein complex binding	143	0.497894	1.9223	0.0001288	0.00505101	0.00399409	3126	tags=38%, list=15%, signal=33%	EIF4B/RPSA/CPEB4/HSPA5/SEC61G/EIF5A/LARP1/PIM1/TMEM147/EIF4H/PPP1CA/YTHDF3/ZC3H12A/WDR12/PQBP1/SECISBP2/EIF1/NEMF/EIF6/SNRPA/UNG/MRPS27/PRPF6/DHX29/DDX3X/NOMO1/SRP54/DERL1/PRMT7/DERL2/RPLP1/SRPRA/NAA15/SNRPB2/EIF1B/CCDC47/SRP68/LTN1/NPM1/SECISBP2L/NOMO3/MTIF2/GEMIN5/PRPF31/SEC61A1/NME1/CPSF6/DDX5/MTOR/EIF2A/SNRPD1/BAG6/EIF4A3/CKAP5/SEC61B
BP	GO:0008630	intrinsic apoptotic signaling pathway in response to DNA damage	99	0.518802	1.91751	0.000136519	0.00505101	0.00399409	3606	tags=39%, list=18%, signal=33%	HMOX1/RPS3/CD74/BCL2L1/HNRNPK/PIK3R1/SHISA5/TMEM109/BAX/IFI16/CDKN1A/MCL1/EP300/ABL1/BCL2/BAD/TNFRSF1A/MIF/SIRT1/TRIM32/BAK1/BRCA2/CRIP1/BCL3/FNIP2/TMEM161A/TNFRSF1B/ATM/SOD2/PHLDA3/CASP9/ERCC6/BAG6/HTRA2/TAF9B/CHEK2/E2F1/CD44/MUC1
BP	GO:0043467	regulation of generation of precursor metabolites and energy	128	0.502511	1.91648	0.000131354	0.00505101	0.00399409	2667	tags=30%, list=13%, signal=27%	PPARGC1A/IRS2/PRKAG2/MYC/SLC25A33/STAT3/COX7A1/PPP1CA/APP/IRS1/EP300/PHB2/EPM2AIP1/PINK1/EIF6/PARK7/PPARA/NCOR1/RHOA/COX17/AKT2/ZBTB20/PPP1R3D/PPP1CB/ENPP1/IDE/TRAP1/ISCU/IFNAR1/PRELID1/PRKAG1/VCP/TIGAR/ACTN3/GPD1/ABCD1/SLC25A23/HIF1A/PDE12
BP	GO:0140694	non-membrane-bounded organelle assembly	368	0.45241	1.91417	0.000111198	0.00505101	0.00399409	3144	tags=30%, list=15%, signal=26%	RPLP0/HSPA1B/TNNT1/CHMP1B/ACTC1/RPSA/CSRP1/NEB/RPS3/MRPL20/GSN/MSN/CAPN3/RPL10/RRS1/NRAP/RPL3L/MYPN/HSPA1A/CASQ1/MAPRE1/TNNT3/WDR1/ANKRD1/AKAP13/FLII/DRG1/TCAP/PRRC2C/G3BP2/RPS5/CNOT2/FHOD3/TRAPPC12/ACTN2/XRCC5/YTHDF3/PLEC/RPS14/STAG2/CLASP2/TPM1/DYNC1H1/TUBB8/LSM4/EIF6/HAUS7/CENPJ/SMC3/LCP1/CDS2/CIRBP/NCOR1/NGRN/LMOD2/DHX29/RHOA/WASHC5/DDX3X/PRKAR1A/CHMP2B/CNOT7/PATL1/MYOZ2/NEK7/MAPRE2/C9orf72/P…
BP	GO:0097193	intrinsic apoptotic signaling pathway	290	0.460732	1.91359	0.000115207	0.00505101	0.00399409	2204	tags=27%, list=11%, signal=24%	ATP2A1/MYC/HMOX1/TMBIM6/S100A9/RPS3/PPIA/CD74/HSPA1A/EIF5A/HERPUD1/BCL2L1/PTPN1/XBP1/CYP1B1/HNRNPK/NFE2L2/SELENOK/PIK3R1/SHISA5/TMEM109/BAX/HSPB1/IFI16/S100A8/CDKN1A/MCL1/EP300/ABL1/PINK1/OPA1/BCL2/BAD/ENO1/PARK7/DNAJA1/MYBBP1A/GRINA/JMY/STK11/BAG5/CAV1/EIF2AK3/DDX3X/TNFRSF1A/PTTG1IP/RRP8/MIF/QRICH1/SIRT1/FIS1/BECN1/PLAUR/BRSK2/TRIM32/BAK1/PIK3CB/PRKCD/GPX1/CHAC1/BRCA2/TRAF2/CRIP1/TRAP1/BCL3/SERI…
BP	GO:0150115	cell-substrate junction organization	97	0.518914	1.91175	0.000137306	0.00505101	0.00399409	4949	tags=47%, list=24%, signal=36%	THBS1/APOD/SDC4/NRP1/PIK3R1/TEK/ACTN2/PLEC/S100A10/CLASP2/ABL1/BCL2/RHOA/RAC1/ACTN1/CORO1C/RCC2/MAPRE2/SMAD3/MACF1/ACTN3/ITGA5/FMN1/MYOC/BCAS3/BCR/CTTN/GREM1/MAP4K4/DAPK3/POLDIP2/KDR/CLASP1/ITGB1BP1/ACTG1/PHLDB2/IQSEC1/FAM107A/TESK2/HRG/MMP14/PTK2/RHOD/PTPRK/THY1/AJUBA
BP	GO:0034440	lipid oxidation	109	0.512004	1.91126	0.000135538	0.00505101	0.00399409	2458	tags=28%, list=12%, signal=25%	PDK4/PPARGC1A/IRS2/NR4A3/APOD/PRKAG2/ECH1/ETFDH/HADHB/ADIPOR2/IRS1/IVD/ACOT8/HSD17B10/ACADS/ACAA1/ECHS1/ETFA/PPARA/AUH/AKT2/PEX2/HSD17B4/ADIPOR1/SOX9/ACADVL/ACOX1/PEX13/CRAT/ACSM1/ABCD1
BP	GO:1901019	regulation of calcium ion transmembrane transporter activity	87	0.526607	1.9101	0.000139645	0.00505101	0.00399409	1509	tags=20%, list=7%, signal=18%	ATP2A1/ATP1A2/PDE4D/CACNB1/STAC3/RRAD/CASQ1/FKBP1A/YWHAE/ATP1B1/HRC/JPH1/CASQ2/AKAP6/GSTM2/TRDN/STIM1
BP	GO:0000302	response to reactive oxygen species	191	0.47739	1.90645	0.000122249	0.00505101	0.00399409	3601	tags=35%, list=18%, signal=29%	FOS/NR4A3/APOD/PRDX2/HMOX1/H19/RPS3/CRK/PRDX3/CYP1B1/UCP3/NFE2L2/CAT/COL1A1/CRYAB/NOS3/ENDOG/TPM1/UCP2/ABL1/PINK1/BCL2/BAD/PPP2CB/PARK7/MPV17/SIRT1/BECN1/BAK1/PRKCD/GPX1/NET1/TRAP1/PAWR/TXN/SESN1/HSF1/MAPT/PLEKHA1/STAT6/MMP9/AQP1/SESN3/FYN/SDC1/MET/ANXA1/IL18BP/HIF1A/GPR37/GCH1/HBA2/SOD2/APEX1/EDN1/ERCC6/RHOB/APOE/FOXO3/MAPK9/HDAC2/FOSL1/MAPK13/MAPK1/HGF/PPARGC1B/PPIF
BP	GO:0060537	muscle tissue development	393	0.448136	1.90331	0.000110193	0.00505101	0.00399409	2951	tags=26%, list=15%, signal=22%	ATF3/FOS/PPARGC1A/BTG2/MAFF/VGLL2/MYF6/FLNB/ACTC1/RCAN1/EGR1/SIK1/CSRP1/NEB/STAC3/NRAP/RBM24/ZFAND5/PRMT1/ADAMTS9/HEY1/CASQ1/FKBP1A/ANKRD1/MYLPF/AKAP13/MYOG/SRPK3/CDC42/KLHL40/PIM1/TCAP/JARID2/VAMP5/PTCD2/SIRT2/FHOD3/ACTN2/ENG/HLX/PDLIM5/PLEC/SMYD1/CALR/TPM1/EP300/S1PR1/ARNTL/CHRNA1/RUNX1/BCL2/PPARA/MTM1/CAV1/COL3A1/RHOA/XIRP2/PRKAR1A/SCX/MYOZ2/AKAP6/CHRND/ZFPM1/FLOT1/SAV1/EMD/GPC1/SOX9/AKIRIN1/G…
BP	GO:0006091	generation of precursor metabolites and energy	462	0.443479	1.90091	0.00010826	0.00505101	0.00399409	2891	tags=28%, list=14%, signal=25%	COX6A2/PPARGC1A/IRS2/NR4A3/PRKAG2/ACO2/MYC/HK2/GFPT2/ALDOA/NDUFA12/PYGM/GAPDH/CYBA/ATP5F1D/UQCRH/SDHC/IL6ST/IDH2/CYCS/PGAM2/SLC25A33/UGP2/NDUFB7/STAT3/NDUFA3/PTGES3/COX7A1/LDHA/GBE1/P4HA2/COX8A/COX5B/IDH3G/GNPDA1/NDUFB4/CAT/ETFDH/TKT/PPP1CA/PHKG1/MAOB/ATP5PO/APP/IDH3A/IRS1/PLEC/BPGM/MTFR1L/EP300/PHB2/EPM2AIP1/PHKB/PINK1/ME2/ETFA/UQCRC2/EIF6/ENO1/PARK7/PPARA/NDUFV1/SRD5A1/PGK1/MYBBP1A/PGD/NCOR1/CE…
MF	GO:0044389	ubiquitin-like protein ligase binding	311	0.454885	1.90059	0.000114012	0.00505101	0.00399409	3212	tags=31%, list=16%, signal=27%	PPARGC1A/HSPA1B/GABARAPL1/YWHAZ/TMBIM6/CRK/HSP90AB1/LAPTM4B/HSPA5/CACYBP/FOXO1/STUB1/HSPA1A/UBE2A/YWHAE/MFN2/WBP1L/RALB/SLC25A5/CASC3/NPLOC4/XRCC5/PRKAR2A/UBASH3B/PSMA3/CCT2/CALR/TOLLIP/CDKN1A/STX8/TRIOBP/HSPA1L/ARIH1/PINK1/BCL2/SUMO3/HLTF/PSMD1/DNAJA1/BAG5/JAK1/UQCRC1/HSPA9/USP7/PRKAR1A/YOD1/TRIB1/FANCL/PER1/GABARAPL2/BECN1/DERL1/TRIM28/TUBA1B/UCHL1/HSPBP1/STAM/LAPTM5/TRAF2/SMAD3/ARRB2/RNF8/VCP/…
BP	GO:0019318	hexose metabolic process	235	0.466526	1.90004	0.000119175	0.00505101	0.00399409	1756	tags=19%, list=9%, signal=18%	PDK4/ATF3/PPARGC1A/IRS2/APOD/NNMT/MYC/SIK1/HK2/ALDOA/GAPDH/SLC39A14/RORC/CHST15/FOXO1/PGAM2/PPP1CA/IRS1/EP300/SERP1/WDR5/EPM2AIP1/BAD/ENO1/PPARA/PGK1/STK11/OMA1/CRTC2/PGM1/USP7/AKT2/KCNJ11/MPI/PPP1R3D/PPP1CB/ADIPOR1/SIRT1/FAM3C/G6PC3/ENPP1/PFKFB3/RORA/GAA/PFKP
BP	GO:0050821	protein stabilization	180	0.478081	1.89838	0.000123609	0.00505101	0.00399409	2406	tags=28%, list=12%, signal=25%	PPARGC1A/HSPA1B/CCT8/GAPDH/HSP90AB1/HSP90AB3P/HSPA1A/WDR81/PTGES3/PFN2/TYROBP/PIM1/ATP1B1/CHP1/DVL1/PIK3R1/CCT7/CRYAB/CCT2/PARVA/SEC16A/CALR/CRTAP/EP300/PHB2/PINK1/ATP1B3/PARK7/GRN/BAG5/CCT6A/LAMP1/USP7/FLOT1/DVL3/SAV1/IFI30/BAG3/PRKCD/NAA15/STX12/PLPP3/SMAD3/FLNA/HSP90AA1/GNAQ/TESC/TCP1/RABL3/CDC37
BP	GO:0006413	translational initiation	113	0.502812	1.88842	0.0001343	0.00505101	0.00399409	2386	tags=35%, list=12%, signal=31%	EIF4B/RPL13A/RPS3/TMED2/EIF3G/LARP1/RBM4/EIF4H/PPP1CA/RPS5/CDC123/BZW1/HSPB1/EIF5/YTHDF3/EIF3I/EIF3J/NCBP2/EIF3F/EIF1/POLR2D/EIF4G1/EIF6/EIF2AK3/DHX29/DDX3X/EIF2S2/METTL3/EIF2B1/CTIF/EIF4G2/EIF1B/EIF4EBP2/NPM1/MTIF2/EIF2B2/CSDE1/KHDRBS1/EIF4E3
CC	GO:0044391	ribosomal subunit	173	0.477532	1.88468	0.000125063	0.00505101	0.00399409	2122	tags=26%, list=10%, signal=23%	RPLP0/RPL13A/RPSA/RPL17/RPS3/MRPL20/RPL36AL/RPS18/RPL8/MRPL12/RPL10/RPL30/RPL3L/MRPS35/MRPL41/MRPL23/MRPL4/RPS5/RPL27A/MRPL24/MRPS5/RPL21/RPL9/RPL19/RPS14/RPS15A/MRPL39/RPL35A/RPS6/DAP3/MRPL54/MRPL3/MRPS27/DHX29/RPS25/RPL22/RPL36/RPLP1/MRPL49/RPS11/RPL37A/MRPL9/MRPL51/MRPS34/RPS21
MF	GO:0060090	molecular adaptor activity	354	0.445397	1.87878	0.000111682	0.00505101	0.00399409	2749	tags=27%, list=14%, signal=24%	LPL/ARPC4/CRK/SUN1/CAPN3/VAMP2/SYNE2/SDCBP/STUB1/APH1A/MYH9/PDE4DIP/STAT3/HERPUD1/AKAP13/ECPAS/NUP153/TCAP/OTUD4/ATP1B1/BFAR/G3BP2/DLGAP4/STX11/PIK3R1/HOMER2/IRS1/AP1G1/GOSR2/STX8/GRB10/EIF4G1/ATP1B3/EPB41L3/PSMC6/CAV1/VAMP7/FRMD4A/AP2B1/VPS18/JUP/SH2B2/SEC22B/PSMG2/WWC3/MAP2K2/AMFR/AKAP6/AP2M1/SPAG9/TRDN/VAMP3/ADAP2/SAV1/PDCD6/CHCHD3/NUFIP1/VTI1B/TRAF2/DCAF7/BNIP1/SGTA/STX12/BET1/PEF1/AIMP2/ISCU…
BP	GO:0007044	cell-substrate junction assembly	92	0.512338	1.87441	0.000138313	0.00505101	0.00399409	4949	tags=47%, list=24%, signal=36%	THBS1/APOD/SDC4/NRP1/TEK/ACTN2/PLEC/S100A10/CLASP2/ABL1/BCL2/RHOA/RAC1/ACTN1/CORO1C/RCC2/SMAD3/MACF1/ACTN3/ITGA5/FMN1/MYOC/BCAS3/BCR/CTTN/GREM1/MAP4K4/DAPK3/POLDIP2/KDR/CLASP1/ITGB1BP1/ACTG1/PHLDB2/FAM107A/TESK2/HRG/MMP14/PTK2/RHOD/PTPRK/THY1/AJUBA
BP	GO:0031331	positive regulation of cellular catabolic process	436	0.438321	1.87393	0.000108731	0.00505101	0.00399409	3494	tags=32%, list=17%, signal=27%	BTG2/HSPA1B/IRS2/MYC/HMOX1/ZFP36/RNF144B/MSN/RBM24/FOXO1/STUB1/HSPA1A/TP53INP2/NRDC/SAMD4A/PSMC4/LARP1/YBX1/HERPUD1/PTPN1/KLHL40/FBXL5/NFE2L2/PABPC1/DVL1/RALB/SLC25A5/SIRT2/CNOT2/CSNK1A1/APP/BAX/IRS1/YTHDF3/ORMDL3/ENDOG/ZC3H12A/RC3H2/VDAC1/PIP4K2B/RGMA/ARIH1/PINK1/FYCO1/WIPI1/BAD/POLR2D/PARK7/PPARA/FTO/HECTD1/STK11/PSMC6/CAV1/EXOSC5/CEBPA/RNF217/AKT2/PTTG1IP/CNOT7/PATL1/ZBTB20/TRIB1/SIRT1/C9orf72…
BP	GO:0006402	mRNA catabolic process	219	0.462481	1.872	0.000120178	0.00505101	0.00399409	3593	tags=38%, list=18%, signal=32%	BTG2/HSPA1B/ZFP36/PABPC4/VIM/HNRNPAB/SMG1/RBM24/HSPA1A/SAMD4A/HNRNPA0/LARP1/YBX1/TAF15/SSB/PABPC1/CNOT2/CASC3/YTHDF3/ZC3H12A/RC3H2/SECISBP2/LSM4/NCBP2/POLR2D/FTO/MAGOH/CIRBP/FASTKD5/TBRG4/HNRNPM/EXOSC5/ZC3H14/RNH1/CNOT7/PATL1/FASTKD1/METTL3/PUM2/EXOSC4/FASTKD2/PRPF18/PRKCD/XRN2/CTIF/TRAF2/LARP4B/SLC11A1/APOBEC1/MTPAP/NPM1/MRTO4/RIDA/MAPKAPK2/UPF3A/CSDE1/ATM/EIF4ENIF1/PNRC2/DHX36/DDX5/ZFP36L2/CNOT…
BP	GO:0019395	fatty acid oxidation	103	0.503149	1.87121	0.000135465	0.00505101	0.00399409	2458	tags=29%, list=12%, signal=26%	PDK4/PPARGC1A/IRS2/NR4A3/PRKAG2/ECH1/ETFDH/HADHB/ADIPOR2/IRS1/IVD/ACOT8/HSD17B10/ACADS/ACAA1/ECHS1/ETFA/PPARA/AUH/AKT2/PEX2/HSD17B4/ADIPOR1/SOX9/ACADVL/ACOX1/PEX13/CRAT/ACSM1/ABCD1
BP	GO:0062197	cellular response to chemical stress	322	0.446625	1.87101	0.000113314	0.00505101	0.00399409	3234	tags=30%, list=16%, signal=25%	FOS/PPARGC1A/HSPA1B/NR4A3/MYC/PRDX2/HMOX1/H19/RPS3/EPAS1/CAPN3/PRDX3/PPIA/FOXO1/NR4A2/HSPA1A/CYP1B1/NFE2L2/CAT/SRXN1/SIRT2/ERRFI1/PYCR2/MICU1/HSPB1/XRCC5/NOS3/ENDOG/PLEC/ZC3H12A/MCL1/TPM1/ABL1/ARNTL/MSRA/PINK1/LONP1/NFE2L1/BCL2/BAD/PARK7/DNAJA1/CAB39/MPV17/TBC1D24/BAG5/CAV1/EIF2AK3/DDX3X/SIRT1/BECN1/LRRC8C/MAPKAP1/PRKCD/GPX1/EFHD1/NET1/TRAP1/PAWR/TXN/DDIT3/HSF1/OXSR1/MAPT/PLEKHA1/STAT6/MMP9/TMEM1…
CC	GO:0005775	vacuolar lumen	170	0.472073	1.86193	0.000124797	0.00505101	0.00399409	2934	tags=28%, list=14%, signal=24%	SDC4/FTL/CCT8/GLA/SDCBP/NEU1/TUBB4B/CD74/VCAN/SERPINA3/ANXA2/LYZ/CREG1/CAP1/LUM/CCT2/ADA2/TOLLIP/DYNC1H1/GPC4/LGMN/PSMD1/ACTR10/TPP1/GRN/CTSA/IFI30/GPC1/PRKCD/PYGB/GAA/CTSD/ACTR2/HEXB/VCP/HSP90AA1/LIPA/GDI2/SDC1/CTSL/IDUA/ACP2/DNAJC3/GCA/GYG1/TRAPPC1/TUBB/HSPG2
BP	GO:0051235	maintenance of location	318	0.444097	1.8586	0.000113494	0.00505101	0.00399409	3457	tags=31%, list=17%, signal=27%	ATP2A1/ATP1A2/FTL/PDE4D/PAFAH1B1/FTH1/LPL/S100A9/HK2/TMSB10/SUN1/GSN/CYBA/CAPN3/DIAPH1/HSPA5/CASQ1/FKBP1A/GET4/SRGN/G3BP2/ALKBH7/BAX/ITGAV/GPAA1/ZC3H12A/UBASH3B/S100A8/CALR/NR1H2/ABL1/PINK1/PARK7/PPARA/FTO/CDS2/HRC/TWF2/OSBPL11/PRKCE/CAV1/INSIG1/VPS13A/JPH1/DRD1/HSP90B1/CASQ2/PDIA2/AKAP6/GSTM2/TRDN/SIRT1/GOLPH3/NRIP1/ABHD5/ENPP1/CORO1A/UVRAG/VPS13D/GAA/CHCHD10/TXN/CCDC22/PLIN2/HEXB/DDIT3/FLNA/CXC…
CC	GO:0015629	actin cytoskeleton	483	0.432384	1.85808	0.000107631	0.00505101	0.00399409	2270	tags=24%, list=11%, signal=21%	XIRP1/ABRA/FLNB/MYH2/TNNT1/ACTC1/HSPB7/NEB/ALDOA/CLIC4/TNNC2/ARPC4/CRK/GSN/CYBA/SMTN/DIAPH1/BIN1/MYH9/TNNT3/WDR1/MYLPF/AKAP13/AMOT/ACTB/FLII/HNRNPK/EEF1A1/RAB5A/POTEKP/MYADM/TEK/ACTN2/CRYAB/PDLIM5/FHL3/CAP1/CALD1/MPRIP/PARVA/TRIOBP/TPM1/ABL1/WASF2/ACTA2/MSRA/CDC42EP4/FILIP1/PARVB/ACTR10/TAF5/LCP1/ABLIM2/TWF2/MARK2/ARPC5L/LMOD2/VPS18/JUP/LIMA1/XIRP2/KLHL20/RAC1/PALLD/ACTN1/MYOZ2/NCKAP1/CORO1C/FLOT…
BP	GO:0031032	actomyosin structure organization	195	0.464072	1.8578	0.000121581	0.00505101	0.00399409	2266	tags=28%, list=11%, signal=25%	SDC4/TNNT1/ACTC1/CSRP1/NEB/CAPN3/NRAP/MYPN/CASQ1/CNN1/MYH9/TNNT3/NRP1/WDR1/ANKRD1/PFN2/AKAP13/FLII/CDC42/TCAP/TGFB3/PIK3R1/FHOD3/ACTN2/PLEC/S100A10/CLASP2/TPM1/ABL1/WASF2/S1PR1/TNFAIP1/EPB41L3/LMOD2/RHOA/PRKAR1A/RAC1/MYOZ2/FRMD6/CNN3/LDB3/PAK1/MEF2A/TESK1/SMAD3/CSRP2/SORBS3/PDLIM1/TJP1/ARHGEF15/CFL2/CDC42BPB/RHOC/VPS4A/PDCD6IP
BP	GO:0016052	carbohydrate catabolic process	148	0.477204	1.85082	0.000128025	0.00505101	0.00399409	3037	tags=28%, list=15%, signal=24%	PRKAG2/MYC/HK2/ALDOA/PYGM/GAPDH/NEU1/PGAM2/STAT3/LDHA/PPP1CA/APP/BPGM/EP300/BAD/EIF6/ENO1/PPARA/PGK1/PGD/NCOR1/PGM1/ZBTB20/PPP1R3D/PPP1CB/PYGB/GAA/PFKP/PYGL/DHDH/HEXB/PRKAG1/TIGAR/ACTN3/GPD1/HIF1A/PRKAG3/OGDH/NUDT5/PKM/GPD2
BP	GO:0034504	protein localization to nucleus	286	0.444913	1.84571	0.00011558	0.00505101	0.00399409	2514	tags=26%, list=12%, signal=23%	ABRA/APOD/CCT8/SUN1/HSP90AB1/RRS1/RANBP6/STAT3/YWHAE/NUP153/CHP1/DVL1/PIK3R1/NUP85/IPO5/LARP7/RAN/CCT7/COL1A1/HDGF/DNAJB6/ORMDL3/ZC3H12A/CCT2/KPNA3/CALR/CDKN1A/PHB2/CNEP1R1/NUP35/PARK7/SUMO3/ZPR1/UFM1/STK11/CCT6A/HIKESHI/EIF2AK3/JUP/LATS2/DRD1/PTTG1IP/BANP/NUP98/XPO1/BAG3/KPNA6/SOX9/TRIM28/PRKCD/TESK1/RGPD8/AGT/MDFIC/SMAD3/CHCHD10/TXN/BCL3/HCLS1/RASSF5/BYSL/FLNA/IPO8/KAT7/SIX1/EIF4ENIF1/TCP1/PARP…
BP	GO:0031647	regulation of protein stability	283	0.445378	1.84504	0.000116009	0.00505101	0.00399409	3128	tags=30%, list=15%, signal=26%	PPARGC1A/HSPA1B/CCT8/GSN/GAPDH/CAPN3/HSP90AB1/HSP90AB3P/STUB1/HSPA1A/WDR81/PTGES3/PFN2/TYROBP/PIM1/GET4/ATP1B1/CHP1/DVL1/PIK3R1/CCT7/CRYAB/CCT2/PARVA/SEC16A/CALR/CRTAP/EP300/PHB2/PINK1/BCL2/ATP1B3/PARK7/GRN/B4GALT5/CTSA/BAG5/CCT6A/LAMP1/USP7/PEX2/FBXW11/FLOT1/DVL3/SIRT1/SAV1/IFI30/BAG3/DERL1/FBXL3/SH3GLB1/PRKCD/NAA15/STX12/PLPP3/CREBBP/SMAD3/LSS/FLNA/HSP90AA1/GNAQ/ASPH/TESC/RNF5/TMEM183A/TCP1/HDA…
BP	GO:0009060	aerobic respiration	166	0.468833	1.84253	0.000125834	0.00505101	0.00399409	2891	tags=31%, list=14%, signal=27%	COX6A2/ACO2/MYC/NDUFA12/ATP5F1D/UQCRH/SDHC/IDH2/CYCS/SLC25A33/NDUFB7/NDUFA3/COX7A1/COX5B/IDH3G/NDUFB4/CAT/ATP5PO/IDH3A/MTFR1L/PINK1/UQCRC2/PARK7/NDUFV1/COQ9/RHOA/UQCRC1/UQCRB/NDUFAF1/NDUFB9/IDE/COX8C/CHCHD10/ISCU/SUCLA2/VCP/NDUFA10/ACTN3/COX4I2/DLD/ABCD1/SLC25A23/ATP5PF/COX6A1/HIF1A/PDE12/IREB2/NNT/IDH1/OGDH/NDUFA6
BP	GO:0009132	nucleoside diphosphate metabolic process	128	0.4826	1.84055	0.000131354	0.00505101	0.00399409	3005	tags=29%, list=15%, signal=25%	PRKAG2/MYC/HK2/ALDOA/GAPDH/PGAM2/STAT3/LDHA/APP/BPGM/EP300/BAD/EIF6/ENO1/PPARA/PGK1/NCOR1/ENTPD4/PGM1/GUK1/ZBTB20/MPP1/ENTPD6/PFKP/AK1/DTYMK/PRKAG1/TIGAR/NUDT9/ACTN3/NME1/GPD1/HIF1A/PRKAG3/OGDH/NUDT5/PKM
BP	GO:0006119	oxidative phosphorylation	118	0.486688	1.83921	0.00013312	0.00505101	0.00399409	2667	tags=31%, list=13%, signal=27%	COX6A2/MYC/NDUFA12/ATP5F1D/UQCRH/SDHC/CYCS/SLC25A33/NDUFB7/NDUFA3/COX7A1/COX5B/NDUFB4/ATP5PO/PINK1/UQCRC2/PARK7/NDUFV1/COQ9/RHOA/UQCRC1/UQCRB/NDUFAF1/NDUFB9/COX8C/CHCHD10/ISCU/VCP/NDUFA10/ACTN3/COX4I2/DLD/ABCD1/SLC25A23/ATP5PF/COX6A1/PDE12
BP	GO:0005996	monosaccharide metabolic process	253	0.448169	1.83903	0.000117716	0.00505101	0.00399409	1810	tags=19%, list=9%, signal=17%	PDK4/ATF3/PPARGC1A/IRS2/APOD/NNMT/MYC/SIK1/HK2/ALDOA/GAPDH/SLC39A14/RORC/CHST15/FOXO1/PGAM2/PPP1CA/IRS1/EP300/SERP1/WDR5/EPM2AIP1/BAD/ENO1/PPARA/PGK1/PGD/STK11/OMA1/CRTC2/PGM1/USP7/AKT2/KCNJ11/MPI/PPP1R3D/PPP1CB/ADIPOR1/SIRT1/FAM3C/G6PC3/ENPP1/PFKFB3/RORA/GAA/PFKP/DHDH
BP	GO:0006979	response to oxidative stress	416	0.430214	1.83393	0.000109445	0.00505101	0.00399409	3244	tags=28%, list=16%, signal=24%	FOS/CA3/PPARGC1A/HSPA1B/NR4A3/APOD/PRDX2/HMOX1/H19/RCAN1/GPX4/RPS3/NDUFA12/CRK/EPAS1/PRDX3/PPIA/FOXO1/NR4A2/HSPA1A/CYP1B1/UCP3/NFE2L2/NDUFB4/CAT/SRXN1/SELENOK/ETFDH/SELENOP/SIRT2/PYCR2/APP/HSPB1/COL1A1/CRYAB/NOS3/ENDOG/ZC3H12A/MCL1/TPM1/UCP2/ABL1/ARNTL/MSRA/PINK1/LONP1/NFE2L1/MTF1/BCL2/BAD/PPP2CB/PARK7/MPV17/STC2/TBC1D24/BAG5/HNRNPM/ERCC3/SIRT1/BECN1/BAK1/MAPKAP1/PRKCD/GPX1/NET1/GSS/TRAP1/PAWR/TX…
MF	GO:0030674	protein-macromolecule adaptor activity	301	0.439711	1.83357	0.000114364	0.00505101	0.00399409	2974	tags=28%, list=15%, signal=24%	LPL/ARPC4/CRK/SUN1/VAMP2/SYNE2/SDCBP/STUB1/APH1A/MYH9/STAT3/HERPUD1/AKAP13/NUP153/TCAP/ATP1B1/BFAR/G3BP2/STX11/PIK3R1/HOMER2/IRS1/AP1G1/GOSR2/STX8/GRB10/ATP1B3/EPB41L3/PSMC6/CAV1/VAMP7/FRMD4A/AP2B1/VPS18/JUP/SH2B2/SEC22B/MAP2K2/AMFR/AKAP6/AP2M1/SPAG9/TRDN/VAMP3/ADAP2/SAV1/PDCD6/NUFIP1/VTI1B/TRAF2/DCAF7/BNIP1/STX12/BET1/PEF1/DLG5/FXYD2/BCL3/SH2B1/SLC9A3R2/MAPT/CRKL/DEDD2/TCOF1/RAD50/KHDRBS1/TRIM22…
BP	GO:0001666	response to hypoxia	276	0.443118	1.83328	0.000116023	0.00505101	0.00399409	2828	tags=26%, list=14%, signal=23%	THBS1/MYC/HMOX1/EGR1/TMBIM6/HK2/EPAS1/CYBA/STUB1/NR4A2/UCP3/TGFB3/NFE2L2/ATP1B1/CAT/EGLN1/SIRT2/CRYAB/ENDOG/SLC8A3/EP300/UCP2/PHB2/PINK1/LONP1/NDRG1/BCL2/BAD/ENO1/PPARA/PLAU/SLC11A2/PGK1/STC2/PRKCE/CAV1/RHOA/ERCC3/HSP90B1/ANGPT2/HIF1AN/TBL2/SIRT1/BECN1/BNIP3L/ACTN4/CASR/PIK3CB/MB/RORA/CREBBP/SMAD3/CD24/PDLIM1/ADM/HSF1/ASCL2/TIGAR/ADAM8/AQP1/ATM/NPEPPS/ALAD/FUNDC1/PAM/HIF1A/RBPJ/ADAM15/KCNK3/MTOR/…
BP	GO:0008286	insulin receptor signaling pathway	114	0.48602	1.82801	0.000134048	0.00505101	0.00399409	2253	tags=28%, list=11%, signal=25%	PDK4/IRS2/BCAR3/SLC39A14/ZNF106/FOXO1/PTPN1/PIK3R1/KANK1/SIK2/IRS1/GNAI2/SOCS3/CDK4/PIP4K2B/GRB10/AP3S1/SH2B2/AKT2/IGF1R/ADIPOR1/SIRT1/ENPP1/PRKCD/IDE/AGT/TRIM72/BCAR1/EIF4EBP2/NCOA5/SESN3/SNX5
BP	GO:0022618	ribonucleoprotein complex assembly	167	0.46443	1.82779	0.000125251	0.00505101	0.00399409	2273	tags=29%, list=11%, signal=26%	RPLP0/EIF4B/RPL13A/RPSA/MRPL20/HSP90AB1/RPL10/RRS1/RPL3L/SNRPF/PTGES3/SRPK3/EIF4H/RPS5/XRCC5/EIF5/SNRPD3/SF3B1/RPS14/LSM4/POLR2D/EIF6/KHDC4/PRPF6/DHX29/RUVBL1/SF3A1/EIF2S2/RBM5/FASTKD2/PRMT7/PRPF3/GEMIN2/NUFIP1/PRPF18/LUC7L2/SART3/SRSF10/NUDT21/USP39/RUVBL2/HSP90AA1/MRTO4/GEMIN5/PRPF31/BRIX1/ATM/SRSF1/CDC73
BP	GO:2001234	negative regulation of apoptotic signaling pathway	226	0.44981	1.82521	0.00011976	0.00505101	0.00399409	3606	tags=32%, list=18%, signal=27%	HSPA1B/THBS1/PRDX2/HMOX1/TMBIM6/PPIA/CD74/NR4A2/HSPA1A/ITPRIP/NRP1/HERPUD1/BCL2L1/PTPN1/XBP1/NFE2L2/SIAH2/SLC25A5/BAX/HSPB1/ITGAV/NOS3/GNAI2/MCL1/PINK1/AATF/OPA1/BCL2/ENO1/PARK7/DNAJA1/GRINA/BAG5/DDX3X/PTTG1IP/MIF/SIRT1/CSNK2A2/PLAUR/TRIM32/SERPINE1/PIK3CB/GPX1/TRAP1/ARRB2/PRELID1/PEA15/ICAM1/EYA1/PSMD10/MMP9/TMEM161A/EYA4/SLC35F6/VDAC2/MNT/HIF1A/SOD2/CTNNB1/MIR221/RB1/PELI3/CTTN/GCLM/CX3CL1/HTRA…
BP	GO:1903169	regulation of calcium ion transmembrane transport	152	0.46823	1.82273	0.000127567	0.00505101	0.00399409	3273	tags=29%, list=16%, signal=24%	ATP2A1/ATP1A2/PDE4D/CACNB1/CYBA/CAPN3/STAC3/DIAPH1/RRAD/CASQ1/FKBP1A/BIN1/YWHAE/ATP1B1/TSPAN13/BAX/UBASH3B/ABL1/VDAC1/HRC/PRKCE/JPH1/DRD1/CASQ2/AKAP6/GSTM2/TRDN/STIM1/CORO1A/CXCL9/FYN/JPH2/TMEM38B/RAMP3/CALM1/CXCL11/TMEM38A/THADA/ANK2/PDE4B/CX3CL1/STIMATE/PLP1/CLIC2
BP	GO:0045333	cellular respiration	209	0.451607	1.819	0.00012089	0.00505101	0.00399409	2891	tags=30%, list=14%, signal=26%	COX6A2/PPARGC1A/NR4A3/ACO2/MYC/NDUFA12/ATP5F1D/UQCRH/SDHC/IDH2/CYCS/SLC25A33/NDUFB7/NDUFA3/COX7A1/COX5B/IDH3G/NDUFB4/CAT/ETFDH/ATP5PO/IDH3A/PLEC/MTFR1L/PINK1/ETFA/UQCRC2/PARK7/NDUFV1/MYBBP1A/COQ9/RHOA/UQCRC1/UQCRB/NDUFAF1/COQ10B/NDUFB9/IDE/COX8C/TRAP1/CHCHD10/ISCU/IFNAR1/SUCLA2/PRELID1/VCP/NDUFA10/ACTN3/COX4I2/DLD/GPD1/ABCD1/SLC25A23/ATP5PF/COX6A1/HIF1A/PDE12/IREB2/NNT/SOD2/IDH1/OGDH/NDUFA6
BP	GO:0009896	positive regulation of catabolic process	498	0.42201	1.81654	0.000107216	0.00505101	0.00399409	3823	tags=33%, list=19%, signal=28%	BTG2/HSPA1B/IRS2/MYC/HMOX1/ZFP36/ASB5/RNF144B/MSN/RBM24/FOXO1/STUB1/HSPA1A/TP53INP2/NRDC/SAMD4A/PSMC4/LARP1/YBX1/HERPUD1/PTPN1/KLHL40/FBXL5/NFE2L2/PABPC1/DVL1/RALB/SLC25A5/SIRT2/CNOT2/CSNK1A1/APP/BAX/IRS1/YTHDF3/ORMDL3/ENDOG/ZC3H12A/NEDD4/RC3H2/VDAC1/PIP4K2B/RGMA/ARIH1/PINK1/FYCO1/HECW2/WIPI1/BAD/POLR2D/PARK7/PPARA/FTO/HECTD1/VSIR/STK11/PSMC6/PRKCE/CAV1/EXOSC5/CEBPA/RNF217/AKT2/PTTG1IP/SEC22B/CNO…
BP	GO:0071496	cellular response to external stimulus	298	0.436213	1.81652	0.000114705	0.00505101	0.00399409	1604	tags=19%, list=8%, signal=18%	PDK4/ATF3/FOS/ATP1A2/PRKAG2/GABARAPL1/HMOX1/LPL/SIK1/CYBA/CPEB4/HSPA5/GADD45A/FOXO1/NR4A2/ANKRD1/XBP1/PIM1/NFE2L2/RALB/FNIP1/ENG/COL1A1/SIK2/IFI16/PLEC/SEH1L/ZC3H12A/BMP6/CDKN1A/UCP2/WIPI1/BCL2/BAD/EIF4G1/PPARA/SRD5A1/MYBBP1A/JMY/EIF2AK3/TNFRSF1A/RRAGC/PIK3R4/RRP8/MAP2K4/SCX/IGF1R/TBL2/SIRT1/GABARAPL2/BECN1/BAG3/WDR45B/BRSK2/BAK1/SOX9/SH3GLB1/CASR
BP	GO:0071826	ribonucleoprotein complex subunit organization	175	0.457858	1.81026	0.000124688	0.00505101	0.00399409	2273	tags=30%, list=11%, signal=27%	RPLP0/EIF4B/RPL13A/RPSA/MRPL20/HSP90AB1/RPL10/RRS1/RPL3L/SNRPF/PTGES3/SRPK3/EIF4H/RPS5/XRCC5/EIF5/SNRPD3/SF3B1/RPS14/LSM4/POLR2D/KLC1/EIF6/KHDC4/PRPF6/DHX29/RUVBL1/SF3A1/EIF2S2/RBM5/FASTKD2/PRMT7/PRPF3/GEMIN2/NUFIP1/PRPF18/LUC7L2/SART3/SRSF10/NUDT21/USP39/RUVBL2/VCP/HSP90AA1/MRTO4/KIF5B/GEMIN5/PRPF31/BRIX1/ATM/SRSF1/CDC73
BP	GO:0009267	cellular response to starvation	153	0.463978	1.8082	0.000127243	0.00505101	0.00399409	1580	tags=23%, list=8%, signal=21%	PDK4/ATF3/PRKAG2/GABARAPL1/SIK1/CPEB4/HSPA5/FOXO1/XBP1/NFE2L2/RALB/FNIP1/SIK2/IFI16/SEH1L/ZC3H12A/CDKN1A/UCP2/WIPI1/BCL2/PPARA/SRD5A1/MYBBP1A/JMY/EIF2AK3/RRAGC/PIK3R4/RRP8/TBL2/SIRT1/GABARAPL2/BECN1/WDR45B/BRSK2/SH3GLB1
BP	GO:0006913	nucleocytoplasmic transport	298	0.433895	1.80687	0.000114705	0.00505101	0.00399409	2473	tags=27%, list=12%, signal=24%	ABRA/APOD/HSP90AB1/RRS1/SMG1/ALYREF/IWS1/RANBP6/AKAP8L/STAT3/YWHAE/AKAP13/NUP153/NXF1/SSB/RBM4/RIOK2/CHP1/PIK3R1/NUP85/IPO5/RAN/ZC3H12A/PTPN14/NEDD4/KPNA3/DESI1/CALR/CDKN1A/PHB2/NCBP2/NEMF/POLR2D/EIF6/NUP35/PARK7/ZPR1/THOC6/UFM1/HIKESHI/THOC3/HSPA9/JUP/DRD1/SETD2/PTTG1IP/RAE1/NUP98/XPO1/EMD/BAG3/KPNA6/TRIM28/PRKCD/RGPD8/AGT/MDFIC/SMAD3/TXN/BCL3/HCLS1/FLNA/PRKAG1/RSRC1/IPO8/NSUN2/HNRNPA1/NPM1/UPF3…
BP	GO:0051169	nuclear transport	298	0.433895	1.80687	0.000114705	0.00505101	0.00399409	2473	tags=27%, list=12%, signal=24%	ABRA/APOD/HSP90AB1/RRS1/SMG1/ALYREF/IWS1/RANBP6/AKAP8L/STAT3/YWHAE/AKAP13/NUP153/NXF1/SSB/RBM4/RIOK2/CHP1/PIK3R1/NUP85/IPO5/RAN/ZC3H12A/PTPN14/NEDD4/KPNA3/DESI1/CALR/CDKN1A/PHB2/NCBP2/NEMF/POLR2D/EIF6/NUP35/PARK7/ZPR1/THOC6/UFM1/HIKESHI/THOC3/HSPA9/JUP/DRD1/SETD2/PTTG1IP/RAE1/NUP98/XPO1/EMD/BAG3/KPNA6/TRIM28/PRKCD/RGPD8/AGT/MDFIC/SMAD3/TXN/BCL3/HCLS1/FLNA/PRKAG1/RSRC1/IPO8/NSUN2/HNRNPA1/NPM1/UPF3…
BP	GO:0046632	alpha-beta T cell differentiation	110	0.482536	1.80478	0.000134953	0.00505101	0.00399409	5028	tags=44%, list=25%, signal=33%	RORC/STAT3/HLX/ZC3H12A/RC3H2/ABL1/IL4R/RUNX1/BCL2/GPR183/BCL6/NFKBIZ/RHOA/PRDM1/PNP/ZFPM1/RPL22/RORA/CBFB/BCL3/STAT6/HLA-DRB1/ANXA1/ITPKB/IRF1/CTSL/MTOR/SASH3/IL23R/CD83/SH3RF1/CCL19/AP3B1/HMGB1/ATF2/ARMC5/HLA-DRA/LOXL3/TMEM98/LILRB4/NCKAP1L/FUT7/SOCS1/SYK/AP3D1/RUNX3/IL6R/GPR18
BP	GO:0003012	muscle system process	431	0.421992	1.80298	0.000108909	0.00505101	0.00399409	1959	tags=19%, list=10%, signal=18%	ATP2A1/NR4A3/ATP1A2/PDE4D/MYH2/HMOX1/SCN1B/TNNT1/ALDOA/TNNC2/GSN/CYBA/STAC3/SMTN/GLRX3/FOXO1/FXYD1/IL6ST/GATM/CASQ1/SCN2B/PGAM2/BIN1/CNN1/TNNT3/TRIM63/KLF15/ATP1A1/MYLPF/AKAP13/MYOG/DES/TCAP/JARID2/ATP1B1/MYOF/ERRFI1/ACTN2/CACNA1S/CRYAB/NOS3/PDLIM5/ORMDL3/CALD1/SLC8A3/ZC3H12A/MLIP/TPM1/ACTA2/CHRNA1/ENO1/SLC6A8/PPARA/HRC/CAV1/C12orf57/LMOD2/RHOA/JUP/TNFRSF1A/DRD1/CASQ2/MYOZ2/AKAP6/CHRND/GSTM2/DMPK…
BP	GO:0006401	RNA catabolic process	266	0.436416	1.80041	0.00011655	0.00505101	0.00399409	3598	tags=37%, list=18%, signal=31%	BTG2/HSPA1B/ZFP36/PABPC4/VIM/HNRNPAB/SMG1/RBM24/HSPA1A/SAMD4A/HNRNPA0/LARP1/YBX1/TAF15/SSB/PABPC1/CNOT2/CASC3/YTHDF3/ZC3H12A/RC3H2/SECISBP2/LSM4/NCBP2/POLR2D/FTO/ZCCHC8/MAGOH/ZPR1/CIRBP/FASTKD5/TBRG4/HNRNPM/EXOSC5/ZC3H14/RNH1/CNOT7/PATL1/FASTKD1/METTL3/PUM2/EXOSC4/DDX49/FASTKD2/PRPF18/PRKCD/XRN2/CTIF/TRAF2/DICER1/LARP4B/SLC11A1/APOBEC1/DROSHA/MTPAP/NSUN2/NPM1/MRTO4/RIDA/RBM7/MAPKAPK2/UPF3A/CSDE1/…
BP	GO:0046916	cellular transition metal ion homeostasis	111	0.480621	1.8	0.000134716	0.00505101	0.00399409	1903	tags=22%, list=9%, signal=20%	MT2A/FTL/MYC/HMOX1/MT1X/FTH1/S100A9/SLC39A14/MT1M/GLRX3/ATP6V0D1/APP/SLC31A1/BMP6/S100A8/SLC11A2/ARF1/MT1A/STEAP4/NUBP1/ISCU/CYB561A3/SLC11A1/CCDC22
CC	GO:0015934	large ribosomal subunit	110	0.481183	1.79971	0.000134953	0.00505101	0.00399409	1970	tags=26%, list=10%, signal=24%	RPLP0/RPL13A/RPL17/MRPL20/RPL36AL/RPL8/MRPL12/RPL10/RPL30/RPL3L/MRPL41/MRPL23/MRPL4/RPL27A/MRPL24/RPL21/RPL9/RPL19/MRPL39/RPL35A/MRPL54/MRPL3/RPL22/RPL36/RPLP1/MRPL49/RPL37A/MRPL9/MRPL51
BP	GO:0042594	response to starvation	189	0.450203	1.79623	0.000122519	0.00505101	0.00399409	2015	tags=23%, list=10%, signal=21%	PDK4/ATF3/PPARGC1A/PRKAG2/GABARAPL1/ZFP36/SIK1/CPEB4/HSPA5/FOXO1/LARP1/XBP1/NFE2L2/RALB/FNIP1/SIK2/IFI16/SEH1L/ZC3H12A/CDKN1A/UCP2/WIPI1/BCL2/PPARA/SRD5A1/MYBBP1A/JMY/EIF2AK3/RRAGC/PIK3R4/RRP8/TBL2/SIRT1/GABARAPL2/BECN1/WDR45B/BRSK2/SH3GLB1/SESN1/OXCT1/DDIT3/PRKAG1/ADM/HNRNPA1
BP	GO:0036293	response to decreased oxygen levels	288	0.432267	1.79504	0.000115287	0.00505101	0.00399409	2828	tags=26%, list=14%, signal=22%	THBS1/MYC/HMOX1/EGR1/TMBIM6/HK2/EPAS1/CYBA/CPEB4/STUB1/NR4A2/UCP3/TGFB3/NFE2L2/ATP1B1/CAT/EGLN1/SIRT2/CRYAB/ENDOG/SLC8A3/EP300/UCP2/PHB2/PINK1/LONP1/NDRG1/BCL2/BAD/ENO1/PPARA/PLAU/SLC11A2/PGK1/STC2/PRKCE/CAV1/RHOA/ERCC3/HSP90B1/ANGPT2/HIF1AN/TBL2/SIRT1/BECN1/BNIP3L/ACTN4/CASR/PIK3CB/MB/RORA/CREBBP/SMAD3/CD24/PDLIM1/ADM/HSF1/ASCL2/TIGAR/ADAM8/AQP1/ATM/NPEPPS/ALAD/FUNDC1/PAM/HIF1A/RBPJ/ADAM15/KCNK3…
BP	GO:0071346	cellular response to interferon-gamma	113	0.477874	1.79475	0.0001343	0.00505101	0.00399409	3471	tags=30%, list=17%, signal=25%	FLNB/MYC/RPL13A/CCL2/VIM/GSN/GAPDH/HSP90AB1/HLA-DPA1/CDC42/STXBP3/NR1H2/AQP4/STX8/CDC42EP4/JAK1/CCL13/VAMP3/ACTR2/MYO1C/GBP6/KIF5B/PARP9/CCL18/CDC37/IRF1/PDE12/EDN1/CCL8/JAK2/CX3CL1/CCL19/PARP14/DAPK3
BP	GO:2001233	regulation of apoptotic signaling pathway	364	0.423934	1.79298	0.000111074	0.00505101	0.00399409	3238	tags=28%, list=16%, signal=24%	ATF3/HSPA1B/TNFRSF12A/THBS1/TIMP3/MYC/PRDX2/HMOX1/TMBIM6/S100A9/RPS3/PPIA/CD74/NR4A2/HSPA1A/ITPRIP/EIF5A/NRP1/HERPUD1/BCL2L1/PTPN1/XBP1/HNRNPK/NFE2L2/PPP1CA/SIAH2/SLC25A5/BAX/HSPB1/ITGAV/NOS3/GNAI2/S100A8/MCL1/TPD52L1/PINK1/AATF/OPA1/BCL2/BAD/ENO1/PARK7/DNAJA1/GRINA/SRPX/BAG5/CAV1/EIF2AK3/DDX3X/PTTG1IP/MIF/SIRT1/CSNK2A2/FIS1/BECN1/PLAUR/TRIM32/SERPINE1/PIK3CB/PRKCD/GPX1/TRAF2/AGT/TRAP1/ARRB2/PREL…
BP	GO:0010906	regulation of glucose metabolic process	117	0.474124	1.78939	0.000133404	0.00505101	0.00399409	2065	tags=22%, list=10%, signal=20%	PDK4/PPARGC1A/IRS2/NNMT/SIK1/RORC/FOXO1/PPP1CA/IRS1/EP300/WDR5/EPM2AIP1/BAD/PPARA/STK11/USP7/AKT2/PPP1R3D/PPP1CB/ADIPOR1/SIRT1/FAM3C/ENPP1/RORA/C1QTNF1/TIGAR
BP	GO:0034599	cellular response to oxidative stress	274	0.431651	1.78495	0.000116144	0.00505101	0.00399409	3601	tags=31%, list=18%, signal=26%	FOS/PPARGC1A/HSPA1B/NR4A3/PRDX2/HMOX1/H19/RPS3/EPAS1/PRDX3/PPIA/FOXO1/NR4A2/HSPA1A/CYP1B1/NFE2L2/CAT/SRXN1/SIRT2/PYCR2/HSPB1/NOS3/ENDOG/ZC3H12A/MCL1/TPM1/ABL1/ARNTL/MSRA/PINK1/LONP1/NFE2L1/BCL2/PARK7/MPV17/TBC1D24/BAG5/SIRT1/BECN1/MAPKAP1/PRKCD/GPX1/NET1/TRAP1/PAWR/TXN/HSF1/MAPT/PLEKHA1/STAT6/MMP9/TMEM161A/AQP1/FYN/PNPLA8/ABCD1/MET/ANXA1/FBXO7/IL18BP/HIF1A/GPR37/GCH1/SOD2/APEX1/CTNNB1/EDN1/RHOB/P…
BP	GO:1902905	positive regulation of supramolecular fiber organization	172	0.452245	1.78465	0.000124938	0.00505101	0.00399409	3163	tags=30%, list=16%, signal=26%	HSPA1B/SDC4/RPS3/GSN/HSPA1A/MAPRE1/BIN1/NRP1/WDR1/PFN2/DRG1/CDC42/TGFB3/ACTN2/APP/S100A10/MAP1B/TPM1/ABL1/WASF2/CDC42EP4/COLGALT1/PRKCE/LMOD2/RHOA/RAC1/CYFIP1/NCKAP1/SPAST/GPX1/PAK1/TESK1/SMAD3/SORBS3/MAPT/ARHGEF15/CFL2/RHOC/CDC42EP5/MET/FMN1/MTOR/MYOC/EDN1/RB1/APOE/CTTN/GRB2/NIN/CKAP5/CX3CL1/RGCC
BP	GO:0022898	regulation of transmembrane transporter activity	263	0.433176	1.78389	0.000117123	0.00505101	0.00399409	3993	tags=30%, list=20%, signal=24%	ATP2A1/ATP1A2/PDE4D/SCN1B/CCL2/CACNB1/LRRC52/STAC3/VAMP2/FXYD1/RRAD/CASQ1/FKBP1A/SCN2B/YWHAE/ACTB/PIM1/ATP1B1/CHP1/ACTN2/APP/NEDD4/WNK1/FHL1/PHB2/PINK1/HECW2/BCL2/ATP1B3/PARK7/CAB39/HRC/PRKCE/CAV1/COX17/JPH1/CASQ2/AKAP6/GSTM2/TRDN/DLG4/STIM1/ACTN4/SCN4B/WNK2/FXYD2/OXSR1/IFNGR2/MMP9/TESC/GOPC/ARC/JPH2/CAPN1/RASGRF2/EDN1/NETO2/CALM1/SHISA9/THADA/ANK2/PDE4B/PTPN3/STIMATE/CLIC2/SHISA6/DRD4/PPIF/SLN/G…
BP	GO:0030099	myeloid cell differentiation	370	0.421385	1.78355	0.000111086	0.00505101	0.00399409	3937	tags=32%, list=19%, signal=27%	FOS/HSPA1B/MYC/ZFP36/PAFAH1B1/PABPC4/EPAS1/GLO1/JUNB/PRDX3/PRMT1/CD74/HSPA1A/ANXA2/MYH9/STAT3/WDR1/CDC42/TYROBP/PIK3R1/SLC25A5/APP/C1QC/IFI16/RPS14/UBASH3B/BPGM/EP300/CDK6/WASF2/RUNX1/BATF3/RPS6/EIF6/GPR183/BCL6/SLC11A2/CEBPA/MITF/HSPA9/SP3/CNOT4/ACTN1/LEO1/SMAP1/ZFPM1/TRIB1/SIRT1/PKNOX1/SRP54/ITGB6/HAX1/HOXA9/SFXN1/MB/FAM20C/JMJD6/TNFAIP6/CBFB/GPR68/HCLS1/SH3PXD2A/KLF13/HSF1/KAT7/MMP9/TESC/FSTL3…
BP	GO:0071478	cellular response to radiation	180	0.449074	1.7832	0.000123609	0.00505101	0.00399409	2472	tags=26%, list=12%, signal=23%	EEF1D/MYC/EGR1/CYBA/HSPA5/GADD45A/MAP3K20/BCL2L1/MME/PIK3R1/TMEM109/BAX/XRCC5/CRYAB/IFI16/NEDD4/CDKN1A/EP300/TP53BP1/GTF2H5/TSPYL5/STK11/TIMP1/SDE2/AKT2/BRCC3/SIRT1/METTL3/ITGB6/BAK1/TNKS1BP1/PRKCD/BRCA2/NET1/CREBBP/CRIP1/RUVBL2/HSF1/NPM1/MMP9/TMEM161A/AQP1/ATM/XRCC6/CHEK1/DHX36
BP	GO:0051146	striated muscle cell differentiation	271	0.431681	1.7831	0.000116537	0.00505101	0.00399409	2850	tags=26%, list=14%, signal=23%	MYF6/MORF4L2/TNNT1/ACTC1/RCAN1/SIK1/CSRP1/NEB/CAPN3/STAC3/NRAP/RBM24/MYPN/CASQ1/CD9/RBM38/MYH9/TNNT3/WDR1/ANKRD1/YBX1/AKAP13/MYOG/FLII/XBP1/KLHL40/TCAP/MYOF/FHOD3/ACTN2/PDLIM5/PLEC/SMYD1/CALR/TPM1/IL4R/BCL2/PPARA/SORT1/LMOD2/PRKAR1A/MYOZ2/AKAP6/DMPK/SPAG9/FLOT1/TRIM32/LDB3/GPX1/MEF2A/PLPP7/AGT/ARRB2/CSRP2/TRIM72/MYORG/CXCL9/SIX1/CFL2/ACTN3/XK/SDC1/ALPK3/RBPJ/MTOR/TANC1/ADAMTS5/PTGFRN/EDN1/RB1
CC	GO:0031968	organelle outer membrane	221	0.438966	1.77846	0.000119918	0.00505101	0.00399409	4792	tags=46%, list=24%, signal=35%	HMOX1/ATP5MC2/HK2/SYNE2/ITPRIP/BCL2L1/MFN2/ACSL3/ZNFX1/TMEM109/HADHB/MAOB/BAX/PLEC/SLC8A3/MCL1/PHB2/VDAC1/RETSAT/PINK1/OPA1/BCL2/BPHL/BAD/ENO1/RAB32/PLA2G2A/SLC11A2/AKAP1/HSPA9/VPS13A/STARD7/DMPK/ARMCX6/DNAJC11/EMD/FIS1/AGPAT5/BNIP3L/BAK1/CHCHD3/SH3GLB1/HAX1/RMDN3/RTN4IP1/DNM1L/TIGAR/ATAD1/CISD2/MIGA2/FATE1/FUNDC1/GPAM/UBC/FUNDC2/VDAC2/LRPPRC/MTOR/MYOC/QTRT2/FOXO3/MFF/ACSL4/FAM210B/DHCR7/MGST1/KR…
BP	GO:0006109	regulation of carbohydrate metabolic process	175	0.449351	1.77663	0.000124688	0.00505101	0.00399409	2616	tags=23%, list=13%, signal=20%	PDK4/PPARGC1A/IRS2/PRKAG2/NNMT/MYC/SIK1/RORC/FOXO1/STAT3/PPP1CA/APP/IRS1/EP300/WDR5/EPM2AIP1/BAD/EIF6/PPARA/STK11/NCOR1/PRKCE/USP7/AKT2/ZBTB20/PPP1R3D/PPP1CB/ADIPOR1/SIRT1/FAM3C/ENPP1/RORA/PRKAG1/C1QTNF1/TIGAR/ACTN3/GPD1/EGF/SOGA1/HIF1A
BP	GO:0022900	electron transport chain	148	0.457715	1.77523	0.000128025	0.00505101	0.00399409	3635	tags=34%, list=18%, signal=28%	COX6A2/PPARGC1A/NDUFA12/CYBA/UQCRH/SDHC/CYCS/NDUFB7/NDUFA3/COX7A1/P4HA2/COX5B/NDUFB4/ETFDH/MAOB/PLEC/PINK1/ME2/ETFA/PARK7/NDUFV1/SRD5A1/MYBBP1A/COQ9/UQCRB/STEAP4/NDUFAF1/NDUFB9/COX8C/ISCU/QDPR/ASPH/NDUFA10/COX4I2/DLD/GPD1/PDIA5/COX6A1/SOD2/NQO2/NDUFA6/GPD2/AKR1B1/COX11/AIFM2/ALDH2/SLC25A13/POR/NDUFC1/DMGDH
BP	GO:0072593	reactive oxygen species metabolic process	218	0.438672	1.77468	0.000120236	0.00505101	0.00399409	3068	tags=26%, list=15%, signal=22%	PDK4/THBS1/PRDX2/H19/HK2/CYBA/PRDX3/GADD45A/FOXO1/SLC25A33/TYROBP/CYP1B1/NFE2L2/CAT/SIRT2/MAOB/CRYAB/NOS3/GNAI2/ZC3H12A/CDKN1A/PINK1/AATF/BCL2/EIF6/PARK7/PPARA/MPV17/RHOA/RAC1/GBF1/BECN1/PRKCD/GPX1/ARF4/AGT/SH3PXD2B/TRAP1/SESN1/SH3PXD2A/ACOX1/TIGAR/MAPT/TUSC2/FYN/ABCD1/HIF1A/GCH1/HBA2/NNT/SOD2/NCF4/EDN1/BCR/GRB2/COQ7/FOXO3
BP	GO:0006941	striated muscle contraction	171	0.449545	1.77421	0.000124766	0.00505101	0.00399409	3326	tags=30%, list=16%, signal=25%	ATP2A1/ATP1A2/PDE4D/SCN1B/TNNT1/ALDOA/TNNC2/GSN/STAC3/CASQ1/SCN2B/PGAM2/BIN1/TNNT3/ATP1A1/TCAP/ATP1B1/SLC8A3/ZC3H12A/TPM1/CHRNA1/HRC/CAV1/C12orf57/JUP/CASQ2/CHRND/GSTM2/DMPK/MAP2K6/SCN4B/TNNI1/GAA/MYH8/FLNA/SNTA1/RCSD1/ACTN3/TMEM38B/PKP2/MTOR/CALM1/RGS2/TMEM38A/ANK2/PDE4B/ATP2A2/NR4A1/SCN10A/CLIC2/CTNNA3
BP	GO:0006417	regulation of translation	432	0.414551	1.77183	0.000108826	0.00505101	0.00399409	3505	tags=31%, list=17%, signal=26%	BTG2/EIF4B/THBS1/ZFP36/RPL13A/RPS3/VIM/GAPDH/TMED2/RPL10/CPEB4/RBM24/EIF5A/SAMD4A/LARP1/YBX1/NCL/CYP1B1/RBM4/EIF4H/PABPC1/PPP1CA/CNOT2/CASC3/APP/CDC123/BZW1/HSPB1/EIF5/YTHDF3/EIF4E/RPS14/ZC3H12A/CALR/DPH5/RC3H2/SERP1/SECISBP2/KBTBD8/NCBP2/PINK1/EIF1/POLR2D/EIF4G1/EIF6/FTO/MAGOH/MRPS27/CIRBP/EXOSC5/NGRN/EIF2AK3/DHX29/RHOA/DDX3X/PUM3/AKT2/RCC1L/CNOT7/DNAJC24/PATL1/RPUSD3/CYFIP1/MKNK2/METAP1/RPL22/M…
CC	GO:0019867	outer membrane	223	0.436629	1.769	0.000120192	0.00505101	0.00399409	4792	tags=45%, list=24%, signal=35%	HMOX1/ATP5MC2/HK2/SYNE2/ITPRIP/BCL2L1/MFN2/ACSL3/ZNFX1/TMEM109/HADHB/MAOB/BAX/PLEC/SLC8A3/MCL1/PHB2/VDAC1/RETSAT/PINK1/OPA1/BCL2/BPHL/BAD/ENO1/RAB32/PLA2G2A/SLC11A2/AKAP1/HSPA9/VPS13A/STARD7/DMPK/ARMCX6/DNAJC11/EMD/FIS1/AGPAT5/BNIP3L/BAK1/CHCHD3/SH3GLB1/HAX1/RMDN3/RTN4IP1/DNM1L/TIGAR/ATAD1/CISD2/MIGA2/FATE1/FUNDC1/GPAM/UBC/FUNDC2/VDAC2/LRPPRC/MTOR/MYOC/QTRT2/FOXO3/MFF/ACSL4/FAM210B/DHCR7/MGST1/KR…
CC	GO:0035770	ribonucleoprotein granule	255	0.430257	1.76759	0.000117467	0.00505101	0.00399409	3170	tags=31%, list=16%, signal=27%	RPLP0/ZFP36/MCRIP2/PABPC4/HNRNPAB/BTBD1/HNRNPL/SAMD4A/LARP1/YBX1/ACTB/CDC42/NCL/NXF1/HNRNPK/RBM4/PRRC2C/MCRIP1/ZNFX1/PABPC1/G3BP2/CNOT2/CASC3/YTHDF3/EIF4E/ZC3H12A/PQBP1/RC3H2/LSM4/ARNTL/POLR2D/RPS6/EIF4G1/CIRBP/FASTKD5/TBRG4/NFKBIZ/DDX3X/TRIM25/RAC1/CNOT7/PATL1/RPUSD3/FASTKD1/C9orf72/PUM2/CDK9/FASTKD2/HAX1/HNRNPA3/UBAP2/LARP4B/TIA1/SNRPB2/VCP/NSUN2/HOXD10/HSF1/TUBA1A/MAPT/CSDE1/EIF4ENIF1/CKAP4/SE…
BP	GO:0034248	regulation of cellular amide metabolic process	494	0.410629	1.76655	0.000107481	0.00505101	0.00399409	3170	tags=27%, list=16%, signal=24%	PDK4/BTG2/EIF4B/THBS1/ZFP36/RPL13A/RPS3/VIM/GAPDH/TMED2/RPL10/CPEB4/RBM24/BIN1/EIF5A/SAMD4A/LARP1/TMED10/YBX1/NCL/PICALM/CYP1B1/RBM4/EIF4H/NFE2L2/PABPC1/PPP1CA/CNOT2/CASC3/APP/CDC123/BZW1/HSPB1/EIF5/YTHDF3/EIF4E/ORMDL3/RPS14/ZC3H12A/CALR/DPH5/RC3H2/SERP1/SECISBP2/KBTBD8/NCBP2/PINK1/EIF1/POLR2D/EIF4G1/EIF6/FTO/MAGOH/MRPS27/CIRBP/EXOSC5/NGRN/EIF2AK3/DHX29/RHOA/DDX3X/RTN2/PUM3/AKT2/RCC1L/CNOT7/DNAJC…
MF	GO:0003779	actin binding	430	0.41202	1.76041	0.000108873	0.00505101	0.00399409	2512	tags=24%, list=12%, signal=21%	XIRP1/ABRA/FLNB/MYH2/TMSB10/NEB/ALDOA/TNNC2/ARPC4/GSN/MSN/NRAP/SMTN/DIAPH1/SYNE2/S100A4/MYPN/BIN1/CNN1/MYH9/TNNT3/WDR1/PFN2/FLII/FHOD3/ACTN2/HOMER2/NOS3/PDLIM5/FHL3/CAP1/CALD1/PLEC/MPRIP/PARVA/MAP1B/PANX1/TRIOBP/SSH1/TPM1/ABL1/WASF2/CTNNAL1/PARVB/LCP1/ABLIM2/TWF2/EPB41L3/SSH2/JMY/ARPC5L/PRKCE/LMOD2/VPS18/LIMA1/XIRP2/TMEM201/KLHL20/PALLD/ACTN1/MYOZ2/CYFIP1/MAP1S/CORO1C/DAAM2/ABI3/FMNL2/PDLIM3/EMD/…
BP	GO:0043434	response to peptide hormone	393	0.414433	1.76017	0.000110193	0.00505101	0.00399409	2288	tags=21%, list=11%, signal=19%	PDK4/BTG2/IRS2/NR4A3/MYC/CAMK2A/LPL/EGR1/BCAR3/CRK/BSG/CYBA/SLC39A14/VAMP2/ZNF106/FOXO1/NR4A2/SLC25A33/KLF15/STAT3/PTPN1/XBP1/CYP1B1/UCP3/NFE2L2/CAT/UPRT/PIK3R1/STXBP3/KANK1/ERRFI1/ACTN2/RAB15/COL1A1/SIK2/IRS1/GNAI2/SOCS3/CDK4/MAP1B/UCP2/EPM2AIP1/PIP4K2B/GRB10/AP3S1/EIF6/PPARA/SRD5A1/STC2/STK11/CAV1/INSIG1/JAK1/SORT1/COL3A1/TIMP1/SH2B2/AKT2/RAB8A/IGF1R/CYFIP1/ADIPOR1/SIRT1/ENPP1/EIF2B1/PRKCD/IDE/…
BP	GO:0032868	response to insulin	251	0.429236	1.75928	0.000117925	0.00505101	0.00399409	2288	tags=24%, list=11%, signal=21%	PDK4/IRS2/MYC/LPL/EGR1/BCAR3/SLC39A14/VAMP2/ZNF106/FOXO1/SLC25A33/KLF15/PTPN1/XBP1/UCP3/CAT/UPRT/PIK3R1/STXBP3/KANK1/ERRFI1/RAB15/SIK2/IRS1/GNAI2/SOCS3/CDK4/UCP2/EPM2AIP1/PIP4K2B/GRB10/AP3S1/EIF6/PPARA/SRD5A1/INSIG1/SORT1/SH2B2/AKT2/RAB8A/IGF1R/CYFIP1/ADIPOR1/SIRT1/ENPP1/PRKCD/IDE/AGT/MYO1C/TRIM72/BCAR1/ZDHHC7/ADM/EIF4EBP2/NCOA5/EGR2/SESN3/SNX5/SRSF4
BP	GO:0070997	neuron death	347	0.416822	1.75661	0.000111982	0.00505101	0.00399409	3309	tags=26%, list=16%, signal=22%	FOS/PPARGC1A/BTG2/NR4A3/HMOX1/EGR1/CCL2/GAPDH/HSP90AB1/CPEB4/HSPA5/IL6ST/NR4A2/CDC34/NRP1/BCL2L1/CDC42/TYROBP/GBE1/PICALM/TGFB3/CHP1/APP/BAX/CTSZ/HDGF/ENDOG/CASP7/MCL1/RAB29/ABL1/INPP5A/PINK1/BCL2/BAD/EIF4G1/LGMN/PARK7/PPARA/PIGT/ZPR1/GRN/TBC1D24/BAG5/RHOA/AP2B1/AKT2/MAP2K4/SIRT1/BTBD10/CORO1A/MAP3K11/GPX1/DTNBP1/TRAF2/AIMP2/ARRB2/SNCG/DDIT3/SIAH1/HSF1/TIGAR/MAPT/ADAM8/SIX1/RRAS2/TNFRSF1B/ATM/NMN…
BP	GO:1904062	regulation of cation transmembrane transport	342	0.417181	1.75648	0.000112108	0.00505101	0.00399409	3273	tags=26%, list=16%, signal=22%	ATP2A1/ATP1A2/PDE4D/SCN1B/CCL2/CACNB1/LRRC52/CYBA/CAPN3/STAC3/DIAPH1/VAMP2/FXYD1/RRAD/CASQ1/FKBP1A/SCN2B/BIN1/ANO6/YWHAE/ATP1B1/TSPAN13/CHP1/ACTN2/APP/BAX/UBASH3B/NEDD4/WNK1/FHL1/ABL1/PHB2/VDAC1/PINK1/HECW2/ATP1B3/PARK7/CAB39/HRC/PRKCE/CAV1/COX17/JPH1/DRD1/CD63/CASQ2/AKAP6/GSTM2/TRDN/DLG4/STIM1/ACTN4/SCN4B/CORO1A/WNK2/AGT/ISCU/FXYD2/FLNA/SNTA1/CXCL9/OXSR1/IFNGR2/MMP9/TESC/FYN/ARC/JPH2/TMEM38B/RAM…
BP	GO:0031669	cellular response to nutrient levels	205	0.436749	1.75498	0.0001213	0.00505101	0.00399409	1604	tags=20%, list=8%, signal=19%	PDK4/ATF3/PRKAG2/GABARAPL1/HMOX1/LPL/SIK1/CPEB4/HSPA5/FOXO1/XBP1/PIM1/NFE2L2/RALB/FNIP1/COL1A1/SIK2/IFI16/SEH1L/ZC3H12A/CDKN1A/UCP2/WIPI1/BCL2/EIF4G1/PPARA/SRD5A1/MYBBP1A/JMY/EIF2AK3/RRAGC/PIK3R4/RRP8/TBL2/SIRT1/GABARAPL2/BECN1/WDR45B/BRSK2/SH3GLB1/CASR
BP	GO:0090257	regulation of muscle system process	236	0.430492	1.75366	0.000119204	0.00505101	0.00399409	3471	tags=28%, list=17%, signal=23%	ATP2A1/NR4A3/ATP1A2/PDE4D/TNNT1/TNNC2/GLRX3/FOXO1/IL6ST/CASQ1/BIN1/CNN1/TNNT3/TRIM63/ATP1A1/MYOG/JARID2/ATP1B1/ERRFI1/NOS3/ORMDL3/SLC8A3/ZC3H12A/MLIP/TPM1/ENO1/PPARA/HRC/CAV1/C12orf57/RHOA/JUP/TNFRSF1A/CASQ2/AKAP6/GSTM2/DMPK/BECN1/CDK9/MEF2A/TNNI1/AGT/SMAD3/TNFRSF1B/ACTN3/TMEM38B/PKP2/GUCY1A1/EDN1/PRKAG3/CTTN/CALM1/RGS2/FOXO3/TMEM38A/ANK2/SRF/PDE4B/ATP2A2/NR4A1/SCN10A/CLIC2/CTNNA3/PRKG1/CALCRL/DA…
BP	GO:1902115	regulation of organelle assembly	192	0.43893	1.75355	0.000122234	0.00505101	0.00399409	2768	tags=26%, list=14%, signal=23%	HSPA1B/SDC4/CHMP1B/GSN/MSN/SYNE2/SDCBP/HSPA1A/DRG1/RAB5A/G3BP2/RALB/CNOT2/TRAPPC12/MAP4/RAB1B/DYNC1H1/PIP4K2B/PINK1/WIPI1/TMEM39A/CENPJ/LCP1/MTM1/PTPRD/RHOA/CHMP2B/SEC22B/ABI3/C9orf72/BECN1/SH3GLB1/STAM/TESK1/IFT140/ATG3/TBC1D14/CHMP2A/CYLD/NPM1/RNF5/PDCD6IP/SENP6/CEP120/NUP62/GDI2/SDC1/CNOT6L/CNTROB/RDX
BP	GO:0051924	regulation of calcium ion transport	246	0.428579	1.75335	0.000118106	0.00505101	0.00399409	3273	tags=27%, list=16%, signal=23%	ATP2A1/ATP1A2/PDE4D/CAMK2A/CCL2/TMBIM6/CACNB1/CYBA/CAPN3/STAC3/DIAPH1/RRAD/CASQ1/FKBP1A/BIN1/YWHAE/ATP1B1/ORAI1/TSPAN13/BAX/HOMER2/NOS3/GNAI2/UBASH3B/ABL1/VDAC1/BCL2/HRC/STC2/PRKCE/CAV1/RHOA/JPH1/DRD1/CASQ2/AKAP6/GSTM2/TRDN/RCVRN/STIM1/LILRA2/BAK1/CASR/CORO1A/HOMER3/AGT/ARRB2/CXCL9/CD4/FYN/EGF/JPH2/TMEM38B/RAMP3/CTNNB1/PLA2G1B/CALM1/CCR1/CXCL11/TMEM38A/THADA/ANK2/PDE4B/CX3CL1/STIMATE/PLP1/CLIC2
BP	GO:0051054	positive regulation of DNA metabolic process	255	0.426563	1.75242	0.000117467	0.00505101	0.00399409	4007	tags=35%, list=20%, signal=29%	PPARGC1A/MORF4L2/MYC/BCAR3/CCT8/RPS3/HSP90AB1/PTGES3/ACTB/CDC42/CYP1B1/OTUD4/CCDC117/BAX/CCT7/HDGFL2/XRCC5/ENDOG/CCT2/TP53BP1/EP400/E2F8/ACTL6A/TNFAIP1/NABP2/CCT6A/RUVBL1/USP7/BRCC3/ING3/EPC1/IGF1R/VPS72/NEK7/SIRT1/PARM1/RBBP8/TRIM28/PRKCD/FAM168A/MORF4L1/SSBP1/ARRB2/ACTR2/RNF8/EYA1/RUVBL2/HNRNPA1/HSF1/NBN/HSP90AA1/KAT7/TIGAR/STAT6/TMEM161A/ATM/TCP1/PARP9/EYA4/MAD2L2/RAD50/EGF/CDK2/DHX36/ATF1/CTN…
BP	GO:0070482	response to oxygen levels	312	0.419112	1.75169	0.000113934	0.00505101	0.00399409	3164	tags=27%, list=16%, signal=23%	THBS1/MYC/HMOX1/EGR1/TMBIM6/HK2/EPAS1/CYBA/CPEB4/FOXO1/STUB1/ATP6V0D1/NR4A2/UCP3/TGFB3/NFE2L2/ATP1B1/CAT/EGLN1/SIRT2/COL1A1/CRYAB/ENDOG/SLC8A3/EP300/UCP2/PHB2/PINK1/LONP1/NDRG1/BCL2/BAD/ENO1/PPARA/PLAU/SLC11A2/PGK1/STC2/PRKCE/CAV1/RHOA/ERCC3/HSP90B1/ANGPT2/HIF1AN/TBL2/SIRT1/BECN1/BNIP3L/ACTN4/CASR/PIK3CB/MB/RORA/CREBBP/SMAD3/CD24/PDLIM1/ADM/HSF1/ASCL2/TIGAR/ADAM8/AQP1/ATM/NPEPPS/ALAD/FUNDC1/PAM/T…
BP	GO:0045862	positive regulation of proteolysis	361	0.413596	1.74748	0.00011147	0.00505101	0.00399409	3416	tags=30%, list=17%, signal=25%	HSPA1B/MYC/S100A9/RPS3/RNF144B/GSN/CAPN3/STUB1/APH1A/HSPA1A/CYCS/NRDC/ANXA2/MYH9/PSME2/STAT3/PSMC4/HERPUD1/KLHL40/PICALM/NFE2L2/DVL1/MAPK12/SIRT2/CSNK1A1/APP/BAX/IFI16/MBP/ZC3H12A/S100A10/S100A8/CLEC3B/RGMA/ARIH1/PINK1/BAD/LGMN/ENO1/HECTD1/PSENEN/GRN/VSIR/PSMC6/CAV1/CEBPA/RNF217/EIF2AK3/RHOA/DDX3X/FBXW11/TRIB1/SIRT1/FIS1/TRIM32/BAK1/PDCD6/HSPBP1/SNX33/LAPTM5/TNIP1/SART3/SGTA/SMAD3/CTSD/RNF180/CCD…
BP	GO:0031668	cellular response to extracellular stimulus	235	0.428623	1.74567	0.000119175	0.00505101	0.00399409	1604	tags=19%, list=8%, signal=17%	PDK4/ATF3/FOS/PRKAG2/GABARAPL1/HMOX1/LPL/SIK1/CPEB4/HSPA5/FOXO1/NR4A2/XBP1/PIM1/NFE2L2/RALB/FNIP1/COL1A1/SIK2/IFI16/PLEC/SEH1L/ZC3H12A/CDKN1A/UCP2/WIPI1/BCL2/EIF4G1/PPARA/SRD5A1/MYBBP1A/JMY/EIF2AK3/RRAGC/PIK3R4/RRP8/TBL2/SIRT1/GABARAPL2/BECN1/WDR45B/BRSK2/SH3GLB1/CASR
BP	GO:0042692	muscle cell differentiation	368	0.412384	1.74482	0.000111198	0.00505101	0.00399409	2850	tags=26%, list=14%, signal=23%	MYF6/MORF4L2/TNNT1/ACTC1/RCAN1/SIK1/CSRP1/NEB/CAPN3/STAC3/NRAP/SYPL2/RBM24/MYPN/HEY1/CASQ1/CD9/BIN1/RBM38/MYH9/TNNT3/WDR1/DYSF/ANKRD1/YBX1/AKAP13/MYOG/FLII/XBP1/KLHL40/RBM4/TCAP/MAPK12/MYOF/PTCD2/FHOD3/ACTN2/ENG/HDGFL2/PDLIM5/TMEM204/PLEC/SMYD1/CALR/TPM1/IL4R/BCL2/PPARA/SORT1/LMOD2/PRKAR1A/ACTN1/MYOZ2/AKAP6/DMPK/SPAG9/FLOT1/SIRT1/TRIM32/CDK9/ACTN4/SOX9/UCHL1/LDB3/GPX1/EDNRB/RORA/MEF2A/PLPP7/AGT/A…
BP	GO:0010959	regulation of metal ion transport	395	0.410692	1.74432	0.00011029	0.00505101	0.00399409	2086	tags=19%, list=10%, signal=18%	ATP2A1/ATP1A2/PDE4D/SCN1B/CAMK2A/CCL2/SIK1/TMBIM6/CACNB1/LRRC52/CYBA/CAPN3/STAC3/DIAPH1/VAMP2/FXYD1/RRAD/CASQ1/FKBP1A/SCN2B/BIN1/ATP1A1/ANO6/YWHAE/ATP1B1/ORAI1/TSPAN13/CHP1/ACTN2/BAX/HOMER2/NOS3/GNAI2/UBASH3B/NEDD4/WNK1/FHL1/ABL1/VDAC1/HECW2/BCL2/ATP1B3/CAB39/HRC/STC2/PRKCE/CAV1/RHOA/JPH1/DRD1/CD63/CASQ2/AKAP6/GSTM2/DMPK/TRDN/PER1/RCVRN/STIM1/LILRA2/BAK1/ACTN4/SCN4B/CASR/CORO1A/WNK2/HOMER3/AGT/AR…
BP	GO:0061136	regulation of proteasomal protein catabolic process	181	0.438628	1.74342	0.000123381	0.00505101	0.00399409	4105	tags=38%, list=20%, signal=31%	HSPA1B/RNF144B/HSP90AB1/SDCBP/STUB1/HSPA1A/PSME2/PSMC4/HERPUD1/KLHL40/NFE2L2/DVL1/SIRT2/CSNK1A1/DESI1/ARIH1/PINK1/TMF1/PARK7/HECTD1/PSMC6/BAG5/MTM1/CAV1/CEBPA/RNF217/USP7/GNA12/TRIB1/XPO1/GABARAPL2/HSPBP1/GPX1/SGTA/RNF180/VCP/PSMD10/ALAD/BTRC/CDK2/RNF40/RNF144A/TLK2/USP13/FOXF2/TRIB2/APOE/BAG6/MAP1A/MAPK9/AURKA/RNF19A/RNFT1/SH3RF1/BCAP31/RNF185/FBXO22/USP14/ZER1/AXIN1/PKD1/KEAP1/NKD2/PITHD1/RNF19…
BP	GO:0051495	positive regulation of cytoskeleton organization	192	0.435907	1.74147	0.000122234	0.00505101	0.00399409	3163	tags=29%, list=16%, signal=25%	HSPA1B/SDC4/RPS3/GSN/HSPA1A/MAPRE1/BIN1/NRP1/WDR1/PFN2/DRG1/CDC42/TGFB3/TEK/ACTN2/S100A10/MAP1B/TPM1/DYNC1H1/ABL1/WASF2/CDC42EP4/CENPJ/PRKCE/LMOD2/RHOA/RAC1/CYFIP1/NCKAP1/HAX1/SPAST/PAK1/TESK1/SMAD3/HCLS1/SORBS3/MAPT/ARHGEF15/CFL2/RHOC/CEP120/CDC42EP5/NUP62/NES/MET/FMN1/MTOR/MYOC/BCAS3/EDN1/CTTN/GRB2/NIN/CKAP5/CX3CL1/RGCC
CC	GO:0030135	coated vesicle	284	0.420129	1.74091	0.000115982	0.00505101	0.00399409	3394	tags=30%, list=17%, signal=26%	TMED2/VAMP2/HBEGF/ARCN1/CD74/CD9/TMED10/HLA-DPA1/COPE/ECPAS/HLA-DRB4/PICALM/HLA-B/RAB5A/COPZ1/CLINT1/DVL1/HLA-DQA1/KLHL12/APP/HLA-H/CTSZ/MALL/AP1G1/COPB2/HLA-DQA2/SEC16A/GOSR2/M6PR/ERGIC3/MCFD2/CLTA/WIPI1/VAMP7/SORT1/AP2B1/VPS18/SEC22B/RAB8A/AP2M1/VAMP3/PDCD6/HLA-A/HAX1/NECAP2/SEC23A/VTI1B/PEF1/COPG2/F8/SEC23B/SPG21/SEC24C/HLA-C/GOPC/CD59/HLA-DRB1/TMED9/CD4/LMAN2L/TMEM199/SLC32A1/FZD4/EGF/HEATR5B…
BP	GO:0071375	cellular response to peptide hormone stimulus	285	0.418576	1.73503	0.000115848	0.00505101	0.00399409	2253	tags=21%, list=11%, signal=19%	PDK4/IRS2/NR4A3/MYC/CAMK2A/LPL/BCAR3/CRK/CYBA/SLC39A14/VAMP2/ZNF106/FOXO1/NR4A2/SLC25A33/STAT3/PTPN1/XBP1/CYP1B1/NFE2L2/PIK3R1/KANK1/ERRFI1/ACTN2/RAB15/SIK2/IRS1/GNAI2/SOCS3/CDK4/MAP1B/UCP2/PIP4K2B/GRB10/AP3S1/SRD5A1/CAV1/INSIG1/JAK1/SH2B2/AKT2/RAB8A/IGF1R/CYFIP1/ADIPOR1/SIRT1/ENPP1/PRKCD/IDE/AGT/MYO1C/TRIM72/BCAR1/ZDHHC7/EIF4EBP2/HSF1/NCOA5/STAT6/SESN3/SNX5
CC	GO:0030139	endocytic vesicle	338	0.412092	1.7332	0.000112183	0.00505101	0.00399409	3113	tags=26%, list=15%, signal=22%	FLNB/CAMK2A/HSPH1/PIP4P1/VIM/GSN/CYBA/VAMP2/HBEGF/ATP6V0D1/CD74/CD9/DYSF/HLA-DPA1/AMOT/ECPAS/CDC42/HLA-DRB4/PICALM/HLA-B/RAB5A/STXBP3/RABEP1/HLA-DQA1/HLA-H/ITGAV/RAB5B/NOS3/HLA-DQA2/CALR/STX8/M6PR/CLTA/CDC42EP4/TAPBP/RAB32/CAV1/VAMP7/LAMP1/AP2B1/PIK3R4/HSP90B1/SEC22B/RAB8A/AP2M1/DLG4/VAMP3/BECN1/HLA-A/CORO1A/UVRAG/STX12/ARRB2/SLC11A1/MYO1C/WLS/HSP90AA1/KIF5B/NOD1/ADAM8/HLA-C/HLA-DRB1/CD4/UBC/FZD4…
BP	GO:0032412	regulation of ion transmembrane transporter activity	253	0.421703	1.73043	0.000117716	0.00505101	0.00399409	3993	tags=30%, list=20%, signal=24%	ATP2A1/ATP1A2/PDE4D/SCN1B/CCL2/CACNB1/LRRC52/STAC3/VAMP2/FXYD1/RRAD/CASQ1/FKBP1A/SCN2B/YWHAE/ATP1B1/CHP1/ACTN2/APP/NEDD4/WNK1/FHL1/PHB2/PINK1/HECW2/ATP1B3/CAB39/HRC/PRKCE/CAV1/COX17/JPH1/CASQ2/AKAP6/GSTM2/TRDN/DLG4/STIM1/ACTN4/SCN4B/WNK2/FXYD2/OXSR1/IFNGR2/MMP9/TESC/GOPC/ARC/JPH2/CAPN1/RASGRF2/EDN1/NETO2/CALM1/SHISA9/THADA/ANK2/PDE4B/PTPN3/STIMATE/CLIC2/SHISA6/DRD4/PPIF/SLN/GALR2/NEDD4L/KCNG1/NOS…
CC	GO:0030666	endocytic vesicle membrane	193	0.432468	1.72816	0.000122085	0.00505101	0.00399409	4349	tags=35%, list=21%, signal=28%	CAMK2A/PIP4P1/CYBA/VAMP2/HBEGF/ATP6V0D1/CD74/CD9/HLA-DPA1/HLA-DRB4/HLA-B/RAB5A/HLA-DQA1/HLA-H/NOS3/HLA-DQA2/CALR/M6PR/TAPBP/RAB32/CAV1/VAMP7/LAMP1/AP2B1/PIK3R4/SEC22B/RAB8A/AP2M1/DLG4/VAMP3/HLA-A/CORO1A/SLC11A1/WLS/HLA-C/HLA-DRB1/CD4/UBC/FZD4/EGF/FCGR1A/HLA-DQB1/HLA-G/CD163/NOSTRIN/APOE/RAB39A/AP2A2/VAMP4/HLA-E/GRIA1/SCARB1/RAB7A/RAB31/CD36/HLA-F/RILP/DNM2/LRP1/WNT1/RAB20/RAC2/UBB/ADRB2/CAMK2D/HL…
BP	GO:1903362	regulation of cellular protein catabolic process	247	0.422108	1.72714	0.000118231	0.00505101	0.00399409	4105	tags=36%, list=20%, signal=29%	HSPA1B/RNF144B/MSN/HSP90AB1/LAPTM4B/SDCBP/STUB1/HSPA1A/ANXA2/PSME2/PSMC4/HERPUD1/KLHL40/FBXL5/NFE2L2/DVL1/SIRT2/CSNK1A1/DESI1/ARIH1/PINK1/TMF1/PARK7/HECTD1/PSMC6/BAG5/MTM1/CAV1/CEBPA/RNF217/USP7/PTTG1IP/GNA12/TRIB1/XPO1/CSNK2A2/GABARAPL2/HSPBP1/GPX1/LAPTM5/SGTA/RNF180/CCDC22/VCP/PSMD10/HSP90AA1/ALAD/DACT1/BTRC/EGF/CDK2/RNF40/RNF144A/TLK2/USP13/MAGEF1/FOXF2/TRIB2/RDX/APOE/BAG6/ATRAID/MAP1A/MAPK9/A…
BP	GO:0002573	myeloid leukocyte differentiation	204	0.429563	1.72587	0.000121124	0.00505101	0.00399409	3410	tags=28%, list=17%, signal=24%	FOS/MYC/PAFAH1B1/GLO1/JUNB/CD74/ANXA2/MYH9/CDC42/TYROBP/PIK3R1/APP/C1QC/IFI16/UBASH3B/CDK6/RUNX1/BATF3/GPR183/CEBPA/MITF/SP3/ZFPM1/TRIB1/SIRT1/SRP54/ITGB6/HAX1/FAM20C/TNFAIP6/GPR68/HCLS1/SH3PXD2A/HSF1/MMP9/TESC/FSTL3/HLA-DRB1/CD4/GAB2/LBR/KITLG/RBPJ/EVI2B/ACIN1/IREB2/MTOR/CTNNB1/IL23R/RB1/MAFB/CCR1/MT1G/SBNO2/JAGN1/CCL19/AP3B1/LTBR
CC	GO:0005741	mitochondrial outer membrane	195	0.43024	1.72236	0.000121581	0.00505101	0.00399409	4648	tags=45%, list=23%, signal=35%	HMOX1/ATP5MC2/HK2/BCL2L1/MFN2/ACSL3/ZNFX1/HADHB/MAOB/BAX/PLEC/SLC8A3/MCL1/PHB2/VDAC1/PINK1/OPA1/BCL2/BPHL/BAD/RAB32/PLA2G2A/SLC11A2/AKAP1/HSPA9/VPS13A/STARD7/DMPK/ARMCX6/DNAJC11/FIS1/AGPAT5/BNIP3L/BAK1/CHCHD3/SH3GLB1/HAX1/RMDN3/RTN4IP1/DNM1L/TIGAR/ATAD1/CISD2/MIGA2/FATE1/FUNDC1/GPAM/UBC/FUNDC2/VDAC2/MTOR/MYOC/QTRT2/FOXO3/MFF/ACSL4/FAM210B/MGST1/KRAS/GK2/MLXIP/AIFM2/RNF185/PGAM5/TOMM34/MYO19/ATF2/…
BP	GO:0032869	cellular response to insulin stimulus	198	0.429625	1.72152	0.000121536	0.00505101	0.00399409	2253	tags=23%, list=11%, signal=21%	PDK4/IRS2/MYC/LPL/BCAR3/SLC39A14/VAMP2/ZNF106/FOXO1/SLC25A33/PTPN1/XBP1/PIK3R1/KANK1/ERRFI1/RAB15/SIK2/IRS1/GNAI2/SOCS3/CDK4/UCP2/PIP4K2B/GRB10/AP3S1/SRD5A1/INSIG1/SH2B2/AKT2/RAB8A/IGF1R/CYFIP1/ADIPOR1/SIRT1/ENPP1/PRKCD/IDE/AGT/MYO1C/TRIM72/BCAR1/ZDHHC7/EIF4EBP2/NCOA5/SESN3/SNX5
CC	GO:0005774	vacuolar membrane	426	0.402561	1.71848	0.00010898	0.00505101	0.00399409	3104	tags=27%, list=15%, signal=23%	GABARAPL1/LITAF/CHMP1B/PIP4P1/HSP90AB1/SLC39A14/LAPTM4B/NEU1/ATP6V0D1/CD74/ANXA2/WDR81/SURF4/MYLPF/HLA-DPA1/ATP6V1B2/HLA-DRB4/EEF1A1/SLC7A5/THBD/FNIP1/HLA-DQA1/HLA-H/AP1G1/VLDLR/SEH1L/HLA-DQA2/DRAM1/TM6SF1/STX8/M6PR/CLTA/WIPI1/NPC1/COL6A1/GLIPR1/SLC11A2/ATP6V1H/CCZ1/GRN/JMY/CTSA/UBA1/GNA11/SLC12A4/VAMP7/LAMP1/SLC3A2/SORT1/ENTPD4/AP2B1/ANKFY1/VPS18/TM9SF1/VPS13A/CD63/UBXN6/CHMP2B/ZFYVE26/RHEB/AP2M…
CC	GO:0045121	membrane raft	325	0.409457	1.7167	0.000113045	0.00505101	0.00399409	3121	tags=23%, list=15%, signal=20%	ATP1A2/SDC4/HMOX1/CRK/BSG/SERPINH1/SDCBP/FXYD1/IL6ST/ANXA2/ATP1A1/PLPP1/CAVIN4/MME/RAB5A/ATP1B1/ORAI1/MYADM/MYOF/TEK/SLC25A5/PECAM1/APP/MALL/IRS1/NOS3/GNAI2/PRKAR2A/S100A10/SYNJ2/PODXL/VDAC1/S1PR1/PARK7/NPC1/PGK1/TPP1/CAV1/TNFRSF1A/PRKAR1A/IGF1R/AKAP6/CORO1C/FLOT1/GPC1/STIM1/PACSIN2/EDNRB/TRAF2/STX12/PLPP3/CTSD/MYO1C/ICAM1/CD24/MAPT/STAT6/TNFRSF1B/EFHD2/RFTN1/CD4/TFPI/CBLC/FYN/PI4K2A/ARC/PAG1/CTN…
CC	GO:0005765	lysosomal membrane	384	0.404737	1.71621	0.000110717	0.00505101	0.00399409	3104	tags=27%, list=15%, signal=23%	LITAF/CHMP1B/PIP4P1/HSP90AB1/SLC39A14/LAPTM4B/NEU1/ATP6V0D1/CD74/ANXA2/WDR81/SURF4/MYLPF/HLA-DPA1/ATP6V1B2/HLA-DRB4/EEF1A1/SLC7A5/FNIP1/HLA-DQA1/HLA-H/AP1G1/VLDLR/SEH1L/HLA-DQA2/DRAM1/TM6SF1/STX8/M6PR/CLTA/NPC1/COL6A1/GLIPR1/SLC11A2/ATP6V1H/CCZ1/GRN/CTSA/UBA1/GNA11/SLC12A4/VAMP7/LAMP1/SLC3A2/SORT1/ENTPD4/AP2B1/ANKFY1/VPS18/TM9SF1/VPS13A/CD63/UBXN6/CHMP2B/ZFYVE26/RHEB/AP2M1/SPAG9/FLOT1/CPNE1/ENPP1…
CC	GO:0098852	lytic vacuole membrane	384	0.404737	1.71621	0.000110717	0.00505101	0.00399409	3104	tags=27%, list=15%, signal=23%	LITAF/CHMP1B/PIP4P1/HSP90AB1/SLC39A14/LAPTM4B/NEU1/ATP6V0D1/CD74/ANXA2/WDR81/SURF4/MYLPF/HLA-DPA1/ATP6V1B2/HLA-DRB4/EEF1A1/SLC7A5/FNIP1/HLA-DQA1/HLA-H/AP1G1/VLDLR/SEH1L/HLA-DQA2/DRAM1/TM6SF1/STX8/M6PR/CLTA/NPC1/COL6A1/GLIPR1/SLC11A2/ATP6V1H/CCZ1/GRN/CTSA/UBA1/GNA11/SLC12A4/VAMP7/LAMP1/SLC3A2/SORT1/ENTPD4/AP2B1/ANKFY1/VPS18/TM9SF1/VPS13A/CD63/UBXN6/CHMP2B/ZFYVE26/RHEB/AP2M1/SPAG9/FLOT1/CPNE1/ENPP1…
CC	GO:0098857	membrane microdomain	326	0.408811	1.71478	0.00011279	0.00505101	0.00399409	3121	tags=23%, list=15%, signal=20%	ATP1A2/SDC4/HMOX1/CRK/BSG/SERPINH1/SDCBP/FXYD1/IL6ST/ANXA2/ATP1A1/PLPP1/CAVIN4/MME/RAB5A/ATP1B1/ORAI1/MYADM/MYOF/TEK/SLC25A5/PECAM1/APP/MALL/IRS1/NOS3/GNAI2/PRKAR2A/S100A10/SYNJ2/PODXL/VDAC1/S1PR1/PARK7/NPC1/PGK1/TPP1/CAV1/TNFRSF1A/PRKAR1A/IGF1R/AKAP6/CORO1C/FLOT1/GPC1/STIM1/PACSIN2/EDNRB/TRAF2/STX12/PLPP3/CTSD/MYO1C/ICAM1/CD24/MAPT/STAT6/TNFRSF1B/EFHD2/RFTN1/CD4/TFPI/CBLC/FYN/PI4K2A/ARC/PAG1/CTN…
BP	GO:0042176	regulation of protein catabolic process	380	0.403395	1.70951	0.000110693	0.00505101	0.00399409	4105	tags=36%, list=20%, signal=29%	HSPA1B/TIMP3/ASB5/RNF144B/MSN/HSP90AB1/LAPTM4B/SDCBP/FOXO1/ODC1/STUB1/HSPA1A/NRDC/ANXA2/CST3/PSME2/PSMC4/HERPUD1/KLHL40/FBXL5/EEF1A1/NFE2L2/DVL1/SIRT2/CSNK1A1/NEDD4/DESI1/RGMA/ARIH1/PINK1/HECW2/TMF1/PARK7/PSMD1/HECTD1/CTSA/PSMC6/BAG5/MTM1/CAV1/CEBPA/RNF217/TIMP1/USP7/PTTG1IP/GNA12/SEC22B/BANP/TRIB1/PSMD2/XPO1/PSMD3/HUWE1/CSNK2A2/GABARAPL2/TRIM32/SOX9/HSPBP1/SNX33/GPX1/LAPTM5/IDE/SNX12/SGTA/SMAD3/…
BP	GO:0032271	regulation of protein polymerization	190	0.428117	1.70909	0.000122354	0.00505101	0.00399409	3089	tags=29%, list=15%, signal=25%	HSPA1B/TMSB10/RPS3/ARPC4/GSN/DYRK1A/HSPA1A/MAPRE1/BIN1/PFN2/FLII/DRG1/MYADM/KANK1/FHOD3/MAP1B/TRIOBP/SSH1/ABL1/PINK1/CDC42EP4/TWF2/SSH2/ARFGEF1/ARPC5L/PRKCE/PRUNE1/LMOD2/RHOA/RAC1/CYFIP1/NCKAP1/DAAM2/TBCD/GBA2/HAX1/CORO1A/PRKCD/PAK1/HCLS1/TMSB15A/HSP90AA1/ARPC1B/MAPT/CDC42EP5/PLEKHG2/VDAC2/MET/FMN1/MTOR/RDX/CTTN/GRB2/NIN/CKAP5
BP	GO:0016050	vesicle organization	296	0.410155	1.70755	0.000114784	0.00505101	0.00399409	3390	tags=31%, list=17%, signal=26%	SDC4/CHMP1B/PAFAH1B1/TMED2/LAPTM4B/VAMP2/SDCBP/ANXA2/DYSF/TMED10/PICALM/SRGN/STX11/KLHL12/ARFGAP3/RAB5B/AP1G1/S100A10/VPS8/SEC16A/SNX19/GOSR2/STX8/RAB29/PIP4K2B/BCL2/TMF1/RAB32/YIPF7/SRPX/CAV1/INSIG1/VAMP7/SORT1/ANKFY1/WASHC5/VPS18/ZEB2/AKT2/CHMP2B/SEC22B/RAB8A/AP2M1/CORO1C/DLG4/GBF1/VAMP3/GOLPH3/PDCD6/DNM1/CORO1A/UVRAG/STAM/RNF26/SNX33/SEC23A/DTNBP1/VTI1B/STX12/BET1/PEF1/SEC23B/CHMP2A/SEC24C/TMC…
BP	GO:0007163	establishment or maintenance of cell polarity	215	0.421944	1.70324	0.000120584	0.00505101	0.00399409	3753	tags=31%, list=18%, signal=25%	PAFAH1B1/CLIC4/CRK/GSN/MSN/HSP90AB1/RND3/MYH9/WDR1/AMOT/ACTB/CDC42/TEK/KANK1/MAP4/CAP1/PARVA/MAP1B/CLASP2/PARVB/LIN7B/ARFGEF1/STK11/MARK2/FRMD4A/RHOA/RAC1/IGF1R/UBXN2B/FBXW11/GBF1/BRSK2/GOLPH3/ARF4/MYO9A/JAM3/DLG5/ACTR2/CRB2/PDLIM1/HSP90AA1/CRKL/CDC42BPB/AQP1/RHOC/PDCD6IP/ANK1/SH3BP1/FAM89B/DYNLT1/LRRC7/BCAS3/MCPH1/RHOB/EPHB1/CKAP5/DOCK7/PATJ/CCL19/LIN7C/KRIT1/CCR7/MOS/FOXJ1/GJA1/PKD1
BP	GO:1901653	cellular response to peptide	352	0.403762	1.70301	0.000111719	0.00505101	0.00399409	2110	tags=19%, list=10%, signal=17%	PDK4/IRS2/NR4A3/MYC/CAMK2A/LPL/BCAR3/CACNB1/VIM/CRK/CYBA/SLC39A14/VAMP2/ZNF106/FOXO1/NR4A2/SLC25A33/KLF15/STAT3/PTPN1/XBP1/CYP1B1/NFE2L2/PIK3R1/KANK1/ERRFI1/ACTN2/APP/RAB15/SIK2/IRS1/GNAI2/SOCS3/CDK4/MAP1B/UCP2/PIP4K2B/GRB10/AP3S1/LGMN/SRD5A1/CAV1/INSIG1/JAK1/SH2B2/AKT2/RAB8A/IGF1R/CYFIP1/KLF11/ADIPOR1/SIRT1/ENPP1/CASR/PRKCD/IDE/AGT/MYO1C/TRIM72/ICAM1/BCAR1/ZDHHC7/EIF4EBP2/HSF1/NCOA5/STAT6/NOD1
BP	GO:0071214	cellular response to abiotic stimulus	314	0.40708	1.70244	0.000113714	0.00505101	0.00399409	2608	tags=24%, list=13%, signal=21%	ATP1A2/EEF1D/MYC/EGR1/CYBA/CAPN3/HSPA5/GADD45A/MAP3K20/ANKRD1/BCL2L1/MME/CHP1/PIK3R1/TMEM109/ERRFI1/MICU1/BAX/ENG/COL1A1/XRCC5/CRYAB/IFI16/PLEC/BMP6/NEDD4/CDKN1A/EP300/TP53BP1/BAD/GTF2H5/CAB39/TSPYL5/STK11/GNA11/DDX3X/TIMP1/TNFRSF1A/SDE2/AKT2/BRCC3/MAP2K4/SCX/IGF1R/SIRT1/METTL3/ITGB6/BAG3/BAK1/SOX9/LRRC8C/TNKS1BP1/PRKCD/EFHD1/BRCA2/NET1/AGT/CREBBP/CRIP1/GPR68/RUVBL2/HSF1/NPM1/OXSR1/MMP9/TMEM161A/…
BP	GO:0104004	cellular response to environmental stimulus	314	0.40708	1.70244	0.000113714	0.00505101	0.00399409	2608	tags=24%, list=13%, signal=21%	ATP1A2/EEF1D/MYC/EGR1/CYBA/CAPN3/HSPA5/GADD45A/MAP3K20/ANKRD1/BCL2L1/MME/CHP1/PIK3R1/TMEM109/ERRFI1/MICU1/BAX/ENG/COL1A1/XRCC5/CRYAB/IFI16/PLEC/BMP6/NEDD4/CDKN1A/EP300/TP53BP1/BAD/GTF2H5/CAB39/TSPYL5/STK11/GNA11/DDX3X/TIMP1/TNFRSF1A/SDE2/AKT2/BRCC3/MAP2K4/SCX/IGF1R/SIRT1/METTL3/ITGB6/BAG3/BAK1/SOX9/LRRC8C/TNKS1BP1/PRKCD/EFHD1/BRCA2/NET1/AGT/CREBBP/CRIP1/GPR68/RUVBL2/HSF1/NPM1/OXSR1/MMP9/TMEM161A/…
BP	GO:0044262	cellular carbohydrate metabolic process	275	0.409481	1.69304	0.000116333	0.00505101	0.00399409	2108	tags=19%, list=10%, signal=18%	PDK4/PPARGC1A/IRS2/PRKAG2/NNMT/SIK1/HK2/PYGM/RORC/FOXO1/IL6ST/IDH2/UGP2/STAT3/PTGES3/GBE1/PPP1CA/PHKG1/IRS1/SYNJ2/EP300/WDR5/EPM2AIP1/INPP5A/PHKB/BAD/PPARA/B4GALT5/PGD/STK11/NCOR1/PRKCE/USP7/AKT2/PPP1R3D/PPP1CB/ADIPOR1/SIRT1/FAM3C/ENPP1/PFKFB3/IMPA2/HAS1/RORA/PCDH12/PYGB/GAA/PYGL/RPE/C1QTNF1/PHKA1/TIGAR/ITPK1
BP	GO:0006403	RNA localization	188	0.424271	1.69241	0.000122639	0.00505101	0.00399409	3272	tags=32%, list=16%, signal=27%	ZFP36/CCT8/HNRNPAB/SMG1/ALYREF/IWS1/EIF5A/AKAP8L/YBX1/NUP153/NXF1/SSB/G3BP2/NUP85/CASC3/RAN/CCT7/SEH1L/CCT2/NCBP2/POLR2D/NUP35/THOC6/PRPF6/CCT6A/THOC3/RUVBL1/SETD2/RAE1/NUP98/FLOT1/XPO1/HNRNPA3/MYO1C/RUVBL2/NSUN2/HNRNPA1/HSF1/NPM1/UPF3A/AAAS/ATM/SRSF1/TCP1/RFTN1/XPOT/KHDRBS1/NUP62/CPSF6/DHX36/LRPPRC/ARC/NUP160/NHP2/NUP133/SRSF7/MEX3D/CKAP5/UPF1/MVP/QKI
BP	GO:1901214	regulation of neuron death	307	0.405172	1.69158	0.000114194	0.00505101	0.00399409	3309	tags=25%, list=16%, signal=22%	FOS/PPARGC1A/BTG2/NR4A3/HMOX1/EGR1/CCL2/HSP90AB1/CPEB4/IL6ST/NR4A2/CDC34/NRP1/BCL2L1/CDC42/TYROBP/GBE1/PICALM/TGFB3/CHP1/BAX/CTSZ/HDGF/MCL1/RAB29/ABL1/INPP5A/PINK1/BCL2/BAD/EIF4G1/LGMN/PARK7/PPARA/ZPR1/GRN/RHOA/AP2B1/MAP2K4/SIRT1/BTBD10/CORO1A/MAP3K11/DTNBP1/TRAF2/AIMP2/ARRB2/SNCG/DDIT3/HSF1/TIGAR/MAPT/ADAM8/SIX1/RRAS2/TNFRSF1B/ATM/NMNAT1/NES/FYN/FBXO7/HIF1A/SOD2/GPNMB/CTNNB1/CASP9/EPHB1/APOE/DAX…
BP	GO:0034655	nucleobase-containing compound catabolic process	390	0.397678	1.68648	0.000110656	0.00505101	0.00399409	3598	tags=32%, list=18%, signal=27%	BTG2/HSPA1B/PDE4D/DNASE1L1/ZFP36/PABPC4/VIM/HNRNPAB/SMPDL3A/SMG1/RBM24/HSPA1A/SAMD4A/HNRNPA0/LARP1/YBX1/TAF15/SSB/PABPC1/CNOT2/CASC3/BAX/YTHDF3/ENDOG/ZC3H12A/ADA2/NEIL2/RC3H2/SECISBP2/LSM4/NCBP2/POLR2D/FTO/ZCCHC8/MAGOH/UNG/ZPR1/CIRBP/FASTKD5/TBRG4/PDE7A/HNRNPM/EXOSC5/ENTPD4/ZC3H14/RNH1/CNOT7/PATL1/PNP/FASTKD1/METTL3/ENTPD6/PUM2/EXOSC4/DDX49/FASTKD2/ENPP1/PRPF18/PRKCD/XRN2/CTIF/TRAF2/DICER1/LARP4B…
BP	GO:0048193	Golgi vesicle transport	281	0.405424	1.67918	0.000115982	0.00505101	0.00399409	3718	tags=36%, list=18%, signal=29%	TMED2/VAMP2/ARCN1/TMED10/COPE/GOLGA4/ACSL3/COPZ1/VAMP5/RABEP1/TRAPPC12/KLHL12/ARFGAP3/AP1G1/PKDCC/COPB2/RAB1B/SEC16A/GOSR2/ERGIC3/WIPI1/AP3S1/TAPBP/YIPF7/CREB3L2/INSIG1/VAMP7/LAMP1/SORT1/KIF1C/ANKFY1/LYPLA1/VPS13A/EXOC2/KLHL20/SEC22B/RAB8A/PITPNB/GBF1/VAMP3/GABARAPL2/GOLPH3/PDCD6/UVRAG/SPAST/LAPTM5/SEC23A/VTI1B/ARF4/SNX12/BNIP1/PLPP3/RSC1A1/BET1/PEF1/ARF5/COG4/MACF1/TBC1D14/COPG2/CCDC22/TRAPPC2/S…
CC	GO:0005681	spliceosomal complex	187	0.420952	1.67851	0.000122684	0.00505101	0.00399409	2822	tags=31%, list=14%, signal=27%	HNRNPH1/ALYREF/YBX1/SNRPF/NCL/HNRNPK/ZMAT5/PABPC1/IK/CASC3/PPIL1/SNRPD3/SF3B1/AKAP17A/U2AF1/PHF5A/LSM4/SF3B6/CTNNBL1/RBMX/ZCCHC8/SNRPA/MAGOH/MFAP1/PRPF6/CIRBP/RALY/HNRNPM/PPWD1/SF3A1/RHEB/API5/LSM8/RBM5/SNRNP25/PRPF3/GEMIN2/HNRNPA3/PRPF18/PPIE/LUC7L2/SNRPB2/USP39/HNRNPA1/PRPF40A/PRPF31/SRSF1/PRPF40B/DDX5/AAR2/PPP1R8/ESS2/U2AF2/DHX35/TFIP11/PRPF4/SNRNP48/SNRPD1
CC	GO:0005635	nuclear envelope	462	0.389843	1.67101	0.00010826	0.00505101	0.00399409	3283	tags=27%, list=16%, signal=23%	BANF1/CHMP1B/PAFAH1B1/GPX4/SUN1/GAPDH/CACYBP/SYNE2/MAD2L1BP/SDCBP/ITPRIP/BIN1/EIF5A/YBX1/BCL2L1/NUP153/NXF1/RRP12/TOR3A/MYOF/NUP85/SHISA5/TMEM109/CASC3/IPO5/JPT1/APP/RAN/BAX/CLIC1/MAD1L1/DCTN5/SEH1L/MLIP/KPNA3/CDK4/CALR/ABL1/RETSAT/CNEP1R1/MLX/BCL2/NUP35/EI24/ENO1/NPC1/PTGDS/AGPAT3/SORT1/LYPLA1/CUEDC2/EPC1/TMEM201/CHMP2B/AKAP6/DMPK/RAE1/NUP98/FBXW11/FANCL/SIRT1/XPO1/C9orf72/EMD/PUM2/POMZP3/AGPAT5…
BP	GO:0042060	wound healing	419	0.391909	1.67088	0.000109361	0.00505101	0.00399409	3902	tags=29%, list=19%, signal=24%	TNFRSF12A/THBS1/SDC4/PRDX2/HMOX1/CHMP1B/CSRP1/PABPC4/CRK/HBEGF/PPIA/GNA13/IL6ST/CD9/MYH9/DYSF/ANO6/ACTB/XBP1/LNPK/TGFB3/NFE2L2/THBD/ANXA5/MYOF/STXBP3/KANK1/C6orf89/HSPB1/CLIC1/COL1A1/ADIPOR2/GPR4/NOS3/PLEC/UBASH3B/FCER1G/S100A8/CDKN1A/CLASP2/TPM1/SERPING1/ACTA2/PPARA/PLAU/F13A1/ARFGEF1/PRKCE/CAV1/GNAS/COL3A1/RHOA/TIMP1/PAFAH2/GNA12/CHMP2B/METAP1/ITGB6/PLAUR/SERPINE1/PIK3CB/PRKCD/GPX1/DTNBP1/PAK1/…
CC	GO:0098798	mitochondrial protein-containing complex	253	0.407057	1.67033	0.000117716	0.00505101	0.00399409	2014	tags=22%, list=10%, signal=20%	COX6A2/ATP5MC2/MRPL20/NDUFA12/MRPL12/ATP5F1D/UQCRH/SDHC/MRPS35/NDUFB7/MRPL41/NDUFA3/COX7A1/MRPL23/COX8A/COX5B/COX6B1/MRPL4/IDH3G/NDUFB4/SLC25A5/HADHB/NDUFA11/ATP5PO/MRPL24/MICU1/BAX/MRPS5/IDH3A/NDUFA4L2/HSD17B10/MRPL39/PHB2/VDAC1/UQCRC2/DAP3/MRPL54/NDUFV1/MRPL3/MRPS27/UQCRC1/HSPA9/UQCRB/POLG/TIMM21/DNAJC11/CHCHD3/NDUFAF1/NDUFB9/MRPL49/COX8C/CHCHD10/MRPL9/MRPL51/MRPS34
BP	GO:1901652	response to peptide	480	0.38842	1.6693	0.000107596	0.00505101	0.00399409	3121	tags=24%, list=15%, signal=21%	PDK4/BTG2/IRS2/NR4A3/MYC/CAMK2A/LPL/EGR1/BCAR3/CACNB1/VIM/CRK/BSG/CYBA/SLC39A14/VAMP2/ZNF106/FOXO1/NR4A2/SLC25A33/KLF15/STAT3/PTPN1/XBP1/CYP1B1/UCP3/NFE2L2/CAT/UPRT/PIK3R1/STXBP3/KANK1/ERRFI1/ACTN2/APP/RAB15/COL1A1/SIK2/IRS1/GNAI2/SOCS3/CDK4/MAP1B/UCP2/EPM2AIP1/PIP4K2B/GRB10/AP3S1/EIF6/LGMN/PPARA/SRD5A1/STC2/STK11/CAV1/INSIG1/JAK1/SORT1/COL3A1/TIMP1/SH2B2/AKT2/RAB8A/IGF1R/CYFIP1/KLF11/ADIPOR1/SIR…
CC	GO:0005667	transcription regulator complex	470	0.388353	1.66612	0.000107933	0.00505101	0.00399409	3402	tags=27%, list=17%, signal=23%	ATF3/FOS/MAFF/MYF6/NR4A3/MYC/NFIL3/EPAS1/TBX15/HNRNPAB/JUNB/GTF3C6/TAF7/NR4A2/BIN1/STAT3/ANKRD1/MYOG/XBP1/CREG1/NFE2L2/GTF3C1/DR1/NFYC/GPS2/RBL2/HDGF/CEBPD/TBL1XR1/GATAD2B/CDK4/NR1H2/GTF2B/EP300/ARNTL/E2F8/PMF1/AATF/NFE2L1/RUNX1/BATF3/GTF2H5/TAF5/NCOR1/NCOR2/CEBPA/ERCC3/SP3/TCF12/SCX/ZFPM1/PKNOX1/IRF9/CHD3/ARID5A/RFXANK/MED27/RBBP8/SOX9/TRIM28/HAX1/TEAD4/TAF2/MEF2A/GTF2E1/PBX1/NAA15/TCF3/TLE4/CRE…
BP	GO:0051258	protein polymerization	265	0.403603	1.66432	0.000116659	0.00505101	0.00399409	3121	tags=27%, list=15%, signal=23%	HSPA1B/GPX4/TMSB10/RPS3/ARPC4/GSN/DIAPH1/DYRK1A/HSPA1A/CASQ1/MAPRE1/BIN1/PFN2/FLII/DRG1/MYADM/KANK1/FHOD3/MAP1B/TRIOBP/SSH1/CLASP2/ABL1/PINK1/CDC42EP4/CENPJ/TWF2/SSH2/ARFGEF1/ARPC5L/PRKCE/PRUNE1/LMOD2/RHOA/WASHC5/RAC1/CASQ2/CYFIP1/NCKAP1/DAAM2/TBCD/GBA2/TRIM32/HAX1/CORO1A/PRKCD/PAK1/HCLS1/CHMP2A/DNM1L/TMSB15A/HSP90AA1/HDGFL3/ARPC1B/MAPT/RANBP9/CDC42EP5/PLEKHG2/VDAC2/MET/FMN1/NEDD1/MTOR/RDX/TUBGCP…
BP	GO:0046700	heterocycle catabolic process	427	0.389543	1.66341	0.000108968	0.00505101	0.00399409	3124	tags=27%, list=15%, signal=24%	BTG2/HSPA1B/PDE4D/DNASE1L1/HMOX1/ZFP36/PABPC4/VIM/HNRNPAB/SMPDL3A/SMG1/RBM24/HSPA1A/SAMD4A/HNRNPA0/LARP1/YBX1/TAF15/SSB/NFE2L2/PABPC1/CNOT2/CASC3/BAX/YTHDF3/ENDOG/ZC3H12A/ADA2/NEIL2/RC3H2/SECISBP2/LSM4/NCBP2/POLR2D/FTO/ZCCHC8/MAGOH/UNG/ZPR1/CIRBP/FASTKD5/TBRG4/PDE7A/HNRNPM/EXOSC5/ENTPD4/ZC3H14/RNH1/CNOT7/PATL1/PNP/FASTKD1/METTL3/ENTPD6/PUM2/EXOSC4/DDX49/FASTKD2/ENPP1/PRPF18/PRKCD/XRN2/CTIF/TRAF2/…
BP	GO:0062012	regulation of small molecule metabolic process	325	0.396138	1.66086	0.000113045	0.00505101	0.00399409	2065	tags=17%, list=10%, signal=16%	PDK4/PPARGC1A/IRS2/NR4A3/PRKAG2/NNMT/MYC/H19/EGR1/SIK1/RORC/FOXO1/CD74/STAT3/PPP1CA/APP/EPHX2/IRS1/NOS3/BMP6/ELOVL5/NR1H2/EP300/WDR5/EPM2AIP1/PINK1/BAD/EIF6/ENO1/PARK7/PPARA/STK11/NCOR1/NCOR2/PRKCE/CAV1/INSIG1/USP7/AKT2/ZBTB20/PPP1R3D/PPP1CB/ADIPOR1/SIRT1/FAM3C/RCVRN/CD320/SOX9/ENPP1/ACADVL/RORA/PRKAG1/C1QTNF1/ADM/VCP/TIGAR
BP	GO:0006936	muscle contraction	338	0.394066	1.65739	0.000112183	0.00505101	0.00399409	1959	tags=18%, list=10%, signal=16%	ATP2A1/ATP1A2/PDE4D/MYH2/SCN1B/TNNT1/ALDOA/TNNC2/GSN/STAC3/SMTN/FXYD1/CASQ1/SCN2B/PGAM2/BIN1/CNN1/TNNT3/TRIM63/ATP1A1/MYLPF/DES/TCAP/ATP1B1/MYOF/ACTN2/CACNA1S/CRYAB/ORMDL3/CALD1/SLC8A3/ZC3H12A/TPM1/ACTA2/CHRNA1/ENO1/SLC6A8/HRC/CAV1/C12orf57/LMOD2/RHOA/JUP/DRD1/CASQ2/CHRND/GSTM2/DMPK/TRDN/EMD/MAP2K6/SCN4B/EDNRB/TNNI1/AGT/GAA/MYL1/MYH8/FLNA/SNTA1
BP	GO:0006397	mRNA processing	455	0.386791	1.65672	0.000108354	0.00505101	0.00399409	3745	tags=35%, list=18%, signal=29%	PPARGC1A/HNRNPH1/RBM24/ALYREF/IWS1/DYRK1A/HNRNPL/RBM38/AKAP8L/HNRNPA0/YBX1/SNRPF/SRPK3/NCL/HNRNPK/ZMAT5/RBM4/SAP18/PABPC1/IK/LSM10/PTCD2/CASC3/LARP7/APP/PPIL1/SNRPD3/SF3B1/AKAP17A/U2AF1/PHF5A/PQBP1/LSM4/NCBP2/SF3B6/POLR2D/RBMX/ZCCHC8/SNRPA/MAGOH/ZPR1/THOC6/MFAP1/SUPT4H1/KHDC4/PRPF6/CIRBP/RALY/FASTKD5/TBRG4/HNRNPM/THOC3/PPWD1/ZC3H14/SF3A1/ARL6IP4/RPUSD3/LEO1/NUP98/LSM8/RBM5/METTL3/SNRNP25/CDK9/PRM…
CC	GO:0031965	nuclear membrane	293	0.397747	1.65446	0.000114811	0.00505101	0.00399409	4102	tags=33%, list=20%, signal=27%	PAFAH1B1/SUN1/GAPDH/SYNE2/MAD2L1BP/SDCBP/ITPRIP/YBX1/BCL2L1/NUP153/RRP12/MYOF/NUP85/SHISA5/TMEM109/CASC3/JPT1/CLIC1/DCTN5/CDK4/ABL1/RETSAT/CNEP1R1/MLX/BCL2/NUP35/EI24/ENO1/PTGDS/SORT1/LYPLA1/CUEDC2/EPC1/TMEM201/AKAP6/DMPK/NUP98/SIRT1/XPO1/C9orf72/EMD/PUM2/POMZP3/INTS2/CPNE1/HAX1/AKIRIN1/TM7SF2/SPAST/PAK1/EDNRB/SMAD3/CLCC1/ARL6IP6/MYORG/PHF20/GNAQ/OSBPL6/AAAS/NUDT9/AQP1/ANKRD17/NUP62/TOR1B/NOC4L/D…
BP	GO:0010038	response to metal ion	345	0.392434	1.65339	0.000111995	0.00505101	0.00399409	2938	tags=21%, list=14%, signal=19%	FOS/THBS1/MT2A/HMOX1/MT1X/CLIC4/BSG/CAPN3/JUNB/ATP5F1D/MT1M/HSPA5/PGAM2/MYOG/NFE2L2/CAT/PPP1CA/AQP9/MAOB/APP/ENDOG/MBP/BMP6/NEDD4/S100A8/CALR/FOSB/NDRG1/MTF1/BCL2/BAD/PPP2CB/LGMN/PARK7/NPC1/SLC11A2/CAV1/CEBPA/EIF2AK3/S100A16/MT1A/CASQ2/NEK7/DLG4/ENTPD6/BECN1/STIM1/PDCD6/CPNE1/CASR/MEF2A/GSS/PEF1/CRIP1/HSF1/TIGAR/MAPT/MMP9/AQP1/ALAD/PAM/SDC1/SLC25A23/ITPKB/HIF1A/KCNK3/ATF1/SOD2/CASP9/EDN1/AOC1/DAX…
BP	GO:0010506	regulation of autophagy	332	0.39339	1.65181	0.000112511	0.00505101	0.00399409	2617	tags=27%, list=13%, signal=23%	HMOX1/GAPDH/SMG1/FOXO1/ATP6V0D1/TP53INP2/STAT3/LARP1/CAPNS1/ATP6V1B2/EEF1A1/RALB/SLC25A5/SIRT2/HSPB1/IFI16/ORMDL3/ENDOG/ZC3H12A/NEDD4/DRAM1/MCL1/EP300/USP10/ABL1/VDAC1/PIP4K2B/PINK1/FYCO1/WIPI1/BCL2/BAD/TMEM39A/EIF4G1/PARK7/NPC1/ATP6V1H/CTSA/STK11/MTM1/HERC1/RRAGC/PIK3R4/SEC22B/RHEB/RAB8A/SIRT1/CSNK2A2/C9orf72/BECN1/BAG3/DEPP1/TRIM32/BNIP3L/SH3GLB1/UCHL1/HAX1/UVRAG/PIK3CB/VPS13D/ATP6V1G2/EIF4G2/T…
BP	GO:0044270	cellular nitrogen compound catabolic process	433	0.386133	1.65081	0.000108731	0.00505101	0.00399409	3598	tags=30%, list=18%, signal=25%	BTG2/HSPA1B/PDE4D/DNASE1L1/HMOX1/ZFP36/PABPC4/VIM/HNRNPAB/SMPDL3A/SMG1/RBM24/HSPA1A/SAMD4A/HNRNPA0/LARP1/YBX1/TAF15/SSB/PABPC1/CNOT2/CASC3/BAX/YTHDF3/ENDOG/ZC3H12A/ADA2/NEIL2/RC3H2/SECISBP2/LSM4/NCBP2/POLR2D/FTO/ZCCHC8/MAGOH/UNG/ZPR1/CIRBP/FASTKD5/TBRG4/PDE7A/HNRNPM/EXOSC5/ENTPD4/ZC3H14/RNH1/CNOT7/PATL1/PNP/FASTKD1/METTL3/ENTPD6/PUM2/EXOSC4/MPST/DDX49/FASTKD2/ENPP1/PRPF18/PRKCD/XRN2/CTIF/TRAF2/DI…
BP	GO:1903706	regulation of hemopoiesis	351	0.391333	1.6502	0.000111794	0.00505101	0.00399409	3554	tags=27%, list=18%, signal=23%	FOS/HSPA1B/MYC/PRDX2/ZFP36/PRMT1/CD74/HSPA1A/STAT3/XBP1/TCIM/TYROBP/HLA-B/PIK3R1/C1QC/HLX/CLPTM1/ZC3H12A/UBASH3B/RC3H2/ABL1/CDK6/CD46/IL4R/RUNX1/BAD/EIF6/BCL6/VSIR/NFKBIZ/MITF/RHOA/HSPA9/CNOT4/PRDM1/PNP/LEO1/SMAP1/ZFPM1/TRIB1/METTL3/HAX1/HOXA9/TNFAIP6/CBFB/GPR68/DROSHA/HCLS1/PRELID1/KLF13/HSF1/KAT7/TESC/ADAM8/FGL2/CD27/FSTL3/HLA-DRB1/CDC73/XRCC6/CD4/ANXA1/ITPKB/IRF1/ZEB1/FBXO7/ZFP36L2/HIF1A/KITLG…
BP	GO:0032409	regulation of transporter activity	294	0.395575	1.64627	0.000114771	0.00505101	0.00399409	3993	tags=28%, list=20%, signal=23%	ATP2A1/ATP1A2/PDE4D/SCN1B/CCL2/CACNB1/LRRC52/STAC3/VAMP2/FXYD1/RRAD/CASQ1/FKBP1A/SCN2B/YWHAE/ACTB/PIM1/ATP1B1/CHP1/ACTN2/APP/NEDD4/WNK1/FHL1/PHB2/PINK1/HECW2/BCL2/ATP1B3/PARK7/CAB39/HRC/PRKCE/CAV1/COX17/JPH1/CASQ2/AKAP6/GSTM2/TRDN/DLG4/STIM1/ACTN4/SCN4B/PRKCD/WNK2/FXYD2/OXSR1/IFNGR2/MMP9/TESC/GOPC/MIR451A/ARC/JPH2/CAPN1/RASGRF2/EDN1/NETO2/CALM1/SHISA9/THADA/ANK2/PDE4B/PTPN3/STIMATE/CLIC2/SHISA6/D…
BP	GO:0019439	aromatic compound catabolic process	447	0.384515	1.64625	0.000108507	0.00505101	0.00399409	3124	tags=27%, list=15%, signal=24%	BTG2/HSPA1B/PDE4D/DNASE1L1/HMOX1/ZFP36/PABPC4/VIM/HNRNPAB/SMPDL3A/SMG1/RBM24/HSPA1A/SAMD4A/HNRNPA0/LARP1/YBX1/TAF15/SSB/EPHX1/PABPC1/CNOT2/CASC3/MAOB/BAX/EPHX2/YTHDF3/ENDOG/ZC3H12A/ADA2/NEIL2/ACAA1/RC3H2/SECISBP2/LSM4/NCBP2/POLR2D/FTO/ZCCHC8/MAGOH/UNG/ZPR1/CIRBP/FASTKD5/TBRG4/PDE7A/HNRNPM/EXOSC5/ENTPD4/FAH/ZC3H14/RNH1/CNOT7/PATL1/PNP/FASTKD1/METTL3/ENTPD6/PUM2/EXOSC4/DDX49/FASTKD2/ENPP1/PRPF18/PR…
BP	GO:0048545	response to steroid hormone	319	0.391803	1.63991	0.000113559	0.00505101	0.00399409	2828	tags=23%, list=14%, signal=20%	FOS/HSPA1B/THBS1/NR4A3/ATP1A2/ZFP36/CYBA/TAF7/HSPA1A/STRN3/ESRRG/TRIM63/ATP1A1/PLPP1/PTGES3/CYP1B1/UCP3/TGFB3/CNOT2/MAOB/ERRFI1/RAN/ENG/COL1A1/EIF4E/NR3C1/MBP/BMP6/NEDD4/CALR/FOSB/AQP4/EP300/PHB2/ARNTL/BCL2/BAD/TMF1/PARK7/PPARA/NPC1/SRD5A1/UFM1/NCOR1/NCOR2/CAV1/RHOA/VPS18/IGFBP7/IGF1R/SIRT1/PER1/PAK1/PKN1/IL1RN/ADM/RBBP7/AQP1/ALAD/PAM/HEYL/TFPI/LBH/SDC1/ANXA1/DDX5/ESR1/ZFP36L2/ESRRB/IDH1/CASP9/ED…
BP	GO:0008380	RNA splicing	400	0.385113	1.63643	0.000110059	0.00505101	0.00399409	3966	tags=35%, list=20%, signal=29%	PPARGC1A/HNRNPH1/TMBIM6/RBM24/ALYREF/IWS1/DYRK1A/PRMT1/HNRNPL/HSPA1A/RBM38/AKAP8L/YBX1/SNRPF/TAF15/SRPK3/NCL/HNRNPK/ZMAT5/RBM4/SAP18/PABPC1/IK/LSM10/PIK3R1/CASC3/CLK1/LARP7/PPIL1/SNRPD3/SF3B1/AKAP17A/U2AF1/PHF5A/PQBP1/LSM4/NCBP2/SF3B6/RBMX/ZCCHC8/SNRPA/MAGOH/ZPR1/THOC6/MFAP1/KHDC4/PRPF6/CIRBP/RALY/HNRNPM/THOC3/PPWD1/RRAGC/SF3A1/ARL6IP4/NUP98/LSM8/RBM5/METTL3/SNRNP25/RBM12B/PRMT7/PRPF3/TSEN15/GEMI…
BP	GO:1902903	regulation of supramolecular fiber organization	358	0.386726	1.63261	0.000111557	0.00505101	0.00399409	3163	tags=27%, list=16%, signal=23%	HSPA1B/SDC4/TMSB10/RPS3/ARPC4/GSN/DYRK1A/HSPA1A/MAPRE1/BIN1/NRP1/WDR1/PFN2/AKAP13/FLII/DRG1/CDC42/TGFB3/MYADM/PIK3R1/KANK1/FHOD3/TRIM54/ACTN2/APP/CRYAB/S100A10/MAP1B/TRIOBP/SSH1/CLASP2/TPM1/ABL1/WASF2/S1PR1/CDC42EP4/PARK7/COLGALT1/TWF2/SSH2/ARF1/ARFGEF1/ARPC5L/PRKCE/PRUNE1/LMOD2/RHOA/WASHC5/LIMA1/RAC1/CYFIP1/NCKAP1/MAP1S/DAAM2/C9orf72/TBCD/GBA2/HAX1/CORO1A/PRKCD/SPAST/GPX1/PAK1/TESK1/SMAD3/PFDN1/…
BP	GO:1901361	organic cyclic compound catabolic process	475	0.377713	1.62173	0.000107712	0.00505101	0.00399409	3494	tags=29%, list=17%, signal=24%	BTG2/HSPA1B/PDE4D/DNASE1L1/HMOX1/ZFP36/PABPC4/VIM/HNRNPAB/SMPDL3A/SMG1/RBM24/HSPA1A/SAMD4A/HNRNPA0/LARP1/YBX1/TAF15/SSB/NFE2L2/PABPC1/CNOT2/CASC3/MAOB/BAX/EPHX2/YTHDF3/ENDOG/ZC3H12A/ADA2/NEIL2/ACAA1/RC3H2/SECISBP2/LSM4/NCBP2/POLR2D/FTO/ZCCHC8/MAGOH/SRD5A1/UNG/ZPR1/CIRBP/FASTKD5/TBRG4/PDE7A/HNRNPM/EXOSC5/ENTPD4/FAH/ZC3H14/RNH1/CNOT7/PATL1/PNP/FASTKD1/CYP27A1/METTL3/ENTPD6/PUM2/EXOSC4/DDX49/FASTKD2…
BP	GO:0006631	fatty acid metabolic process	379	0.382693	1.62132	0.000110779	0.00505101	0.00399409	2487	tags=20%, list=12%, signal=18%	PDK4/PPARGC1A/IRS2/NR4A3/PRKAG2/LPL/TECR/GPX4/ACOT1/ECH1/CD74/PTGES3/XBP1/CYP1B1/UCP3/EPHX1/MORC2/ACSL3/ETFDH/ALKBH7/ACOT2/HADHB/GSTM1/ADIPOR2/IRS1/IVD/ACOT8/HSD17B10/MGLL/ELOVL5/NR1H2/ACADS/ACAA1/ECHS1/ETFA/EIF6/PPARA/PTGDS/NCOR1/CAV1/INSIG1/ABHD3/AUH/LYPLA1/TNFRSF1A/ACOT11/GSTM4/AKT2/AIG1/CBR4/PEX2/MIF/GSTM2/HSD17B4/ADIPOR1/ELOVL1/SIRT1/ABHD5/SOX9/GPX1/ACADVL/PCCA/PRKAG1/ACOX1/HSD17B8/ACOT4/PEX…
BP	GO:0032535	regulation of cellular component size	338	0.384648	1.61778	0.000112183	0.00505101	0.00399409	2969	tags=22%, list=15%, signal=20%	PAFAH1B1/TMSB10/NEB/ARPC4/GSN/MSN/HSP90AB1/BIN1/NRP1/WDR1/ANO6/PFN2/FLII/GOLGA4/PICALM/RAB5A/MYADM/PPP1CA/KANK1/FHOD3/ACTN2/MAP1B/AQP4/SEMA4D/TRIOBP/SSH1/ABL1/ABCB8/CDC42EP4/TWF2/SSH2/ARFGEF1/ARPC5L/PRKCE/SLC12A4/LMOD2/RHOA/WASHC5/LIMA1/RAC1/CYFIP1/NCKAP1/AP2M1/DAAM2/SEMA3G/GBA2/TMEM123/HAX1/CORO1A/TTL/PRKCD/LRRC8A/MACF1/EIF4G2/HCLS1/TMSB15A/ARPC1B/MAPT/CFL2/AQP1/CDC42EP5/SEMA4B/PEX11B/XK/PLEKHG2…
BP	GO:0032386	regulation of intracellular transport	321	0.386193	1.617	0.000113507	0.00505101	0.00399409	2802	tags=25%, list=14%, signal=22%	ATP2A1/APOD/MSN/HSP90AB1/VAMP2/IWS1/ANXA2/AKAP8L/YWHAE/PTPN1/CDC42/NUP153/RBM4/RIOK2/CHP1/PIK3R1/IPO5/ACTN2/RAN/CRYAB/ZC3H12A/PTPN14/NEDD4/MAP1B/HSPA1L/DYNC1H1/RAB29/ERGIC3/NCBP2/PINK1/PARK7/ZPR1/LCP1/UFM1/STK11/INSIG1/LAMP1/JUP/USP7/AKT2/SETD2/YOD1/MAP2K2/ARHGAP1/XPO1/HUWE1/CSNK2A2/EMD/FIS1/BAG3/BRSK2/BNIP3L/TRIM28/SH3GLB1/HAX1/PRKCD/DERL2/SNX12/MDFIC/SMAD3/TXN/MYO1C/HCLS1/PCNT/FLNA/NSUN2/RNF31/…
BP	GO:0042326	negative regulation of phosphorylation	366	0.380711	1.61005	0.000111297	0.00505101	0.00399409	3279	tags=27%, list=16%, signal=23%	IRS2/PRKAG2/PDE4D/TMED2/PRDX3/GADD45A/PPIA/TAF7/STK38/STAT3/PTPN1/CHP1/DVL1/MYADM/SIRT2/IPO5/DUSP1/ERRFI1/BAX/HSPB1/ENG/PLEC/SLC8A3/PRKAR2A/ZC3H12A/UBASH3B/SOCS3/CDKN1A/SEMA4D/TERF2IP/ABL1/PIP4K2B/CDKN2C/GRB10/EIF4G1/PARK7/PPARA/DNAJA1/CHORDC1/NCOR1/CAV1/CEBPA/LATS2/PRKAR1A/SPAG9/CORO1C/SH3BP5L/TRIB1/SIRT1/C9orf72/ANKLE2/BAK1/UCHL1/ENPP1/PIK3CB/PRKCD/HEG1/DTNBP1/TESK1/PKN1/AGT/PLPP3/CTDSP2/ARRB2/…
BP	GO:0072521	purine-containing compound metabolic process	393	0.379041	1.60985	0.000110193	0.00505101	0.00399409	2616	tags=20%, list=13%, signal=18%	PDK4/PPARGC1A/PRKAG2/PDE4D/MYC/H19/ATP5MC2/TECR/HK2/ALDOA/GAPDH/ATP5F1D/ACOT1/PGAM2/STAT3/LDHA/MACROD1/PRPS1/ACSL3/ACOT2/ADCY9/ATP5PO/APP/RAN/GMPR/NOS3/AMD1/ACOT8/BPGM/ADA2/ELOVL5/EP300/PINK1/OPA1/BAD/EIF6/ENO1/PPARA/PGK1/NCOR1/PDE7A/ENTPD4/RHOA/PGM1/ACOT11/GUK1/PNP/ZBTB20/MPP1/HSD17B4/ELOVL1/RCVRN/DCK/IMPDH2/SULT1A2/ENPP1/RORA/PFKP/SUCLA2/AK1/PRKAG1/VCP/TIGAR/ACOT4/NUDT9/ACTN3/NME1/GPAM/ACSM1/DL…
BP	GO:0043254	regulation of protein-containing complex assembly	380	0.379376	1.60772	0.000110693	0.00505101	0.00399409	3089	tags=25%, list=15%, signal=21%	HSPA1B/RPL13A/TMSB10/RPS3/ARPC4/GSN/MSN/HSPA5/DYRK1A/STUB1/HSPA1A/MAPRE1/BIN1/PFN2/FLII/DRG1/CDC42/RIOK3/RALB/MYADM/KANK1/SIRT2/FNIP1/FHOD3/TRAPPC12/BAX/CRYAB/MAP1B/NR1H2/TRIOBP/SSH1/EP300/ABL1/PINK1/CDC42EP4/EIF4G1/PARK7/LCP1/TWF2/SSH2/ARFGEF1/PSMC6/ARPC5L/PRKCE/PRUNE1/LMOD2/RHOA/DDX3X/RAC1/CYFIP1/NCKAP1/NEK7/DAAM2/TBCD/GBA2/BAK1/SOX9/SH3GLB1/HAX1/CORO1A/PRKCD/PAK1/TRAF2/JAM3/HCLS1/FNIP2/VCP/HSF…
BP	GO:0019693	ribose phosphate metabolic process	373	0.379839	1.60735	0.000111148	0.00505101	0.00399409	3155	tags=23%, list=16%, signal=20%	PDK4/PPARGC1A/PRKAG2/PDE4D/MYC/H19/ATP5MC2/TECR/HK2/ALDOA/GAPDH/ATP5F1D/ACOT1/PGAM2/STAT3/LDHA/PRPS1/ACSL3/UPRT/TKT/ACOT2/ADCY9/ATP5PO/APP/RAN/ACOT8/BPGM/ELOVL5/EP300/PINK1/OPA1/BAD/EIF6/ENO1/PPARA/PGK1/NCOR1/PDE7A/ENTPD4/RHOA/PGM1/ACOT11/GUK1/PNP/ZBTB20/CTPS1/MPP1/HSD17B4/ELOVL1/IMPDH2/SULT1A2/ENPP1/RORA/PFKP/PYGL/SUCLA2/AK1/PRKAG1/VCP/TIGAR/ACOT4/NUDT9/ACTN3/NME1/GPAM/ACSM1/DLD/APRT/GPD1/ABCD1/…
BP	GO:1904951	positive regulation of establishment of protein localization	304	0.385076	1.60628	0.000114403	0.00505101	0.00399409	3218	tags=27%, list=16%, signal=23%	IRS2/PTP4A3/CCT8/ACHE/HSP90AB1/VAMP2/PPIA/ANKRD1/TMED10/YWHAE/CDC42/TGFB3/ACSL3/CHP1/PIK3R1/IPO5/RAN/CCT7/ZC3H12A/BMP6/CCT2/NR1H2/HSPA1L/SERP1/RAB29/ERGIC3/PINK1/BAD/CENPJ/ZPR1/PRKCE/CCT6A/FRMD4A/JUP/AKT2/HUWE1/CSNK2A2/EMD/FIS1/BAG3/GOLPH3/TRIM28/SH3GLB1/CASR/PRKCD/LRRC8A/SMAD3/MYO1C/GPR68/HCLS1/PCNT/OXCT1/FLNA/WLS/DNM1L/ATP2C1/RNF31/APBB3/EDEM1/ADAM8/TCP1/NPEPPS/CEP120/HLA-DRB1/FYN/SEC16B/OAZ2/H…
BP	GO:0051098	regulation of binding	355	0.380497	1.60602	0.00011147	0.00505101	0.00399409	4020	tags=31%, list=20%, signal=25%	XIRP1/MYC/HMOX1/EDF1/TMBIM6/CRK/HSP90AB1/STUB1/BTBD1/HEY1/FKBP1A/MAPRE1/ANXA2/NRP1/ACTB/CDC42/DVL1/RALB/PPP1CA/SIRT2/CSNK1A1/APP/RAN/BAX/CTSZ/IFI16/UBASH3B/S100A10/CDKN1A/GTF2B/EP300/ABL1/RGMA/PPP2CB/EIF4G1/PARK7/PPARA/SUMO3/MARK2/CAV1/AMFR/ZFPM1/FLOT1/C9orf72/PLAUR/DERL1/CDK9/TRIM28/CPNE1/PRMT7/PLCL1/GEMIN2/PRKCD/DTNBP1/IDE/WAPL/SMAD3/ARRB2/TXN/BCL3/DDIT3/CSNK2B/HSF1/MMP9/GTF2F1/PEX14/PARP9/MAD2…
BP	GO:0072503	cellular divalent inorganic cation homeostasis	480	0.37307	1.60333	0.000107596	0.00505101	0.00399409	4018	tags=27%, list=20%, signal=22%	ATP2A1/ATP1A2/MT2A/PDE4D/MT1X/TMBIM6/S100A9/CYBA/CAPN3/SLC39A14/MT1M/SYPL2/DIAPH1/GNA13/CASQ1/FKBP1A/HERPUD1/YWHAE/ATP1B1/SELENOK/MICU1/APP/BAX/CACNA1S/ITGAV/GPR4/SLC8A3/UBASH3B/S100A8/CALR/S1PR3/LPAR6/ABL1/S1PR1/BCL2/HRC/STC2/GRINA/PRKCE/CAV1/FPR3/JPH1/DRD1/HSP90B1/MT1A/CASQ2/AKAP6/GSTM2/DMPK/CMKLR1/CCL13/TRDN/DLG4/FIS1/STIM1/BAK1/CASR/CORO1A/PIK3CB/EDNRB/AGT/SMAD3/PACS2/SLC11A1/RMDN3/CCDC47/CD2…
BP	GO:0010498	proteasomal protein catabolic process	480	0.371595	1.59699	0.000107596	0.00505101	0.00399409	3422	tags=29%, list=17%, signal=25%	HSPA1B/RNF144B/HSP90AB1/HSPA5/SDCBP/STUB1/HSPA1A/PSMD4/CDC34/PSME2/PSMC4/UBE2A/HERPUD1/ECPAS/KLHL40/GET4/FBXL5/WDR26/NFE2L2/BFAR/RNF103/DVL1/SIAH2/SIRT2/DMAC2/NPLOC4/CSNK1A1/TRIP12/PSMD7/TBL1XR1/PSMA3/STT3B/NEDD4/DESI1/CALR/PSMB2/ARNTL/ARIH1/SHARPIN/PINK1/SDF2L1/HECW2/TMF1/NEMF/PPP2CB/PARK7/PSMD1/HECTD1/TNFAIP1/PSMC6/BAG5/MTM1/CAV1/CEBPA/RNF217/USP7/UBXN6/KLHL20/HSP90B1/GNA12/TRIM25/YOD1/UBE4B/AM…
BP	GO:0001819	positive regulation of cytokine production	461	0.372503	1.5967	0.000108202	0.00505101	0.00399409	3617	tags=26%, list=18%, signal=22%	HSPA1B/THBS1/NR4A3/PDE4D/HMOX1/H19/LPL/EGR1/RPS3/GAPDH/CYBA/DDX21/IL6ST/CD74/HSPA1A/STAT3/TMED10/HLA-DPA1/XBP1/TYROBP/CYP1B1/RIOK3/SLC7A5/SELENOK/PIK3R1/APP/HSPB1/IFI16/MBP/LUM/FCER1G/PANX1/PQBP1/ABL1/CD46/IL4R/RUNX1/TMF1/PARK7/AKAP12/EIF2AK3/DDX3X/ZCCHC3/SETD2/MIF/PNP/ZBTB20/ZFPM1/FLOT1/SIRT1/AGPAT1/ARID5A/IL1R1/KPNA6/TRIM32/LILRA2/SERPINE1/HLA-A/LAPTM5/HEG1/RORA/TRAF2/FGR/AGT/SMAD3/SLC11A1/BCL3…
BP	GO:0050900	leukocyte migration	367	0.376687	1.59373	0.000111136	0.00505101	0.00399409	3515	tags=23%, list=17%, signal=20%	THBS1/APOD/HMOX1/CCL2/S100A9/CRK/BSG/MSN/PPIA/CD74/CD9/MYH9/WDR1/ANO6/CDC42/MTUS1/SELENOK/NUP85/DUSP1/PECAM1/APP/PLEC/FCER1G/S100A8/WNK1/CALR/S1PR1/LGMN/GPR183/RHOA/RAC1/MIF/CMKLR1/MPP1/CCL13/GBF1/SRP54/PIP5K1C/IL1R1/GOLPH3/SERPINE1/CORO1A/AKIRIN1/TNFAIP6/EDNRB/S100A12/SELL/HSD3B7/JAM3/ICAM1/CXCL9/CD300A/DNM1L/OXSR1/MMP9/ADAM8/CRKL/CCL18/LYVE1/CAMK1D/FYN/ANXA1/KITLG/IL12A/CCR5/EDN1/BCR/RIN3/PLA2G…
BP	GO:0006163	purine nucleotide metabolic process	372	0.376355	1.59271	0.000111111	0.00505101	0.00399409	2616	tags=20%, list=13%, signal=18%	PDK4/PPARGC1A/PRKAG2/PDE4D/MYC/H19/ATP5MC2/TECR/HK2/ALDOA/GAPDH/ATP5F1D/ACOT1/PGAM2/STAT3/LDHA/PRPS1/ACSL3/ACOT2/ADCY9/ATP5PO/APP/RAN/GMPR/NOS3/ACOT8/BPGM/ELOVL5/EP300/PINK1/OPA1/BAD/EIF6/ENO1/PPARA/PGK1/NCOR1/PDE7A/ENTPD4/RHOA/PGM1/ACOT11/GUK1/PNP/ZBTB20/MPP1/HSD17B4/ELOVL1/RCVRN/DCK/IMPDH2/SULT1A2/ENPP1/RORA/PFKP/SUCLA2/AK1/PRKAG1/VCP/TIGAR/ACOT4/NUDT9/ACTN3/NME1/GPAM/ACSM1/DLD/APRT/GPD1/ABCD1/…
BP	GO:0019216	regulation of lipid metabolic process	329	0.378129	1.58637	0.000112854	0.00505101	0.00399409	1739	tags=17%, list=9%, signal=16%	PDK4/PPARGC1A/IRS2/NR4A3/APOD/PRKAG2/EDF1/EGR1/SIK1/RORC/STUB1/CD74/SERPINA3/ATP1A1/PLPP1/CDC42/ACSL3/CHP1/TEK/GPS2/EPHX2/IRS1/ORMDL3/TBL1XR1/LACTB/BMP6/CDK4/ELOVL5/NR1H2/PHB2/CNEP1R1/PIP4K2B/CGA/EIF6/PPARA/NCOR1/PRKCE/CAV1/INSIG1/AKT2/IGFBP7/PIK3R4/IGF1R/ZBTB20/MBOAT7/ADIPOR1/SIRT1/ABHD5/CERS2/SOX9/PRKCD/ACADVL/RORA/FGR/AGT
MF	GO:0140297	DNA-binding transcription factor binding	465	0.369425	1.58419	0.000108131	0.00505101	0.00399409	3587	tags=29%, list=18%, signal=25%	FOS/PPARGC1A/ETS2/NR4A3/GABARAPL1/YWHAZ/MYC/SIK1/RPS3/EPAS1/TAF7/NR4A2/HEY1/PTMA/STAT3/ANKRD1/ACTB/NCL/NFE2L2/SIRT2/HSPB1/TRIP12/EIF4E/CALR/NR1H2/GTF2B/EP300/PHB2/TP53BP1/MLX/ARNTL/WIPI1/BCL2/TMF1/PARK7/PPARA/DNAJA1/BCL6/PRPF6/NCOR1/NCOR2/CEBPA/CRTC2/UHRF2/SP3/TCF12/CNOT7/SCX/HIF1AN/ZFPM1/SMARCA1/TRIB1/SIRT1/ARID5A/PER1/BHLHE40/TRIM32/NRIP1/RBBP8/ACTN4/SOX9/CPNE1/BCOR/MEF2A/PBX1/PKN1/TCF3/TLE4/MD…
BP	GO:0010638	positive regulation of organelle organization	472	0.368597	1.58204	0.000107828	0.00505101	0.00399409	3163	tags=26%, list=16%, signal=23%	PPARGC1A/HSPA1B/SDC4/CCT8/RPS3/GSN/MSN/MAD2L1BP/SDCBP/HSPA1A/MAPRE1/BIN1/ANXA2/NRP1/WDR1/SURF4/PFN2/DRG1/CDC42/LNPK/TGFB3/MORC2/G3BP2/RALB/TEK/SLC25A5/SIRT2/CNOT2/ACTN2/BAX/CCT7/XRCC5/ENDOG/CCT2/S100A10/MAP1B/TPM1/DYNC1H1/ABL1/VDAC1/WASF2/PIP4K2B/PINK1/FYCO1/CDC42EP4/WIPI1/BAD/PARK7/CENPJ/LCP1/GRN/NABP2/PRKCE/CCT6A/LMOD2/RHOA/AKT2/RAC1/CYFIP1/NCKAP1/NEK7/FIS1/BECN1/PLAUR/TRIM28/SH3GLB1/HAX1/UVRAG…
BP	GO:0009259	ribonucleotide metabolic process	363	0.373496	1.57856	0.000111284	0.00505101	0.00399409	2888	tags=21%, list=14%, signal=19%	PDK4/PPARGC1A/PRKAG2/PDE4D/MYC/H19/ATP5MC2/TECR/HK2/ALDOA/GAPDH/ATP5F1D/ACOT1/PGAM2/STAT3/LDHA/ACSL3/UPRT/ACOT2/ADCY9/ATP5PO/APP/RAN/ACOT8/BPGM/ELOVL5/EP300/PINK1/OPA1/BAD/EIF6/ENO1/PPARA/PGK1/NCOR1/PDE7A/ENTPD4/RHOA/PGM1/ACOT11/GUK1/PNP/ZBTB20/CTPS1/MPP1/HSD17B4/ELOVL1/IMPDH2/SULT1A2/ENPP1/RORA/PFKP/SUCLA2/AK1/PRKAG1/VCP/TIGAR/ACOT4/NUDT9/ACTN3/NME1/GPAM/ACSM1/DLD/APRT/GPD1/ABCD1/GART/ATP5PF/GMP…
BP	GO:0032970	regulation of actin filament-based process	376	0.372702	1.57848	0.000110816	0.00505101	0.00399409	2944	tags=24%, list=15%, signal=21%	ATP2A1/ATP1A2/SDC4/PDE4D/TMSB10/NEB/ARPC4/CRK/GSN/RND3/BIN1/MYH9/NRP1/WDR1/PFN2/AKAP13/FLII/CDC42/ARHGDIA/TGFB3/MYADM/PIK3R1/TEK/KANK1/FHOD3/ACTN2/PHPT1/S100A10/TRIOBP/SSH1/CLASP2/TPM1/ABL1/WASF2/S1PR1/ACTA2/CDC42EP4/TWF2/SSH2/ARF1/ARFGEF1/ARPC5L/PRKCE/CAV1/LMOD2/RHOA/WASHC5/JUP/LIMA1/RAC1/CYFIP1/NCKAP1/DAAM2/ABI3/C9orf72/GBA2/FRMD6/HAX1/CORO1A/PRKCD/PAK1/TESK1/SMAD3/JAM3/HCLS1/SORBS3/FLNA/TMSB15…
BP	GO:0009150	purine ribonucleotide metabolic process	345	0.373068	1.57179	0.000111995	0.00505101	0.00399409	2888	tags=21%, list=14%, signal=19%	PDK4/PPARGC1A/PRKAG2/PDE4D/MYC/H19/ATP5MC2/TECR/HK2/ALDOA/GAPDH/ATP5F1D/ACOT1/PGAM2/STAT3/LDHA/ACSL3/ACOT2/ADCY9/ATP5PO/APP/RAN/ACOT8/BPGM/ELOVL5/EP300/PINK1/OPA1/BAD/EIF6/ENO1/PPARA/PGK1/NCOR1/PDE7A/ENTPD4/RHOA/PGM1/ACOT11/GUK1/PNP/ZBTB20/MPP1/HSD17B4/ELOVL1/IMPDH2/SULT1A2/ENPP1/RORA/PFKP/SUCLA2/AK1/PRKAG1/VCP/TIGAR/ACOT4/NUDT9/ACTN3/NME1/GPAM/ACSM1/DLD/APRT/GPD1/ABCD1/GART/ATP5PF/GMPS/HIF1A/GUC…
CC	GO:0005769	early endosome	370	0.369732	1.56492	0.000111086	0.00505101	0.00399409	3146	tags=26%, list=16%, signal=23%	LITAF/PTP4A3/SLC39A14/LAPTM4B/PRDX3/ATP6V0D1/APH1A/WDR81/NRP1/DYSF/PTPN1/ECPAS/PICALM/HLA-B/MME/RAB5A/ACKR1/SIAH2/RABEP1/APP/HLA-H/RAB5B/VPS8/SNX19/STX8/USP10/RAB29/WASF2/SNX13/RAB32/SLC11A2/CAV1/SORT1/ANKFY1/WASHC5/VPS18/AKT2/UBXN6/MAP2K2/RCC2/STEAP4/FLOT1/VAMP3/PARM1/DERL1/PACSIN2/HLA-A/PDLIM4/MR1/CORO1A/UVRAG/STAM/DERL2/VTI1B/SNX12/STX12/FGD5/TRAK1/RNF11/WLS/OSBPL6/VPS29/HLA-C/RFTN1/SNX5/VPS4A…
BP	GO:0072507	divalent inorganic cation homeostasis	500	0.363461	1.5645	0.000107239	0.00505101	0.00399409	4018	tags=27%, list=20%, signal=22%	ATP2A1/ATP1A2/MT2A/PDE4D/MT1X/TMBIM6/S100A9/CYBA/CAPN3/SLC39A14/MT1M/SYPL2/DIAPH1/GNA13/CASQ1/FKBP1A/HERPUD1/YWHAE/ATP1B1/SELENOK/MICU1/APP/BAX/CACNA1S/ITGAV/GPR4/SLC8A3/UBASH3B/S100A8/CALR/S1PR3/LPAR6/ABL1/S1PR1/BCL2/HRC/STC2/GRINA/PRKCE/CAV1/FPR3/JPH1/DRD1/HSP90B1/MT1A/CASQ2/AKAP6/GSTM2/DMPK/CMKLR1/CCL13/TRDN/DLG4/FIS1/STIM1/BAK1/CASR/CORO1A/PIK3CB/EDNRB/AGT/SMAD3/PACS2/SLC11A1/RMDN3/CCDC47/CD2…
BP	GO:0051656	establishment of organelle localization	391	0.368574	1.56371	0.000110497	0.00505101	0.00399409	2492	tags=21%, list=12%, signal=19%	NR4A3/SDC4/YWHAZ/HMOX1/CHMP1B/PAFAH1B1/SUN1/TMED2/RRS1/SYNE2/SDCBP/MYH9/TMED10/CDC42/PICALM/RIOK2/TRAPPC12/KLHL12/ARFGAP3/RAN/MAP4/MAD1L1/SYBU/SEH1L/MAP1B/SEC16A/CLASP2/DYNC1H1/IL4R/PINK1/FYCO1/OPA1/WIPI1/AP3S1/EIF6/ACTR10/PTGDS/STK11/VAMP7/LAMP1/KIF1C/TMEM201/CHMP2B/MAP1S/UBXN2B/FBXW11/GBF1/XPO1/BECN1/ACTN4/PDCD6/DNM1/UCHL1/TTL/STAM/SPAST/DTNBP1/TESK1/FGR/PEF1/TRAK1/AP3M1/ACTR2/MYO1C/COPG2/EML4/…
BP	GO:0006753	nucleoside phosphate metabolic process	468	0.362716	1.55585	0.000107991	0.00505101	0.00399409	2565	tags=19%, list=13%, signal=17%	PDK4/PPARGC1A/PRKAG2/NNMT/PDE4D/MYC/H19/ATP5MC2/TECR/HK2/ALDOA/GAPDH/SMPDL3A/ATP5F1D/ACOT1/PGAM2/STAT3/NAMPT/LDHA/NMRK2/PRPS1/ACSL3/UPRT/ACOT2/ADCY9/ATP5PO/APP/RAN/GMPR/NOS3/NAXE/ACOT8/BPGM/ELOVL5/NEIL2/EP300/PINK1/OPA1/BAD/EIF6/ENO1/PARK7/PPARA/UNG/PGK1/NCOR1/PDE7A/ENTPD4/RHOA/PGM1/ACOT11/GUK1/PNP/ZBTB20/CTPS1/MPP1/HSD17B4/ELOVL1/ENTPD6/RCVRN/DCK/IMPDH2/SULT1A2/ENPP1/RORA/PFKP/SUCLA2/AK1/DTYMK/P…
BP	GO:0030968	endoplasmic reticulum unfolded protein response	75	0.595858	2.11333	0.000142086	0.0050514	0.00399439	1993	tags=36%, list=10%, signal=33%	ATF3/TMED2/HSPA5/STUB1/HERPUD1/PTPN1/XBP1/NFE2L2/BFAR/PIK3R1/BAX/EP300/SERP1/STC2/CREB3L2/EIF2AK3/YOD1/AMFR/QRICH1/TBL2/TMEM33/DERL1/BAK1/DERL2/FICD/DDIT3/VCP
BP	GO:0061077	chaperone-mediated protein folding	68	0.682286	2.37379	0.000144676	0.0051214	0.00404975	2462	tags=46%, list=12%, signal=40%	HSPA1B/HSPH1/DNAJB5/CCT8/HSPA5/DNAJB4/CD74/HSPA1A/FKBP1A/PTGES3/DNAJB1/DNAJC7/CCT7/HSPB1/FKBP2/DNAJB6/CCT2/CRTAP/HSPA1L/SDF2L1/CHORDC1/CCT6A/HSPA9/DNAJC24/PDIA4/TOR2A/TRAP1/TCP1/TOR1B/DNAJB13/HSPB6
BP	GO:0034605	cellular response to heat	64	0.65731	2.26528	0.000145879	0.00514192	0.00406597	2204	tags=44%, list=11%, signal=39%	HSPA1B/THBS1/HMOX1/IER5/HSP90AB1/HSP90AB3P/STUB1/HSPA1A/YWHAE/TCIM/DNAJB1/DNAJC7/DNAJB6/EP300/POLR2D/CHORDC1/HIKESHI/SIRT1/BAG3/PDCD6/CREBBP/RBBP7/VCP/HSF1/HSP90AA1/MAPT/MAPKAPK2/ATM
CC	GO:0012507	ER to Golgi transport vesicle membrane	60	0.618189	2.11005	0.000146671	0.00514782	0.00407064	3113	tags=50%, list=15%, signal=42%	TMED2/CD74/TMED10/HLA-DPA1/HLA-DRB4/HLA-B/HLA-DQA1/KLHL12/HLA-H/HLA-DQA2/SEC16A/GOSR2/MCFD2/SEC22B/PDCD6/HLA-A/SEC23A/VTI1B/PEF1/SEC23B/SEC24C/HLA-C/CD59/HLA-DRB1/SEC16B/HLA-DQB1/HLA-G/SEC23IP/HLA-E/GRIA1
BP	GO:0043620	regulation of DNA-templated transcription in response to stress	53	0.663109	2.2192	0.000149098	0.00521085	0.00412048	2630	tags=38%, list=13%, signal=33%	ATF3/HMOX1/EGR1/TMBIM6/EPAS1/HSPA5/HSPA1A/TCIM/DNAJB1/NFE2L2/SIRT2/NEDD4/HIF1AN/BAG3/DDIT3/HSF1/CHEK1/BCLAF1/HIF1A/RBPJ
CC	GO:0030315	T-tubule	49	0.673855	2.22476	0.000151469	0.00522369	0.00413063	1324	tags=35%, list=7%, signal=33%	ATP1A2/SCN1B/CAPN3/STAC3/FXYD1/CASQ1/BIN1/ATP1A1/DYSF/TGFB3/ATP1B1/CACNA1S/AQP4/RTN2/KCNJ11/IGF1R/AKAP6
BP	GO:0043618	regulation of transcription from RNA polymerase II promoter in response to stress	47	0.673355	2.20808	0.000151584	0.00522369	0.00413063	2630	tags=38%, list=13%, signal=33%	ATF3/HMOX1/EGR1/TMBIM6/EPAS1/HSPA5/HSPA1A/DNAJB1/NFE2L2/SIRT2/NEDD4/HIF1AN/BAG3/DDIT3/HSF1/CHEK1/HIF1A/RBPJ
BP	GO:0042149	cellular response to glucose starvation	48	0.649769	2.13763	0.000151446	0.00522369	0.00413063	2242	tags=48%, list=11%, signal=43%	PRKAG2/SIK1/CPEB4/HSPA5/XBP1/NFE2L2/SIK2/IFI16/ZC3H12A/BCL2/MYBBP1A/EIF2AK3/PIK3R4/RRP8/TBL2/SIRT1/BECN1/BRSK2/SH3GLB1/SESN1/PRKAG1/HNRNPA1/SESN3
BP	GO:0006754	ATP biosynthetic process	46	0.621976	2.03009	0.000151999	0.00522369	0.00413063	940	tags=24%, list=5%, signal=23%	PPARGC1A/PRKAG2/MYC/H19/ATP5MC2/ALDOA/ATP5F1D/ATP5PO/PINK1/ENO1/PPARA
MF	GO:0044183	protein folding chaperone	42	0.735644	2.35662	0.000154799	0.00523271	0.00413776	2222	tags=45%, list=11%, signal=40%	HSPA1B/CCT8/HSP90AB1/HSPA5/CD74/HSPA1A/DNAJB1/CCT7/HSPB1/DNAJB6/CCT2/CALR/HSPA1L/CCT6A/HSPA9/PFDN1/CCDC47/HSP90AA1/TCP1
BP	GO:0003009	skeletal muscle contraction	42	0.664216	2.1278	0.000154799	0.00523271	0.00413776	2239	tags=43%, list=11%, signal=38%	ATP2A1/TNNT1/TNNC2/STAC3/CASQ1/TNNT3/TCAP/SLC8A3/CHRNA1/C12orf57/CHRND/GSTM2/DMPK/TNNI1/GAA/MYH8/RCSD1/ACTN3
BP	GO:0045214	sarcomere organization	43	0.657426	2.11448	0.000154369	0.00523271	0.00413776	1846	tags=44%, list=9%, signal=40%	TNNT1/CSRP1/CAPN3/MYPN/CASQ1/TNNT3/WDR1/ANKRD1/AKAP13/TCAP/FHOD3/ACTN2/PLEC/TPM1/LMOD2/PRKAR1A/MYOZ2/LDB3/CSRP2
BP	GO:0010761	fibroblast migration	44	0.624749	2.01818	0.000153775	0.00523271	0.00413776	1955	tags=34%, list=10%, signal=31%	THBS1/SDC4/ARID5B/ZFAND5/PLEC/ACTA2/AKAP12/PRKCE/TMEM201/GNA12/RAC1/CORO1C/RCC2/HAS1/PDLIM1
BP	GO:0006458	'de novo' protein folding	39	0.735135	2.31335	0.000156814	0.00527918	0.00417451	2339	tags=49%, list=12%, signal=43%	HSPA1B/HSPH1/DNAJB5/HSPA5/DNAJB4/CD74/HSPA1A/FKBP1A/PTGES3/DNAJB1/DNAJC7/CCT2/HSPA1L/SDF2L1/HSPA9/CHCHD4/TOR2A/TOR1B/DNAJB13
BP	GO:0051084	'de novo' post-translational protein folding	35	0.76732	2.36785	0.000159439	0.00528133	0.00417621	2339	tags=51%, list=12%, signal=46%	HSPA1B/HSPH1/DNAJB5/HSPA5/DNAJB4/CD74/HSPA1A/PTGES3/DNAJB1/DNAJC7/CCT2/HSPA1L/SDF2L1/HSPA9/CHCHD4/TOR2A/TOR1B/DNAJB13
BP	GO:1900371	regulation of purine nucleotide biosynthetic process	35	0.702608	2.16816	0.000159439	0.00528133	0.00417621	1483	tags=26%, list=7%, signal=24%	PDK4/PPARGC1A/MYC/H19/NOS3/PINK1/ENO1/PPARA/RCVRN
MF	GO:0044390	ubiquitin-like protein conjugating enzyme binding	36	0.693487	2.14832	0.000159236	0.00528133	0.00417621	3378	tags=64%, list=17%, signal=53%	RPS3/RNF144B/SIAH2/TOLLIP/RNF125/ARIH1/UBA2/PARK7/PPARA/RNF217/RNF180/DCUN1D5/TRIM72/SIAH1/DCUN1D2/RNF5/RNF40/RNF144A/TCERG1/FOXL2/RNF19A/DCUN1D3/RNF185
BP	GO:0030808	regulation of nucleotide biosynthetic process	36	0.688406	2.13258	0.000159236	0.00528133	0.00417621	1483	tags=25%, list=7%, signal=23%	PDK4/PPARGC1A/MYC/H19/NOS3/PINK1/ENO1/PPARA/RCVRN
CC	GO:0101031	chaperone complex	33	0.783035	2.39321	0.000160488	0.00529482	0.00418687	2522	tags=61%, list=12%, signal=53%	CCT8/HSP90AB1/STUB1/PTGES3/STIP1/CCT7/CCT2/SDF2L1/CCT6A/RUVBL1/PSMG2/BAG3/RUVBL2/PSMG1/HSF1/DNAJC9/TCP1/DNAJB11/CDC37/DNAAF2
BP	GO:0051085	chaperone cofactor-dependent protein refolding	30	0.763133	2.28701	0.000162549	0.00534144	0.00422375	2339	tags=53%, list=12%, signal=47%	HSPA1B/HSPH1/DNAJB5/HSPA5/DNAJB4/CD74/HSPA1A/PTGES3/DNAJB1/DNAJC7/HSPA1L/SDF2L1/HSPA9/TOR2A/TOR1B/DNAJB13
MF	GO:0051787	misfolded protein binding	28	0.75141	2.21553	0.000164908	0.00539745	0.00426804	2958	tags=46%, list=15%, signal=40%	HSPA1B/HSPA5/STUB1/HSPA1A/HSPA1L/SDF2L1/HSPA9/DERL1/DERL2/EDEM1/DNAJB11/DNAJC3/BAG6
MF	GO:0043495	protein-membrane adaptor activity	25	0.761178	2.19318	0.000166556	0.00542984	0.00429365	2043	tags=40%, list=10%, signal=36%	LPL/SUN1/SYNE2/MYH9/NUP153/EPB41L3/JUP/AKAP6/PDCD6/SLC9A3R2
BP	GO:0070841	inclusion body assembly	24	0.784428	2.24108	0.000167954	0.0054325	0.00429575	2095	tags=54%, list=10%, signal=49%	HSPA1B/DNAJA4/HSPA1A/CDC34/DNAJB1/DNAJB6/PSMC6/BAG5/SACS/BAG3/VCP/HSF1/MAPT
BP	GO:1904385	cellular response to angiotensin	24	0.751794	2.14784	0.000167954	0.0054325	0.00429575	2037	tags=42%, list=10%, signal=38%	MYC/CAMK2A/CYBA/NFE2L2/ACTN2/CAV1/IGF1R/PRKCD/AGT/HSF1
BP	GO:0030810	positive regulation of nucleotide biosynthetic process	21	0.780233	2.17103	0.000169291	0.00543311	0.00429623	1993	tags=38%, list=10%, signal=34%	PPARGC1A/MYC/NOS3/PINK1/ENO1/PPARA/RCVRN/VCP
BP	GO:1900373	positive regulation of purine nucleotide biosynthetic process	21	0.780233	2.17103	0.000169291	0.00543311	0.00429623	1993	tags=38%, list=10%, signal=34%	PPARGC1A/MYC/NOS3/PINK1/ENO1/PPARA/RCVRN/VCP
BP	GO:0090083	regulation of inclusion body assembly	17	0.8174	2.15423	0.000174307	0.00557242	0.00440639	1143	tags=53%, list=6%, signal=50%	HSPA1B/DNAJA4/HSPA1A/CDC34/DNAJB1/DNAJB6/PSMC6/BAG5/SACS
BP	GO:0010273	detoxification of copper ion	14	0.799498	2.00819	0.000177274	0.00559422	0.00442363	1263	tags=36%, list=6%, signal=34%	MT2A/MT1X/MT1M/PARK7/MT1A
BP	GO:1990169	stress response to copper ion	14	0.799498	2.00819	0.000177274	0.00559422	0.00442363	1263	tags=36%, list=6%, signal=34%	MT2A/MT1X/MT1M/PARK7/MT1A
CC	GO:0001931	uropod	13	0.796054	1.96438	0.00017838	0.00559422	0.00442363	1451	tags=38%, list=7%, signal=36%	MSN/ICAM2/MYH9/FLOT1/PIP5K1C
CC	GO:0031254	cell trailing edge	13	0.796054	1.96438	0.00017838	0.00559422	0.00442363	1451	tags=38%, list=7%, signal=36%	MSN/ICAM2/MYH9/FLOT1/PIP5K1C
BP	GO:0070486	leukocyte aggregation	13	0.788876	1.94666	0.00017838	0.00559422	0.00442363	771	tags=38%, list=4%, signal=37%	NR4A3/S100A9/MSN/S100A8/SEMA4D
CC	GO:0005890	sodium:potassium-exchanging ATPase complex	12	0.827089	1.99683	0.000180375	0.00563536	0.00445616	1856	tags=50%, list=9%, signal=45%	ATP1A2/FXYD1/ATP1A1/ATP1B1/ATP1B3/FXYD2
BP	GO:2001171	positive regulation of ATP biosynthetic process	11	0.87579	2.06065	0.000182515	0.00563814	0.00445836	1993	tags=55%, list=10%, signal=49%	PPARGC1A/MYC/PINK1/ENO1/PPARA/VCP
BP	GO:0090084	negative regulation of inclusion body assembly	11	0.838068	1.97189	0.000182515	0.00563814	0.00445836	2037	tags=64%, list=10%, signal=57%	HSPA1B/DNAJA4/HSPA1A/DNAJB1/DNAJB6/SACS/HSF1
BP	GO:0046689	response to mercury ion	11	0.832964	1.95988	0.000182515	0.00563814	0.00445836	2307	tags=64%, list=11%, signal=56%	BSG/PGAM2/AQP9/MBP/PARK7/AQP1/ALAD
BP	GO:0007005	mitochondrion organization	497	0.352937	1.51856	0.000214846	0.00656385	0.00519036	2445	tags=23%, list=12%, signal=21%	ATP2A1/PPARGC1A/GABARAPL1/MYC/CAMK2A/HK2/NDUFA12/EPAS1/ATP5F1D/PRDX3/HSPA1A/SLC25A33/NDUFB7/WDR81/NDUFA3/BCL2L1/COX7A1/HIGD1A/MFN2/NDUFB4/ALKBH7/PTCD2/SLC25A5/NDUFA11/DMAC2/BAX/TMEM11/ATG4B/TIMM44/NOS3/ENDOG/PLEC/HSD17B10/MTFR1L/HSPA1L/EP300/RAB29/PHB2/VDAC1/SHARPIN/PINK1/LONP1/OPA1/WIPI1/BCL2/BAD/PPP2CB/PARK7/RAB32/MPV17/MARK2/OMA1/MTM1/CEBPA/HSPA9/VPS13A/COX17/POLG/RCC1L/YME1L1/MGME1/SLC25A36/C…
BP	GO:0042110	T cell activation	496	0.35099	1.51019	0.000214869	0.00656385	0.00519036	3618	tags=26%, list=18%, signal=22%	SDC4/PRDX2/HSPH1/EGR1/CCL2/RPS3/GSN/MSN/RORC/IL6ST/CD74/FKBP1A/MYH9/STAT3/HLA-DPA1/XBP1/HLA-DRB4/SELENOK/HLA-DQA1/LGALS1/BAX/MAD1L1/HLX/HLA-DQA2/CLPTM1/ZC3H12A/FCER1G/RC3H2/RAB29/ABL1/CDK6/CD46/IL4R/RUNX1/BCL2/BAD/RPS6/GPR183/BCL6/LCP1/VSIR/STK11/CAV1/NFKBIZ/RHOA/SP3/PRKAR1A/PRDM1/PNP/CTPS1/MAP3K8/ZFPM1/PKNOX1/RPL22/LMO1/METTL3/HLA-A/MR1/CORO1A/LAPTM5/JMJD6/RORA/CBFB/SMAD3/SLC11A1/DLG5/PAWR/BCL3/…
BP	GO:0031400	negative regulation of protein modification process	499	0.342944	1.47615	0.000214454	0.00656385	0.00519036	3407	tags=25%, list=17%, signal=21%	HSPA1B/PRKAG2/PDE4D/RPS3/CAPN3/TMED2/GADD45A/PPIA/TAF7/FXYD1/HSPA1A/FKBP1A/STK38/KLF15/YWHAE/PTPN1/KLHL40/JARID2/CHP1/DVL1/MYADM/SIRT2/IPO5/DUSP1/ERRFI1/GPS2/BAX/HSPB1/ENG/TRIP12/GNAI2/PLEC/SLC8A3/PRKAR2A/ZC3H12A/UBASH3B/SOCS3/CDKN1A/CRTAP/SEMA4D/TERF2IP/WDR5/ABL1/CDKN2C/EIF4G1/PARK7/DNAJA1/CHORDC1/BAG5/PRKCE/CAV1/CEBPA/LATS2/PRKAR1A/TIPRL/SPAG9/CORO1C/ENSA/SH3BP5L/TRIB1/SIRT1/C9orf72/BAK1/UCHL1/…
BP	GO:0043161	proteasome-mediated ubiquitin-dependent protein catabolic process	405	0.379772	1.61563	0.000219515	0.00668103	0.00528302	3422	tags=30%, list=17%, signal=26%	HSPA1B/RNF144B/HSP90AB1/HSPA5/SDCBP/STUB1/HSPA1A/PSMD4/CDC34/PSMC4/UBE2A/HERPUD1/ECPAS/KLHL40/FBXL5/WDR26/NFE2L2/BFAR/RNF103/DVL1/SIAH2/SIRT2/DMAC2/NPLOC4/CSNK1A1/TRIP12/PSMD7/TBL1XR1/STT3B/NEDD4/DESI1/CALR/ARNTL/ARIH1/SHARPIN/HECW2/NEMF/PPP2CB/PARK7/PSMD1/HECTD1/TNFAIP1/PSMC6/BAG5/MTM1/CAV1/CEBPA/RNF217/USP7/KLHL20/HSP90B1/GNA12/TRIM25/YOD1/UBE4B/AMFR/UBXN2B/KCTD2/FBXW11/TRIB1/PSMD2/SIRT1/XPO1/H…
BP	GO:0007159	leukocyte cell-cell adhesion	371	0.364702	1.54407	0.000221902	0.00672884	0.00532083	3618	tags=25%, list=18%, signal=21%	NR4A3/SDC4/PRDX2/HSPH1/CCL2/S100A9/RPS3/MSN/IL6ST/CD74/HLA-DPA1/XBP1/HLA-DRB4/SELENOK/HLA-DQA1/PECAM1/LGALS1/MAD1L1/HLX/HLA-DQA2/ZC3H12A/S100A8/WNK1/SEMA4D/RC3H2/CD46/IL4R/RUNX1/BAD/PPARA/BCL6/VSIR/CAV1/NFKBIZ/RHOA/PRKAR1A/PNP/MAP3K8/GOLPH3/HLA-A/CORO1A/LAPTM5/TNIP1/SELL/CBFB/DLG5/PAWR/ICAM1/CD24/CD300A/ADAM8/FGL2/CD27/HLA-DRB1/CD4/GPAM/FYN/SLC7A1/ITGA5/ANXA1/CD276/ITPKB/IRF1/HLA-DQB1/CD209/HLA-G…
MF	GO:0061629	RNA polymerase II-specific DNA-binding transcription factor binding	344	0.370745	1.56127	0.000224316	0.00677713	0.00535902	3587	tags=30%, list=18%, signal=25%	FOS/PPARGC1A/ETS2/NR4A3/GABARAPL1/EPAS1/TAF7/NR4A2/HEY1/STAT3/ANKRD1/ACTB/NFE2L2/HSPB1/TRIP12/CALR/NR1H2/GTF2B/EP300/PHB2/TP53BP1/MLX/ARNTL/WIPI1/TMF1/PARK7/PPARA/DNAJA1/PRPF6/NCOR1/NCOR2/CEBPA/UHRF2/SP3/HIF1AN/ZFPM1/SMARCA1/TRIB1/SIRT1/ARID5A/BHLHE40/TRIM32/NRIP1/RBBP8/ACTN4/CPNE1/MEF2A/PKN1/TCF3/MDFIC/CREBBP/SMAD3/NFATC1/HCLS1/DDIT3/MED24/CSNK2B/PRRX1/HSF1/NPM1/EGR2/CRKL/PARP9/MAD2L2/BBS10/DACT…
CC	GO:0036464	cytoplasmic ribonucleoprotein granule	237	0.420201	1.71233	0.000238436	0.00701329	0.00554576	3170	tags=30%, list=16%, signal=25%	RPLP0/ZFP36/MCRIP2/PABPC4/HNRNPAB/BTBD1/SAMD4A/LARP1/YBX1/ACTB/CDC42/NCL/NXF1/HNRNPK/RBM4/PRRC2C/MCRIP1/ZNFX1/PABPC1/G3BP2/CNOT2/CASC3/YTHDF3/EIF4E/ZC3H12A/PQBP1/RC3H2/LSM4/ARNTL/POLR2D/RPS6/EIF4G1/CIRBP/NFKBIZ/DDX3X/TRIM25/RAC1/CNOT7/PATL1/C9orf72/PUM2/CDK9/HAX1/UBAP2/LARP4B/TIA1/SNRPB2/VCP/NSUN2/HOXD10/TUBA1A/MAPT/CSDE1/EIF4ENIF1/CKAP4/SERPINB1/PIWIL3/PNRC2/TSTD1/DHX36/ARC/CNOT3/APOBEC3F/TUBB/G…
BP	GO:0016051	carbohydrate biosynthetic process	202	0.423767	1.70106	0.000242336	0.00701329	0.00554576	1686	tags=17%, list=8%, signal=16%	ATF3/PPARGC1A/IRS2/NNMT/SIK1/SLC39A14/CHST15/FOXO1/PGAM2/UGP2/PTGES3/GBE1/PPP1CA/PHKG1/IRS1/EP300/WDR5/EPM2AIP1/PPARA/PGK1/B4GALT5/PGD/STK11/CRTC2/PGM1/USP7/AKT2/PPP1R3D/PPP1CB/SIRT1/FAM3C/G6PC3/ENPP1/IMPA2/HAS1
CC	GO:0090575	RNA polymerase II transcription regulator complex	225	0.417507	1.69354	0.00023955	0.00701329	0.00554576	3402	tags=30%, list=17%, signal=25%	ATF3/FOS/MAFF/MYF6/MYC/NFIL3/HNRNPAB/JUNB/TAF7/STAT3/XBP1/NFE2L2/DR1/NFYC/CEBPD/NR1H2/GTF2B/ARNTL/E2F8/NFE2L1/RUNX1/BATF3/GTF2H5/TAF5/CEBPA/ERCC3/TCF12/IRF9/RFXANK/MED27/TRIM28/TAF2/GTF2E1/PBX1/TCF3/TLE4/TAF12/CBFB/DBP/SMAD3/DDIT3/MED24/ASCL2/STAT6/GEMIN5/GTF2F1/RFX5/BACH2/MED18/HMGA1/GTF2E2/MED9/HIF1A/ATF1/E2F6/CHD4/CTNNB1/RB1/STAT4/MAFB/GTF2H1/FOSL1/MED8/CREBZF/E2F2/TCEA1/TAF9B
BP	GO:0034764	positive regulation of transmembrane transport	209	0.419004	1.68768	0.000241779	0.00701329	0.00554576	2151	tags=19%, list=11%, signal=17%	ATP2A1/IRS2/NR4A3/CCL2/LRRC52/CAPN3/STAC3/FXYD1/CASQ1/KLF15/ANO6/NFE2L2/ATP1B1/CHP1/PIK3R1/ACTN2/BAX/IRS1/WNK1/ABL1/PINK1/ATP1B3/ARL6IP1/COX17/DRD1/AKT2/AKAP6/GSTM2/TRDN/STIM1/ACTN4/MEF2A/WNK2/AGT/FXYD2/FLNA/CXCL9/IFNGR2/TESC
BP	GO:1901215	negative regulation of neuron death	204	0.419314	1.68469	0.000242248	0.00701329	0.00554576	3309	tags=26%, list=16%, signal=22%	PPARGC1A/BTG2/NR4A3/HMOX1/CCL2/HSP90AB1/CPEB4/IL6ST/NR4A2/NRP1/BCL2L1/GBE1/TGFB3/BAX/HDGF/INPP5A/PINK1/BCL2/EIF4G1/LGMN/PARK7/PPARA/ZPR1/GRN/RHOA/AP2B1/MAP2K4/SIRT1/BTBD10/CORO1A/DTNBP1/TRAF2/ARRB2/HSF1/TIGAR/ADAM8/SIX1/TNFRSF1B/NMNAT1/NES/FBXO7/HIF1A/SOD2/GPNMB/CTNNB1/APOE/EN1/GCLM/JAK2/CX3CL1/HTRA2/HYOU1/KRAS
BP	GO:1903050	regulation of proteolysis involved in cellular protein catabolic process	213	0.411057	1.65755	0.000241633	0.00701329	0.00554576	4105	tags=36%, list=20%, signal=29%	HSPA1B/RNF144B/HSP90AB1/SDCBP/STUB1/HSPA1A/PSME2/PSMC4/HERPUD1/KLHL40/NFE2L2/DVL1/SIRT2/CSNK1A1/DESI1/ARIH1/PINK1/TMF1/PARK7/HECTD1/PSMC6/BAG5/MTM1/CAV1/CEBPA/RNF217/USP7/GNA12/TRIB1/XPO1/CSNK2A2/GABARAPL2/HSPBP1/GPX1/LAPTM5/SGTA/RNF180/CCDC22/VCP/PSMD10/ALAD/BTRC/EGF/CDK2/RNF40/RNF144A/TLK2/USP13/MAGEF1/FOXF2/TRIB2/APOE/BAG6/MAP1A/MAPK9/AURKA/RNF19A/RNFT1/SH3RF1/BCAP31/RNF185/FBXO22/USP14/ZER1/A…
BP	GO:0097529	myeloid leukocyte migration	217	0.4066	1.64361	0.000241022	0.00701329	0.00554576	3600	tags=26%, list=18%, signal=21%	THBS1/CCL2/S100A9/BSG/PPIA/CD74/CD9/WDR1/ANO6/MTUS1/NUP85/DUSP1/PECAM1/FCER1G/S100A8/LGMN/RAC1/MIF/CMKLR1/MPP1/CCL13/GBF1/SRP54/PIP5K1C/IL1R1/SERPINE1/AKIRIN1/TNFAIP6/EDNRB/S100A12/JAM3/CXCL9/CD300A/DNM1L/ADAM8/CCL18/CAMK1D/ANXA1/EDN1/RIN3/PLA2G1B/SAA1/UMOD/CCR1/GREM1/CXCL11/CCL8/PDE4B/CX3CL1/JAGN1/CCL19/MAPK1/STAT5B/HMGB1/THBS4/CCR7
MF	GO:0051015	actin filament binding	210	0.403987	1.62839	0.000241138	0.00701329	0.00554576	2239	tags=23%, list=11%, signal=21%	XIRP1/FLNB/MYH2/NEB/TNNC2/ARPC4/GSN/NRAP/SYNE2/BIN1/MYH9/WDR1/FLII/FHOD3/ACTN2/MPRIP/PANX1/TRIOBP/TPM1/ABL1/CTNNAL1/LCP1/ABLIM2/TWF2/ARPC5L/LIMA1/XIRP2/TMEM201/ACTN1/CYFIP1/MAP1S/CORO1C/ABI3/FMNL2/ACTN4/CORO1A/MACF1/ACTR2/MYO1C/MYH8/HCLS1/FLNA/CFL1/MARCKSL1/TLN2/ARPC1B/CFL2/RCSD1/ACTN3
BP	GO:0033673	negative regulation of kinase activity	223	0.400154	1.62122	0.000240385	0.00701329	0.00554576	3279	tags=30%, list=16%, signal=25%	IRS2/PRKAG2/PRDX3/GADD45A/PPIA/TAF7/STK38/PTPN1/CHP1/DVL1/IPO5/DUSP1/ERRFI1/HSPB1/PLEC/SLC8A3/PRKAR2A/UBASH3B/CDKN1A/ABL1/PIP4K2B/CDKN2C/PARK7/DNAJA1/CHORDC1/CAV1/CEBPA/LATS2/PRKAR1A/CORO1C/SH3BP5L/TRIB1/SIRT1/UCHL1/PIK3CB/PRKCD/HEG1/DTNBP1/TESK1/PKN1/AGT/PTPRB/DUSP7/CD300A/HIPK3/NPM1/GNAQ/MAPT/GPRC5A/NUP62/CBLC/PPP2R5A/GADD45B/FBXO7/TRIB2/MIDN/DEFB114/PAQR3/RB1/APOE/PTPRC/RGS2/MIR218-1/COX11/TSG…
BP	GO:0030258	lipid modification	212	0.399725	1.61221	0.000241371	0.00701329	0.00554576	1828	tags=18%, list=9%, signal=16%	PDK4/PPARGC1A/IRS2/NR4A3/APOD/PRKAG2/PIP4P1/ECH1/PLPP1/ETFDH/HADHB/EPHX2/ADIPOR2/IRS1/IVD/ACOT8/HSD17B10/SYNJ2/ACADS/ACAA1/ECHS1/INPP5A/ETFA/PPARA/MTM1/AUH/AKT2/PEX2/MBOAT7/HSD17B4/ADIPOR1/GBA2/SOX9/MTMR10/ACADVL/AGT/PLPP3/PLPPR2
BP	GO:0030595	leukocyte chemotaxis	219	0.396651	1.60554	0.000240356	0.00701329	0.00554576	3150	tags=25%, list=16%, signal=21%	THBS1/CCL2/S100A9/BSG/PPIA/CD74/ANO6/MTUS1/NUP85/DUSP1/PLEC/FCER1G/S100A8/WNK1/CALR/S1PR1/LGMN/GPR183/RAC1/MIF/CMKLR1/MPP1/CCL13/GBF1/SRP54/PIP5K1C/SERPINE1/CORO1A/AKIRIN1/TNFAIP6/EDNRB/S100A12/HSD3B7/JAM3/CXCL9/DNM1L/OXSR1/ADAM8/CCL18/CAMK1D/ANXA1/IL12A/CCR5/EDN1/RIN3/PLA2G1B/SAA1/CCR1/GREM1/CXCL11/GPSM3/CCL8/PDE4B/CX3CL1
BP	GO:0097191	extrinsic apoptotic signaling pathway	219	0.396253	1.60393	0.000240356	0.00701329	0.00554576	3220	tags=26%, list=16%, signal=23%	ATF3/HSPA1B/TNFRSF12A/THBS1/TIMP3/PRDX2/HMOX1/HSPA1A/ITPRIP/NRP1/BCL2L1/PPP1CA/SIAH2/PIK3R1/BAX/ITGAV/NOS3/MCL1/BCL2/BAD/PARK7/SRPX/CAV1/SORT1/DDX3X/TNFRSF1A/MKNK2/BAG3/BAK1/SERPINE1/GPX1/TRAF2/AGT/SMAD3/PEA15/ICAM1/EYA1/CYLD/TNFRSF1B/DEDD2/CD27/EYA4/ZDHHC3/FEM1B/KITLG/IL12A/MIR221/DAXX/PELI3/CTTN/PTPRC/GCLM/FOXO3/JAK2/CX3CL1/BCL2L12/HTRA2/BMPR1B
BP	GO:0043393	regulation of protein binding	192	0.425146	1.69848	0.000244469	0.00703259	0.00556102	2358	tags=23%, list=12%, signal=21%	XIRP1/TMBIM6/CRK/HSP90AB1/STUB1/BTBD1/FKBP1A/MAPRE1/ANXA2/NRP1/ACTB/CDC42/DVL1/RALB/PPP1CA/APP/RAN/BAX/CTSZ/UBASH3B/CDKN1A/EP300/ABL1/RGMA/PPP2CB/PARK7/PPARA/MARK2/CAV1/AMFR/ZFPM1/FLOT1/DERL1/PRMT7/PLCL1/PRKCD/DTNBP1/IDE/ARRB2/HSF1/MMP9/GTF2F1/PEX14/DACT1/NES
BP	GO:0045637	regulation of myeloid cell differentiation	190	0.412198	1.64554	0.000244708	0.00703259	0.00556102	3916	tags=32%, list=19%, signal=26%	FOS/HSPA1B/MYC/ZFP36/PRMT1/CD74/HSPA1A/STAT3/TYROBP/PIK3R1/C1QC/UBASH3B/CDK6/RUNX1/EIF6/MITF/HSPA9/CNOT4/LEO1/SMAP1/ZFPM1/TRIB1/HAX1/HOXA9/TNFAIP6/GPR68/HCLS1/KLF13/HSF1/KAT7/TESC/FSTL3/HLA-DRB1/CDC73/CD4/ITPKB/HIF1A/KITLG/EVI2B/ACIN1/MTOR/CTNNB1/IL23R/MIR221/RB1/MAFB/CCR1/FOXO3/FAM210B/GABPA/WDR61/CTR9/STAT5B/PPARGC1B/DLL1/PITHD1/FBN1/LOX/PIAS3/ISG15
BP	GO:0030048	actin filament-based movement	131	0.472946	1.81031	0.000260756	0.00713155	0.00563927	1959	tags=21%, list=10%, signal=19%	ATP2A1/ATP1A2/PDE4D/MYH2/SCN1B/ACTC1/GSN/SYNE2/SCN2B/BIN1/MYH9/ATP1A1/MYLPF/PARVA/TPM1/WASF2/ACTA2/CAV1/JUP/FRMD6/ACTN4/SCN4B/WIPF2/MYL1/MYO1C/MYH8/FLNA/SNTA1
BP	GO:0034614	cellular response to reactive oxygen species	139	0.468981	1.80567	0.000258699	0.00713155	0.00563927	3601	tags=33%, list=18%, signal=27%	FOS/NR4A3/PRDX2/H19/RPS3/PRDX3/CYP1B1/NFE2L2/CAT/NOS3/ENDOG/TPM1/ABL1/PINK1/PARK7/MPV17/SIRT1/BECN1/PRKCD/NET1/TRAP1/PAWR/TXN/HSF1/MAPT/PLEKHA1/STAT6/MMP9/AQP1/MET/ANXA1/IL18BP/GPR37/GCH1/SOD2/APEX1/EDN1/RHOB/FOXO3/MAPK9/HDAC2/MAPK13/MAPK1/HGF/PPARGC1B/PPIF
BP	GO:2000377	regulation of reactive oxygen species metabolic process	139	0.46491	1.79	0.000258699	0.00713155	0.00563927	3068	tags=30%, list=15%, signal=26%	THBS1/PRDX2/H19/HK2/CYBA/GADD45A/FOXO1/SLC25A33/TYROBP/CYP1B1/NFE2L2/SIRT2/CRYAB/GNAI2/ZC3H12A/CDKN1A/PINK1/AATF/BCL2/EIF6/PARK7/PPARA/MPV17/RHOA/RAC1/BECN1/PRKCD/ARF4/AGT/TRAP1/TIGAR/MAPT/TUSC2/FYN/ABCD1/HIF1A/GCH1/SOD2/BCR/GRB2/COQ7/FOXO3
BP	GO:0055076	transition metal ion homeostasis	135	0.462757	1.77495	0.000260349	0.00713155	0.00563927	1903	tags=21%, list=9%, signal=19%	MT2A/FTL/MYC/HMOX1/MT1X/FTH1/S100A9/EPAS1/SLC39A14/MT1M/GLRX3/ATP6V0D1/PICALM/FBXL5/APP/SLC31A1/BMP6/S100A8/SLC11A2/ARF1/MT1A/STEAP4/SLC25A37/NUBP1/ISCU/CYB561A3/SLC11A1/CCDC22
BP	GO:0034341	response to interferon-gamma	134	0.462465	1.77253	0.000260552	0.00713155	0.00563927	3341	tags=28%, list=16%, signal=23%	FLNB/MYC/RPL13A/CCL2/VIM/GSN/GAPDH/HSP90AB1/CD74/HLA-DPA1/CDC42/STXBP3/NR1H2/AQP4/STX8/CDC42EP4/JAK1/CCL13/VAMP3/SLC11A1/ACTR2/MYO1C/GBP6/KIF5B/PARP9/CCL18/CDC37/IRF1/GCH1/PDE12/IL23R/EDN1/CCL8/JAK2/CX3CL1/CCL19/PARP14
CC	GO:0098800	inner mitochondrial membrane protein complex	129	0.463692	1.7708	0.000261986	0.00713155	0.00563927	1811	tags=23%, list=9%, signal=21%	COX6A2/ATP5MC2/NDUFA12/ATP5F1D/UQCRH/SDHC/NDUFB7/NDUFA3/COX7A1/COX8A/COX5B/COX6B1/NDUFB4/NDUFA11/ATP5PO/MICU1/NDUFA4L2/PHB2/UQCRC2/NDUFV1/UQCRC1/HSPA9/UQCRB/TIMM21/DNAJC11/CHCHD3/NDUFAF1/NDUFB9/COX8C/CHCHD10
BP	GO:1900180	regulation of protein localization to nucleus	130	0.462632	1.76941	0.000261267	0.00713155	0.00563927	2514	tags=28%, list=12%, signal=24%	APOD/CCT8/HSP90AB1/CHP1/PIK3R1/IPO5/LARP7/RAN/CCT7/ORMDL3/ZC3H12A/CCT2/PARK7/SUMO3/ZPR1/UFM1/STK11/CCT6A/EIF2AK3/JUP/LATS2/BAG3/TRIM28/PRKCD/TESK1/MDFIC/SMAD3/HCLS1/RASSF5/BYSL/FLNA/KAT7/TCP1/PARP9/FYN/DCLK2
CC	GO:0031227	intrinsic component of endoplasmic reticulum membrane	166	0.446778	1.75586	0.000251667	0.00713155	0.00563927	3889	tags=38%, list=19%, signal=31%	TECR/HSPA5/CD74/HLA-DPA1/HLA-DRB4/HLA-B/LNPK/BFAR/HLA-DQA1/TRAM2/HLA-H/GPAA1/HLA-DQA2/ELOVL5/CALR/EMC4/ERGIC3/TAPBP/PIGT/ESYT2/ARL6IP1/INSIG1/EIF2AK3/RTN2/PIGK/AMFR/TBL2/ELOVL1/TMEM33/STIM1/ANKLE2/DERL1/HLA-A/TM7SF2/DERL2/FICD/BNIP1/RNF180/CCDC47/SLC37A3/EDEM1/SEC61A1/HLA-C/HLA-DRB1/EBP/HLA-DQB1/DPM3/RCE1/HLA-G/RRBP1/DPM2/FITM2/HLA-E/DHCR7/BCAP31/SGPL1/SPPL2A/SLC35B1/EMC10/TEX261/HLA-F/DOLPP1/ERG…
BP	GO:0051168	nuclear export	149	0.449943	1.74728	0.000255526	0.00713155	0.00563927	2634	tags=29%, list=13%, signal=25%	RRS1/SMG1/ALYREF/IWS1/AKAP8L/YWHAE/AKAP13/NUP153/NXF1/SSB/RIOK2/CHP1/NUP85/RAN/PTPN14/DESI1/CALR/NCBP2/NEMF/POLR2D/EIF6/PARK7/THOC6/THOC3/HSPA9/SETD2/RAE1/XPO1/EMD/BAG3/TXN/NSUN2/HNRNPA1/NPM1/EGR2/LSG1/EIF4ENIF1/XPOT/KHDRBS1/NUP62/CPSF6/DNAJC27/NUP160
CC	GO:0005777	peroxisome	135	0.455052	1.7454	0.000260349	0.00713155	0.00563927	3180	tags=35%, list=16%, signal=30%	IDI1/VIM/MARF1/IDH2/ECH1/ACSL3/CAT/TKT/ACOT2/EPHX2/ACOT8/ACAA1/MPV17/FNDC5/PEX2/MAP2K2/HSD17B4/FIS1/DEPP1/IMPDH2/IDE/DHRS4L2/DNM1L/ACOX1/RIDA/ACOT4/PEX1/PEX13/ATAD1/CRAT/ATM/PEX14/PEX11B/DHRS4L1/GSTK1/PNPLA8/ABCD1/NBR1/ABCD3/IDH1/AOC1/PXMP2/EHHADH/IDI2/MFF/ACSL4/MGST1
CC	GO:0042579	microbody	135	0.455052	1.7454	0.000260349	0.00713155	0.00563927	3180	tags=35%, list=16%, signal=30%	IDI1/VIM/MARF1/IDH2/ECH1/ACSL3/CAT/TKT/ACOT2/EPHX2/ACOT8/ACAA1/MPV17/FNDC5/PEX2/MAP2K2/HSD17B4/FIS1/DEPP1/IMPDH2/IDE/DHRS4L2/DNM1L/ACOX1/RIDA/ACOT4/PEX1/PEX13/ATAD1/CRAT/ATM/PEX14/PEX11B/DHRS4L1/GSTK1/PNPLA8/ABCD1/NBR1/ABCD3/IDH1/AOC1/PXMP2/EHHADH/IDI2/MFF/ACSL4/MGST1
CC	GO:0030176	integral component of endoplasmic reticulum membrane	158	0.44656	1.74518	0.000254421	0.00713155	0.00563927	3889	tags=39%, list=19%, signal=31%	TECR/HSPA5/CD74/HLA-DPA1/HLA-DRB4/HLA-B/LNPK/BFAR/HLA-DQA1/TRAM2/HLA-H/GPAA1/HLA-DQA2/ELOVL5/CALR/EMC4/ERGIC3/TAPBP/PIGT/ARL6IP1/INSIG1/EIF2AK3/RTN2/PIGK/AMFR/TBL2/ELOVL1/TMEM33/STIM1/ANKLE2/DERL1/HLA-A/TM7SF2/DERL2/FICD/BNIP1/CCDC47/SLC37A3/EDEM1/SEC61A1/HLA-C/HLA-DRB1/EBP/HLA-DQB1/DPM3/RCE1/HLA-G/RRBP1/DPM2/FITM2/HLA-E/DHCR7/BCAP31/SGPL1/SPPL2A/SLC35B1/EMC10/TEX261/HLA-F/DOLPP1/ERGIC1
BP	GO:0010675	regulation of cellular carbohydrate metabolic process	144	0.447678	1.73063	0.000256838	0.00713155	0.00563927	1695	tags=19%, list=8%, signal=17%	PDK4/PPARGC1A/IRS2/NNMT/SIK1/RORC/FOXO1/STAT3/PPP1CA/IRS1/EP300/WDR5/EPM2AIP1/BAD/PPARA/STK11/NCOR1/PRKCE/USP7/AKT2/PPP1R3D/PPP1CB/ADIPOR1/SIRT1/FAM3C/ENPP1/RORA
BP	GO:0050905	neuromuscular process	149	0.442941	1.72008	0.000255526	0.00713155	0.00563927	2239	tags=21%, list=11%, signal=19%	ATP2A1/TNNT1/PAFAH1B1/TNNC2/STAC3/CASQ1/TNNT3/TCAP/DVL1/APP/SLC8A3/PNKD/ALDH1A3/ABL1/CHRNA1/TPP1/C12orf57/HERC1/DRD1/CHRND/GSTM2/DMPK/DLG4/UCHL1/TNNI1/GAA/MYH8/HEXB/HOXD10/NBN/RCSD1/ACTN3
BP	GO:0036294	cellular response to decreased oxygen levels	145	0.444037	1.71698	0.000256937	0.00713155	0.00563927	2828	tags=26%, list=14%, signal=22%	MYC/HMOX1/EGR1/TMBIM6/EPAS1/CPEB4/STUB1/NFE2L2/EGLN1/SIRT2/ENDOG/SLC8A3/PHB2/PINK1/NDRG1/BCL2/BAD/ENO1/PGK1/STC2/PRKCE/HIF1AN/TBL2/SIRT1/BNIP3L/CASR/PIK3CB/RORA/TIGAR/ADAM8/AQP1/NPEPPS/HIF1A/RBPJ/KCNK3/MTOR/EDN1
BP	GO:0006606	protein import into nucleus	154	0.426918	1.66554	0.000253872	0.00713155	0.00563927	2473	tags=25%, list=12%, signal=22%	ABRA/APOD/HSP90AB1/RANBP6/STAT3/NUP153/CHP1/PIK3R1/NUP85/IPO5/RAN/ZC3H12A/KPNA3/CDKN1A/PHB2/NUP35/ZPR1/UFM1/HIKESHI/JUP/DRD1/PTTG1IP/NUP98/BAG3/KPNA6/TRIM28/PRKCD/RGPD8/AGT/MDFIC/SMAD3/BCL3/HCLS1/FLNA/IPO8/EIF4ENIF1/NUP62/SIX2/KPNA2
BP	GO:1902600	proton transmembrane transport	119	0.479737	1.81524	0.000265393	0.00717692	0.00567515	3160	tags=29%, list=16%, signal=24%	COX6A2/ATP1A2/UQCRH/ATP6V0D1/ATP1A1/COX7A1/ATP6V1B2/COX8A/UCP3/COX5B/COX6B1/CHP1/SLC25A5/ATP5PO/UCP2/PHB2/PARK7/SLC11A2/ATP6V1H/UQCRC1/COX17/ACTN4/ATP6V1G2/TESC/COX4I2/ATP6V1C1/COX6A1/TMCO3/NNT/SLC15A4/SLC25A3/ATP6V1F/CLCN4/SLC2A9
BP	GO:1903313	positive regulation of mRNA metabolic process	119	0.468362	1.7722	0.000265393	0.00717692	0.00567515	3805	tags=39%, list=19%, signal=32%	BTG2/ZFP36/RBM24/SAMD4A/YBX1/NCL/PABPC1/CNOT2/YTHDF3/ZC3H12A/RC3H2/NCBP2/POLR2D/RBMX/FTO/CIRBP/EXOSC5/CNOT7/PATL1/LEO1/NUP98/METTL3/NUDT21/HSF1/RIDA/DAZAP1/CSDE1/EIF4ENIF1/CDC73/DHX36/ZFP36L2/CNOT6L/PDE12/CNOT3/TOB1/PRR5L/MEX3D/METTL16/YTHDF2/METTL14/UPF1/EXOSC9/TNRC6A/TRA2A/GIGYF2/RBMXL1/DIS3
MF	GO:0009055	electron transfer activity	108	0.476816	1.77962	0.000270526	0.00729183	0.00576601	2271	tags=25%, list=11%, signal=22%	COX6A2/NDUFA12/CYBA/UQCRH/SDHC/CYCS/NDUFB7/NDUFA3/COX7A1/P4HA2/COX8A/COX5B/COX6B1/NDUFB4/ETFDH/MAOB/ME2/ETFA/NDUFV1/SRD5A1/UQCRC1/STEAP4/NDUFB9/QDPR/ASPH/NDUFA10/COX4I2
CC	GO:0016528	sarcoplasm	74	0.570966	2.01937	0.000284698	0.00746731	0.00590478	1669	tags=35%, list=8%, signal=32%	ATP2A1/THBS1/HK2/GSN/SYNE2/CASQ1/FKBP1A/FSD2/RASD1/MANF/TMEM109/PLEC/SLC8A3/CALR/HRC/RTN2/JPH1/HSP90B1/CASQ2/AKAP6/GSTM2/DMPK/TRDN/STIM1/HAX1/DTNBP1
CC	GO:0016234	inclusion body	73	0.560566	1.97656	0.000285185	0.00746731	0.00590478	2137	tags=29%, list=11%, signal=26%	HSPA1B/HSPB7/HSP90AB1/STUB1/HSPA1A/HERPUD1/NUP153/NXF1/PICALM/ARIH1/PINK1/PSMC6/BAG5/NUP98/BAG3/XRN2/GPX1/FGR/NBN/MAPT/EDEM1
BP	GO:0019319	hexose biosynthetic process	78	0.543778	1.94212	0.000282686	0.00746731	0.00590478	1548	tags=24%, list=8%, signal=23%	ATF3/PPARGC1A/NNMT/SIK1/SLC39A14/CHST15/FOXO1/PGAM2/EP300/WDR5/PPARA/PGK1/STK11/CRTC2/PGM1/USP7/SIRT1/FAM3C/G6PC3
BP	GO:0071479	cellular response to ionizing radiation	74	0.549105	1.94206	0.000284698	0.00746731	0.00590478	2944	tags=36%, list=15%, signal=31%	EEF1D/EGR1/CYBA/HSPA5/GADD45A/MAP3K20/BCL2L1/TMEM109/XRCC5/CRYAB/IFI16/CDKN1A/TP53BP1/GTF2H5/TSPYL5/BRCC3/SIRT1/ITGB6/TNKS1BP1/BRCA2/NET1/HSF1/ATM/XRCC6/TLK2/RHOB/GRB2
BP	GO:0006446	regulation of translational initiation	77	0.543166	1.93408	0.000283447	0.00746731	0.00590478	2325	tags=38%, list=11%, signal=33%	EIF4B/RPL13A/TMED2/LARP1/RBM4/EIF4H/PPP1CA/CDC123/BZW1/HSPB1/EIF5/YTHDF3/NCBP2/EIF1/POLR2D/EIF4G1/EIF2AK3/DHX29/DDX3X/METTL3/CTIF/EIF4G2/EIF1B/EIF4EBP2/NPM1/MTIF2/EIF2B2/CSDE1/KHDRBS1
BP	GO:0048041	focal adhesion assembly	83	0.524807	1.89011	0.000281096	0.00746731	0.00590478	4949	tags=49%, list=24%, signal=38%	THBS1/APOD/SDC4/NRP1/TEK/ACTN2/S100A10/CLASP2/ABL1/BCL2/RHOA/RAC1/ACTN1/CORO1C/RCC2/SMAD3/MACF1/ACTN3/FMN1/MYOC/BCAS3/BCR/CTTN/GREM1/MAP4K4/DAPK3/POLDIP2/KDR/CLASP1/ITGB1BP1/ACTG1/PHLDB2/FAM107A/TESK2/HRG/MMP14/PTK2/RHOD/PTPRK/THY1/AJUBA
BP	GO:1900182	positive regulation of protein localization to nucleus	83	0.523326	1.88478	0.000281096	0.00746731	0.00590478	2423	tags=33%, list=12%, signal=29%	CCT8/HSP90AB1/PIK3R1/IPO5/LARP7/RAN/CCT7/ORMDL3/ZC3H12A/CCT2/PARK7/ZPR1/STK11/CCT6A/EIF2AK3/JUP/BAG3/TRIM28/PRKCD/TESK1/SMAD3/HCLS1/FLNA/KAT7/TCP1/PARP9/FYN
CC	GO:0070469	respirasome	83	0.521465	1.87807	0.000281096	0.00746731	0.00590478	1749	tags=28%, list=9%, signal=25%	COX6A2/NDUFA12/UQCRH/SDHC/CYCS/NDUFB7/NDUFA3/COX7A1/HIGD1A/COX8A/COX5B/COX6B1/NDUFB4/NDUFA11/NDUFA4L2/UQCRC2/NDUFV1/UQCRC1/UQCRB/TTC19/NDUFAF1/NDUFB9/COX8C
CC	GO:0035578	azurophil granule lumen	88	0.511622	1.85715	0.00027894	0.00746731	0.00590478	3398	tags=35%, list=17%, signal=29%	FTL/CCT8/GLA/SDCBP/TUBB4B/SERPINA3/ANXA2/LYZ/CREG1/CAP1/CCT2/ADA2/TOLLIP/DYNC1H1/PSMD1/ACTR10/GRN/CTSA/PRKCD/PYGB/ACTR2/HEXB/VCP/GDI2/DNAJC3/GCA/TRAPPC1/TUBB/PRSS2/C6orf120/MAPK1
BP	GO:0030239	myofibril assembly	66	0.578814	2.00181	0.000291163	0.00757575	0.00599053	1846	tags=36%, list=9%, signal=33%	TNNT1/ACTC1/CSRP1/NEB/CAPN3/NRAP/MYPN/CASQ1/TNNT3/WDR1/ANKRD1/AKAP13/FLII/TCAP/FHOD3/ACTN2/PLEC/TPM1/LMOD2/PRKAR1A/MYOZ2/LDB3/MEF2A/CSRP2
BP	GO:0055002	striated muscle cell development	67	0.572287	1.98549	0.000290402	0.00757575	0.00599053	1846	tags=36%, list=9%, signal=33%	TNNT1/ACTC1/CSRP1/NEB/CAPN3/NRAP/MYPN/CASQ1/TNNT3/WDR1/ANKRD1/AKAP13/FLII/TCAP/FHOD3/ACTN2/PLEC/TPM1/LMOD2/PRKAR1A/MYOZ2/LDB3/MEF2A/CSRP2
BP	GO:0070059	intrinsic apoptotic signaling pathway in response to endoplasmic reticulum stress	63	0.59512	2.04618	0.00029244	0.00758506	0.00599788	1950	tags=35%, list=10%, signal=32%	ATP2A1/TMBIM6/HSPA1A/HERPUD1/BCL2L1/PTPN1/XBP1/SELENOK/BAX/OPA1/BCL2/PARK7/GRINA/EIF2AK3/QRICH1/SIRT1/BRSK2/BAK1/CHAC1/TRAF2/SERINC3/DDIT3
BP	GO:1902373	negative regulation of mRNA catabolic process	55	0.593784	2.00001	0.000297	0.00767918	0.00607231	2996	tags=36%, list=15%, signal=31%	ZFP36/HNRNPAB/RBM24/HNRNPA0/LARP1/YBX1/TAF15/PABPC1/SECISBP2/CIRBP/TRAF2/LARP4B/SLC11A1/APOBEC1/MAPKAPK2/CSDE1/EIF4ENIF1/PKP1/TOB1/METTL16
BP	GO:0071480	cellular response to gamma radiation	29	0.691976	2.05949	0.000326531	0.0079079	0.00625317	2608	tags=52%, list=13%, signal=45%	EGR1/CYBA/HSPA5/MAP3K20/BCL2L1/TMEM109/XRCC5/CRYAB/CDKN1A/GTF2H5/TSPYL5/HSF1/ATM/XRCC6/TLK2
BP	GO:1990776	response to angiotensin	28	0.697724	2.05723	0.000329815	0.0079079	0.00625317	2037	tags=39%, list=10%, signal=35%	MYC/CAMK2A/CYBA/NFE2L2/ACTN2/CAV1/COL3A1/IGF1R/PRKCD/AGT/HSF1
CC	GO:0098576	lumenal side of membrane	34	0.669035	2.05553	0.000319132	0.0079079	0.00625317	3839	tags=56%, list=19%, signal=45%	CD74/HLA-DPA1/HLA-DRB4/HLA-B/HLA-DQA1/HLA-H/HLA-DQA2/CALR/TAPBP/CTSA/HLA-A/HLA-C/HLA-DRB1/HLA-DQB1/HLA-G/HLA-E/BCAP31/SPPL2A/HLA-F
CC	GO:0071556	integral component of lumenal side of endoplasmic reticulum membrane	29	0.690146	2.05404	0.000326531	0.0079079	0.00625317	4418	tags=69%, list=22%, signal=54%	CD74/HLA-DPA1/HLA-DRB4/HLA-B/HLA-DQA1/HLA-H/HLA-DQA2/CALR/TAPBP/HLA-A/HLA-C/HLA-DRB1/HLA-DQB1/HLA-G/HLA-E/BCAP31/SPPL2A/HLA-F/HLA-DRA/HLA-DRB5
CC	GO:0098553	lumenal side of endoplasmic reticulum membrane	29	0.690146	2.05404	0.000326531	0.0079079	0.00625317	4418	tags=69%, list=22%, signal=54%	CD74/HLA-DPA1/HLA-DRB4/HLA-B/HLA-DQA1/HLA-H/HLA-DQA2/CALR/TAPBP/HLA-A/HLA-C/HLA-DRB1/HLA-DQB1/HLA-G/HLA-E/BCAP31/SPPL2A/HLA-F/HLA-DRA/HLA-DRB5
BP	GO:0046320	regulation of fatty acid oxidation	31	0.67583	2.04066	0.000323206	0.0079079	0.00625317	1660	tags=32%, list=8%, signal=30%	PDK4/PPARGC1A/IRS2/NR4A3/PRKAG2/IRS1/PPARA/AKT2/SOX9/ACADVL
BP	GO:0048741	skeletal muscle fiber development	34	0.661042	2.03097	0.000319132	0.0079079	0.00625317	2317	tags=35%, list=11%, signal=31%	MYF6/RCAN1/STAC3/MYOG/KLHL40/PLEC/BCL2/GPX1/MYORG/SIX1/ACTN3/XK
BP	GO:0009314	response to radiation	424	0.372952	1.59153	0.000327368	0.0079079	0.00625317	2950	tags=23%, list=15%, signal=20%	FOS/ATP1A2/EEF1D/MYC/EGR1/SIK1/CYBA/HSPA5/GADD45A/SDF4/MAP3K20/UBE2A/BCL2L1/MME/RBM4/CAT/THBD/PPP1CA/PIK3R1/TMEM109/APP/BAX/XRCC5/CRYAB/IFI16/CASP7/DYNLRB1/NEDD4/AQP4/CDKN1A/EP300/TP53BP1/BCL2/GTF2H5/CIRBP/NABP2/TSPYL5/STK11/GNA11/COL3A1/ERCC3/TIMP1/SDE2/DRD1/AKT2/BRCC3/UBE4B/ANGPT2/PPP1CB/RIC8A/SIRT1/METTL3/PER1/ITGB6/RCVRN/BHLHE40/TRIM32/BAK1/FBXL3/FBXL17/PLEKHB1/TNKS1BP1/PRKCD/GPX1/RBM4B/BRCA2…
BP	GO:0007015	actin filament organization	430	0.371359	1.58668	0.000326619	0.0079079	0.00625317	2944	tags=24%, list=15%, signal=21%	XIRP1/SDC4/ACTC1/TMSB10/NEB/ALDOA/ARPC4/GSN/RND3/NRAP/DIAPH1/BIN1/NRP1/WDR1/PFN2/FLII/CDC42/TCAP/TGFB3/MYADM/PIK3R1/KANK1/FHOD3/ACTN2/CALD1/PLEC/MPRIP/S100A10/TRIOBP/SSH1/CLASP2/TPM1/ABL1/WASF2/S1PR1/CDC42EP4/BCL2/LCP1/TWF2/TNFAIP1/SSH2/ARF1/JMY/ARFGEF1/ARPC5L/PRKCE/LMOD2/RHOA/WASHC5/LIMA1/XIRP2/HSP90B1/RAC1/ACTN1/CYFIP1/NCKAP1/CORO1C/DAAM2/C9orf72/GBA2/ARHGAP12/HAX1/CORO1A/PRKCD/PAK1/TESK1/SMAD3…
BP	GO:0072594	establishment of protein localization to organelle	411	0.368824	1.57065	0.000328659	0.0079079	0.00625317	2256	tags=22%, list=11%, signal=20%	ABRA/APOD/HK2/CCT8/HSP90AB1/HSPA5/RANBP6/SEC61G/STAT3/HERPUD1/NUP153/MFN2/GET4/CHP1/PIK3R1/NUP85/IPO5/TRAM2/RAN/BAX/CCT7/TIMM44/ZC3H12A/NEDD4/CCT2/KPNA3/CDKN1A/M6PR/HSPA1L/PHB2/PINK1/NUP35/DNAJA1/ZPR1/UFM1/NABP2/CCT6A/HIKESHI/LAMP1/SORT1/JUP/VPS13A/DRD1/PIK3R4/PTTG1IP/PEX2/NUP98/TIMM21/HUWE1/SRP54/CSNK2A2/FIS1/BAG3/KPNA6/BNIP3L/TRIM28/SH3GLB1/HAX1/STAM/PRKCD/LAPTM5/CHCHD4/BRCA2/SRPRA/RGPD8/VPS13D…
BP	GO:0045936	negative regulation of phosphate metabolic process	421	0.366102	1.56101	0.000328084	0.0079079	0.00625317	3279	tags=25%, list=16%, signal=22%	IRS2/PRKAG2/PDE4D/H19/TMED2/PRDX3/GADD45A/PPIA/TAF7/FKBP1A/STK38/STAT3/YWHAE/PTPN1/CHP1/DVL1/MYADM/SIRT2/IPO5/DUSP1/ERRFI1/BAX/HSPB1/ENG/GNAI2/PLEC/SLC8A3/PRKAR2A/ZC3H12A/UBASH3B/SOCS3/CDKN1A/SEMA4D/TERF2IP/ABL1/PIP4K2B/CDKN2C/GRB10/EIF4G1/PARK7/PPARA/DNAJA1/CHORDC1/NCOR1/CAV1/CEBPA/LATS2/PRKAR1A/TIPRL/SPAG9/CORO1C/ENSA/SH3BP5L/TRIB1/SIRT1/C9orf72/ANKLE2/BAK1/UCHL1/ENPP1/PIK3CB/PRKCD/HEG1/DTNBP1/…
BP	GO:0010563	negative regulation of phosphorus metabolic process	422	0.365496	1.55904	0.00032769	0.0079079	0.00625317	3279	tags=25%, list=16%, signal=22%	IRS2/PRKAG2/PDE4D/H19/TMED2/PRDX3/GADD45A/PPIA/TAF7/FKBP1A/STK38/STAT3/YWHAE/PTPN1/CHP1/DVL1/MYADM/SIRT2/IPO5/DUSP1/ERRFI1/BAX/HSPB1/ENG/GNAI2/PLEC/SLC8A3/PRKAR2A/ZC3H12A/UBASH3B/SOCS3/CDKN1A/SEMA4D/TERF2IP/ABL1/PIP4K2B/CDKN2C/GRB10/EIF4G1/PARK7/PPARA/DNAJA1/CHORDC1/NCOR1/CAV1/CEBPA/LATS2/PRKAR1A/TIPRL/SPAG9/CORO1C/ENSA/SH3BP5L/TRIB1/SIRT1/C9orf72/ANKLE2/BAK1/UCHL1/ENPP1/PIK3CB/PRKCD/HEG1/DTNBP1/…
BP	GO:1903829	positive regulation of protein localization	437	0.364411	1.5582	0.000326087	0.0079079	0.00625317	3218	tags=25%, list=16%, signal=21%	IRS2/PTP4A3/CCT8/ACHE/MSN/HSP90AB1/STAC3/VAMP2/PPIA/ANKRD1/TMED10/YWHAE/CDC42/ABHD17A/TYROBP/TGFB3/ACSL3/CHP1/DVL1/PIK3R1/IPO5/TRAPPC12/PECAM1/LARP7/RAN/CCT7/ORMDL3/ZC3H12A/BMP6/CCT2/NR1H2/HSPA1L/SERP1/RAB29/ERGIC3/PINK1/BAD/PARK7/CENPJ/ZPR1/STK11/PRKCE/CCT6A/EIF2AK3/FRMD4A/AP2B1/JUP/AKT2/DLG4/HUWE1/CSNK2A2/EMD/FIS1/BAG3/GOLPH3/TRIM28/SH3GLB1/CASR/PRKCD/SNX33/LRRC8A/TNFAIP6/TESK1/SMAD3/MYO1C/GPR6…
BP	GO:0016032	viral process	406	0.366239	1.55792	0.000329598	0.0079079	0.00625317	3116	tags=25%, list=15%, signal=21%	HSPA1B/BANF1/CHMP1B/ZFP36/CCL2/RPSA/BSG/GSN/HSP90AB1/PPIA/PRMT1/EIF3G/CD74/HSPA1A/NRP1/LARP1/BCL2L1/CDC42/NUP153/SSB/MOGS/RAB5A/MORC2/TOP2B/TRIM26/ZNFX1/PABPC1/LGALS1/LARP7/CSNK1A1/RAN/ITGAV/IFI16/ZC3H12A/RAB1B/NEDD4/KPNA3/GTF2B/EP300/RAB29/CD46/EIF3F/BCL2/TMEM39A/PPARA/NPC1/CAV1/LAMP1/SLC3A2/VPS18/DDX3X/TRIM25/CHMP2B/CNOT7/ST6GAL1/ITGB6/KPNA6/TRIM32/CDK9/TRIM28/UVRAG/PPIE/TNIP1/IDE/MDFIC/ICAM1/C…
BP	GO:0009117	nucleotide metabolic process	460	0.35914	1.53888	0.000324851	0.0079079	0.00625317	2565	tags=19%, list=13%, signal=17%	PDK4/PPARGC1A/PRKAG2/NNMT/PDE4D/MYC/H19/ATP5MC2/TECR/HK2/ALDOA/GAPDH/ATP5F1D/ACOT1/PGAM2/STAT3/NAMPT/LDHA/NMRK2/PRPS1/ACSL3/UPRT/ACOT2/ADCY9/ATP5PO/APP/RAN/GMPR/NOS3/NAXE/ACOT8/BPGM/ELOVL5/NEIL2/EP300/PINK1/OPA1/BAD/EIF6/ENO1/PARK7/PPARA/UNG/PGK1/NCOR1/PDE7A/ENTPD4/RHOA/PGM1/ACOT11/GUK1/PNP/ZBTB20/CTPS1/MPP1/HSD17B4/ELOVL1/RCVRN/DCK/IMPDH2/SULT1A2/ENPP1/RORA/PFKP/SUCLA2/AK1/DTYMK/PRKAG1/VCP/NAXD/…
BP	GO:0006816	calcium ion transport	414	0.360505	1.53556	0.000329381	0.0079079	0.00625317	3917	tags=26%, list=19%, signal=21%	ATP2A1/ATP1A2/PDE4D/CAMK2A/CCL2/TMBIM6/CACNB1/CYBA/CAPN3/STAC3/DIAPH1/RRAD/CASQ1/FKBP1A/BIN1/ANXA2/ANO6/YWHAE/ATP1B1/ORAI1/TSPAN13/SELENOK/MICU1/BAX/CACNA1S/HOMER2/ITGAV/NOS3/GNAI2/SLC8A3/UBASH3B/PANX1/ABL1/VDAC1/BCL2/HRC/STC2/PRKCE/CAV1/SLC3A2/RHOA/JPH1/DRD1/CASQ2/AKAP6/GSTM2/TRDN/RCVRN/STIM1/LILRA2/BAK1/CASR/CORO1A/EDNRB/HOMER3/AGT/ARRB2/DDIT3/CXCL9/DNM1L/ATP2C1/SEC61A1/TPCN1/CD4/FYN/EGF/SLC25A…
BP	GO:0034765	regulation of ion transmembrane transport	464	0.35771	1.53358	0.000324465	0.0079079	0.00625317	3273	tags=21%, list=16%, signal=18%	ATP2A1/ATP1A2/PDE4D/SCN1B/CCL2/CACNB1/LRRC52/CLIC4/CYBA/CAPN3/STAC3/DIAPH1/VAMP2/FXYD1/RRAD/CASQ1/FKBP1A/SCN2B/BIN1/ANO6/YWHAE/ATP1B1/TSPAN13/CHP1/TMEM109/ACTN2/APP/BAX/CACNA1S/CLIC1/UBASH3B/NEDD4/WNK1/FHL1/ABL1/PHB2/VDAC1/PINK1/HECW2/ATP1B3/PARK7/CAB39/HRC/ARL6IP1/PRKCE/CAV1/COX17/JPH1/DRD1/CD63/KCNJ11/CASQ2/AKAP6/GSTM2/TRDN/DLG4/STIM1/ACTN4/SCN4B/CORO1A/WNK2/AGT/ISCU/FXYD2/FLNA/SNTA1/CXCL9/OXSR…
CC	GO:0005743	mitochondrial inner membrane	451	0.356207	1.52557	0.000324921	0.0079079	0.00625317	1837	tags=19%, list=9%, signal=18%	COX6A2/ATP5MC2/RPS3/MRPL20/NDUFA12/MRPL12/ATP5F1D/UQCRH/SDHC/GATM/MRPS35/CYCS/SLC25A33/NDUFB7/MRPL41/HCCS/NDUFA3/BCL2L1/COX7A1/HIGD1A/PTPN1/MRPL23/COX8A/UCP3/COX5B/COX6B1/MRPL4/NDUFB4/ETFDH/SLC25A5/HADHB/NDUFA11/ATP5PO/MRPL24/MICU1/TMEM11/MRPS5/TIMM44/NDUFA4L2/ENDOG/MRPL39/UCP2/PHB2/ABCB8/PINK1/OPA1/UQCRC2/COQ8A/DAP3/MRPL54/NDUFV1/MRPL3/CDS2/MPV17/MRPS27/OMA1/COQ9/UQCRC1/HSPA9/UQCRB/RCC1L/YME1L1/…
BP	GO:0006874	cellular calcium ion homeostasis	443	0.355172	1.51966	0.000325733	0.0079079	0.00625317	4018	tags=27%, list=20%, signal=22%	ATP2A1/ATP1A2/PDE4D/TMBIM6/CYBA/CAPN3/SYPL2/DIAPH1/GNA13/CASQ1/FKBP1A/HERPUD1/YWHAE/ATP1B1/SELENOK/MICU1/APP/BAX/CACNA1S/ITGAV/GPR4/SLC8A3/UBASH3B/CALR/S1PR3/LPAR6/ABL1/S1PR1/BCL2/HRC/STC2/GRINA/PRKCE/CAV1/FPR3/JPH1/DRD1/HSP90B1/CASQ2/AKAP6/GSTM2/DMPK/CMKLR1/CCL13/TRDN/DLG4/FIS1/STIM1/BAK1/CASR/CORO1A/PIK3CB/EDNRB/AGT/SMAD3/PACS2/RMDN3/CCDC47/CD24/HEXB/DDIT3/C1QTNF1/ADM/CXCL9/CD52/ATP2C1/FATE1/CA…
BP	GO:0051051	negative regulation of transport	450	0.354437	1.51783	0.000325168	0.0079079	0.00625317	3864	tags=27%, list=19%, signal=22%	IRS2/THBS1/ATP1A2/APOD/MYC/HMOX1/TMBIM6/SDCBP/PIM3/RRAD/CD74/BIN1/ANXA2/DYSF/YWHAE/NUP153/PICALM/CHP1/STXBP3/MAOB/ACTN2/ITGAV/CRYAB/IRS1/NOS3/PKDCC/GNAI2/NEDD4/MAP1B/WNK1/NR1H2/PNKD/UCP2/VDAC1/HECW2/BCL2/GRB10/PARK7/CAB39/UFM1/PRKCE/CAV1/INSIG1/FRMD4A/LYPLA1/TNFRSF1A/AKT2/KCNJ11/RAC1/YOD1/CASQ2/ARHGAP1/GSTM2/CYFIP1/TRDN/DLG4/VAMP3/FIS1/BAG3/PACSIN2/ENPP1/CORO1A/SNX33/DERL2/WNK2/SNX12/MDFIC/RSC1A1…
BP	GO:1903131	mononuclear cell differentiation	428	0.355272	1.51686	0.000327047	0.0079079	0.00625317	3600	tags=24%, list=18%, signal=20%	IRF2BP2/MYC/PRDX2/EGR1/NFIL3/KLF6/RORC/CD74/MYH9/STAT3/XBP1/HLA-B/SLC25A5/FNIP1/LGALS1/GPS2/BAX/HLX/IFI16/CLPTM1/ZC3H12A/FCER1G/EP300/RC3H2/ABL1/CDK6/CD46/IL4R/RUNX1/BCL2/BATF3/BAD/RPS6/GPR183/BCL6/HECTD1/VSIR/STK11/NFKBIZ/RHOA/SP3/PRDM1/PNP/ZFPM1/PKNOX1/RPL22/METTL3/ITGB6/BAK1/MR1/LRRC8A/JMJD6/RORA/PBX1/TCF3/CBFB/BCL3/GPR68/DROSHA/PRELID1/KAT7/STAT6/TUSC2/ADAM8/FGL2/ATM/CD27/HLA-DRB1/XRCC6/CD4/R…
BP	GO:0001667	ameboidal-type cell migration	462	0.351343	1.50598	0.000324781	0.0079079	0.00625317	3576	tags=24%, list=18%, signal=20%	THBS1/SDC4/DNAJA4/HMOX1/ARID5B/PAFAH1B1/PTP4A3/GADD45A/HBEGF/ZFAND5/ADAMTS9/MYH9/NRP1/PFN2/AMOT/CDC42/CYP1B1/NFE2L2/RRAS/TEK/KANK1/HSPB1/FSTL1/YTHDF3/NOS3/CAP1/PLEC/ZC3H12A/CALR/SEMA4D/CLASP2/CAPN7/PTPRM/ABL1/WASF2/ACTA2/LGMN/AKAP12/GRN/PRKCE/RHOA/TIMP1/JUP/ZEB2/TMEM201/GNA12/RAC1/ANGPT2/CORO1C/RCC2/DAAM2/ADIPOR1/RIC8A/SIRT1/MAPRE2/SEMA3G/PDCD6/SOX9/PIK3CB/SRPX2/GPX1/HAS1/EDNRB/TESK1/PKN1/AGT/PLP…
BP	GO:0022411	cellular component disassembly	442	0.350004	1.49742	0.000325839	0.0079079	0.00625317	3274	tags=27%, list=16%, signal=23%	GABARAPL1/MYC/CHMP1B/PAFAH1B1/HK2/GSN/EIF5A/CST3/AKAP8L/WDR1/FLII/MFN2/TGFB3/PPP1CA/PIK3R1/SLC25A5/TRIM54/ACTN2/BAX/C1QC/ATG4B/C1QB/SUPT16H/ENDOG/MAP1B/TRIOBP/CLASP2/PHB2/VDAC1/SHARPIN/PINK1/FYCO1/WIPI1/TMEM39A/KLC1/PARK7/LCP1/TWF2/UFM1/MARK2/LMOD2/LIMA1/PIK3R4/CHMP2B/IGF1R/MAP1S/GBF1/FLOT1/MAPRE2/HUWE1/CSNK2A2/FIS1/GABARAPL2/BECN1/WDR45B/UFC1/BNIP3L/HAX1/UVRAG/GRWD1/SPAST/DICER1/VPS13D/SH3PXD2B/…
BP	GO:0009991	response to extracellular stimulus	468	0.346035	1.4843	0.000323974	0.0079079	0.00625317	2037	tags=15%, list=10%, signal=14%	PDK4/ATF3/FOS/PPARGC1A/PRKAG2/GABARAPL1/HMOX1/ZFP36/LPL/SIK1/CYBA/CPEB4/HSPA5/FOXO1/NR4A2/LARP1/XBP1/PIM1/CYP1B1/UCP3/NFE2L2/CAT/RALB/SIRT2/FNIP1/COL1A1/SIK2/IFI16/GNAI2/TBL1XR1/PLEC/SEH1L/ZC3H12A/MAP1B/NR1H2/CDKN1A/UCP2/WIPI1/BCL2/EIF4G1/PPARA/SRD5A1/MYBBP1A/STC2/JMY/OMA1/EIF2AK3/RRAGC/PIK3R4/TRIM25/SLC22A3/RRP8/IGF1R/TBL2/ENSA/SIRT1/GABARAPL2/BECN1/WDR45B/BRSK2/SH3GLB1/CASR/GPX1/ASGR1/SESN1/OXC…
MF	GO:0003712	transcription coregulator activity	484	0.341894	1.46888	0.000323346	0.0079079	0.00625317	3017	tags=24%, list=15%, signal=21%	PPARGC1A/BTG2/VGLL2/IRF2BP2/ARID5B/EDF1/DYRK1A/HSPA1A/RERE/ANKRD1/TAF15/CREG1/SAP18/DNAJB1/EID2/SIAH2/CNOT2/GPS2/ACTN2/CITED4/HDGFL2/HDGF/FHL3/TADA2B/TBL1XR1/MLIP/PTPN14/SMYD1/PQBP1/EP300/ABL1/TP53BP1/PMF1/TMF1/ENO1/PARK7/ZNF410/CENPJ/ACTL6A/MYBBP1A/PRPF6/JMY/KDM2A/RALY/NCOR1/CCDC124/NCOR2/RUVBL1/JUP/TRIM25/CNOT7/ACTN1/NUP98/ZZEF1/ZFPM1/SIRT1/ARID5A/TRIM32/ZXDB/NRIP1/MED27/RBBP8/ACTN4/TRIM28/BCOR…
BP	GO:0031639	plasminogen activation	25	0.722954	2.08305	0.000333111	0.00794076	0.00627915	1544	tags=40%, list=8%, signal=37%	THBS1/ANXA2/CTSZ/S100A10/CLEC3B/RUNX1/ENO1/PLAU/PGK1/SERPINE1
BP	GO:0071280	cellular response to copper ion	26	0.713194	2.07138	0.000332392	0.00794076	0.00627915	3110	tags=46%, list=15%, signal=39%	MT2A/MT1X/MT1M/NFE2L2/APP/MT1A/BECN1/HSF1/AQP1/AOC1/DAXX/MT1G
BP	GO:0050867	positive regulation of cell activation	346	0.364074	1.53423	0.000335909	0.00798436	0.00631363	3618	tags=25%, list=18%, signal=21%	IRS2/THBS1/NR4A3/HSPH1/CCL2/RPS3/CAPN3/IL6ST/CD74/HLA-DPA1/XBP1/TYROBP/HLA-DRB4/SELENOK/HLA-DQA1/LGALS1/HLX/AP1G1/HLA-DQA2/CDKN1A/CD46/IL4R/TP53BP1/ACTA2/RUNX1/BCL2/BAD/GPR183/BCL6/VSIR/CAV1/NFKBIZ/VAMP7/CEBPA/LAMP1/RHOA/MIF/PNP/MAP3K8/CD320/LILRA2/HLA-A/CORO1A/FGR/CBFB/CD24/STAT6/ADAM8/CD27/HLA-DRB1/MAD2L2/XRCC6/CD4/GPAM/SPACA3/FYN/GAB2/SLC7A1/ANXA1/CD276/ITPKB/HLA-DQB1/CD209/HLA-G/IL12A/SH3KBP1…
BP	GO:0002696	positive regulation of leukocyte activation	335	0.362734	1.52401	0.000337382	0.00799634	0.0063231	3618	tags=25%, list=18%, signal=21%	IRS2/THBS1/NR4A3/HSPH1/CCL2/RPS3/IL6ST/CD74/HLA-DPA1/XBP1/TYROBP/HLA-DRB4/SELENOK/HLA-DQA1/LGALS1/HLX/AP1G1/HLA-DQA2/CDKN1A/CD46/IL4R/TP53BP1/RUNX1/BCL2/BAD/GPR183/BCL6/VSIR/CAV1/NFKBIZ/VAMP7/CEBPA/LAMP1/RHOA/MIF/PNP/MAP3K8/CD320/HLA-A/CORO1A/FGR/CBFB/CD24/STAT6/ADAM8/CD27/HLA-DRB1/MAD2L2/XRCC6/CD4/GPAM/SPACA3/FYN/GAB2/SLC7A1/ANXA1/CD276/ITPKB/HLA-DQB1/CD209/HLA-G/IL12A/SH3KBP1/SASH3/IL23R/PTPRC/…
MF	GO:0003924	GTPase activity	312	0.371717	1.5536	0.000341802	0.0080779	0.0063876	4091	tags=32%, list=20%, signal=26%	RND3/GNA13/GNG10/TUBB4B/RRAD/RASD1/DRG1/CDC42/MFN2/EEF1A1/RAB5A/TSR1/RALB/RRAS/TUBB6/RAB15/RAN/ATL2/RAB5B/GNAI2/TBCC/RAB1B/TUBB8/RAB29/OPA1/RAB32/ARF1/GNA11/GNAS/ENTPD4/RHOA/DDX3X/RRAGC/GNA12/RAC1/RHEB/GNG5/RAB8A/SRP54/RAP2A/NKIRAS2/TUBA1B/DNM1/SRPRA/ARF4/ARF5/GNL2/TRIM23/TUFM/GBP6/TUBA8/ARL1/DNM1L/TUBA1A/GNAQ/TMEM250/MTIF2/RRAS2/MRAS/LSG1/RHOC/ARF3/RABL3/GFM2/RAB36/RIT1/DNAJC27/GCH1/TUBA3E/ATL3/…
BP	GO:1900034	regulation of cellular response to heat	17	0.801468	2.11224	0.000348614	0.00814897	0.0064438	2720	tags=76%, list=13%, signal=66%	IER5/DNAJB1/DNAJC7/DNAJB6/EP300/CHORDC1/SIRT1/CREBBP/HSF1/MAPT/MAPKAPK2/ATM/MTOR
MF	GO:0043024	ribosomal small subunit binding	17	0.793975	2.0925	0.000348614	0.00814897	0.0064438	2314	tags=71%, list=11%, signal=63%	EIF4B/LARP1/PIM1/EIF4H/EIF1/UNG/DHX29/DDX3X/EIF1B/NPM1/MTIF2/NME1
BP	GO:2001169	regulation of ATP biosynthetic process	17	0.786592	2.07304	0.000348614	0.00814897	0.0064438	940	tags=35%, list=5%, signal=34%	PPARGC1A/MYC/H19/PINK1/ENO1/PPARA
BP	GO:0010755	regulation of plasminogen activation	15	0.807592	2.05929	0.000352299	0.00814897	0.0064438	1544	tags=53%, list=8%, signal=49%	THBS1/ANXA2/CTSZ/S100A10/CLEC3B/RUNX1/ENO1/SERPINE1
BP	GO:0036376	sodium ion export across plasma membrane	15	0.795601	2.02872	0.000352299	0.00814897	0.0064438	1856	tags=40%, list=9%, signal=36%	ATP1A2/FXYD1/ATP1A1/ATP1B1/ATP1B3/FXYD2
BP	GO:1903320	regulation of protein modification by small protein conjugation or removal	239	0.414873	1.69307	0.000356379	0.00814897	0.0064438	2668	tags=26%, list=13%, signal=23%	HSPA1B/EGR1/RPS3/EPAS1/CAPN3/HSP90AB1/HSPA5/PPIA/STUB1/HSPA1A/FKBP1A/HERPUD1/KLHL40/WBP1L/OTUD4/CHP1/SIAH2/GPS2/TRIP12/ZC3H12A/TOLLIP/ABL1/PINK1/UBA2/PARK7/DNAJA1/TSPYL5/BAG5/PRKCE/CAV1/DDX3X/PTTG1IP/HUWE1/DERL1/CDK9/PDCD6/FANCM/HSPBP1/LAPTM5/TNIP1/SART3/PEF1/AIMP2/ARRB2/RNF180/DCUN1D5/RASSF5/VCP/PSMD10/HSP90AA1/NXN/DCUN1D2/HDAC8/OTUB1/MAD2L2/BTRC/FYN/ARRDC3/RPL37/RNF40/U2AF2/HIF1A/FOXF2
MF	GO:0046982	protein heterodimerization activity	239	0.412158	1.68199	0.000356379	0.00814897	0.0064438	3035	tags=27%, list=15%, signal=23%	ATF3/ATP1A2/PAFAH1B1/EPAS1/CYBA/GADD45A/SDCBP/TAF7/NR4A2/ATP1A1/BCL2L1/YWHAE/XBP1/TOP2B/ATP1B1/DR1/PIK3R1/NFYC/MICU1/RAN/BAX/BMP6/MCL1/TPM1/PHB2/MLX/UBA2/BCL2/SMC3/CHRAC1/SUPT4H1/CAV1/BUD23/KRT10/RRAGC/TCF12/RALGAPB/METTL3/BHLHE40/TRMT112/BAK1/MEF2A/TCF3/PEF1/TAF12/JAM3/DDIT3/HSF1/MIGA2/TCOF1/FZD4/ABCD1/TPM4/FBXO7/HIF1A/ZHX1/ABTB2/IL12A/ATF1/GCA/CENPT/SYT5/SNX1/QTRT2/RALGAPA1
BP	GO:2001020	regulation of response to DNA damage stimulus	236	0.410078	1.6705	0.000357611	0.00814897	0.0064438	4000	tags=36%, list=20%, signal=30%	MORF4L2/MYC/RPS3/SMG1/DYRK1A/CD74/MAP3K20/ANKRD1/BCL2L1/ACTB/HNRNPK/CCDC117/HDGFL2/TRIP12/ENDOG/MCL1/TERF2IP/ABL1/TP53BP1/EP400/BCL2/ACTL6A/IER3/RUVBL1/BRCC3/ING3/EPC1/SETD2/PTTG1IP/MIF/VPS72/SIRT1/TRIM32/CDK9/RBBP8/TRIM28/PRKCD/PARG/FAM168A/MORF4L1/ACTR2/RNF8/EYA1/RUVBL2/PSMD10/HSF1/KAT7/TIGAR/MAPT/TMEM161A/ATM/SMYD2/PARP9/OTUB1/EYA4/MAD2L2/CHEK1/DDX5/FEM1B/BCLAF1/MAGEF1/TFIP11/CASP9/MIR221/ERCC…
BP	GO:0009636	response to toxic substance	237	0.409292	1.66787	0.000357654	0.00814897	0.0064438	2751	tags=22%, list=14%, signal=19%	FOS/MT2A/PRDX2/H19/MT1X/GPX4/S100A9/SLC22A5/MT1M/PRDX3/SCN2B/TXNRD1/PIM1/CYP1B1/EPHX1/NFE2L2/CAT/SRXN1/MAOB/BAX/GSTM1/EPHX2/NOS3/MBP/MAP1B/PINK1/BCL2/BPHL/PARK7/SRD5A1/MT1A/SLC7A8/GSTM2/ESD/MPST/BAK1/GPX1/WAPL/TXN/SESN1/NXN/SELENOW/ALAD/MGST3/MIR451A/GSTK1/SDC1/GCH1/GSTT1/ABTB2/HBA2/SOD2
BP	GO:0031330	negative regulation of cellular catabolic process	245	0.403366	1.64916	0.000354904	0.00814897	0.0064438	2996	tags=26%, list=15%, signal=23%	TIMP3/HMOX1/ZFP36/HNRNPAB/HSP90AB1/LAPTM4B/SMG1/RBM24/SDCBP/ANXA2/CST3/HNRNPA0/STAT3/LARP1/YBX1/TAF15/KLHL40/PABPC1/SIRT2/MCL1/SECISBP2/PINK1/BCL2/TMEM39A/EIF4G1/PARK7/NPC1/CIRBP/CTSA/BAG5/MTM1/HERC1/TIMP1/USP7/SEC22B/CSNK2A2/GABARAPL2/BECN1/TRAF2/LARP4B/SGTA/SLC11A1/APOBEC1/EIF4G2/TBC1D14/NSUN2/TIGAR/MAPKAPK2/CSDE1/RNF5/EIF4ENIF1/TIMP2/ALAD/DHX36/MET/LRPPRC/TLK2/MTOR/PKP1/TOB1/BAG6/ATRAID/MAP1A/…
BP	GO:0003015	heart process	248	0.399188	1.63382	0.000354484	0.00814897	0.0064438	3326	tags=25%, list=16%, signal=22%	ATP2A1/ATP1A2/PDE4D/SCN1B/ACTC1/HSPB7/EPAS1/GSN/HBEGF/GLRX3/FXYD1/SCN2B/BIN1/ATP1A1/YWHAE/AKAP13/CDC42/DES/TCAP/ATP1B1/NOS3/GNAI2/SLC8A3/ZC3H12A/TPM1/HRC/CAV1/JUP/CASQ2/GSTM2/DMPK/TRDN/MAP2K6/SCN4B/GPX1/EDNRB/MEF2A/TNNI1/AGT/GAA/FLNA/SNTA1/ADM/DNM1L/APLN/FYN/GCH1/TMEM38B/PKP2/MTOR/RAMP3/EDN1/CALM1/RGS2/TMEM38A/ANK2/JAK2/PDE4B/ATP2A2/SCN10A/CLIC2/HOPX/CTNNA3
BP	GO:0051402	neuron apoptotic process	238	0.399795	1.63026	0.000357015	0.00814897	0.0064438	3309	tags=24%, list=16%, signal=20%	PPARGC1A/BTG2/HMOX1/CCL2/GAPDH/HSP90AB1/CPEB4/HSPA5/IL6ST/NR4A2/CDC34/NRP1/BCL2L1/CDC42/TYROBP/GBE1/TGFB3/APP/BAX/HDGF/CASP7/MCL1/ABL1/PINK1/BCL2/LGMN/PARK7/PIGT/ZPR1/GRN/RHOA/AKT2/MAP2K4/CORO1A/MAP3K11/GPX1/ARRB2/DDIT3/SIAH1/ADAM8/SIX1/ATM/NES/HIF1A/SOD2/CTNNB1/CASP9/RB1/APOE/EN1/GCLM/FOXO3/JAK2/CX3CL1/XIAP/HYOU1/KRAS
BP	GO:0060047	heart contraction	238	0.394287	1.60779	0.000357015	0.00814897	0.0064438	3326	tags=25%, list=16%, signal=21%	ATP2A1/ATP1A2/PDE4D/SCN1B/ACTC1/HSPB7/EPAS1/GSN/HBEGF/GLRX3/FXYD1/SCN2B/BIN1/ATP1A1/YWHAE/CDC42/DES/TCAP/ATP1B1/NOS3/SLC8A3/ZC3H12A/TPM1/HRC/CAV1/JUP/CASQ2/GSTM2/DMPK/TRDN/MAP2K6/SCN4B/GPX1/EDNRB/MEF2A/TNNI1/AGT/GAA/FLNA/SNTA1/ADM/DNM1L/APLN/GCH1/TMEM38B/PKP2/MTOR/EDN1/CALM1/RGS2/TMEM38A/ANK2/JAK2/PDE4B/ATP2A2/SCN10A/CLIC2/HOPX/CTNNA3
BP	GO:0097201	negative regulation of transcription from RNA polymerase II promoter in response to stress	12	0.801286	1.93453	0.00036075	0.00817436	0.00646388	1475	tags=50%, list=7%, signal=46%	TMBIM6/HSPA1A/DNAJB1/SIRT2/HIF1AN/BAG3
BP	GO:0045732	positive regulation of protein catabolic process	227	0.399697	1.62156	0.000359928	0.00817436	0.00646388	4105	tags=35%, list=20%, signal=28%	HSPA1B/ASB5/RNF144B/MSN/FOXO1/STUB1/HSPA1A/NRDC/PSMC4/HERPUD1/KLHL40/FBXL5/NFE2L2/DVL1/SIRT2/CSNK1A1/NEDD4/RGMA/ARIH1/HECW2/HECTD1/PSMC6/CAV1/CEBPA/RNF217/PTTG1IP/SEC22B/TRIB1/HUWE1/TRIM32/SOX9/HSPBP1/SNX33/LAPTM5/IDE/SGTA/RNF180/CCDC22/VCP/PSMD10/HSP90AA1/ADAM8/TNFRSF1B/RHBDD3/DACT1/EGF/RNF40/RNF144A/OAZ2/USP13/MAGEF1/TRIB2/RDX/APOE/BAG6/SNX1/MAPK9/AURKA/RNF19A/RNFT1/SH3RF1/BCAP31/RNF185/FBXO22/…
BP	GO:0071383	cellular response to steroid hormone stimulus	195	0.414951	1.66115	0.000364742	0.00824216	0.00651749	3171	tags=27%, list=16%, signal=23%	HSPA1B/NR4A3/ATP1A2/ZFP36/TAF7/HSPA1A/STRN3/ESRRG/ATP1A1/PLPP1/PTGES3/CYP1B1/CNOT2/ERRFI1/RAN/EIF4E/NR3C1/NEDD4/CALR/EP300/PHB2/ARNTL/TMF1/PARK7/PPARA/NPC1/SRD5A1/UFM1/NCOR1/NCOR2/RHOA/VPS18/IGF1R/SIRT1/PER1/PAK1/PKN1/AQP1/HEYL/TFPI/LBH/ANXA1/DDX5/ESR1/ZFP36L2/ESRRB/CASP9/EDN1/DAXX/PLAT/FOXO3/JAK2/UBE2L3
BP	GO:0071456	cellular response to hypoxia	137	0.458546	1.76242	0.000388651	0.00852552	0.00674156	2828	tags=26%, list=14%, signal=23%	MYC/HMOX1/EGR1/TMBIM6/EPAS1/STUB1/NFE2L2/EGLN1/SIRT2/ENDOG/SLC8A3/PHB2/PINK1/NDRG1/BCL2/BAD/ENO1/PGK1/STC2/PRKCE/HIF1AN/TBL2/SIRT1/BNIP3L/CASR/PIK3CB/RORA/TIGAR/ADAM8/AQP1/NPEPPS/HIF1A/RBPJ/KCNK3/MTOR/EDN1
BP	GO:0071453	cellular response to oxygen levels	160	0.441683	1.72898	0.000380132	0.00852552	0.00674156	2828	tags=26%, list=14%, signal=22%	MYC/HMOX1/EGR1/TMBIM6/EPAS1/CPEB4/FOXO1/STUB1/ATP6V0D1/NFE2L2/EGLN1/SIRT2/ENDOG/SLC8A3/PHB2/PINK1/NDRG1/BCL2/BAD/ENO1/PGK1/STC2/PRKCE/CAV1/HIF1AN/TBL2/SIRT1/BNIP3L/CASR/PIK3CB/RORA/TIGAR/ADAM8/AQP1/NPEPPS/TMEM199/HIF1A/RBPJ/KCNK3/MTOR/EDN1
BP	GO:0010212	response to ionizing radiation	140	0.447262	1.7236	0.000387597	0.00852552	0.00674156	3048	tags=33%, list=15%, signal=28%	EEF1D/MYC/EGR1/CYBA/HSPA5/GADD45A/MAP3K20/BCL2L1/THBD/TMEM109/BAX/XRCC5/CRYAB/IFI16/CDKN1A/TP53BP1/BCL2/GTF2H5/NABP2/TSPYL5/STK11/BRCC3/SIRT1/ITGB6/BAK1/TNKS1BP1/GPX1/BRCA2/NET1/APOBEC1/RNF8/EYA1/HSF1/TIGAR/ATM/NABP1/ALAD/XRCC6/ANXA1/TLK2/SOD2/ERCC6/RHOB/GRB2/PTPRC/RFWD3
CC	GO:0045335	phagocytic vesicle	138	0.447205	1.72066	0.000387797	0.00852552	0.00674156	4045	tags=37%, list=20%, signal=30%	FLNB/PIP4P1/VIM/GSN/CYBA/ATP6V0D1/CDC42/HLA-B/RAB5A/STXBP3/HLA-H/ITGAV/CALR/STX8/CDC42EP4/TAPBP/RAB32/VAMP7/LAMP1/PIK3R4/SEC22B/RAB8A/VAMP3/BECN1/HLA-A/CORO1A/UVRAG/STX12/SLC11A1/MYO1C/KIF5B/NOD1/ADAM8/HLA-C/HLA-G/MTOR/NCF4/RAB39A/GNLY/HLA-E/RAB7A/RAB31/SNX3/CD36/HLA-F/RILP/DNM2/WAS/ACTG1/RAB20/RAC2
BP	GO:0098754	detoxification	140	0.445904	1.71836	0.000387597	0.00852552	0.00674156	2751	tags=23%, list=14%, signal=20%	MT2A/PRDX2/H19/MT1X/GPX4/S100A9/SLC22A5/MT1M/PRDX3/TXNRD1/PIM1/NFE2L2/CAT/SRXN1/GSTM1/NOS3/PARK7/MT1A/GSTM2/ESD/GPX1/TXN/SESN1/NXN/SELENOW/MGST3/MIR451A/GSTK1/GCH1/GSTT1/HBA2/SOD2
BP	GO:0051170	import into nucleus	158	0.437224	1.7087	0.000381631	0.00852552	0.00674156	2473	tags=27%, list=12%, signal=24%	ABRA/APOD/HSP90AB1/RANBP6/STAT3/NUP153/CHP1/PIK3R1/NUP85/IPO5/RAN/ZC3H12A/KPNA3/CDKN1A/PHB2/NUP35/ZPR1/UFM1/HIKESHI/JUP/DRD1/PTTG1IP/NUP98/BAG3/KPNA6/TRIM28/PRKCD/RGPD8/AGT/MDFIC/SMAD3/BCL3/HCLS1/FLNA/PRKAG1/IPO8/HNRNPA1/EIF4ENIF1/BACH2/NUP62/SIX2/KPNA2
BP	GO:1904064	positive regulation of cation transmembrane transport	146	0.436226	1.68796	0.000384763	0.00852552	0.00674156	3266	tags=27%, list=16%, signal=23%	ATP2A1/CCL2/LRRC52/CAPN3/STAC3/FXYD1/CASQ1/ANO6/ATP1B1/CHP1/ACTN2/BAX/WNK1/ABL1/PINK1/ATP1B3/DRD1/AKAP6/GSTM2/TRDN/STIM1/ACTN4/WNK2/AGT/FXYD2/FLNA/CXCL9/IFNGR2/TESC/ARC/JPH2/RAMP3/EDN1/CALM1/CXCL11/ANK2/CX3CL1/STIMATE/PLP1
CC	GO:0005766	primary lysosome	149	0.431253	1.6747	0.000383289	0.00852552	0.00674156	2930	tags=26%, list=14%, signal=23%	FTL/CCT8/GLA/SDCBP/TUBB4B/SERPINA3/ANXA2/LYZ/SURF4/CREG1/HLA-H/CAP1/CCT2/ADA2/TOLLIP/DYNC1H1/PSMD1/ACTR10/GLIPR1/GRN/CTSA/VAMP7/LAMP1/CD63/CPNE1/PRKCD/PYGB/GAA/ACTR2/HEXB/VCP/CKAP4/GDI2/CMTM6/FPR1/DNAJC3/GCA/TRAPPC1/TUBB
CC	GO:0042582	azurophil granule	149	0.431253	1.6747	0.000383289	0.00852552	0.00674156	2930	tags=26%, list=14%, signal=23%	FTL/CCT8/GLA/SDCBP/TUBB4B/SERPINA3/ANXA2/LYZ/SURF4/CREG1/HLA-H/CAP1/CCT2/ADA2/TOLLIP/DYNC1H1/PSMD1/ACTR10/GLIPR1/GRN/CTSA/VAMP7/LAMP1/CD63/CPNE1/PRKCD/PYGB/GAA/ACTR2/HEXB/VCP/CKAP4/GDI2/CMTM6/FPR1/DNAJC3/GCA/TRAPPC1/TUBB
BP	GO:0043524	negative regulation of neuron apoptotic process	143	0.430878	1.66356	0.000386399	0.00852552	0.00674156	1294	tags=15%, list=6%, signal=15%	PPARGC1A/BTG2/HMOX1/CCL2/HSP90AB1/CPEB4/IL6ST/NR4A2/NRP1/BCL2L1/GBE1/TGFB3/BAX/HDGF/PINK1/BCL2/LGMN/PARK7/ZPR1/GRN/RHOA/MAP2K4
BP	GO:0043484	regulation of RNA splicing	150	0.427681	1.6624	0.000383142	0.00852552	0.00674156	3804	tags=37%, list=19%, signal=30%	HNRNPH1/TMBIM6/RBM24/DYRK1A/HNRNPL/HSPA1A/RBM38/NCL/HNRNPK/RBM4/SAP18/PIK3R1/CLK1/LARP7/AKAP17A/PQBP1/RBMX/MAGOH/ZPR1/CIRBP/NUP98/RBM5/RBM12B/JMJD6/TIA1/SRSF10/HNRNPA1/RBM7/DAZAP1/RBM20/SRSF1/SRSF4/KHDRBS1/RRP1B/DDX5/SON/U2AF2/SRSF7/SRRM4/RBM23/METTL16/CLK4/RBM39/QKI/ESRP2/SRSF9/RAVER1/METTL4/TRA2A/PTBP3/RBM15B/SRSF5/MYOD1/CDK12/RBMXL1
BP	GO:0050684	regulation of mRNA processing	136	0.445724	1.7108	0.000389914	0.00853054	0.00674552	3804	tags=39%, list=19%, signal=32%	RBM24/IWS1/DYRK1A/HNRNPL/SRPK3/NCL/HNRNPK/RBM4/SAP18/PTCD2/LARP7/NCBP2/RBMX/SNRPA/MAGOH/CIRBP/ZC3H14/LEO1/NUP98/RBM5/CDK9/JMJD6/TIA1/SRSF10/NUDT21/HNRNPA1/HSF1/RBM7/DAZAP1/CDC73/SRSF4/KHDRBS1/CPSF6/DHX36/RNF40/DDX5/VIRMA/SON/U2AF2/SRSF7/SRRM4/RBM23/METTL16/CCNT1/RBM39/QKI/SRSF9/CTR9/RAVER1/TRA2A/RBM15B/MYOD1/RBMXL1
BP	GO:0070252	actin-mediated cell contraction	101	0.490658	1.81852	0.000408664	0.00882371	0.00697735	1959	tags=22%, list=10%, signal=20%	ATP2A1/ATP1A2/PDE4D/MYH2/SCN1B/ACTC1/GSN/SCN2B/BIN1/ATP1A1/MYLPF/PARVA/TPM1/ACTA2/CAV1/JUP/FRMD6/SCN4B/MYL1/MYH8/FLNA/SNTA1
BP	GO:0010522	regulation of calcium ion transport into cytosol	101	0.482569	1.78854	0.000408664	0.00882371	0.00697735	3273	tags=35%, list=16%, signal=29%	ATP1A2/PDE4D/TMBIM6/CYBA/CAPN3/DIAPH1/CASQ1/FKBP1A/BAX/UBASH3B/ABL1/BCL2/HRC/PRKCE/CAV1/JPH1/DRD1/CASQ2/AKAP6/GSTM2/TRDN/BAK1/CORO1A/CXCL9/FYN/JPH2/TMEM38B/RAMP3/PLA2G1B/CALM1/CXCL11/TMEM38A/ANK2/CX3CL1/CLIC2
CC	GO:0072562	blood microparticle	109	0.472039	1.76207	0.000406614	0.00882371	0.00697735	1041	tags=17%, list=5%, signal=17%	HSPA1B/YWHAZ/ACTC1/GSN/MSN/SDCBP/HSPA1A/SERPINA3/POTEF/ACTB/ANXA5/C1QC/ENG/CLIC1/C1QB/HSPA1L/SERPING1/F13A1/LGALS3BP
MF	GO:0090079	translation regulator activity, nucleic acid binding	100	0.471843	1.74819	0.000407886	0.00882371	0.00697735	2131	tags=27%, list=10%, signal=24%	EIF4B/EEF1D/CPEB4/EIF3G/EIF5A/LARP1/EIF4H/EEF1A1/PABPC1/EIF5/EIF4E/EIF3I/EIF3J/EIF3F/EIF1/EIF4G1/EIF6/DHX29/EIF2S2/EIF2B1/CTIF/ZNF540/EIF4G2/EIF1B/TUFM/MTIF2/EIF2B2
BP	GO:1904659	glucose transmembrane transport	109	0.462928	1.72806	0.000406614	0.00882371	0.00697735	1964	tags=20%, list=10%, signal=18%	IRS2/NR4A3/PRKAG2/MYC/HK2/KLF15/NFE2L2/PIK3R1/STXBP3/IRS1/GRB10/SLC2A5/SORT1/RTN2/DRD1/AKT2/SLC5A10/ENPP1/MEF2A/RSC1A1/PEA15/ZDHHC7
BP	GO:0022904	respiratory electron transport chain	96	0.492375	1.81211	0.000412485	0.00888296	0.0070242	2397	tags=29%, list=12%, signal=26%	COX6A2/PPARGC1A/NDUFA12/UQCRH/SDHC/CYCS/NDUFB7/NDUFA3/COX7A1/COX5B/NDUFB4/ETFDH/PLEC/PINK1/ETFA/PARK7/NDUFV1/MYBBP1A/COQ9/UQCRB/NDUFAF1/NDUFB9/COX8C/ISCU/NDUFA10/COX4I2/DLD/GPD1
BP	GO:0045185	maintenance of protein location	89	0.506417	1.84159	0.000417246	0.0089621	0.00708678	2313	tags=29%, list=11%, signal=26%	HK2/TMSB10/SUN1/GSN/HSPA5/GET4/SRGN/G3BP2/GPAA1/PINK1/PARK7/TWF2/CAV1/INSIG1/VPS13A/PDIA2/GOLPH3/VPS13D/CHCHD10/TXN/CCDC22/FLNA/PSMD10/TMSB15A/GOPC/CD4
BP	GO:0072384	organelle transport along microtubule	81	0.521702	1.8736	0.000422714	0.00905596	0.007161	2616	tags=35%, list=13%, signal=30%	PAFAH1B1/SUN1/SYNE2/CDC42/SYBU/MAP1B/DYNC1H1/FYCO1/OPA1/AP3S1/ACTR10/STK11/LAMP1/KIF1C/TMEM201/MAP1S/FBXW11/UCHL1/SPAST/DTNBP1/TRAK1/AP3M1/COPG2/KIF5B/MAPT/PEX14/LRPPRC/HIF1A
BP	GO:0006094	gluconeogenesis	75	0.53863	1.91036	0.000426257	0.00910822	0.00720232	1548	tags=24%, list=8%, signal=22%	ATF3/PPARGC1A/NNMT/SIK1/SLC39A14/FOXO1/PGAM2/EP300/WDR5/PPARA/PGK1/STK11/CRTC2/PGM1/USP7/SIRT1/FAM3C/G6PC3
BP	GO:0010332	response to gamma radiation	55	0.583515	1.96542	0.0004455	0.00918622	0.007264	2950	tags=47%, list=15%, signal=41%	MYC/EGR1/CYBA/HSPA5/MAP3K20/BCL2L1/TMEM109/BAX/XRCC5/CRYAB/CDKN1A/BCL2/GTF2H5/TSPYL5/BAK1/GPX1/BRCA2/APOBEC1/HSF1/TIGAR/ATM/XRCC6/TLK2/SOD2/ERCC6/PTPRC
BP	GO:0031638	zymogen activation	63	0.568813	1.95573	0.000438661	0.00918622	0.007264	3100	tags=37%, list=15%, signal=31%	THBS1/CYCS/ANXA2/CTSZ/IFI16/S100A10/CLEC3B/RUNX1/BAD/LGMN/ENO1/PLAU/PGK1/VSIR/OMA1/BAK1/SERPINE1/ASPH/CTSL/NLRP6/CASP9/PLAT/HPN
BP	GO:0035914	skeletal muscle cell differentiation	65	0.565551	1.95285	0.000437764	0.00918622	0.007264	2500	tags=34%, list=12%, signal=30%	ATF3/FOS/BTG2/MAFF/MYF6/EGR1/RBM24/ANKRD1/MYOG/KLHL40/SMYD1/ARNTL/SCX/EMD/GPC1/AKIRIN1/COPS2/EGR2/SIX1/HEYL/DDX5/GTF3C5
BP	GO:0043470	regulation of carbohydrate catabolic process	54	0.57446	1.9314	0.000444708	0.00918622	0.007264	2616	tags=31%, list=13%, signal=27%	PRKAG2/MYC/STAT3/PPP1CA/APP/EP300/EIF6/PPARA/NCOR1/ZBTB20/PPP1R3D/PPP1CB/PRKAG1/TIGAR/ACTN3/GPD1/HIF1A
BP	GO:0050879	multicellular organismal movement	54	0.574181	1.93046	0.000444708	0.00918622	0.007264	3236	tags=41%, list=16%, signal=34%	ATP2A1/TNNT1/TNNC2/STAC3/CASQ1/TNNT3/TCAP/SLC8A3/CHRNA1/C12orf57/CHRND/GSTM2/DMPK/TNNI1/GAA/MYH8/RCSD1/ACTN3/MTOR/MAP1A/ITPR1/NR4A1
BP	GO:0050881	musculoskeletal movement	54	0.574181	1.93046	0.000444708	0.00918622	0.007264	3236	tags=41%, list=16%, signal=34%	ATP2A1/TNNT1/TNNC2/STAC3/CASQ1/TNNT3/TCAP/SLC8A3/CHRNA1/C12orf57/CHRND/GSTM2/DMPK/TNNI1/GAA/MYH8/RCSD1/ACTN3/MTOR/MAP1A/ITPR1/NR4A1
BP	GO:0022613	ribonucleoprotein complex biogenesis	406	0.364488	1.55047	0.000439464	0.00918622	0.007264	2430	tags=24%, list=12%, signal=21%	RPLP0/EIF4B/RPL13A/RPSA/MRPL20/HSP90AB1/RPL10/DDX21/RRS1/RPL3L/SNRPF/PTGES3/NOP16/SRPK3/RSL1D1/RIOK3/EIF4H/RIOK2/RRP12/TSR1/RPS5/RAN/XRCC5/EIF5/SNRPD3/SF3B1/RPS14/IMP3/WDR12/LSM4/RPL35A/AATF/DDX18/POLR2D/RPS6/EIF6/GTF2H5/MYBBP1A/KHDC4/PRPF6/POP7/EXOSC5/NGRN/DHX29/BUD23/RUVBL1/DDX3X/UTP14A/RPS25/RCL1/SF3A1/RRP8/GPATCH4/TSR3/RPUSD3/EIF2S2/XPO1/RBM5/EXOSC4/TRMT112/DDX49/FASTKD2/PRMT7/PRPF3/GEMIN2/NU…
CC	GO:0016607	nuclear speck	399	0.362784	1.54147	0.000440238	0.00918622	0.007264	2902	tags=25%, list=14%, signal=22%	HSPA1B/EPAS1/PPP4R3A/ALYREF/ZNF106/GADD45A/DYRK1A/NR4A2/HSPA1A/AKAP8L/CDC34/KLF15/TCIM/NAMPT/ABHD17A/NXF1/RBM4/SAP18/IK/CASC3/CSNK1A1/IFI16/TRIP12/SF3B1/AKAP17A/NR3C1/U2AF1/GATAD2B/PHF5A/PQBP1/EP400/POLR2D/DDX42/FTO/MAGOH/THOC6/HECTD1/PRPF6/NFKBIZ/C12orf57/HIKESHI/THOC3/ZC3H14/SDE2/SF3A1/TCF12/CNOT7/API5/FNBP4/PATL1/ARL6IP4/VPS72/DNAJC11/SRP54/METTL3/GCAT/NRIP1/BNIP3L/PACSIN2/PRPF3/PRPF18/PPIE/RB…
MF	GO:0033218	amide binding	375	0.358432	1.51798	0.000443262	0.00918622	0.007264	2934	tags=22%, list=14%, signal=19%	ACHE/HSP90AB1/LAPTM4B/PPIA/RANBP6/CD74/FKBP1A/CST3/HLA-DPA1/NUP153/PICALM/HLA-B/MME/PPP3R1/CAT/SLC7A5/PIK3R1/HLA-DQA1/IPO5/GSTM1/HLA-H/PPIL1/CRYAB/FKBP2/KPNA3/CALR/PHB2/VDAC1/CLTA/TAPBP/GPR150/PITPNA/SRD5A1/TPP1/NPY6R/PPWD1/AP2B1/ACOT11/GSTM4/SLC7A8/IGF1R/GSTM2/AP2M1/CMKLR1/NUP98/SRP54/KPNA6/HLA-A/ACADVL/PPIE/IDE/EDNRB/GSS/CRIP1/NFATC1/PFDN1/PLTP/ITM2B/PCCA/SRP68/APBB3/SEC61A1/HLA-C/NPEPPS/HLA-DR…
BP	GO:0055074	calcium ion homeostasis	455	0.349028	1.49496	0.000433416	0.00918622	0.007264	4018	tags=27%, list=20%, signal=22%	ATP2A1/ATP1A2/PDE4D/TMBIM6/CYBA/CAPN3/SYPL2/DIAPH1/GNA13/CASQ1/FKBP1A/HERPUD1/YWHAE/ATP1B1/SELENOK/MICU1/APP/BAX/CACNA1S/ITGAV/GPR4/SLC8A3/UBASH3B/CALR/S1PR3/LPAR6/ABL1/S1PR1/BCL2/HRC/STC2/GRINA/PRKCE/CAV1/FPR3/JPH1/DRD1/HSP90B1/CASQ2/AKAP6/GSTM2/DMPK/CMKLR1/CCL13/TRDN/DLG4/FIS1/STIM1/BAK1/CASR/CORO1A/PIK3CB/EDNRB/AGT/SMAD3/PACS2/RMDN3/CCDC47/CD24/HEXB/DDIT3/C1QTNF1/ADM/CXCL9/CD52/ATP2C1/FATE1/CA…
BP	GO:0031667	response to nutrient levels	437	0.346672	1.48234	0.000434783	0.00918622	0.007264	2037	tags=16%, list=10%, signal=14%	PDK4/ATF3/PPARGC1A/PRKAG2/GABARAPL1/HMOX1/ZFP36/LPL/SIK1/CYBA/CPEB4/HSPA5/FOXO1/LARP1/XBP1/PIM1/CYP1B1/UCP3/NFE2L2/CAT/RALB/SIRT2/FNIP1/COL1A1/SIK2/IFI16/GNAI2/TBL1XR1/PLEC/SEH1L/ZC3H12A/MAP1B/NR1H2/CDKN1A/UCP2/WIPI1/BCL2/EIF4G1/PPARA/SRD5A1/MYBBP1A/STC2/JMY/OMA1/EIF2AK3/RRAGC/PIK3R4/TRIM25/SLC22A3/RRP8/IGF1R/TBL2/ENSA/SIRT1/GABARAPL2/BECN1/WDR45B/BRSK2/SH3GLB1/CASR/GPX1/SESN1/OXCT1/DDIT3/PRKAG1/…
BP	GO:0052548	regulation of endopeptidase activity	412	0.346712	1.47668	0.000438645	0.00918622	0.007264	2300	tags=17%, list=11%, signal=16%	THBS1/TIMP3/MYC/S100A9/RPS3/GSN/GAPDH/SERPINH1/PRDX3/CSTB/APH1A/CYCS/SERPINA3/BIN1/NRDC/ANXA2/CST3/PSME2/STAT3/TMED10/PICALM/SIAH2/FNIP1/APP/BAX/CRYAB/IFI16/DNAJB6/MBP/PSMA3/S100A8/UBE2Z/SERPING1/BAD/LGMN/PARK7/PSENEN/VSIR/ARL6IP1/EIF2AK3/RHOA/DDX3X/TIMP1/SIRT1/CRIM1/FIS1/PLAUR/BAK1/SERPINE1/PDCD6/GPX1/LAPTM5/AGT/SMAD3/ARRB2/CTSD/CRB2/PRELID1/PI3/VCP/GRAMD4/HSF1/MAPT/NOD1/ASPH/MMP9/AQP1/SPINT4/CD…
BP	GO:0051090	regulation of DNA-binding transcription factor activity	444	0.342691	1.46627	0.000434405	0.00918622	0.007264	3285	tags=23%, list=16%, signal=19%	ABRA/PPARGC1A/HSPA1B/PRDX2/HMOX1/CAMK2A/ARID5B/SIK1/S100A9/RPS3/CAPN3/PRDX3/PPIA/HSPA1A/STAT3/PIM1/CYP1B1/CAT/CHP1/TRIM26/G3BP2/EGLN1/APP/ZC3H12A/S100A8/EP300/TERF2IP/PHB2/TP53BP1/PINK1/PPP2CB/PARK7/JMY/CAV1/CRTC2/JUP/USP7/ERC1/TRIM25/RPS6KA4/CMKLR1/TRIB1/FLOT1/SIRT1/SAV1/BHLHE40/TRIM32/ENPP1/TRAF2/AGT/TCF3/S100A12/PLPP3/TAF12/SMAD3/ARRB2/BCL3/CCDC22/PPRC1/HCLS1/DDIT3/FLNA/CYLD/PSMD10/HSF1/NPM1/S…
BP	GO:0051052	regulation of DNA metabolic process	448	0.34199	1.4641	0.000434169	0.00918622	0.007264	2998	tags=24%, list=15%, signal=21%	PPARGC1A/MORF4L2/MYC/BCAR3/CCT8/RPS3/HSP90AB1/SMG1/ALYREF/ANKRD1/PTGES3/ACTB/CDC42/CYP1B1/OTUD4/CCDC117/BAX/CCT7/HDGFL2/XRCC5/TRIP12/ENDOG/CCT2/CDKN1A/TERF2IP/TP53BP1/EP400/E2F8/BCL6/ACTL6A/SMC3/MPV17/CHRAC1/TNFAIP1/NABP2/CCT6A/RUVBL1/SLFN11/USP7/BRCC3/ING3/EPC1/SETD2/IGF1R/PDS5A/VPS72/NEK7/SIRT1/PARM1/CDK9/RBBP8/TRIM28/RLF/PRKCD/BRCA2/PARG/FAM168A/ESCO1/WAPL/MORF4L1/SSBP1/ARRB2/ACTR2/RNF8/EYA1/R…
BP	GO:0048255	mRNA stabilization	47	0.595504	1.95279	0.000454752	0.00935361	0.00739636	2212	tags=32%, list=11%, signal=29%	ZFP36/RBM24/HNRNPA0/LARP1/YBX1/TAF15/PABPC1/CIRBP/TRAF2/LARP4B/SLC11A1/APOBEC1/MAPKAPK2/CSDE1/EIF4ENIF1
BP	GO:0032781	positive regulation of ATP-dependent activity	45	0.604095	1.96326	0.000457736	0.00935755	0.00739948	2340	tags=33%, list=12%, signal=30%	ATP2A1/TNNT3/PFN2/AHSA1/DNAJB1/ATP1B1/TPM1/ATP1B3/DNAJC24/GABARAPL2/CASR/SSBP1/FXYD2/DNAJC9/DNAJB11
BP	GO:0022604	regulation of cell morphogenesis	300	0.370875	1.54553	0.000458348	0.00935755	0.00739948	2794	tags=23%, list=14%, signal=20%	PAFAH1B1/CCL2/ALDOA/CRK/MSN/RND3/DIAPH1/GNA13/MYH9/NRP1/WDR1/CDC42/PALMD/DVL1/MYADM/KANK1/S100A10/PARVA/CALR/SEMA4D/TRIOBP/TPM1/CFDP1/ABL1/CDC42EP4/PARVB/EPB41L3/MARK2/PTPRD/RHOA/GNA12/RAC1/ST6GAL1/CYFIP1/CCL13/SPAG9/CORO1C/RCC2/DLG4/DVL3/FMNL2/ACTN4/CORO1A/TESK1/FGR/MYO9A/FGD5/MACF1/ACTR2/HEXB/FLNA/CFL1/PRPF40A/PARP6/CRKL/PLXNA2/RHOC/CDC42EP5/DOCK1/CUX1/FYN/FZD4/CUL7/DHX36/ANXA1/ARC/CDC42SE1/MYO…
MF	GO:0042277	peptide binding	300	0.370293	1.54311	0.000458348	0.00935755	0.00739948	3440	tags=25%, list=17%, signal=21%	ACHE/HSP90AB1/PPIA/RANBP6/CD74/CST3/HLA-DPA1/NUP153/PICALM/HLA-B/MME/PPP3R1/CAT/SLC7A5/PIK3R1/HLA-DQA1/IPO5/GSTM1/HLA-H/PPIL1/CRYAB/KPNA3/CALR/CLTA/TAPBP/GPR150/TPP1/NPY6R/PPWD1/AP2B1/GSTM4/SLC7A8/IGF1R/GSTM2/AP2M1/CMKLR1/NUP98/SRP54/KPNA6/HLA-A/PPIE/IDE/EDNRB/GSS/CRIP1/PFDN1/ITM2B/SRP68/APBB3/SEC61A1/HLA-C/NPEPPS/HLA-DRB1/FZD4/KPNA2/PPIG/HLA-DQB1/CD209/GPR37/HLA-G/ERAP1/NLRP6/RAMP3/PTGDR2/APOE/H…
BP	GO:0000377	RNA splicing, via transesterification reactions with bulged adenosine as nucleophile	288	0.374113	1.55355	0.000461148	0.00936835	0.00740802	3966	tags=36%, list=20%, signal=29%	HNRNPH1/RBM24/ALYREF/DYRK1A/HNRNPL/SNRPF/SRPK3/NCL/HNRNPK/RBM4/SAP18/PABPC1/IK/CASC3/LARP7/PPIL1/SNRPD3/SF3B1/U2AF1/PHF5A/PQBP1/LSM4/NCBP2/SF3B6/RBMX/ZCCHC8/SNRPA/MAGOH/MFAP1/KHDC4/PRPF6/CIRBP/RALY/HNRNPM/PPWD1/SF3A1/NUP98/LSM8/RBM5/METTL3/SNRNP25/PRMT7/PRPF3/GEMIN2/HNRNPA3/PRPF18/JMJD6/PPIE/RBM4B/LUC7L2/SART3/TIA1/SRSF10/SNRPB2/USP39/RSRC1/HNRNPA1/PRPF40A/RBM7/DAZAP1/GEMIN5/PRPF31/SRSF1/SRSF4/KH…
BP	GO:0000398	mRNA splicing, via spliceosome	288	0.374113	1.55355	0.000461148	0.00936835	0.00740802	3966	tags=36%, list=20%, signal=29%	HNRNPH1/RBM24/ALYREF/DYRK1A/HNRNPL/SNRPF/SRPK3/NCL/HNRNPK/RBM4/SAP18/PABPC1/IK/CASC3/LARP7/PPIL1/SNRPD3/SF3B1/U2AF1/PHF5A/PQBP1/LSM4/NCBP2/SF3B6/RBMX/ZCCHC8/SNRPA/MAGOH/MFAP1/KHDC4/PRPF6/CIRBP/RALY/HNRNPM/PPWD1/SF3A1/NUP98/LSM8/RBM5/METTL3/SNRNP25/PRMT7/PRPF3/GEMIN2/HNRNPA3/PRPF18/JMJD6/PPIE/RBM4B/LUC7L2/SART3/TIA1/SRSF10/SNRPB2/USP39/RSRC1/HNRNPA1/PRPF40A/RBM7/DAZAP1/GEMIN5/PRPF31/SRSF1/SRSF4/KH…
BP	GO:1902105	regulation of leukocyte differentiation	277	0.378003	1.56478	0.000463553	0.00939407	0.00742836	3542	tags=27%, list=17%, signal=22%	FOS/MYC/PRDX2/CD74/XBP1/TYROBP/HLA-B/PIK3R1/C1QC/HLX/CLPTM1/ZC3H12A/UBASH3B/RC3H2/ABL1/CDK6/CD46/IL4R/RUNX1/BAD/BCL6/VSIR/NFKBIZ/MITF/RHOA/PRDM1/PNP/ZFPM1/TRIB1/METTL3/HAX1/TNFAIP6/CBFB/GPR68/DROSHA/HCLS1/PRELID1/HSF1/TESC/ADAM8/FGL2/CD27/FSTL3/HLA-DRB1/XRCC6/CD4/ANXA1/ITPKB/IRF1/ZEB1/FBXO7/ZFP36L2/KITLG/EVI2B/ACIN1/HLA-G/MTOR/SASH3/CTNNB1/IL23R/RB1/PTPRC/MAFB/CCR1/FOXO3/CD83/FCGR2B/SH3RF1/CCL19/…
CC	GO:0005770	late endosome	269	0.379289	1.56556	0.000466636	0.00943336	0.00745943	3506	tags=28%, list=17%, signal=23%	LITAF/CHMP1B/PIP4P1/SLC39A14/LAPTM4B/SDF4/CD74/ANXA2/WDR81/DYSF/ECPAS/HLA-DRB4/VAMP5/SLC31A1/GOSR2/STX8/M6PR/FYCO1/LGMN/NPC1/SLC11A2/CCZ1/GRN/OSBPL11/MTM1/VAMP7/LAMP1/VPS18/CD63/UBXN6/PRKAR1A/PIK3R4/CHMP2B/MAP2K2/PARM1/DERL1/MR1/UVRAG/DERL2/VTI1B/CYB561A3/IFNAR1/SLC11A1/MMD/DDIT3/CHMP2A/MON1B/STARD3NL/VPS29/VPS4A/HLA-DRB1/KIDINS220/RMC1/VPS39/CTSL/VTA1/IL12A/NBR1/RNF13/RHOB/ANKRD13A/VPS33B/SIGLEC…
BP	GO:0051091	positive regulation of DNA-binding transcription factor activity	262	0.383062	1.57719	0.000468384	0.00944555	0.00746907	3163	tags=23%, list=16%, signal=20%	ABRA/PPARGC1A/HSPA1B/CAMK2A/ARID5B/S100A9/RPS3/CAPN3/PRDX3/PPIA/HSPA1A/STAT3/CAT/TRIM26/APP/S100A8/EP300/TERF2IP/PHB2/TP53BP1/PINK1/PARK7/JMY/CAV1/CRTC2/JUP/ERC1/TRIM25/RPS6KA4/FLOT1/SAV1/TRIM32/TRAF2/AGT/TCF3/S100A12/PLPP3/TAF12/SMAD3/PPRC1/HCLS1/DDIT3/HSF1/NPM1/NOD1/RNF31/ADAM8/TRIM22/CAMK1D/FZD4/ESR1/PPP2R5B/CTNNB1/EDN1/SMARCB1/PLA2G1B/GREM1/SRF/JAK2/CX3CL1/RGCC
BP	GO:0051348	negative regulation of transferase activity	256	0.390261	1.60351	0.000470367	0.00946241	0.0074824	3279	tags=29%, list=16%, signal=25%	IRS2/PRKAG2/ZFP36/PRDX3/GADD45A/PPIA/TAF7/STK38/PTPN1/CHP1/DVL1/IPO5/DUSP1/ERRFI1/HSPB1/ORMDL3/PHPT1/PLEC/SLC8A3/PRKAR2A/UBASH3B/CDKN1A/ABL1/PIP4K2B/CDKN2C/PARK7/DNAJA1/CHORDC1/BAG5/CAV1/CEBPA/LATS2/PRKAR1A/CORO1C/SH3BP5L/TRIB1/SIRT1/UCHL1/PIK3CB/PRKCD/HEG1/DTNBP1/TESK1/PKN1/AGT/PTPRB/DUSP7/CD300A/HIPK3/NPM1/GNAQ/MAPT/GPRC5A/MAD2L2/NUP62/CBLC/PPP2R5A/GADD45B/RPL37/FBXO7/TRIB2/MIDN/DEFB114/PAQR3/R…
BP	GO:0014904	myotube cell development	38	0.62988	1.9715	0.000473335	0.0094759	0.00749307	2317	tags=32%, list=11%, signal=28%	MYF6/RCAN1/STAC3/MYOG/KLHL40/PLEC/BCL2/GPX1/MYORG/SIX1/ACTN3/XK
BP	GO:0006882	cellular zinc ion homeostasis	38	0.620785	1.94303	0.000473335	0.0094759	0.00749307	1263	tags=18%, list=6%, signal=17%	MT2A/MT1X/S100A9/SLC39A14/MT1M/S100A8/MT1A
BP	GO:1901031	regulation of response to reactive oxygen species	33	0.642819	1.96466	0.000481464	0.00954594	0.00754845	3755	tags=55%, list=19%, signal=45%	NR4A3/H19/NFE2L2/ENDOG/ABL1/PINK1/PARK7/TRAP1/PAWR/TXN/SESN1/SESN3/MET/GPR37/GCH1/FOXO3/HGF/CD36
BP	GO:1903580	positive regulation of ATP metabolic process	33	0.635485	1.94225	0.000481464	0.00954594	0.00754845	2616	tags=33%, list=13%, signal=29%	PPARGC1A/MYC/APP/PINK1/ENO1/PPARA/ZBTB20/VCP/ACTN3/GPD1/HIF1A
BP	GO:0002504	antigen processing and presentation of peptide or polysaccharide antigen via MHC class II	34	0.622885	1.91374	0.000478698	0.00954594	0.00754845	4535	tags=59%, list=22%, signal=46%	THBS1/CD74/HLA-DPA1/HLA-DRB4/HLA-DQA1/HLA-DQA2/FCER1G/LGMN/IFI30/CTSD/HLA-DRB1/CTSL/HLA-DQB1/ARL8B/FCGR2B/CTSV/DNM2/HLA-DRA/HLA-DRB5/PYCARD
BP	GO:0007596	blood coagulation	218	0.388669	1.57239	0.000480943	0.00954594	0.00754845	3409	tags=26%, list=17%, signal=22%	THBS1/PRDX2/CSRP1/PABPC4/PPIA/GNA13/IL6ST/CD9/MYH9/ANO6/ACTB/LNPK/NFE2L2/THBD/ANXA5/STXBP3/HSPB1/CLIC1/NOS3/UBASH3B/FCER1G/SERPING1/PLAU/F13A1/CAV1/GNAS/COL3A1/PAFAH2/GNA12/METAP1/PLAUR/SERPINE1/PIK3CB/PRKCD/DTNBP1/F8/FLNA/C1QTNF1/GNAQ/ITPK1/CD59/EMILIN2/TFPI/FUNDC2/ENPP4/EDN1/APOE/SAA1/PLAT/SRF/JAK2/HNF4A/PRKG1/AP3B1/FAP/DGKI
BP	GO:0008016	regulation of heart contraction	203	0.39611	1.59096	0.000484614	0.00956242	0.00756148	3326	tags=25%, list=16%, signal=21%	ATP2A1/ATP1A2/PDE4D/SCN1B/HSPB7/EPAS1/HBEGF/GLRX3/FXYD1/SCN2B/BIN1/ATP1A1/YWHAE/DES/ATP1B1/NOS3/SLC8A3/ZC3H12A/TPM1/HRC/CAV1/JUP/CASQ2/GSTM2/DMPK/TRDN/SCN4B/EDNRB/MEF2A/AGT/GAA/FLNA/SNTA1/ADM/APLN/GCH1/TMEM38B/PKP2/EDN1/CALM1/RGS2/TMEM38A/ANK2/JAK2/PDE4B/ATP2A2/SCN10A/CLIC2/HOPX/CTNNA3
BP	GO:0042180	cellular ketone metabolic process	207	0.393813	1.58438	0.000483676	0.00956242	0.00756148	1694	tags=17%, list=8%, signal=16%	PDK4/PPARGC1A/IRS2/NR4A3/PRKAG2/EGR1/GLO1/CD74/GOT2/IRS1/BMP6/HSD17B10/ELOVL5/NR1H2/CRYZL1/PNKD/EIF6/COQ8A/PARK7/PPARA/SRD5A1/NCOR1/NCOR2/PRKCE/CAV1/INSIG1/COQ9/AKT2/CBR4/COQ5/SIRT1/SOX9/COQ10B/ACADVL/EDNRB
CC	GO:0030658	transport vesicle membrane	200	0.395521	1.58597	0.000486204	0.00957091	0.00756819	3459	tags=27%, list=17%, signal=23%	TMED2/SYPL2/VAMP2/CD74/BIN1/TMED10/BCL2L1/HLA-DPA1/HLA-DRB4/HLA-B/RAB5A/HLA-DQA1/KLHL12/HLA-H/RAB5B/AP1G1/HLA-DQA2/SEC16A/GOSR2/MCFD2/CLTA/VAMP7/SEC22B/PDCD6/HLA-A/SEC23A/DTNBP1/VTI1B/STX12/PEF1/SEC23B/DNM1L/SEC24C/HLA-C/CD59/HLA-DRB1/PAM/SLC32A1/SEC16B/HLA-DQB1/SYNDIG1/HLA-G/RPH3AL/SEC23IP/SYT5/ITPR1/RAB26/HLA-E/GRIA1/TMEM184A/AFTPH/DGKI/SLC6A17/RAB7A
BP	GO:0032786	positive regulation of DNA-templated transcription, elongation	29	0.663653	1.97519	0.000489796	0.00961866	0.00760595	3745	tags=69%, list=18%, signal=56%	ALYREF/ELL2/SUPT16H/SUPT4H1/CBX7/LEO1/CDK9/HMGN1/KAT7/GTF2F1/CDC73/SCAF8/TCERG1/CTNNB1/ERCC6/EAPP/CCNT1/ELL/CCNT2/CDK12
BP	GO:0042026	protein refolding	23	0.718221	2.03558	0.000504032	0.00985132	0.00778993	1155	tags=43%, list=6%, signal=41%	HSPA1B/DNAJA4/HSPA5/HSPA1A/FKBP1A/HSPB1/HSPA1L/DNAJA1/BAG5/HSPA9
BP	GO:2000209	regulation of anoikis	23	0.702346	1.99059	0.000504032	0.00985132	0.00778993	1090	tags=30%, list=5%, signal=29%	PDK4/SIK1/MCL1/BCL2/PTRH2/MYBBP1A/CAV1
BP	GO:0034767	positive regulation of ion transmembrane transport	160	0.419967	1.64397	0.000506842	0.00988283	0.00781485	3266	tags=26%, list=16%, signal=22%	ATP2A1/CCL2/LRRC52/CAPN3/STAC3/FXYD1/CASQ1/ANO6/ATP1B1/CHP1/ACTN2/BAX/WNK1/ABL1/PINK1/ATP1B3/ARL6IP1/COX17/DRD1/AKAP6/GSTM2/TRDN/STIM1/ACTN4/WNK2/AGT/FXYD2/FLNA/CXCL9/IFNGR2/TESC/ARC/JPH2/RAMP3/EDN1/CALM1/CXCL11/ANK2/CX3CL1/STIMATE/PLP1
BP	GO:1903364	positive regulation of cellular protein catabolic process	153	0.425265	1.65733	0.000508971	0.00990092	0.00782915	4180	tags=38%, list=21%, signal=30%	HSPA1B/RNF144B/MSN/STUB1/HSPA1A/PSMC4/HERPUD1/KLHL40/FBXL5/NFE2L2/DVL1/SIRT2/CSNK1A1/ARIH1/HECTD1/PSMC6/CAV1/CEBPA/RNF217/PTTG1IP/TRIB1/HSPBP1/LAPTM5/SGTA/RNF180/CCDC22/VCP/PSMD10/HSP90AA1/DACT1/EGF/RNF40/RNF144A/USP13/MAGEF1/TRIB2/RDX/APOE/BAG6/MAPK9/AURKA/RNF19A/RNFT1/SH3RF1/BCAP31/RNF185/FBXO22/ZER1/AXIN1/KEAP1/NKD2/CAV3/RNF19B/LRP1/DAB2/FZR1/USP5/PSMC2
MF	GO:0015399	primary active transmembrane transporter activity	147	0.430588	1.66822	0.000512361	0.00992007	0.0078443	2458	tags=22%, list=12%, signal=19%	COX6A2/ATP2A1/ATP1A2/NDUFA12/UQCRH/ATP6V0D1/NDUFB7/ATP1A1/NDUFA3/COX7A1/ATP6V1B2/COX8A/COX5B/COX6B1/ATP1B1/NDUFB4/ABCB5/ABCB8/TAPBP/NDUFV1/ATP6V1H/UQCRC1/KCNJ11/NDUFB9/ATP6V1G2/CYB561A3/ABCC4/ATP2C1/NDUFA10/COX4I2/ATP6V1C1/ABCD1
BP	GO:0030832	regulation of actin filament length	147	0.425356	1.64795	0.000512361	0.00992007	0.0078443	2944	tags=29%, list=15%, signal=25%	TMSB10/NEB/ARPC4/GSN/BIN1/WDR1/PFN2/FLII/MYADM/KANK1/FHOD3/ACTN2/TRIOBP/SSH1/CDC42EP4/TWF2/SSH2/ARFGEF1/ARPC5L/PRKCE/LMOD2/RHOA/LIMA1/CYFIP1/NCKAP1/DAAM2/GBA2/HAX1/CORO1A/PRKCD/HCLS1/TMSB15A/ARPC1B/CFL2/CDC42EP5/PLEKHG2/SH3BP1/FMN1/MTOR/RDX/CTTN/GRB2
BP	GO:0062013	positive regulation of small molecule metabolic process	137	0.440923	1.69469	0.000518202	0.0100097	0.00791515	1483	tags=18%, list=7%, signal=17%	PPARGC1A/IRS2/NR4A3/NNMT/MYC/FOXO1/CD74/APP/IRS1/NOS3/BMP6/ELOVL5/NR1H2/WDR5/EPM2AIP1/PINK1/ENO1/PARK7/PPARA/STK11/PRKCE/AKT2/ZBTB20/SIRT1/RCVRN
BP	GO:2001235	positive regulation of apoptotic signaling pathway	132	0.440522	1.68658	0.000521785	0.0100553	0.00795125	2033	tags=22%, list=10%, signal=20%	ATF3/TNFRSF12A/THBS1/TIMP3/MYC/S100A9/RPS3/EIF5A/PPP1CA/BAX/S100A8/MCL1/TPD52L1/BAD/PARK7/SRPX/CAV1/SIRT1/FIS1/BECN1/PRKCD/TRAF2/AGT/PEA15/SERINC3/DDIT3/SIAH1/CYLD/DNM1L
BP	GO:1903008	organelle disassembly	114	0.461777	1.73683	0.000536193	0.0103043	0.0081481	2616	tags=33%, list=13%, signal=29%	GABARAPL1/HK2/MFN2/SLC25A5/ATG4B/PHB2/VDAC1/PINK1/WIPI1/KLC1/PARK7/UFM1/MARK2/GBF1/HUWE1/CSNK2A2/FIS1/GABARAPL2/BECN1/WDR45B/UFC1/BNIP3L/HAX1/SPAST/VPS13D/ATG3/VCP/DNM1L/TIGAR/KIF5B/MTIF2/CISD2/FUNDC1/FUNDC2/CDC37/GFM2/FBXO7/HIF1A
BP	GO:0008645	hexose transmembrane transport	113	0.454163	1.7057	0.000537201	0.0103043	0.0081481	1964	tags=19%, list=10%, signal=18%	IRS2/NR4A3/PRKAG2/MYC/HK2/KLF15/NFE2L2/PIK3R1/STXBP3/IRS1/GRB10/SLC2A5/SORT1/RTN2/DRD1/AKT2/SLC5A10/ENPP1/MEF2A/RSC1A1/PEA15/ZDHHC7
BP	GO:0044089	positive regulation of cellular component biogenesis	475	0.339169	1.45624	0.000538561	0.0103064	0.00814977	3163	tags=23%, list=16%, signal=19%	HSPA1B/SDC4/RPS3/MSN/SDCBP/STUB1/HSPA1A/MAPRE1/BIN1/CDC34/NRP1/PFN2/DRG1/CDC42/TGFB3/MORC2/G3BP2/RALB/PIK3R1/TEK/FNIP1/CNOT2/BAX/S100A10/MAP1B/NR1H2/SEMA4D/CLASP2/TPM1/DYNC1H1/ABL1/WASF2/PIP4K2B/PINK1/CDC42EP4/WIPI1/THBS2/EIF4G1/PARK7/CENPJ/LCP1/TWF2/PSMC6/PRKCE/PTPRD/CAV1/LMOD2/RHOA/DDX3X/RAC1/CYFIP1/NCKAP1/NEK7/FLOT1/BECN1/BAK1/SOX9/TRIM28/SH3GLB1/STAM/SRPX2/AKIRIN1/PAK1/TESK1/AGT/SMAD3/DLG5/AC…
BP	GO:0009141	nucleoside triphosphate metabolic process	99	0.472771	1.74738	0.000546075	0.010426	0.00824435	1993	tags=22%, list=10%, signal=20%	PPARGC1A/PRKAG2/MYC/H19/ATP5MC2/ALDOA/SMPDL3A/ATP5F1D/ATP5PO/RAN/PINK1/OPA1/ENO1/PPARA/ENTPD4/RHOA/CTPS1/IMPDH2/ENPP1/AK1/DTYMK/VCP
BP	GO:0006112	energy reserve metabolic process	81	0.51608	1.85341	0.000563618	0.0107361	0.00848956	1759	tags=27%, list=9%, signal=25%	IRS2/PRKAG2/MYC/GFPT2/PYGM/IL6ST/UGP2/PTGES3/GBE1/PPP1CA/PHKG1/IRS1/EPM2AIP1/PHKB/AKT2/PPP1R3D/PPP1CB/ENPP1/PCDH12/PYGB/GAA/PYGL
BP	GO:0010827	regulation of glucose transmembrane transport	75	0.521501	1.84961	0.000568343	0.0108011	0.008541	1916	tags=23%, list=9%, signal=21%	IRS2/NR4A3/PRKAG2/MYC/HK2/KLF15/NFE2L2/PIK3R1/STXBP3/IRS1/GRB10/RTN2/AKT2/ENPP1/MEF2A/RSC1A1/PEA15
BP	GO:0009895	negative regulation of catabolic process	302	0.370923	1.54656	0.000572148	0.0108484	0.00857841	2996	tags=25%, list=15%, signal=21%	TIMP3/HMOX1/ZFP36/HNRNPAB/HSP90AB1/LAPTM4B/SMG1/RBM24/SDCBP/ANXA2/CST3/HNRNPA0/STAT3/LARP1/YBX1/TAF15/KLHL40/PABPC1/SIRT2/MCL1/SECISBP2/PINK1/BCL2/TMEM39A/EIF4G1/PARK7/PPARA/NPC1/CIRBP/CTSA/NCOR1/BAG5/MTM1/HERC1/TIMP1/USP7/SEC22B/BANP/CSNK2A2/GABARAPL2/BECN1/TRAF2/SNX12/LARP4B/SGTA/SMAD3/SLC11A1/APOBEC1/EIF4G2/TBC1D14/FLNA/FMC1/ZDHHC7/NSUN2/TIGAR/MAPKAPK2/CSDE1/RNF5/EIF4ENIF1/ACTN3/MAD2L2/TIMP2/A…
BP	GO:0016236	macroautophagy	294	0.373845	1.55584	0.000573855	0.0108559	0.00858428	2810	tags=26%, list=14%, signal=23%	GABARAPL1/HMOX1/CHMP1B/GAPDH/SMG1/ATP6V0D1/TP53INP2/WDR81/LARP1/CAPNS1/ATP6V1B2/MFN2/RAB5A/RALB/SLC25A5/ATG4B/RAB1B/NEDD4/PHB2/VDAC1/PIP4K2B/PINK1/FYCO1/WIPI1/TMEM39A/EI24/NPC1/ATP6V1H/UFM1/MTM1/UBXN6/PIK3R4/CHMP2B/SEC22B/RHEB/YOD1/UBXN2B/SIRT1/HUWE1/C9orf72/GABARAPL2/BECN1/BAG3/WDR45B/UFC1/BNIP3L/SH3GLB1/UCHL1/UVRAG/STAM/VTI1B/VPS13D/ATP6V1G2/STX12/PACS2/ATG3/TBC1D14/SESN1/SCOC/CHMP2A/VCP/TIGAR/…
CC	GO:0016529	sarcoplasmic reticulum	67	0.556313	1.93007	0.000580804	0.0108628	0.00858972	3234	tags=45%, list=16%, signal=38%	ATP2A1/THBS1/HK2/SYNE2/CASQ1/FKBP1A/FSD2/RASD1/MANF/TMEM109/CALR/HRC/RTN2/JPH1/HSP90B1/CASQ2/AKAP6/GSTM2/DMPK/TRDN/STIM1/HAX1/ASPH/ANK1/JPH2/TMEM38B/ITPR1/TMEM38A/CHERP/ATP2A2
BP	GO:0150116	regulation of cell-substrate junction organization	67	0.552407	1.91652	0.000580804	0.0108628	0.00858972	4568	tags=49%, list=23%, signal=38%	THBS1/APOD/SDC4/NRP1/PIK3R1/TEK/S100A10/CLASP2/ABL1/RHOA/RAC1/CORO1C/RCC2/MAPRE2/SMAD3/MACF1/FMN1/MYOC/BCAS3/GREM1/MAP4K4/DAPK3/POLDIP2/KDR/CLASP1/ITGB1BP1/ACTG1/PHLDB2/IQSEC1/FAM107A/HRG/MMP14/PTK2
BP	GO:0005977	glycogen metabolic process	68	0.536493	1.86655	0.000578704	0.0108628	0.00858972	2046	tags=31%, list=10%, signal=28%	IRS2/PRKAG2/PYGM/IL6ST/UGP2/PTGES3/GBE1/PPP1CA/PHKG1/IRS1/EPM2AIP1/PHKB/AKT2/PPP1R3D/PPP1CB/ENPP1/PCDH12/PYGB/GAA/PYGL/PHKA1
BP	GO:0006073	cellular glucan metabolic process	69	0.534632	1.86413	0.000578035	0.0108628	0.00858972	2046	tags=30%, list=10%, signal=27%	IRS2/PRKAG2/PYGM/IL6ST/UGP2/PTGES3/GBE1/PPP1CA/PHKG1/IRS1/EPM2AIP1/PHKB/AKT2/PPP1R3D/PPP1CB/ENPP1/PCDH12/PYGB/GAA/PYGL/PHKA1
BP	GO:0044042	glucan metabolic process	69	0.534632	1.86413	0.000578035	0.0108628	0.00858972	2046	tags=30%, list=10%, signal=27%	IRS2/PRKAG2/PYGM/IL6ST/UGP2/PTGES3/GBE1/PPP1CA/PHKG1/IRS1/EPM2AIP1/PHKB/AKT2/PPP1R3D/PPP1CB/ENPP1/PCDH12/PYGB/GAA/PYGL/PHKA1
BP	GO:0030217	T cell differentiation	260	0.379001	1.55997	0.000585754	0.0109305	0.00864333	3735	tags=28%, list=18%, signal=23%	PRDX2/EGR1/RORC/CD74/STAT3/XBP1/HLX/CLPTM1/ZC3H12A/FCER1G/RC3H2/ABL1/CDK6/CD46/IL4R/RUNX1/BCL2/BAD/RPS6/GPR183/BCL6/VSIR/STK11/NFKBIZ/RHOA/SP3/PRDM1/PNP/ZFPM1/PKNOX1/RPL22/METTL3/MR1/JMJD6/RORA/CBFB/BCL3/DROSHA/PRELID1/STAT6/ADAM8/FGL2/CD27/HLA-DRB1/CD4/RABL3/ANXA1/ITPKB/IRF1/ZEB1/ZFP36L2/CTSL/HLA-G/MTOR/SASH3/CTNNB1/IL23R/PTPRC/MAFB/FOXO3/SRF/KLRC1/CD83/SH3RF1/CCL19/AP3B1/STAT5B/BTN2A2/HMGB1/ATF…
BP	GO:0050817	coagulation	222	0.386412	1.56575	0.00060024	0.0111756	0.00883709	3409	tags=25%, list=17%, signal=21%	THBS1/PRDX2/CSRP1/PABPC4/PPIA/GNA13/IL6ST/CD9/MYH9/ANO6/ACTB/LNPK/NFE2L2/THBD/ANXA5/STXBP3/HSPB1/CLIC1/NOS3/UBASH3B/FCER1G/SERPING1/PLAU/F13A1/CAV1/GNAS/COL3A1/PAFAH2/GNA12/METAP1/PLAUR/SERPINE1/PIK3CB/PRKCD/DTNBP1/F8/FLNA/C1QTNF1/GNAQ/ITPK1/CD59/EMILIN2/TFPI/FUNDC2/ENPP4/EDN1/APOE/SAA1/PLAT/SRF/JAK2/HNF4A/PRKG1/AP3B1/FAP/DGKI
BP	GO:0009612	response to mechanical stimulus	199	0.39149	1.56858	0.000608717	0.0113079	0.0089417	1552	tags=14%, list=8%, signal=13%	FOS/BTG2/THBS1/ATP1A2/GSN/CYBA/GADD45A/ANKRD1/TCAP/ENG/COL1A1/ENDOG/PLEC/BMP6/MAP1B/FOSB/BAD/RHOA/JUP/TNFRSF1A/MAP2K4/SCX/IGF1R/ANGPT2/BAG3/BAK1/SOX9
BP	GO:0021762	substantia nigra development	43	0.599361	1.92773	0.000617475	0.0114191	0.00902967	1590	tags=33%, list=8%, signal=30%	NDRG2/SYPL2/HSPA5/YWHAE/ACTB/CDC42/COX6B1/SIRT2/MAOB/MBP/SEC16A/RHOA/SUDS3/MAPKAP1
BP	GO:0060401	cytosolic calcium ion transport	183	0.406385	1.61667	0.000616371	0.0114191	0.00902967	3319	tags=27%, list=16%, signal=23%	ATP1A2/PDE4D/TMBIM6/CYBA/CAPN3/DIAPH1/CASQ1/FKBP1A/YWHAE/MICU1/BAX/CACNA1S/SLC8A3/UBASH3B/ABL1/VDAC1/BCL2/HRC/PRKCE/CAV1/JPH1/DRD1/CASQ2/AKAP6/GSTM2/TRDN/BAK1/CORO1A/DDIT3/CXCL9/TPCN1/FYN/SLC25A23/JPH2/TMEM38B/CCR5/RAMP3/PLA2G1B/CALM1/PTPRC/CXCL11/ITPR1/TMEM38A/ANK2/CX3CL1/CHERP/ATP2A2/CLIC2/CCL19
BP	GO:0046688	response to copper ion	39	0.631714	1.9879	0.000627254	0.0114714	0.00907099	3110	tags=38%, list=15%, signal=33%	MT2A/MT1X/ATP5F1D/MT1M/NFE2L2/APP/PARK7/MT1A/BECN1/HSF1/AQP1/PAM/AOC1/DAXX/MT1G
BP	GO:0010907	positive regulation of glucose metabolic process	40	0.625471	1.98023	0.000624122	0.0114714	0.00907099	1409	tags=28%, list=7%, signal=26%	PPARGC1A/IRS2/NNMT/FOXO1/IRS1/WDR5/EPM2AIP1/PPARA/STK11/AKT2/SIRT1
BP	GO:0045981	positive regulation of nucleotide metabolic process	39	0.626696	1.97211	0.000627254	0.0114714	0.00907099	2616	tags=31%, list=13%, signal=27%	PPARGC1A/MYC/APP/NOS3/PINK1/ENO1/PPARA/ZBTB20/RCVRN/VCP/GPD1/HIF1A
BP	GO:1900544	positive regulation of purine nucleotide metabolic process	39	0.626696	1.97211	0.000627254	0.0114714	0.00907099	2616	tags=31%, list=13%, signal=27%	PPARGC1A/MYC/APP/NOS3/PINK1/ENO1/PPARA/ZBTB20/RCVRN/VCP/GPD1/HIF1A
BP	GO:0055069	zinc ion homeostasis	40	0.607054	1.92192	0.000624122	0.0114714	0.00907099	1263	tags=18%, list=6%, signal=16%	MT2A/MT1X/S100A9/SLC39A14/MT1M/S100A8/MT1A
MF	GO:0042805	actinin binding	35	0.621864	1.91899	0.000637755	0.0115103	0.00910176	1955	tags=31%, list=10%, signal=28%	CSRP1/NRAP/MYPN/PDLIM5/XIRP2/PALLD/PDLIM3/PDLIM4/LDB3/CSRP2/PDLIM1
BP	GO:1905898	positive regulation of response to endoplasmic reticulum stress	35	0.61876	1.90942	0.000637755	0.0115103	0.00910176	3378	tags=54%, list=17%, signal=45%	HERPUD1/PTPN1/XBP1/NFE2L2/PIK3R1/BAX/CAV1/SIRT1/TMEM33/BAK1/SGTA/SERINC3/DDIT3/USP13/BAG6/RNFT1/FCGR2B/BCAP31/RNF185
BP	GO:0032570	response to progesterone	37	0.605884	1.88459	0.000634216	0.0115103	0.00910176	1303	tags=24%, list=6%, signal=23%	FOS/THBS1/CYP1B1/TGFB3/MBP/FOSB/BAD/CAV1/IGF1R
BP	GO:0002262	myeloid cell homeostasis	159	0.418912	1.63872	0.000634598	0.0115103	0.00910176	3183	tags=30%, list=16%, signal=26%	HSPA1B/HMOX1/ZFP36/EPAS1/PRMT1/HSPA1A/STAT3/SLC25A5/BAX/RPS14/BPGM/CDK6/RPS6/BCL6/SLC11A2/HSPA9/SP3/SMAP1/ZFPM1/PKNOX1/BAK1/SFXN1/PIK3CB/MB/JMJD6/JAM3/HCLS1/KLF13/KAT7/ETV2/ANXA1/ITPKB/HIF1A/KITLG/ACIN1/IREB2/MAEA/MIR221/RB1/SLC15A4/MAFB/FOXO3/SRF/JAK2/PDE4B/FAM210B/EPB42/MFHAS1
BP	GO:0034250	positive regulation of cellular amide metabolic process	156	0.419315	1.63739	0.000635001	0.0115103	0.00910176	3085	tags=31%, list=15%, signal=26%	THBS1/VIM/EIF5A/SAMD4A/LARP1/YBX1/PICALM/CYP1B1/NFE2L2/PABPC1/CDC123/YTHDF3/SERP1/PINK1/POLR2D/EIF4G1/EIF6/MRPS27/CIRBP/NGRN/DHX29/RHOA/DDX3X/RCC1L/RPUSD3/METTL3/FASTKD2/PRKCD/CTIF/LARP4B/BCL3/EIF4G2/IFNGR1/NPM1/UPF3A/CSDE1/KHDRBS1/DHX36/MTOR/DNAJC3/TOB1/PCIF1/BARHL2/FASTKD3/PKM/EIF4A3/YTHDF2/METTL14
BP	GO:0006937	regulation of muscle contraction	163	0.415674	1.63026	0.000632351	0.0115103	0.00910176	3471	tags=28%, list=17%, signal=23%	ATP2A1/ATP1A2/PDE4D/TNNT1/TNNC2/CASQ1/BIN1/CNN1/TNNT3/ATP1A1/ATP1B1/ORMDL3/SLC8A3/ZC3H12A/TPM1/ENO1/HRC/CAV1/C12orf57/RHOA/JUP/CASQ2/GSTM2/DMPK/TNNI1/ACTN3/TMEM38B/PKP2/GUCY1A1/EDN1/CTTN/CALM1/RGS2/TMEM38A/ANK2/SRF/PDE4B/ATP2A2/NR4A1/SCN10A/CLIC2/CTNNA3/PRKG1/CALCRL/DAPK3
MF	GO:0031624	ubiquitin conjugating enzyme binding	30	0.65045	1.94932	0.000650195	0.0116887	0.00924282	3312	tags=57%, list=16%, signal=47%	RNF144B/SIAH2/TOLLIP/RNF125/ARIH1/PPARA/RNF217/RNF180/DCUN1D5/TRIM72/SIAH1/DCUN1D2/RNF40/RNF144A/FOXL2/RNF19A/DCUN1D3
BP	GO:0045727	positive regulation of translation	131	0.440365	1.6856	0.00065189	0.0116887	0.00924282	3085	tags=34%, list=15%, signal=29%	THBS1/VIM/EIF5A/SAMD4A/LARP1/YBX1/CYP1B1/PABPC1/CDC123/YTHDF3/SERP1/PINK1/POLR2D/EIF4G1/EIF6/MRPS27/CIRBP/NGRN/DHX29/RHOA/DDX3X/RCC1L/RPUSD3/METTL3/FASTKD2/CTIF/LARP4B/BCL3/EIF4G2/NPM1/UPF3A/CSDE1/KHDRBS1/DHX36/MTOR/DNAJC3/TOB1/PCIF1/BARHL2/FASTKD3/PKM/EIF4A3/YTHDF2/METTL14
BP	GO:0052547	regulation of peptidase activity	441	0.337239	1.44313	0.000651254	0.0116887	0.00924282	2300	tags=17%, list=11%, signal=15%	THBS1/TIMP3/MYC/S100A9/RPS3/GSN/GAPDH/SERPINH1/PRDX3/CSTB/APH1A/CYCS/SERPINA3/BIN1/NRDC/ANXA2/CST3/PSME2/STAT3/TMED10/PICALM/MAPK12/SIAH2/FNIP1/APP/BAX/CRYAB/IFI16/DNAJB6/MBP/PSMA3/S100A8/UBE2Z/SERPING1/PINK1/BAD/LGMN/PARK7/PSENEN/GRN/VSIR/ARL6IP1/CAV1/EIF2AK3/RHOA/DDX3X/TIMP1/SIRT1/CRIM1/FIS1/PLAUR/BAK1/SERPINE1/PDCD6/GPX1/LAPTM5/AGT/SMAD3/ARRB2/CTSD/CRB2/PRELID1/PI3/VCP/GRAMD4/HSF1/MAPT/NOD1/AS…
BP	GO:0032469	endoplasmic reticulum calcium ion homeostasis	25	0.698897	2.01373	0.000666223	0.0119197	0.00942554	3363	tags=64%, list=17%, signal=53%	ATP2A1/TMBIM6/HERPUD1/SELENOK/APP/BAX/BCL2/GRINA/FIS1/BAK1/PACS2/CCDC47/ITPR1/THADA/ATP2A2/BCAP31
BP	GO:0032956	regulation of actin cytoskeleton organization	335	0.358465	1.50607	0.000674764	0.0120464	0.00952572	2944	tags=24%, list=15%, signal=21%	SDC4/TMSB10/NEB/ARPC4/CRK/GSN/RND3/BIN1/NRP1/WDR1/PFN2/AKAP13/FLII/CDC42/ARHGDIA/TGFB3/MYADM/PIK3R1/TEK/KANK1/FHOD3/ACTN2/PHPT1/S100A10/TRIOBP/SSH1/CLASP2/TPM1/ABL1/WASF2/S1PR1/CDC42EP4/TWF2/SSH2/ARF1/ARFGEF1/ARPC5L/PRKCE/LMOD2/RHOA/WASHC5/LIMA1/RAC1/CYFIP1/NCKAP1/DAAM2/ABI3/C9orf72/GBA2/HAX1/CORO1A/PRKCD/PAK1/TESK1/SMAD3/JAM3/HCLS1/SORBS3/FLNA/TMSB15A/ARPC1B/TJP1/ARHGEF15/CFL2/RHOC/CDC42EP5/PAM/…
BP	GO:1902236	negative regulation of endoplasmic reticulum stress-induced intrinsic apoptotic signaling pathway	20	0.724169	1.98938	0.000681199	0.0121351	0.00959579	1023	tags=45%, list=5%, signal=43%	TMBIM6/HSPA1A/HERPUD1/BCL2L1/PTPN1/XBP1/OPA1/PARK7/GRINA
BP	GO:0097501	stress response to metal ion	18	0.740482	1.97726	0.000692401	0.0122552	0.0096908	1263	tags=33%, list=6%, signal=31%	MT2A/MT1X/MT1M/HSPA5/PARK7/MT1A
BP	GO:0044264	cellular polysaccharide metabolic process	92	0.485844	1.77748	0.000691563	0.0122552	0.0096908	1759	tags=24%, list=9%, signal=22%	IRS2/PRKAG2/PYGM/IL6ST/UGP2/PTGES3/GBE1/PPP1CA/PHKG1/IRS1/EPM2AIP1/PHKB/B4GALT5/AKT2/PPP1R3D/PPP1CB/ENPP1/HAS1/PCDH12/PYGB/GAA/PYGL
BP	GO:0000375	RNA splicing, via transesterification reactions	292	0.366482	1.52365	0.000689814	0.0122552	0.0096908	3966	tags=35%, list=20%, signal=29%	HNRNPH1/RBM24/ALYREF/DYRK1A/HNRNPL/SNRPF/SRPK3/NCL/HNRNPK/RBM4/SAP18/PABPC1/IK/CASC3/LARP7/PPIL1/SNRPD3/SF3B1/U2AF1/PHF5A/PQBP1/LSM4/NCBP2/SF3B6/RBMX/ZCCHC8/SNRPA/MAGOH/MFAP1/KHDC4/PRPF6/CIRBP/RALY/HNRNPM/PPWD1/SF3A1/NUP98/LSM8/RBM5/METTL3/SNRNP25/PRMT7/PRPF3/GEMIN2/HNRNPA3/PRPF18/JMJD6/PPIE/RBM4B/LUC7L2/SART3/TIA1/SRSF10/SNRPB2/USP39/RSRC1/HNRNPA1/PRPF40A/RBM7/DAZAP1/GEMIN5/PRPF31/SRSF1/SRSF4/KH…
BP	GO:0048872	homeostasis of number of cells	279	0.373928	1.54868	0.000694444	0.012265	0.00969859	3600	tags=28%, list=18%, signal=24%	HSPA1B/PRDX2/HMOX1/ZFP36/EPAS1/PRMT1/CD74/HSPA1A/STAT3/SLC25A5/BAX/FSTL1/NOS3/RPS14/BPGM/RC3H2/ABL1/CDK6/BCL2/RPS6/EMCN/GPR183/BCL6/PLA2G2A/SLC11A2/HSPA9/SP3/MIF/SMAP1/ZFPM1/PKNOX1/LMO1/BAK1/SOX9/CORO1A/SFXN1/PIK3CB/MB/JMJD6/PKN1/SART3/ZFY/JAM3/HCLS1/KLF13/LIPA/KAT7/ETV2/GPAM/ANXA1/ITPKB/HIF1A/KITLG/ACIN1/IREB2/MAEA/SASH3/MIR221/RB1/BCR/SLC15A4/MAFB/FOXO3/SRF/JAK2/PDE4B/FAM210B/EPB42/GAPT/MFHAS1/…
BP	GO:0070301	cellular response to hydrogen peroxide	85	0.500298	1.80862	0.000699692	0.0123313	0.009751	3601	tags=38%, list=18%, signal=31%	NR4A3/RPS3/CYP1B1/NFE2L2/CAT/ENDOG/ABL1/PINK1/PARK7/SIRT1/BECN1/PRKCD/NET1/TRAP1/PAWR/TXN/HSF1/PLEKHA1/STAT6/AQP1/MET/ANXA1/IL18BP/GPR37/APEX1/EDN1/RHOB/FOXO3/HDAC2/MAPK13/HGF/PPIF
BP	GO:0009199	ribonucleoside triphosphate metabolic process	77	0.517336	1.8421	0.000708617	0.0124091	0.00981247	1524	tags=22%, list=8%, signal=20%	PPARGC1A/PRKAG2/MYC/H19/ATP5MC2/ALDOA/ATP5F1D/ATP5PO/RAN/PINK1/OPA1/ENO1/PPARA/ENTPD4/RHOA/CTPS1/IMPDH2
CC	GO:0005746	mitochondrial respirasome	76	0.51615	1.83554	0.000708215	0.0124091	0.00981247	1749	tags=26%, list=9%, signal=24%	COX6A2/NDUFA12/UQCRH/SDHC/NDUFB7/NDUFA3/COX7A1/COX8A/COX5B/COX6B1/NDUFB4/NDUFA11/NDUFA4L2/UQCRC2/NDUFV1/UQCRC1/UQCRB/NDUFAF1/NDUFB9/COX8C
BP	GO:0110053	regulation of actin filament organization	254	0.37814	1.55265	0.000705633	0.0124091	0.00981247	2768	tags=25%, list=14%, signal=22%	SDC4/TMSB10/ARPC4/GSN/BIN1/NRP1/WDR1/PFN2/FLII/CDC42/TGFB3/MYADM/PIK3R1/KANK1/FHOD3/ACTN2/S100A10/TRIOBP/SSH1/CLASP2/TPM1/ABL1/WASF2/S1PR1/CDC42EP4/TWF2/SSH2/ARF1/ARFGEF1/ARPC5L/PRKCE/LMOD2/RHOA/WASHC5/LIMA1/RAC1/CYFIP1/NCKAP1/DAAM2/C9orf72/GBA2/HAX1/CORO1A/PRKCD/PAK1/TESK1/SMAD3/HCLS1/SORBS3/FLNA/TMSB15A/ARPC1B/TJP1/ARHGEF15/CFL2/RHOC/CDC42EP5/PLEKHG2/SH3BP1/MET/FMN1/MTOR/MYOC/RDX
BP	GO:0046323	glucose import	75	0.516917	1.83335	0.000710429	0.0124111	0.0098141	1964	tags=24%, list=10%, signal=22%	IRS2/PRKAG2/MYC/HK2/KLF15/NFE2L2/PIK3R1/STXBP3/IRS1/GRB10/SORT1/RTN2/DRD1/AKT2/ENPP1/MEF2A/PEA15/ZDHHC7
BP	GO:0045913	positive regulation of carbohydrate metabolic process	74	0.509588	1.80229	0.000711744	0.0124111	0.0098141	1409	tags=20%, list=7%, signal=19%	PPARGC1A/IRS2/NNMT/MYC/FOXO1/APP/IRS1/WDR5/EPM2AIP1/PPARA/STK11/PRKCE/AKT2/ZBTB20/SIRT1
BP	GO:0006123	mitochondrial electron transport, cytochrome c to oxygen	13	0.768944	1.89748	0.000713521	0.0124159	0.00981785	2612	tags=54%, list=13%, signal=47%	COX6A2/CYCS/COX7A1/COX5B/COX8C/COX4I2/COX6A1
BP	GO:0017038	protein import	203	0.390407	1.56805	0.00072692	0.0126224	0.00998116	3004	tags=27%, list=15%, signal=23%	ABRA/APOD/HSP90AB1/RANBP6/STAT3/NUP153/CHP1/PIK3R1/NUP85/IPO5/RAN/TIMM44/ZC3H12A/KPNA3/CDKN1A/PHB2/NUP35/ZPR1/UFM1/HIKESHI/JUP/DRD1/PTTG1IP/PEX2/NUP98/TIMM21/BAG3/KPNA6/TRIM28/PRKCD/SNX33/CHCHD4/RGPD8/AGT/MDFIC/SMAD3/BCL3/HCLS1/FLNA/IPO8/HSP90AA1/PEX1/PEX13/EIF4ENIF1/PEX14/NUP62/SIX2/KPNA2/GRPEL1/NUP133/FAM53B/APOE/HSPD1/EFCAB7
BP	GO:0051701	biological process involved in interaction with host	187	0.403959	1.61075	0.000736106	0.0127392	0.0100736	3668	tags=30%, list=18%, signal=25%	HSPA1B/CHMP1B/RPSA/BSG/GSN/ALYREF/PPIA/CD74/HSPA1A/NRP1/BCL2L1/NUP153/TRIM26/LGALS1/ITGAV/KPNA3/CD46/NPC1/THOC6/CAV1/LAMP1/SLC3A2/THOC3/VPS18/EXOC2/TRIM25/CHMP2B/ITGB6/UVRAG/IDE/ICAM1/CHMP2A/TCP1/VPS4A/HLA-DRB1/TPCN1/CD4/TRIM22/ITGA5/CTSL/CD209/CCR5/DYNLT1/SIGLEC1/VPS37B/ARL8B/NECTIN2/TSG101/SCARB1/FCN3/SLC52A2/RAB7A/EFNB2/TRIM68/SNX3/SMPD1
BP	GO:0072522	purine-containing compound biosynthetic process	185	0.403295	1.60607	0.000736739	0.0127392	0.0100736	1524	tags=14%, list=8%, signal=13%	PDK4/PPARGC1A/PRKAG2/MYC/H19/ATP5MC2/TECR/ALDOA/ATP5F1D/PRPS1/ACSL3/ADCY9/ATP5PO/NOS3/AMD1/ADA2/ELOVL5/PINK1/ENO1/PPARA/GUK1/PNP/ELOVL1/RCVRN/DCK/IMPDH2
BP	GO:0001659	temperature homeostasis	175	0.405955	1.60505	0.00074813	0.0129091	0.0102079	2239	tags=22%, list=11%, signal=19%	PPARGC1A/EGR1/ACHE/EPAS1/FOXO1/GATM/ESRRG/NRDC/STAT3/MFN2/ADIPOR2/NR1H2/PCTP/DYNC1H1/UCP2/IL4R/ARNTL/GRB10/FTO/STK11/OMA1/CAV1/GNAS/ACOT11/DRD1/RHEB/IGF1R/CMKLR1/ADIPOR1/MAP2K6/PLCL1/GPX1/ACADVL/EDNRB/DDIT3/HSF1/STAT6/ACTN3
BP	GO:2000058	regulation of ubiquitin-dependent protein catabolic process	162	0.417164	1.63499	0.00075959	0.0130795	0.0103426	4105	tags=37%, list=20%, signal=30%	HSPA1B/RNF144B/HSP90AB1/SDCBP/STUB1/HSPA1A/HERPUD1/KLHL40/NFE2L2/DVL1/SIRT2/CSNK1A1/DESI1/ARIH1/PARK7/HECTD1/BAG5/MTM1/CAV1/CEBPA/RNF217/USP7/GNA12/TRIB1/XPO1/CSNK2A2/HSPBP1/LAPTM5/SGTA/RNF180/CCDC22/VCP/PSMD10/EGF/CDK2/RNF144A/TLK2/MAGEF1/FOXF2/TRIB2/BAG6/MAP1A/MAPK9/AURKA/RNF19A/SH3RF1/BCAP31/FBXO22/USP14/ZER1/AXIN1/KEAP1/NKD2/QRICH2/CAV3/RNF19B/WNT1/DAB2/FZR1/USP5
BP	GO:0002683	negative regulation of immune system process	410	0.342795	1.45939	0.000767207	0.0131832	0.0104246	3476	tags=23%, list=17%, signal=19%	THBS1/APOD/SDC4/BANF1/MYC/PRDX2/HMOX1/CCL2/TMBIM6/CRK/CD74/TYROBP/HLA-B/TGFB3/PIK3R1/DUSP1/GPS2/C1QC/MAD1L1/HLX/IFI16/YTHDF3/PHPT1/ZC3H12A/UBASH3B/NR1H2/RC3H2/CDK6/SERPING1/CD46/IL4R/RUNX1/BCL6/GRN/VSIR/COL3A1/HSPA9/CUEDC2/PRKAR1A/CNOT7/MIF/ZFPM1/TRIB1/METTL3/SOX9/HLA-A/GPX1/LAPTM5/TNFAIP6/FGR/PKN1/CBFB/ARRB2/DLG5/PAWR/GPR68/CD300A/STAT6/FGL2/ATM/RHBDD3/CD59/FSTL3/HLA-DRB1/GPAM/FYN/ANXA1/IRF1/FBX…
MF	GO:0008307	structural constituent of muscle	42	0.595915	1.909	0.000773994	0.0132461	0.0104743	2465	tags=38%, list=12%, signal=34%	CSRP1/NEB/CAPN3/SMTN/MYLPF/TCAP/ACTN2/PLEC/TPM1/JPH1/CSRP2/MYL1/MYH8/ASPH/ACTN3/TPM4
CC	GO:0030133	transport vesicle	387	0.346702	1.47047	0.000774079	0.0132461	0.0104743	3146	tags=22%, list=16%, signal=19%	TMED2/SYPL2/VAMP2/ARCN1/ATP6V0D1/APH1A/CD74/BIN1/TMED10/SURF4/BCL2L1/HLA-DPA1/COPE/HLA-DRB4/PICALM/HLA-B/MME/RAB5A/CHP1/COPZ1/CRISPLD2/STX11/HLA-DQA1/KLHL12/APP/RAB15/HLA-H/RAB5B/AP1G1/COPB2/HLA-DQA2/RAB1B/SEC16A/GOSR2/M6PR/MCFD2/CLTA/AP3S1/RABAC1/VAMP7/LAMP1/SORT1/SEC22B/RAB8A/DLG4/VAMP3/PDCD6/HLA-A/LAPTM5/SEC23A/DTNBP1/VTI1B/STX12/BET1/PEF1/COPG2/SEC23B/GOLGA5/DNM1L/SPG21/SEC24C/HLA-C/GOPC/CD59…
BP	GO:0032434	regulation of proteasomal ubiquitin-dependent protein catabolic process	134	0.438495	1.68066	0.000781657	0.013348	0.010555	4105	tags=39%, list=20%, signal=31%	HSPA1B/RNF144B/HSP90AB1/SDCBP/STUB1/HSPA1A/HERPUD1/KLHL40/NFE2L2/DVL1/SIRT2/CSNK1A1/DESI1/ARIH1/PARK7/HECTD1/BAG5/MTM1/CAV1/CEBPA/RNF217/USP7/GNA12/TRIB1/XPO1/HSPBP1/SGTA/RNF180/VCP/PSMD10/CDK2/RNF144A/TLK2/FOXF2/TRIB2/BAG6/MAP1A/MAPK9/AURKA/RNF19A/SH3RF1/BCAP31/FBXO22/USP14/ZER1/AXIN1/KEAP1/NKD2/RNF19B/DAB2/FZR1/USP5
BP	GO:0071634	regulation of transforming growth factor beta production	39	0.582877	1.83422	0.000784068	0.0133616	0.0105656	3569	tags=46%, list=18%, signal=38%	THBS1/HSP90AB1/LAPTM4B/TYROBP/ITGAV/LUM/CD46/ITGB6/SMAD3/CD24/HIF1A/ATP6AP2/CD2AP/LRRC32/CX3CL1/CDH3/ATF2/BMPR1A
BP	GO:0070588	calcium ion transmembrane transport	306	0.363192	1.51552	0.000800183	0.0136081	0.0107606	3917	tags=25%, list=19%, signal=21%	ATP2A1/ATP1A2/PDE4D/CACNB1/CYBA/CAPN3/STAC3/DIAPH1/RRAD/CASQ1/FKBP1A/BIN1/ANXA2/ANO6/YWHAE/ATP1B1/ORAI1/TSPAN13/MICU1/BAX/CACNA1S/ITGAV/SLC8A3/UBASH3B/PANX1/ABL1/VDAC1/HRC/PRKCE/JPH1/DRD1/CASQ2/AKAP6/GSTM2/TRDN/STIM1/CORO1A/EDNRB/DDIT3/CXCL9/ATP2C1/SEC61A1/TPCN1/FYN/SLC25A23/JPH2/TMEM38B/CCR5/RAMP3/EDN1/CALM1/PTPRC/CXCL11/ITPR1/TMEM38A/THADA/ANK2/PDE4B/CX3CL1/STIMATE/CHERP/ATP2A2/PLP1/CLIC2/CCL19…
BP	GO:0032414	positive regulation of ion transmembrane transporter activity	103	0.459097	1.70738	0.000812788	0.0137449	0.0108688	3193	tags=26%, list=16%, signal=22%	ATP2A1/CCL2/LRRC52/STAC3/CASQ1/ATP1B1/CHP1/ACTN2/WNK1/PINK1/ATP1B3/COX17/AKAP6/GSTM2/TRDN/STIM1/ACTN4/WNK2/FXYD2/IFNGR2/TESC/ARC/JPH2/EDN1/CALM1/ANK2/STIMATE
BP	GO:0034446	substrate adhesion-dependent cell spreading	109	0.4508	1.68279	0.000813229	0.0137449	0.0108688	2782	tags=28%, list=14%, signal=24%	CRK/NRP1/CDC42/MYADM/PIK3R1/TEK/KANK1/ITGAV/S100A10/PARVA/CALR/TRIOBP/ABL1/PARVB/LAMB1/RHOA/RAC1/ST6GAL1/CORO1C/RCC2/VAMP3/ACTN4/TESK1/NTN4/FLNA/CRKL/DOCK1/FZD4/MYOC/RADIL
BP	GO:0002263	cell activation involved in immune response	281	0.366092	1.51628	0.000811877	0.0137449	0.0108688	3334	tags=23%, list=16%, signal=20%	NR4A3/HMOX1/VAMP2/RORC/CD74/STAT3/DYSF/XBP1/TCIM/TYROBP/STXBP3/LGALS1/APP/HLX/AP1G1/ZC3H12A/FCER1G/RC3H2/ABL1/CD46/IL4R/TP53BP1/RPS6/GPR183/BCL6/UNG/PTGDS/LCP1/GRN/PRKCE/NFKBIZ/VAMP7/LAMP1/ZFPM1/GBF1/LILRA2/CORO1A/RORA/FGR/SLC11A1/BCL3/ICAM1/RNF8/CD300A/NBN/STAT6/FGL2/HLA-DRB1/MAD2L2/GAB2/ANXA1/MTOR/IL23R/BCR/SLC15A4/PTPRC/KMT5C/HSPD1/SBNO2/GAPT/APBB1IP/C12orf4/FCGR2B/CCL19/IL13RA2
BP	GO:0043502	regulation of muscle adaptation	86	0.494538	1.79082	0.000838692	0.0141463	0.0111862	2239	tags=27%, list=11%, signal=24%	NR4A3/TNNT1/GLRX3/FOXO1/IL6ST/CASQ1/TRIM63/MYOG/JARID2/ERRFI1/NOS3/MLIP/PPARA/TNFRSF1A/AKAP6/BECN1/CDK9/MEF2A/TNNI1/AGT/SMAD3/TNFRSF1B/ACTN3
CC	GO:0098803	respiratory chain complex	75	0.513933	1.82277	0.000852515	0.0143501	0.0113473	1749	tags=27%, list=9%, signal=24%	COX6A2/NDUFA12/UQCRH/SDHC/NDUFB7/NDUFA3/COX7A1/COX8A/COX5B/COX6B1/NDUFB4/NDUFA11/NDUFA4L2/UQCRC2/NDUFV1/UQCRC1/UQCRB/NDUFAF1/NDUFB9/COX8C
BP	GO:0061687	detoxification of inorganic compound	17	0.743266	1.95885	0.000871536	0.0146404	0.0115769	1263	tags=35%, list=6%, signal=33%	MT2A/MT1X/MT1M/CAT/PARK7/MT1A
BP	GO:0046324	regulation of glucose import	57	0.561643	1.90016	0.000889021	0.0147798	0.0116871	1916	tags=26%, list=9%, signal=24%	IRS2/PRKAG2/MYC/HK2/KLF15/NFE2L2/PIK3R1/STXBP3/IRS1/GRB10/RTN2/AKT2/ENPP1/MEF2A/PEA15
MF	GO:0051371	muscle alpha-actinin binding	14	0.755824	1.89849	0.000886368	0.0147798	0.0116871	1955	tags=57%, list=10%, signal=52%	NRAP/MYPN/PDLIM5/PALLD/PDLIM3/PDLIM4/LDB3/PDLIM1
BP	GO:0030307	positive regulation of cell growth	154	0.415605	1.62141	0.00088855	0.0147798	0.0116871	2095	tags=18%, list=10%, signal=16%	PAFAH1B1/S100A9/CYBA/HBEGF/SDCBP/SLC25A33/NRP1/CDC42/GOLGA4/HDGFL2/S100A8/MAP1B/SEMA4D/BCL2/EIF4G1/TWF2/RHOA/DDX3X/AKAP6/CYFIP1/EXOSC4/TRIM32/DDX49/DERL2/MACF1/EIF4G2/PSMD10/MAPT
BP	GO:0016241	regulation of macroautophagy	155	0.414253	1.61652	0.000890585	0.0147798	0.0116871	2372	tags=26%, list=12%, signal=23%	HMOX1/GAPDH/SMG1/ATP6V0D1/LARP1/CAPNS1/ATP6V1B2/RALB/SLC25A5/NEDD4/VDAC1/PIP4K2B/PINK1/FYCO1/WIPI1/TMEM39A/NPC1/ATP6V1H/MTM1/PIK3R4/SEC22B/RHEB/SIRT1/C9orf72/BECN1/BAG3/BNIP3L/SH3GLB1/UCHL1/UVRAG/VPS13D/ATP6V1G2/SESN1/SCOC/TIGAR/NOD1/RNF31/SESN3/SNX5/ATP6V1C1
BP	GO:1903034	regulation of response to wounding	163	0.40845	1.60193	0.000885292	0.0147798	0.0116871	3073	tags=25%, list=15%, signal=22%	TNFRSF12A/THBS1/PRDX2/CRK/HBEGF/CD9/ANO6/XBP1/NFE2L2/THBD/KANK1/NOS3/UBASH3B/CLASP2/SERPING1/ACTA2/RGMA/PLAU/GRN/ARFGEF1/PRKCE/CAV1/IGF1R/CERS2/SERPINE1/PRKCD/PLPP3/SMAD3/FLNA/C1QTNF1/TFPI/MIR451A/ANXA1/ENPP4/MTOR/SIGLEC10/EDN1/MIR221/APOE/PLAT/KREMEN1
BP	GO:0030098	lymphocyte differentiation	378	0.352286	1.49246	0.000886034	0.0147798	0.0116871	3996	tags=27%, list=20%, signal=22%	IRF2BP2/PRDX2/EGR1/NFIL3/KLF6/RORC/CD74/STAT3/XBP1/SLC25A5/FNIP1/LGALS1/GPS2/BAX/HLX/CLPTM1/ZC3H12A/FCER1G/EP300/RC3H2/ABL1/CDK6/CD46/IL4R/RUNX1/BCL2/BAD/RPS6/GPR183/BCL6/HECTD1/VSIR/STK11/NFKBIZ/RHOA/SP3/PRDM1/PNP/ZFPM1/PKNOX1/RPL22/METTL3/BAK1/MR1/LRRC8A/JMJD6/RORA/PBX1/TCF3/CBFB/BCL3/DROSHA/PRELID1/KAT7/STAT6/TUSC2/ADAM8/FGL2/ATM/CD27/HLA-DRB1/XRCC6/CD4/RABL3/CMTM7/ANXA1/ITPKB/IRF1/ZEB1/FBXO7/…
BP	GO:0097530	granulocyte migration	149	0.418975	1.62702	0.00089434	0.0148123	0.0117128	3600	tags=28%, list=18%, signal=23%	THBS1/CCL2/S100A9/BSG/PPIA/CD74/WDR1/PECAM1/FCER1G/S100A8/RAC1/CMKLR1/MPP1/CCL13/GBF1/SRP54/PIP5K1C/IL1R1/AKIRIN1/TNFAIP6/S100A12/JAM3/CXCL9/CD300A/DNM1L/ADAM8/CCL18/CAMK1D/ANXA1/EDN1/PLA2G1B/SAA1/UMOD/CXCL11/CCL8/PDE4B/CX3CL1/JAGN1/CCL19/MAPK1/THBS4/CCR7
BP	GO:0019058	viral life cycle	310	0.359282	1.50053	0.000913555	0.0151002	0.0119405	3116	tags=25%, list=15%, signal=21%	HSPA1B/BANF1/CHMP1B/CCL2/RPSA/BSG/GSN/HSP90AB1/PPIA/CD74/HSPA1A/NRP1/LARP1/CDC42/NUP153/RAB5A/MORC2/TOP2B/TRIM26/ZNFX1/PABPC1/LGALS1/ITGAV/IFI16/ZC3H12A/RAB1B/NEDD4/KPNA3/RAB29/CD46/BCL2/TMEM39A/PPARA/NPC1/CAV1/LAMP1/SLC3A2/VPS18/DDX3X/TRIM25/CHMP2B/CNOT7/ITGB6/KPNA6/TRIM28/UVRAG/PPIE/TNIP1/IDE/ICAM1/CHMP2A/VCP/VPS4A/PDCD6IP/HLA-DRB1/TPCN1/CD4/TRIM22/KPNA2/ITGA5/CTSL/VTA1/CD209/PDE12/CCR5/DYNLT1/…
MF	GO:0019829	ATPase-coupled cation transmembrane transporter activity	43	0.589103	1.89473	0.000926212	0.0151575	0.0119858	1233	tags=19%, list=6%, signal=18%	ATP2A1/ATP1A2/ATP6V0D1/ATP1A1/ATP6V1B2/ATP1B1/ATP6V1H/KCNJ11
MF	GO:0048156	tau protein binding	43	0.588872	1.89399	0.000926212	0.0151575	0.0119858	2974	tags=37%, list=15%, signal=32%	HSP90AB1/DYRK1A/STUB1/BIN1/ACTB/PICALM/EP300/AATF/PPP2CB/LGMN/MARK2/BRSK2/HSP90AA1/FYN/APOE/MAP1A
BP	GO:0071604	transforming growth factor beta production	43	0.578293	1.85997	0.000926212	0.0151575	0.0119858	3569	tags=47%, list=18%, signal=38%	THBS1/HSP90AB1/LAPTM4B/TYROBP/LTBP3/ITGAV/LUM/CD46/COL3A1/ITGB6/SMAD3/CD24/HIF1A/ATP6AP2/CD2AP/LRRC32/CX3CL1/CDH3/ATF2/BMPR1A
BP	GO:0010565	regulation of cellular ketone metabolic process	128	0.440866	1.68138	0.00091948	0.0151575	0.0119858	1660	tags=18%, list=8%, signal=17%	PDK4/PPARGC1A/IRS2/NR4A3/PRKAG2/EGR1/CD74/IRS1/BMP6/ELOVL5/NR1H2/EIF6/PARK7/PPARA/NCOR1/NCOR2/PRKCE/CAV1/INSIG1/AKT2/SIRT1/SOX9/ACADVL
BP	GO:0042063	gliogenesis	287	0.363783	1.50966	0.000923361	0.0151575	0.0119858	3398	tags=24%, list=17%, signal=20%	MYC/PAFAH1B1/CCL2/S100A9/VIM/SUN1/SYNE2/IL6ST/CD9/BIN1/KLF15/STAT3/WDR1/SIRT2/APP/PLEC/SLC8A3/S100A8/ABL1/CDK6/CDKN2C/NDRG1/GPR183/GRN/LAMB1/B4GALT5/RHOA/METRN/DRD1/AKT2/RHEB/MBOAT7/DAAM2/METTL3/GPC1/CERS2/SOX9/EIF2B1/LGI4/DICER1/ASPA/IFNGR1/HEXB/ASCL2/ATOH1/MAPT/EIF2B2/EGR2/CRKL/TNFRSF1B/ANXA1/ID4/RNF10/MTOR/MYOC/MYRF/CTNNB1/MIR221/MED12/CHRM1/METTL14/CX3CL1/HDAC2/PLP1/KRAS/ARHGEF10/SOX8/MAPK1
BP	GO:0015749	monosaccharide transmembrane transport	115	0.448731	1.69075	0.000935954	0.0152866	0.0120879	1964	tags=19%, list=10%, signal=17%	IRS2/NR4A3/PRKAG2/MYC/HK2/KLF15/NFE2L2/PIK3R1/STXBP3/IRS1/GRB10/SLC2A5/SORT1/RTN2/DRD1/AKT2/SLC5A10/ENPP1/MEF2A/RSC1A1/PEA15/ZDHHC7
BP	GO:0021761	limbic system development	107	0.454489	1.69417	0.000948638	0.0154632	0.0122275	2514	tags=20%, list=12%, signal=17%	BTG2/ATP1A2/MYC/PAFAH1B1/CRK/NRP1/YWHAE/RAN/BAX/ALDH1A3/CDK6/SRD5A1/NEUROD6/DRD1/IGF1R/XRN2/CRKL/TMEM108/SLC32A1/ID4/DCLK2
BP	GO:0007599	hemostasis	224	0.381139	1.54496	0.000961076	0.015635	0.0123634	2398	tags=20%, list=12%, signal=18%	THBS1/PRDX2/CSRP1/PABPC4/PPIA/GNA13/IL6ST/CD9/MYH9/ANO6/ACTB/LNPK/NFE2L2/THBD/ANXA5/STXBP3/HSPB1/CLIC1/NOS3/UBASH3B/FCER1G/SERPING1/PLAU/F13A1/CAV1/GNAS/COL3A1/PAFAH2/GNA12/METAP1/PLAUR/SERPINE1/PIK3CB/PRKCD/DTNBP1/F8/FLNA/C1QTNF1/GNAQ/ITPK1/CD59/EMILIN2/TFPI/FUNDC2
BP	GO:0019217	regulation of fatty acid metabolic process	89	0.485839	1.76676	0.000973574	0.0156379	0.0123656	1660	tags=20%, list=8%, signal=19%	PDK4/PPARGC1A/IRS2/NR4A3/PRKAG2/CD74/IRS1/ELOVL5/NR1H2/EIF6/PPARA/NCOR1/CAV1/INSIG1/AKT2/SIRT1/SOX9/ACADVL
BP	GO:0002028	regulation of sodium ion transport	89	0.481141	1.74967	0.000973574	0.0156379	0.0123656	2151	tags=25%, list=11%, signal=22%	ATP1A2/SCN1B/SIK1/FXYD1/SCN2B/ATP1A1/ATP1B1/CHP1/NOS3/NEDD4/WNK1/HECW2/ATP1B3/PRKCE/DMPK/PER1/ACTN4/SCN4B/WNK2/FXYD2/SNTA1/TESC
BP	GO:0006942	regulation of striated muscle contraction	91	0.476921	1.74037	0.000971682	0.0156379	0.0123656	3326	tags=34%, list=16%, signal=29%	ATP2A1/ATP1A2/PDE4D/CASQ1/BIN1/TNNT3/ATP1A1/ATP1B1/SLC8A3/ZC3H12A/HRC/CAV1/C12orf57/JUP/CASQ2/GSTM2/DMPK/TNNI1/ACTN3/TMEM38B/PKP2/CALM1/RGS2/TMEM38A/ANK2/PDE4B/ATP2A2/NR4A1/SCN10A/CLIC2/CTNNA3
BP	GO:0061014	positive regulation of mRNA catabolic process	90	0.477169	1.7372	0.000974523	0.0156379	0.0123656	3593	tags=38%, list=18%, signal=31%	BTG2/ZFP36/RBM24/SAMD4A/YBX1/PABPC1/CNOT2/YTHDF3/ZC3H12A/RC3H2/POLR2D/FTO/EXOSC5/CNOT7/PATL1/METTL3/RIDA/CSDE1/EIF4ENIF1/DHX36/ZFP36L2/CNOT6L/PDE12/CNOT3/TOB1/PRR5L/MEX3D/METTL16/YTHDF2/METTL14/UPF1/EXOSC9/TNRC6A/GIGYF2
BP	GO:0061337	cardiac conduction	95	0.47237	1.73637	0.000964719	0.0156379	0.0123656	1952	tags=20%, list=10%, signal=18%	ATP2A1/ATP1A2/PDE4D/SCN1B/SCN2B/BIN1/ATP1A1/YWHAE/ATP1B1/SLC8A3/HRC/CAV1/JUP/CASQ2/TRDN/SCN4B/MEF2A/AGT/FLNA
CC	GO:0045334	clathrin-coated endocytic vesicle	90	0.475191	1.73	0.000974523	0.0156379	0.0123656	3075	tags=28%, list=15%, signal=24%	VAMP2/HBEGF/CD74/CD9/HLA-DPA1/HLA-DRB4/PICALM/RAB5A/HLA-DQA1/HLA-DQA2/M6PR/CLTA/VAMP7/AP2B1/AP2M1/VAMP3/HLA-DRB1/CD4/FZD4/EGF/FCGR1A/HLA-DQB1/APOE/AP2A2/VAMP4
BP	GO:0006469	negative regulation of protein kinase activity	201	0.388315	1.55856	0.000969697	0.0156379	0.0123656	3279	tags=30%, list=16%, signal=25%	PRKAG2/GADD45A/PPIA/TAF7/STK38/PTPN1/CHP1/DVL1/IPO5/DUSP1/ERRFI1/HSPB1/PLEC/SLC8A3/PRKAR2A/UBASH3B/CDKN1A/ABL1/CDKN2C/PARK7/DNAJA1/CHORDC1/CAV1/CEBPA/LATS2/PRKAR1A/CORO1C/SH3BP5L/TRIB1/SIRT1/UCHL1/PIK3CB/PRKCD/HEG1/DTNBP1/TESK1/PKN1/AGT/PTPRB/DUSP7/CD300A/HIPK3/NPM1/GNAQ/GPRC5A/NUP62/CBLC/GADD45B/FBXO7/TRIB2/DEFB114/PAQR3/RB1/APOE/PTPRC/RGS2/MIR218-1/TSG101/MVP/SPRY3
BP	GO:0051249	regulation of lymphocyte activation	447	0.33197	1.42129	0.000976563	0.0156402	0.0123675	3618	tags=25%, list=18%, signal=21%	IRS2/SDC4/PRDX2/HSPH1/CCL2/RPS3/IL6ST/CD74/HLA-DPA1/XBP1/TYROBP/HLA-DRB4/SELENOK/HLA-DQA1/LGALS1/MAD1L1/HLX/AP1G1/HLA-DQA2/CLPTM1/ZC3H12A/CDKN1A/RC3H2/ABL1/CD46/IL4R/TP53BP1/RUNX1/BCL2/BAD/GPR183/BCL6/VSIR/CAV1/NFKBIZ/LAMP1/RHOA/PRKAR1A/MIF/PRDM1/PNP/MAP3K8/LMO1/METTL3/CD320/HLA-A/CORO1A/LAPTM5/FGR/PKN1/CBFB/DLG5/PAWR/DROSHA/PRELID1/CD24/CD300A/STAT6/ADAM8/FGL2/TNFRSF1B/ATM/RHBDD3/CD27/HLA-DRB1/M…
BP	GO:0008625	extrinsic apoptotic signaling pathway via death domain receptors	85	0.492169	1.77923	0.000979569	0.0156579	0.0123815	2517	tags=27%, list=12%, signal=24%	ATF3/THBS1/TIMP3/HMOX1/ITPRIP/BCL2L1/PIK3R1/BAX/NOS3/BCL2/BAD/PARK7/SORT1/DDX3X/TNFRSF1A/BAG3/SERPINE1/GPX1/PEA15/ICAM1/DEDD2/ZDHHC3/FEM1B
MF	GO:0023026	MHC class II protein complex binding	27	0.652977	1.90923	0.000992884	0.0158095	0.0125013	3005	tags=48%, list=15%, signal=41%	HSP90AB1/CD74/HLA-DPA1/YWHAE/HLA-DRB4/ATP1B1/HLA-DQA1/HLA-DQA2/HSP90AA1/HLA-DRB1/CD4/HLA-DQB1/PKM
BP	GO:0048644	muscle organ morphogenesis	76	0.505609	1.79806	0.000991501	0.0158095	0.0125013	1712	tags=22%, list=8%, signal=21%	MYF6/ACTC1/ARID5B/FKBP1A/ANKRD1/MYLPF/TCAP/PTCD2/ENG/TPM1/SERP1/S1PR1/COL3A1/XIRP2/ZFPM1/HEG1/TNNI1
CC	GO:0005751	mitochondrial respiratory chain complex IV	20	0.719941	1.97777	0.0010218	0.0159587	0.0126194	2612	tags=50%, list=13%, signal=44%	COX6A2/COX7A1/COX8A/COX5B/COX6B1/NDUFA4L2/UQCRC2/COX8C/COX4I2/COX6A1
MF	GO:0015662	P-type ion transporter activity	20	0.719721	1.97716	0.0010218	0.0159587	0.0126194	430	tags=20%, list=2%, signal=20%	ATP2A1/ATP1A2/ATP1A1/ATP1B1
MF	GO:0140358	P-type transmembrane transporter activity	20	0.719721	1.97716	0.0010218	0.0159587	0.0126194	430	tags=20%, list=2%, signal=20%	ATP2A1/ATP1A2/ATP1A1/ATP1B1
BP	GO:0099024	plasma membrane invagination	64	0.541887	1.8675	0.00102115	0.0159587	0.0126194	2568	tags=27%, list=13%, signal=23%	THBS1/GSN/MYH9/ANO6/CDC42/GULP1/ARF1/VAMP7/RHOA/RAC1/BECN1/ARHGAP12/SNX33/CD300A/DOCK1/SH3BP1/FCGR1A
BP	GO:0048857	neural nucleus development	63	0.539511	1.85498	0.00102354	0.0159587	0.0126194	1640	tags=27%, list=8%, signal=25%	NDRG2/SYPL2/HSPA5/YWHAE/ACTB/CDC42/COX6B1/SIRT2/MAOB/MBP/SEC16A/ALDH1A3/BCL2/RHOA/SUDS3/MAPKAP1/ARX
BP	GO:2001236	regulation of extrinsic apoptotic signaling pathway	152	0.41432	1.61287	0.00102054	0.0159587	0.0126194	3220	tags=27%, list=16%, signal=23%	ATF3/HSPA1B/TNFRSF12A/THBS1/TIMP3/PRDX2/HMOX1/HSPA1A/ITPRIP/NRP1/BCL2L1/PPP1CA/SIAH2/ITGAV/NOS3/MCL1/BCL2/PARK7/SRPX/CAV1/DDX3X/SERPINE1/GPX1/TRAF2/AGT/PEA15/ICAM1/EYA1/CYLD/DEDD2/EYA4/FEM1B/MIR221/PELI3/CTTN/PTPRC/GCLM/CX3CL1/BCL2L12/HTRA2/BMPR1B
BP	GO:0051236	establishment of RNA localization	154	0.411507	1.60542	0.00101549	0.0159587	0.0126194	3432	tags=32%, list=17%, signal=27%	ZFP36/SMG1/ALYREF/IWS1/EIF5A/AKAP8L/YBX1/NUP153/NXF1/SSB/G3BP2/NUP85/RAN/SEH1L/NCBP2/POLR2D/NUP35/THOC6/THOC3/SETD2/RAE1/NUP98/FLOT1/XPO1/HNRNPA3/MYO1C/NSUN2/HNRNPA1/HSF1/NPM1/UPF3A/AAAS/ATM/SRSF1/RFTN1/XPOT/KHDRBS1/NUP62/CPSF6/LRPPRC/ARC/NUP160/NUP133/SRSF7/CKAP5/UPF1/MVP/QKI/XPO5/IGF2BP3
BP	GO:0060402	calcium ion transport into cytosol	165	0.40727	1.60003	0.00100781	0.0159587	0.0126194	3319	tags=27%, list=16%, signal=22%	ATP1A2/PDE4D/TMBIM6/CYBA/CAPN3/DIAPH1/CASQ1/FKBP1A/BAX/CACNA1S/SLC8A3/UBASH3B/ABL1/BCL2/HRC/PRKCE/CAV1/JPH1/DRD1/CASQ2/AKAP6/GSTM2/TRDN/BAK1/CORO1A/DDIT3/CXCL9/TPCN1/FYN/JPH2/TMEM38B/CCR5/RAMP3/PLA2G1B/CALM1/PTPRC/CXCL11/ITPR1/TMEM38A/ANK2/CX3CL1/CHERP/CLIC2/CCL19
BP	GO:0035637	multicellular organismal signaling	160	0.407599	1.59556	0.00101369	0.0159587	0.0126194	1952	tags=16%, list=10%, signal=14%	ATP2A1/ATP1A2/PDE4D/SCN1B/PAFAH1B1/SCN2B/BIN1/ATP1A1/YWHAE/ATP1B1/PLEC/SLC8A3/S1PR1/CHRNA1/HRC/CAV1/JUP/DRD1/CASQ2/TRDN/SCN4B/MEF2A/AGT/JAM3/FLNA
CC	GO:0070820	tertiary granule	162	0.405766	1.59032	0.00101279	0.0159587	0.0126194	2816	tags=23%, list=14%, signal=20%	FTH1/ALDOA/CYBA/DIAPH1/CSTB/CD93/CST3/LYZ/ANO6/STXBP3/FCER1G/UBR4/PLAU/LAMP1/RHOA/PGM1/RAC1/CYFIP1/TNFAIP6/GAA/CTSD/SLC11A1/PTPRB/TSPAN14/CD300A/ITGAX/MMP9/ADAM8/CD59/TIMP2/ARMC8/ENPP4/FPR1/DYNLL1/PKP1/ATP6AP2/IDH1
BP	GO:0001933	negative regulation of protein phosphorylation	326	0.356249	1.49431	0.00101511	0.0159587	0.0126194	3105	tags=25%, list=15%, signal=21%	PRKAG2/PDE4D/TMED2/GADD45A/PPIA/TAF7/STK38/PTPN1/CHP1/DVL1/MYADM/SIRT2/IPO5/DUSP1/ERRFI1/BAX/HSPB1/ENG/PLEC/SLC8A3/PRKAR2A/ZC3H12A/UBASH3B/SOCS3/CDKN1A/SEMA4D/TERF2IP/ABL1/CDKN2C/EIF4G1/PARK7/DNAJA1/CHORDC1/CAV1/CEBPA/LATS2/PRKAR1A/SPAG9/CORO1C/SH3BP5L/TRIB1/SIRT1/C9orf72/BAK1/UCHL1/ENPP1/PIK3CB/PRKCD/HEG1/DTNBP1/TESK1/PKN1/AGT/PLPP3/CTDSP2/ARRB2/PTPRB/DUSP7/CD300A/HIPK3/NPM1/GNAQ/CRKL/GPRC5A/NUP…
MF	GO:0019843	rRNA binding	62	0.547294	1.87577	0.00102609	0.0159683	0.0126269	1799	tags=29%, list=9%, signal=27%	RPLP0/RPS3/MRPL20/RPS18/RPL8/DDX21/RRS1/RPS5/RPL9/RPS14/IMP3/MRPS27/CIRBP/FASTKD5/NGRN/RCC1L/FASTKD2/RPS11
BP	GO:0007608	sensory perception of smell	388	-0.284182	-1.45089	0.00103199	0.0160299	0.0126756	6810	tags=36%, list=34%, signal=25%	OR10A4/OR5P2/OR51I1/OR2T12/OR52N5/OR1F1/OR10H2/OR51F1/DRD2/OR4E2/OR4C46/OR11A1/OR9Q1/OR7G3/OR13A1/OR2B3/OR10K2/OR5D13/OR4K5/OR56A4/BBS1/OR1C1/OR1I1/OR7C1/OR52A1/OR1Q1/OR4K14/OR4Q3/LINC02203/OR6C65/OR7A10/OR1B1/OR9I1/OR6C4/OR1M1/OR2AK2/OR4D11/OR7A5/OR6C76/OMP/OR5D14/OR4N2/OR2Y1/OR6C1/OR6T1/OR6B3/OR8B12/OR51B4/OR52B2/OR5AN1/OR1D2/OR10A6/OR4D9/GFY/OR10W1/OR2F1/OR51F2/OR2T3/OR6Y1/OR8U9/OR51A4/OR5B12/…
BP	GO:0051251	positive regulation of lymphocyte activation	288	0.366157	1.52051	0.00103758	0.0160864	0.0127204	3618	tags=26%, list=18%, signal=22%	IRS2/HSPH1/CCL2/RPS3/IL6ST/CD74/HLA-DPA1/XBP1/TYROBP/HLA-DRB4/SELENOK/HLA-DQA1/LGALS1/HLX/AP1G1/HLA-DQA2/CDKN1A/CD46/IL4R/TP53BP1/RUNX1/BCL2/BAD/GPR183/BCL6/VSIR/CAV1/NFKBIZ/LAMP1/RHOA/MIF/PNP/MAP3K8/CD320/HLA-A/CORO1A/CBFB/CD24/STAT6/ADAM8/CD27/HLA-DRB1/MAD2L2/XRCC6/CD4/GPAM/FYN/SLC7A1/ANXA1/CD276/ITPKB/HLA-DQB1/CD209/HLA-G/IL12A/SH3KBP1/SASH3/IL23R/PTPRC/KMT5C/HSPD1/FOXO3/HLA-E/JAK2/CD83/ZP4/CC…
BP	GO:0002931	response to ischemia	53	0.56893	1.90402	0.00104369	0.0161204	0.0127472	4189	tags=47%, list=21%, signal=38%	CAMK2A/RCAN1/EGR1/HK2/CPEB4/STUB1/PANX1/PINK1/BCL2/CAV1/MAP2K6/UCHL1/CASR/PIK3CB/TIGAR/CASP9/CX3CL1/HYOU1/SQSTM1/SLC8A2/PPIF/MAP3K5/CAV3/P2RX2/BCL2L2
MF	GO:0002020	protease binding	134	0.430684	1.65072	0.00104221	0.0161204	0.0127472	2426	tags=25%, list=12%, signal=22%	TIMP3/CSTB/BIN1/ANXA2/CST3/RIOK3/BFAR/COL1A1/ITGAV/MBP/PANX1/PINK1/BCL2/PARK7/COL3A1/TIMP1/POLG/MIF/AMFR/FLOT1/DVL3/IL1R1/STIM1/DERL1/SERPINE1/DERL2/BRCA2/SART3/SELL/SH3PXD2A/VCP/TIMP2/UBC/COL1A2
BP	GO:1990266	neutrophil migration	123	0.438533	1.66458	0.00105583	0.016271	0.0128663	3600	tags=29%, list=18%, signal=24%	CCL2/S100A9/BSG/PPIA/CD74/WDR1/PECAM1/FCER1G/S100A8/RAC1/MPP1/CCL13/GBF1/SRP54/PIP5K1C/IL1R1/TNFAIP6/S100A12/JAM3/CXCL9/DNM1L/ADAM8/CCL18/CAMK1D/EDN1/PLA2G1B/SAA1/UMOD/CXCL11/CCL8/PDE4B/CX3CL1/JAGN1/CCL19/THBS4/CCR7
BP	GO:0001952	regulation of cell-matrix adhesion	120	0.437491	1.65663	0.00106115	0.016271	0.0128663	3982	tags=32%, list=20%, signal=26%	THBS1/APOD/SDC4/NRP1/RRAS/PIK3R1/TEK/S100A10/CLASP2/ABL1/CDK6/BCL2/BCL6/PLAU/RHOA/JUP/RAC1/CORO1C/RCC2/SERPINE1/PIK3CB/SMAD3/MACF1/FMN1/ADAM15/MYOC/BCAS3/GREM1/CDH13/MAP4K4/CX3CL1/DAPK3/CCR7/CD36/POLDIP2/KDR/CLASP1/ITGB1BP1/ACTG1
BP	GO:2000113	negative regulation of cellular macromolecule biosynthetic process	252	0.374036	1.53386	0.00106082	0.016271	0.0128663	3494	tags=26%, list=17%, signal=22%	BTG2/ZFP36/RPL13A/RPS3/GAPDH/CPEB4/RBM24/HBEGF/SAMD4A/LARP1/YBX1/NCL/RBM4/PABPC1/CNOT2/YTHDF3/EIF4E/ZC3H12A/ACOT8/CALR/RC3H2/AATF/POLR2D/EIF6/FTO/CIRBP/EXOSC5/EIF2AK3/DDX3X/CNOT7/PATL1/METTL3/ENPP1/TIA1/ZNF540/ITM2B/EIF4EBP2/RIDA/CSDE1/EIF4ENIF1/DHX36/ENC1/ZFP36L2/CNOT6L/MIR106A/PDE12/CNOT3/IREB2/TOB1/PCIF1/MIR221/MEX3D/METTL16/EIF4A3/RGS2/YTHDF2/METTL14/MIR218-1/EIF4E2/UPF1/EXOSC9/IGF2BP3/CNOT10…
BP	GO:0043122	regulation of I-kappaB kinase/NF-kappaB signaling	251	0.372251	1.52572	0.00106132	0.016271	0.0128663	2472	tags=22%, list=12%, signal=19%	EEF1D/LITAF/HMOX1/SLC20A1/GAPDH/CAPN3/DDX21/S100A4/CD74/FKBP1A/AKAP13/RIOK3/SHISA5/LGALS1/HSPB1/ZC3H12A/USP10/TERF2IP/ABL1/SHARPIN/PINK1/GOLT1B/PRKCE/RHOA/TNFRSF1A/TRIM25/APOL3/SIRT1/PER1/CARD19/TRIM32/NKIRAS2/CPNE1/TNIP1/RORA/TRAF2/S100A12/PELI2/CCDC22/FLNA/WLS/ATP2C1/NOD1/RNF31/RHOC/HLA-DRB1/ANKRD17/CD4/TRIM22/NUP62/MAP3K3/BTRC/FYN/DHX36
BP	GO:0014902	myotube differentiation	118	0.444009	1.67792	0.00106496	0.0162965	0.0128865	2819	tags=26%, list=14%, signal=23%	MYF6/RCAN1/SIK1/STAC3/RBM24/CD9/RBM38/MYH9/MYOG/XBP1/KLHL40/MYOF/PLEC/SMYD1/IL4R/BCL2/SORT1/DMPK/FLOT1/GPX1/PLPP7/TRIM72/MYORG/CXCL9/SIX1/ACTN3/XK/MTOR/TANC1/ADAMTS5/PTGFRN
BP	GO:0006909	phagocytosis	231	0.382153	1.55469	0.00107373	0.0164002	0.0129685	4632	tags=32%, list=23%, signal=25%	THBS1/CCL2/GSN/CYBA/CD93/MYH9/DYSF/ANO6/CDC42/TYROBP/RAB5A/PECAM1/ITGAV/GULP1/FCER1G/CALR/ABL1/SRPX/PRKCE/VAMP7/RAC1/CORO1C/PIP5K1C/BECN1/ARHGAP12/CORO1A/PRKCD/JMJD6/PAK1/FGR/SLC11A1/ATG3/CD300A/TUSC2/DOCK1/CAMK1D/SPACA3/FYN/SH3BP1/MET/ANXA1/FCGR1A/CDC42SE1/NCF4/BCR/PTPRC/RAB39A/ARL8B/CEACAM4/SCARB1/FCGR2B/FCN3/RAB7A/HMGB1/RAB31/SNX3/CD36/FER1L5/CEBPE/MYO7A/DNM2/LRP1/RAB20/RAC2/VAV2/C1orf43/NOD2/…
BP	GO:1903573	negative regulation of response to endoplasmic reticulum stress	44	0.593949	1.91869	0.00107643	0.0164023	0.0129701	1023	tags=27%, list=5%, signal=26%	TMBIM6/HSPA5/HSPA1A/HERPUD1/BCL2L1/PTPN1/XBP1/BFAR/NR1H2/OPA1/PARK7/GRINA
BP	GO:0017148	negative regulation of translation	226	0.382176	1.55077	0.00107784	0.0164023	0.0129701	3494	tags=27%, list=17%, signal=22%	BTG2/ZFP36/RPL13A/RPS3/GAPDH/CPEB4/RBM24/SAMD4A/LARP1/YBX1/NCL/RBM4/PABPC1/CNOT2/YTHDF3/EIF4E/ZC3H12A/CALR/RC3H2/POLR2D/EIF6/FTO/CIRBP/EXOSC5/EIF2AK3/DDX3X/CNOT7/PATL1/METTL3/TIA1/ZNF540/EIF4EBP2/RIDA/CSDE1/EIF4ENIF1/DHX36/ENC1/ZFP36L2/CNOT6L/MIR106A/PDE12/CNOT3/IREB2/TOB1/PCIF1/MIR221/MEX3D/METTL16/EIF4A3/RGS2/YTHDF2/METTL14/MIR218-1/EIF4E2/UPF1/EXOSC9/IGF2BP3/CNOT10/DAPK3/TNRC6A
BP	GO:0033002	muscle cell proliferation	218	0.383992	1.55347	0.00108212	0.0164069	0.0129737	3150	tags=22%, list=16%, signal=19%	PPARGC1A/NDRG2/THBS1/NR4A3/APOD/MYC/HMOX1/CYBA/HBEGF/GNA13/CNN1/MYOG/PIM1/MFN2/TGFB3/JARID2/XRCC5/NOS3/GNAI2/CDKN1A/TPM1/S1PR1/RUNX1/RHOA/PRKAR1A/GNA12/IGF1R/TRIB1/ADAMTS1/SAV1/AKIRIN1/AGT/MMP9/SIX1/XRCC6/APLN/RBPJ/IL12A/SOD2/CTNNB1/EDN1/MIR221/ZFPM2/EPHB1/APOE/CDH13/JAK2/CX3CL1
BP	GO:0016358	dendrite development	223	0.379764	1.53861	0.00108173	0.0164069	0.0129737	2619	tags=21%, list=13%, signal=19%	CAMK2A/PAFAH1B1/CRK/RERE/NRP1/CDC42/PICALM/DVL1/GORASP1/APP/PDLIM5/VLDLR/NEDD4/MAP1B/PQBP1/SEMA4D/ABL1/HECW2/SLC11A2/STK11/PTPRD/RHOA/CYFIP1/MAP1S/ABI3/DLG4/RAP2A/DTNBP1/MEF2A/ARF4/DLG5/ACTR2/EIF4G2/CFL1/RTN4IP1/PARP6/CRKL/CUX1/CAMK1D/KIDINS220/SULT4A1/FYN/CUL7/DHX36/ARC/ARHGAP44/GPR37
BP	GO:0019882	antigen processing and presentation	104	0.452501	1.68224	0.00108622	0.0164388	0.012999	3948	tags=40%, list=19%, signal=33%	THBS1/CD74/HLA-DPA1/HLA-DRB4/HLA-B/HLA-DQA1/HLA-H/RAB5B/HLA-DQA2/FCER1G/CALR/TAPBP/LGMN/RAB32/IFI30/HLA-A/MR1/IDE/CTSD/SLC11A1/ICAM1/NOD1/FGL2/HLA-C/RFTN1/HLA-DRB1/CTSL/HLA-DQB1/CD209/HLA-G/ERAP1/HLA-E/ARL8B/FCGR2B/CCL19/AP3B1/RAB6A/CCR7/CTSV/HLA-F/DNM2/WAS
CC	GO:0033017	sarcoplasmic reticulum membrane	39	0.581508	1.82991	0.0010977	0.016582	0.0131122	3234	tags=49%, list=16%, signal=41%	ATP2A1/SYNE2/CASQ1/FKBP1A/TMEM109/HRC/RTN2/JPH1/CASQ2/AKAP6/DMPK/TRDN/STIM1/ASPH/JPH2/TMEM38B/TMEM38A/CHERP/ATP2A2
BP	GO:0032060	bleb assembly	10	0.829791	1.90978	0.00110375	0.0166431	0.0131605	350	tags=40%, list=2%, signal=39%	PMP22/EMP3/ANO6/EMP1
BP	GO:0007051	spindle organization	184	0.397394	1.58204	0.00110742	0.0166679	0.0131801	4921	tags=39%, list=24%, signal=30%	HSPA1B/CHMP1B/RPS3/NTMT1/HSPA1A/MAPRE1/MYH9/DRG1/RAN/MAP4/STAG2/CLASP2/DYNC1H1/TUBB8/HAUS7/CENPJ/SMC3/NCOR1/RHOA/WASHC5/CHMP2B/RAE1/NEK7/MAPRE2/CHD3/BCCIP/UVRAG/SPAST/PCNT/FLNA/CHMP2A/VCP/TBCE/WDR62/AAAS/SENP6/CEP120/NUP62/TUBGCP3/TACC3/FBXO5/TUBB/ZNF207/CKAP5/AURKA/ARHGEF10/RNF4/MZT1/TACC2/CHEK2/PIBF1/MOS/PKD1/POLDIP2/CLASP1/TUBG2/TOGARAM2/SPAG5/GPSM2/CHMP7/NUF2/MYBL2/KIFC2/HAUS4/DCTN6/RCC1/EML1…
BP	GO:0050779	RNA destabilization	90	0.473029	1.72213	0.00111374	0.0167325	0.0132312	3593	tags=39%, list=18%, signal=32%	BTG2/ZFP36/RBM24/SAMD4A/YBX1/PABPC1/CNOT2/YTHDF3/ZC3H12A/RC3H2/POLR2D/FTO/EXOSC5/CNOT7/PATL1/METTL3/RIDA/CSDE1/TNFRSF1B/EIF4ENIF1/DHX36/ZFP36L2/CNOT6L/PDE12/CNOT3/TOB1/MEX3D/METTL16/YTHDF2/METTL14/UPF1/EXOSC9/DXO/TNRC6A/GIGYF2
CC	GO:0030117	membrane coat	82	0.492919	1.77423	0.00112423	0.0168287	0.0133073	3390	tags=38%, list=17%, signal=32%	CHMP1B/ARCN1/COPE/PICALM/COPZ1/CLINT1/KLHL12/AP1G1/COPB2/CLTA/AP3S1/AP2B1/VPS18/AP2M1/PDCD6/DNM1/NECAP2/SEC23A/PEF1/AP3M1/COPG2/SEC23B/CHMP2A/SEC24C/VPS39/AP4E1/EPS15L1/AP2A2/SCN10A/AFTPH/AP3B1
CC	GO:0048475	coated membrane	82	0.492919	1.77423	0.00112423	0.0168287	0.0133073	3390	tags=38%, list=17%, signal=32%	CHMP1B/ARCN1/COPE/PICALM/COPZ1/CLINT1/KLHL12/AP1G1/COPB2/CLTA/AP3S1/AP2B1/VPS18/AP2M1/PDCD6/DNM1/NECAP2/SEC23A/PEF1/AP3M1/COPG2/SEC23B/CHMP2A/SEC24C/VPS39/AP4E1/EPS15L1/AP2A2/SCN10A/AFTPH/AP3B1
BP	GO:0048660	regulation of smooth muscle cell proliferation	159	0.409724	1.60278	0.00114228	0.0170063	0.0134477	1436	tags=15%, list=7%, signal=14%	PPARGC1A/NDRG2/THBS1/NR4A3/APOD/MYC/HMOX1/CYBA/HBEGF/GNA13/CNN1/MFN2/TGFB3/XRCC5/NOS3/GNAI2/CDKN1A/TPM1/S1PR1/RHOA/GNA12/IGF1R/TRIB1/ADAMTS1
BP	GO:0021543	pallium development	159	0.40801	1.59607	0.00114228	0.0170063	0.0134477	3120	tags=25%, list=15%, signal=21%	BTG2/PAFAH1B1/CRK/SUN1/SYNE2/YWHAE/RAN/BAX/CDK6/BAD/SRD5A1/LAMB1/NEUROD6/COL3A1/RHOA/DRD1/IGF1R/MBOAT7/CSNK2A2/ARX/XRN2/WDR62/ATOH1/PEX13/CRKL/CEP120/TMEM108/SLC32A1/ARHGAP11B/GART/ID4/DCLK2/HIF1A/CTNNB1/TACC3/MCPH1/OGDH/FBXO45/SRF
BP	GO:0048659	smooth muscle cell proliferation	161	0.407448	1.59555	0.0011391	0.0170063	0.0134477	1436	tags=15%, list=7%, signal=14%	PPARGC1A/NDRG2/THBS1/NR4A3/APOD/MYC/HMOX1/CYBA/HBEGF/GNA13/CNN1/MFN2/TGFB3/XRCC5/NOS3/GNAI2/CDKN1A/TPM1/S1PR1/RHOA/GNA12/IGF1R/TRIB1/ADAMTS1
BP	GO:0009205	purine ribonucleoside triphosphate metabolic process	70	0.51716	1.80926	0.00115025	0.0170942	0.0135172	1133	tags=20%, list=6%, signal=19%	PPARGC1A/PRKAG2/MYC/H19/ATP5MC2/ALDOA/ATP5F1D/ATP5PO/RAN/PINK1/OPA1/ENO1/PPARA/RHOA
BP	GO:0061082	myeloid leukocyte cytokine production	28	0.637394	1.87935	0.00115435	0.0171243	0.013541	1655	tags=36%, list=8%, signal=33%	NR4A3/HMOX1/DDX21/CD74/TGFB3/BCL6/CUEDC2/MIF/SIRT1/LAPTM5
BP	GO:1902369	negative regulation of RNA catabolic process	66	0.52833	1.82721	0.00116465	0.0172461	0.0136373	2996	tags=35%, list=15%, signal=30%	ZFP36/HNRNPAB/RBM24/HNRNPA0/LARP1/YBX1/TAF15/PABPC1/SECISBP2/CIRBP/TRAF2/LARP4B/SLC11A1/APOBEC1/NSUN2/MAPKAPK2/CSDE1/EIF4ENIF1/DHX36/LRPPRC/PKP1/TOB1/METTL16
BP	GO:0051893	regulation of focal adhesion assembly	63	0.536451	1.84446	0.00116976	0.0172597	0.0136481	4568	tags=48%, list=23%, signal=37%	THBS1/APOD/SDC4/NRP1/TEK/S100A10/CLASP2/ABL1/RHOA/RAC1/CORO1C/RCC2/SMAD3/MACF1/FMN1/MYOC/BCAS3/GREM1/MAP4K4/DAPK3/POLDIP2/KDR/CLASP1/ITGB1BP1/ACTG1/PHLDB2/FAM107A/HRG/MMP14/PTK2
BP	GO:0090109	regulation of cell-substrate junction assembly	63	0.536451	1.84446	0.00116976	0.0172597	0.0136481	4568	tags=48%, list=23%, signal=37%	THBS1/APOD/SDC4/NRP1/TEK/S100A10/CLASP2/ABL1/RHOA/RAC1/CORO1C/RCC2/SMAD3/MACF1/FMN1/MYOC/BCAS3/GREM1/MAP4K4/DAPK3/POLDIP2/KDR/CLASP1/ITGB1BP1/ACTG1/PHLDB2/FAM107A/HRG/MMP14/PTK2
BP	GO:0061041	regulation of wound healing	131	0.428747	1.64112	0.0011734	0.0172825	0.0136662	3012	tags=26%, list=15%, signal=22%	TNFRSF12A/THBS1/PRDX2/CRK/HBEGF/CD9/ANO6/XBP1/NFE2L2/THBD/KANK1/NOS3/UBASH3B/CLASP2/SERPING1/ACTA2/PLAU/ARFGEF1/PRKCE/CAV1/SERPINE1/PRKCD/PLPP3/SMAD3/C1QTNF1/TFPI/MIR451A/ANXA1/ENPP4/MTOR/EDN1/MIR221/APOE/PLAT
BP	GO:0034249	negative regulation of cellular amide metabolic process	254	0.368665	1.51375	0.00117606	0.0172907	0.0136727	3494	tags=25%, list=17%, signal=21%	BTG2/ZFP36/RPL13A/RPS3/GAPDH/CPEB4/RBM24/BIN1/SAMD4A/LARP1/YBX1/NCL/RBM4/PABPC1/CNOT2/YTHDF3/EIF4E/ORMDL3/ZC3H12A/CALR/RC3H2/POLR2D/EIF6/FTO/CIRBP/EXOSC5/EIF2AK3/DDX3X/RTN2/CNOT7/PATL1/METTL3/TIA1/ZNF540/EIF4EBP2/RIDA/CSDE1/EIF4ENIF1/DHX36/ENC1/ZFP36L2/CNOT6L/MIR106A/PDE12/CNOT3/IREB2/TOB1/PCIF1/MIR221/APOE/MEX3D/METTL16/EIF4A3/RGS2/YTHDF2/METTL14/MIR218-1/EIF4E2/UPF1/EXOSC9/IGF2BP3/CNOT10/DAPK3/…
BP	GO:1902176	negative regulation of oxidative stress-induced intrinsic apoptotic signaling pathway	20	0.697303	1.91558	0.0011921	0.0173818	0.0137446	3218	tags=60%, list=16%, signal=51%	PPIA/NFE2L2/HSPB1/PINK1/PARK7/BAG5/SIRT1/GPX1/TRAP1/HIF1A/SOD2/HTRA2
BP	GO:0070918	primary sncRNA processing	53	0.559303	1.8718	0.00119278	0.0173818	0.0137446	2573	tags=34%, list=13%, signal=30%	H19/STAT3/TSNAX/ZC3H12A/NCOR1/NCOR2/DDX3X/MAP2K2/ZC3H7A/METTL3/PUM2/DICER1/SMAD3/DROSHA/RMRP/SPOUT1/DDX5/ESR1
BP	GO:0009206	purine ribonucleoside triphosphate biosynthetic process	56	0.553259	1.86629	0.00118941	0.0173818	0.0137446	940	tags=20%, list=5%, signal=19%	PPARGC1A/PRKAG2/MYC/H19/ATP5MC2/ALDOA/ATP5F1D/ATP5PO/PINK1/ENO1/PPARA
BP	GO:0043489	RNA stabilization	55	0.550166	1.85309	0.001188	0.0173818	0.0137446	2472	tags=31%, list=12%, signal=27%	ZFP36/RBM24/HNRNPA0/LARP1/YBX1/TAF15/PABPC1/CIRBP/TRAF2/LARP4B/SLC11A1/APOBEC1/NSUN2/MAPKAPK2/CSDE1/EIF4ENIF1/DHX36
BP	GO:0051208	sequestering of calcium ion	124	0.434971	1.65173	0.00118875	0.0173818	0.0137446	3319	tags=31%, list=16%, signal=26%	ATP1A2/PDE4D/CYBA/CAPN3/DIAPH1/CASQ1/FKBP1A/BAX/UBASH3B/CALR/ABL1/HRC/PRKCE/JPH1/DRD1/HSP90B1/CASQ2/AKAP6/GSTM2/TRDN/CORO1A/DDIT3/CXCL9/TPCN1/SLC25A23/JPH2/TMEM38B/CCR5/CALM1/PTPRC/CXCL11/ITPR1/TMEM38A/ANK2/CX3CL1/CHERP/CLIC2/CCL19
BP	GO:0031396	regulation of protein ubiquitination	207	0.386036	1.55309	0.00120919	0.0175898	0.0139091	2562	tags=25%, list=13%, signal=22%	HSPA1B/RPS3/HSP90AB1/HSPA5/PPIA/STUB1/HSPA1A/FKBP1A/HERPUD1/KLHL40/WBP1L/CHP1/SIAH2/GPS2/TRIP12/ABL1/PINK1/PARK7/DNAJA1/TSPYL5/BAG5/PRKCE/CAV1/DDX3X/PTTG1IP/HUWE1/DERL1/CDK9/PDCD6/FANCM/HSPBP1/LAPTM5/PEF1/AIMP2/ARRB2/RNF180/DCUN1D5/RASSF5/PSMD10/HSP90AA1/NXN/DCUN1D2/HDAC8/OTUB1/MAD2L2/BTRC/FYN/ARRDC3/RPL37/RNF40/U2AF2
CC	GO:0090533	cation-transporting ATPase complex	18	0.708926	1.89299	0.0012117	0.0175953	0.0139135	1856	tags=33%, list=9%, signal=30%	ATP1A2/FXYD1/ATP1A1/ATP1B1/ATP1B3/FXYD2
BP	GO:0032388	positive regulation of intracellular transport	193	0.393028	1.57056	0.00122085	0.017697	0.0139939	3363	tags=30%, list=17%, signal=25%	ATP2A1/MSN/HSP90AB1/VAMP2/ANXA2/YWHAE/CDC42/RIOK2/CHP1/PIK3R1/IPO5/ACTN2/RAN/ZC3H12A/NEDD4/HSPA1L/DYNC1H1/RAB29/ERGIC3/NCBP2/PINK1/ZPR1/STK11/JUP/AKT2/HUWE1/CSNK2A2/EMD/FIS1/BAG3/TRIM28/SH3GLB1/PRKCD/SMAD3/MYO1C/HCLS1/PCNT/FLNA/RNF31/EDEM1/NPEPPS/KHDRBS1/CPSF6/FYN/SEC16B/OAZ2/RDX/BCAS3/PRR5L/EFCAB7/CHRM1/MFF/JAK2/UBE2L3/HTRA2/EIPR1/BCAP31
BP	GO:0006110	regulation of glycolytic process	44	0.564348	1.82307	0.0012302	0.0177701	0.0140517	2616	tags=32%, list=13%, signal=28%	PRKAG2/MYC/STAT3/APP/EP300/EIF6/PPARA/NCOR1/ZBTB20/PRKAG1/TIGAR/ACTN3/GPD1/HIF1A
MF	GO:0005525	GTP binding	352	0.351748	1.48362	0.00122891	0.0177701	0.0140517	4045	tags=30%, list=20%, signal=25%	HSP90AB1/RND3/GNA13/TUBB4B/RRAD/RASD1/DRG1/CDC42/MFN2/EEF1A1/RAB5A/TSR1/UPRT/RALB/RRAS/TUBB6/RABL6/RAB15/RAN/ATL2/EIF5/RAB5B/GNAI2/RAB1B/TUBB8/RAB29/PIP4K2B/OPA1/DAP3/RAB32/ARF1/GNA11/GNAS/RHOA/RRAGC/RCC1L/GNA12/RAC1/RHEB/RAB8A/GIMAP6/SRP54/RAP2A/NKIRAS2/TUBA1B/DNM1/SRPRA/ARF4/ARF5/GNL2/TRIM23/TUFM/GBP6/TUBA8/ARL1/DNM1L/TUBA1A/GNAQ/MTIF2/EIF2B2/RRAS2/MRAS/LSG1/RHOC/NME1/ARF3/RABL3/ACSM1/GFM2/RAB3…
BP	GO:0046321	positive regulation of fatty acid oxidation	14	0.748651	1.88047	0.00124091	0.0178935	0.0141493	1202	tags=43%, list=6%, signal=40%	PPARGC1A/IRS2/NR4A3/IRS1/PPARA/AKT2
BP	GO:0043276	anoikis	33	0.605289	1.84996	0.0012839	0.0184488	0.0145884	1090	tags=24%, list=5%, signal=23%	PDK4/SIK1/MCL1/BCL2/PTRH2/MYBBP1A/STK11/CAV1
BP	GO:0046685	response to arsenic-containing substance	33	0.600134	1.83421	0.0012839	0.0184488	0.0145884	3601	tags=52%, list=18%, signal=42%	ATF3/MYC/HMOX1/CYP1B1/RBM4/ZC3H12A/DDX3X/MKNK2/VCP/HNRNPA1/HSF1/ALAD/DHX36/DAXX/RNF4/MAPK13/PPIF
BP	GO:0090066	regulation of anatomical structure size	472	0.330372	1.41798	0.00129394	0.0185285	0.0146514	3145	tags=20%, list=15%, signal=18%	ATP1A2/PAFAH1B1/TMSB10/NEB/ARPC4/GSN/MSN/HSP90AB1/BIN1/NRP1/WDR1/ANO6/PFN2/FLII/GOLGA4/PICALM/RAB5A/MYADM/PPP1CA/KANK1/FHOD3/ACTN2/NOS3/MAP1B/AQP4/SEMA4D/TRIOBP/SSH1/ABL1/ABCB8/ACTA2/CDC42EP4/TWF2/SSH2/ARFGEF1/ARPC5L/PRKCE/CAV1/SLC12A4/LMOD2/RHOA/WASHC5/LIMA1/DRD1/RAC1/CYFIP1/NCKAP1/AP2M1/DAAM2/SEMA3G/GBA2/TMEM123/HAX1/CASR/CORO1A/TTL/PRKCD/LRRC8A/GPX1/EDNRB/AGT/SCPEP1/MACF1/EIF4G2/SMTNL2/HCLS1/S…
BP	GO:0007606	sensory perception of chemical stimulus	455	-0.259338	-1.34583	0.00129366	0.0185285	0.0146514	6810	tags=35%, list=34%, signal=24%	OR10A4/TAS2R9/OR5P2/OR51I1/OR2T12/OR52N5/OR1F1/OR10H2/OR51F1/DRD2/OR4E2/OR4C46/TAS2R39/OR11A1/OR9Q1/OR7G3/OR13A1/OR2B3/OR10K2/OR5D13/OR4K5/NPY/OR56A4/BBS1/OR1C1/OR1I1/OR7C1/OR52A1/OR1Q1/OR4K14/OR4Q3/LINC02203/OR6C65/TAS2R50/OR7A10/OR1B1/GNAT3/OR9I1/OR6C4/OR1M1/OR2AK2/OR4D11/OR7A5/OR6C76/OMP/OR5D14/OR4N2/OR2Y1/OR6C1/OR6T1/OR6B3/OR8B12/OR51B4/TAS2R40/OR52B2/OR5AN1/OR1D2/OR10A6/OR4D9/GFY/OR10W1/OR2F…
BP	GO:0034763	negative regulation of transmembrane transport	135	0.425333	1.63141	0.00130174	0.018608	0.0147142	3993	tags=31%, list=20%, signal=25%	IRS2/THBS1/ATP1A2/MYC/RRAD/BIN1/YWHAE/STXBP3/ACTN2/NEDD4/VDAC1/HECW2/GRB10/CAB39/PRKCE/CAV1/AKT2/CASQ2/GSTM2/TRDN/ENPP1/RSC1A1/ISCU/PEA15/OXSR1/MMP9/GOPC/MIR451A/OAZ2/CALM1/RGS2/THADA/CLIC2/DRD4/PPIF/SLN/NEDD4L/OAZ1/REM1/KCNE1/CAV3/MTNR1B
BP	GO:0034219	carbohydrate transmembrane transport	127	0.431147	1.64283	0.00131423	0.018754	0.0148297	1964	tags=18%, list=10%, signal=16%	IRS2/NR4A3/PRKAG2/MYC/HK2/KLF15/NFE2L2/PIK3R1/STXBP3/AQP9/IRS1/GRB10/SLC2A5/SORT1/RTN2/DRD1/AKT2/SLC5A10/ENPP1/MEF2A/RSC1A1/PEA15/ZDHHC7
MF	GO:0001671	ATPase activator activity	26	0.653185	1.89709	0.00132957	0.01894	0.0149768	1856	tags=38%, list=9%, signal=35%	DNAJB4/AHSA1/DNAJB1/ATP1B1/DNAJC7/DNAJB6/ATP1B3/DNAJA1/DNAJC24/FXYD2
BP	GO:0043523	regulation of neuron apoptotic process	204	0.385958	1.55067	0.00133236	0.0189471	0.0149824	3309	tags=23%, list=16%, signal=19%	PPARGC1A/BTG2/HMOX1/CCL2/HSP90AB1/CPEB4/IL6ST/NR4A2/CDC34/NRP1/BCL2L1/CDC42/TYROBP/GBE1/TGFB3/BAX/HDGF/MCL1/ABL1/PINK1/BCL2/LGMN/PARK7/ZPR1/GRN/RHOA/MAP2K4/CORO1A/MAP3K11/ARRB2/DDIT3/ADAM8/SIX1/ATM/NES/HIF1A/SOD2/CTNNB1/CASP9/APOE/EN1/GCLM/FOXO3/JAK2/CX3CL1/HYOU1/KRAS
CC	GO:0022625	cytosolic large ribosomal subunit	56	0.552964	1.8653	0.00133809	0.0189958	0.0150209	1915	tags=30%, list=9%, signal=28%	RPLP0/RPL13A/RPL17/RPL36AL/RPL8/RPL10/RPL30/RPL3L/RPL27A/RPL21/RPL9/RPL19/RPL35A/RPL22/RPL36/RPLP1/RPL37A
CC	GO:0044853	plasma membrane raft	112	0.445495	1.67155	0.00134228	0.0190226	0.0150421	1540	tags=17%, list=8%, signal=16%	ATP1A2/HMOX1/FXYD1/PLPP1/CAVIN4/ATP1B1/ORAI1/MYOF/IRS1/NOS3/PRKAR2A/CAV1/PRKAR1A/IGF1R/AKAP6/CORO1C/FLOT1/STIM1/PACSIN2
BP	GO:0021801	cerebral cortex radial glia-guided migration	22	0.675569	1.89456	0.00135067	0.0190384	0.0150546	1309	tags=23%, list=6%, signal=21%	PAFAH1B1/SUN1/SYNE2/LAMB1/MBOAT7
BP	GO:0022030	telencephalon glial cell migration	22	0.675569	1.89456	0.00135067	0.0190384	0.0150546	1309	tags=23%, list=6%, signal=21%	PAFAH1B1/SUN1/SYNE2/LAMB1/MBOAT7
CC	GO:0005776	autophagosome	108	0.448565	1.67418	0.00135263	0.0190384	0.0150546	1980	tags=24%, list=10%, signal=22%	FTL/GABARAPL1/CHMP1B/FTH1/NRBF2/TP53INP2/WDR81/PIP4K2B/FYCO1/WIPI1/JMY/SRPX/LAMP1/ENTPD4/VPS18/TM9SF1/PIK3R4/CHMP2B/TBC1D17/C9orf72/GABARAPL2/BECN1/SH3GLB1/UVRAG/TBC1D14/CHMP2A
BP	GO:0031334	positive regulation of protein-containing complex assembly	187	0.395955	1.57884	0.00134953	0.0190384	0.0150546	3089	tags=25%, list=15%, signal=21%	HSPA1B/RPS3/MSN/STUB1/HSPA1A/MAPRE1/BIN1/PFN2/DRG1/FNIP1/BAX/MAP1B/NR1H2/PINK1/CDC42EP4/EIF4G1/PARK7/LCP1/PSMC6/PRKCE/LMOD2/RHOA/DDX3X/RAC1/NCKAP1/NEK7/BAK1/SH3GLB1/PAK1/FNIP2/VCP/HSP90AA1/MAPT/ATM/RHOC/CDC42EP5/MET/ESR1/FMN1/PPP2R5B/MTOR/CTTN/GRB2/NIN/MAPK9/CKAP5
BP	GO:0005976	polysaccharide metabolic process	102	0.452521	1.68132	0.00135667	0.0190627	0.0150738	1759	tags=22%, list=9%, signal=20%	IRS2/PRKAG2/PYGM/IL6ST/UGP2/PTGES3/GBE1/PPP1CA/PHKG1/IRS1/EPM2AIP1/PHKB/B4GALT5/AKT2/PPP1R3D/PPP1CB/ENPP1/HAS1/PCDH12/PYGB/GAA/PYGL
CC	GO:0030667	secretory granule membrane	302	0.357635	1.49116	0.00137316	0.0192615	0.0152311	3755	tags=26%, list=19%, signal=21%	BSG/CYBA/TMED2/DIAPH1/VAMP2/CD93/CD9/TMED10/ANO6/SURF4/TYROBP/HLA-B/MME/ADGRE5/PECAM1/HLA-H/ITGAV/RAB5B/ORMDL3/FCER1G/CD46/UBR4/SLC2A5/GLIPR1/PLAU/CAV1/VAMP7/LAMP1/RHOA/CD63/RAC1/MLEC/PLAUR/MMP25/CPNE1/GAA/SELL/SLC11A1/PTPRB/TSPAN14/CD300A/ABCC4/PLA1A/ITGAX/ADAM8/TNFRSF1B/FCGR2A/HLA-C/CD59/CKAP4/TMX3/PAM/SPACA3/CMTM6/ENPP4/FPR1/DYNLL1/PKP1/ATP6AP2/SLC15A4/SYT5/PTPRC/ITPR1/RAB26/AP2A2/APLP2/TMEM18…
BP	GO:0014896	muscle hypertrophy	92	0.466296	1.70596	0.00138313	0.0193624	0.0153108	1805	tags=23%, list=9%, signal=21%	NR4A3/CYBA/GLRX3/FOXO1/IL6ST/TRIM63/KLF15/AKAP13/TCAP/JARID2/ERRFI1/PDLIM5/MLIP/PPARA/TNFRSF1A/AKAP6/BECN1/CDK9/MEF2A/AGT/SMAD3
BP	GO:0050906	detection of stimulus involved in sensory perception	473	-0.261716	-1.35963	0.00138504	0.0193624	0.0153108	6810	tags=35%, list=34%, signal=24%	OR10A4/TAS2R9/OR5P2/OR51I1/OR2T12/OR52N5/TULP1/ADORA1/OR1F1/OR10H2/OR51F1/OR4E2/OR4C46/TAS2R39/OR11A1/OR9Q1/OR7G3/OR13A1/OR2B3/OR10K2/PRDM12/OR5D13/OR4K5/OR56A4/OR1C1/OR1I1/OR7C1/COL11A1/SEMA5B/OR52A1/OR1Q1/OR4K14/OR4Q3/LINC02203/OR6C65/TAS2R50/OR7A10/OR1B1/GNAT3/NTSR1/SCN1A/OR9I1/OR6C4/OR1M1/OR2AK2/OR4D11/OR7A5/OR6C76/OR5D14/OR4N2/OR2Y1/OR6C1/OR6T1/OR6B3/OR8B12/RGS9BP/OR51B4/TAS2R40/OR52B2/OR5AN…
BP	GO:0045722	positive regulation of gluconeogenesis	17	0.7181	1.89253	0.00139446	0.0193768	0.0153222	1409	tags=41%, list=7%, signal=38%	PPARGC1A/NNMT/FOXO1/WDR5/PPARA/STK11/SIRT1
BP	GO:2000811	negative regulation of anoikis	17	0.71596	1.88689	0.00139446	0.0193768	0.0153222	1090	tags=29%, list=5%, signal=28%	PDK4/MCL1/BCL2/PTRH2/CAV1
BP	GO:0061157	mRNA destabilization	86	0.478939	1.73433	0.00139782	0.0193768	0.0153222	3593	tags=38%, list=18%, signal=32%	BTG2/ZFP36/RBM24/SAMD4A/YBX1/PABPC1/CNOT2/YTHDF3/ZC3H12A/RC3H2/POLR2D/FTO/EXOSC5/CNOT7/PATL1/METTL3/RIDA/CSDE1/EIF4ENIF1/DHX36/ZFP36L2/CNOT6L/PDE12/CNOT3/TOB1/MEX3D/METTL16/YTHDF2/METTL14/UPF1/EXOSC9/TNRC6A/GIGYF2
BP	GO:0044403	biological process involved in symbiotic interaction	278	0.362442	1.50078	0.00138905	0.0193768	0.0153222	3668	tags=28%, list=18%, signal=23%	HSPA1B/CHMP1B/RPSA/BSG/GSN/GAPDH/HSP90AB1/ALYREF/PPIA/CD74/HSPA1A/NRP1/BCL2L1/NUP153/TRIM26/LGALS1/ITGAV/ZC3H12A/KPNA3/EP300/CD46/NPC1/THOC6/CAV1/LAMP1/SLC3A2/THOC3/VPS18/EXOC2/TRIM25/CHMP2B/ITGB6/CDK9/UVRAG/GPX1/IDE/ICAM1/CFL1/CHMP2A/TUSC2/TCP1/VPS4A/HLA-DRB1/TPCN1/CD4/TRIM22/RRP1B/ITGA5/CTSL/CD209/CCR5/DYNLT1/NLRP6/MIR221/SMARCB1/APOE/YTHDC2/HSPD1/CCNT1/SIGLEC1/VPS37B/CCL8/ARL8B/HPN/NECTIN2/JAK…
BP	GO:0007264	small GTPase mediated signal transduction	491	0.327296	1.4077	0.0013974	0.0193768	0.0153222	4139	tags=29%, list=20%, signal=23%	ABRA/HMOX1/BCAR3/CRK/RND3/SDCBP/GNA13/RRAD/NRP1/CAVIN4/AKAP13/AMOT/CDC42/ARHGDIA/MFN2/CHP1/G3BP2/RALB/SIAH2/RRAS/KANK1/RAB15/ITGAV/GPR4/CDKN1A/LPAR6/ABL1/WASF2/CDC42EP4/CTNNAL1/PPP2CB/PARK7/BCL6/TNFAIP1/ARFGEF1/COL3A1/RHOA/ARHGAP23/RRAGC/GNA12/RAC1/RHEB/ARHGAP1/CYFIP1/NCKAP1/RALGAPB/GBF1/FLOT1/MAPRE2/ARHGAP12/RAP2A/RFXANK/NKIRAS2/TRIM28/MAPKAP1/PIK3CB/HEG1/CHN1/NET1/MYO9A/FGD5/DOCK3/CFL1/SHOC2/AR…
BP	GO:0016049	cell growth	468	0.329364	1.41279	0.00140389	0.0194283	0.0153629	3433	tags=22%, list=17%, signal=19%	HSPA1B/PAFAH1B1/S100A9/CYBA/HSP90AB1/HBEGF/SDCBP/HSPA1A/SLC25A33/NRP1/AKAP13/CDC42/GOLGA4/DVL1/APP/HDGFL2/CRYAB/CISH/PDLIM5/S100A8/MAP1B/FHL1/CDKN1A/SEMA4D/ABL1/CDKN2C/BCL2/EIF4G1/EI24/ENO1/PPARA/BCL6/TWF2/EPB41L3/OSGIN2/STK11/RHOA/DDX3X/IGFBP7/AKAP6/CYFIP1/SPAG9/ADIPOR1/SIRT1/C9orf72/SEMA3G/OSGIN1/EXOSC4/NRN1/TRIM32/SOX9/DDX49/CPNE1/ENPP1/OGFR/TTL/DERL2/TNC/NET1/AGT/NUBP1/SMAD3/MACF1/DCUN1D5/EIF…
BP	GO:0009144	purine nucleoside triphosphate metabolic process	75	0.495191	1.7563	0.00142086	0.0196302	0.0155226	1133	tags=19%, list=6%, signal=18%	PPARGC1A/PRKAG2/MYC/H19/ATP5MC2/ALDOA/ATP5F1D/ATP5PO/RAN/PINK1/OPA1/ENO1/PPARA/RHOA
CC	GO:0070069	cytochrome complex	35	0.587602	1.81327	0.00143495	0.0196929	0.0155722	2612	tags=37%, list=13%, signal=32%	COX6A2/UQCRH/COX7A1/COX8A/COX5B/COX6B1/NDUFA4L2/UQCRC2/UQCRC1/UQCRB/COX8C/COX4I2/COX6A1
BP	GO:0010508	positive regulation of autophagy	134	0.424534	1.62715	0.00143304	0.0196929	0.0155722	2616	tags=27%, list=13%, signal=24%	HMOX1/FOXO1/TP53INP2/LARP1/RALB/SLC25A5/ORMDL3/ENDOG/ZC3H12A/VDAC1/PIP4K2B/PINK1/FYCO1/WIPI1/BAD/PARK7/STK11/SIRT1/C9orf72/BECN1/BAG3/TRIM32/BNIP3L/SH3GLB1/UVRAG/PIK3CB/VPS13D/SESN1/SCOC/NOD1/RNF31/SESN3/TPCN1/TRIM22/FBXO7/HIF1A
BP	GO:1903039	positive regulation of leukocyte cell-cell adhesion	238	0.374879	1.52866	0.00142806	0.0196929	0.0155722	3618	tags=26%, list=18%, signal=22%	NR4A3/HSPH1/CCL2/RPS3/IL6ST/CD74/HLA-DPA1/XBP1/HLA-DRB4/SELENOK/HLA-DQA1/LGALS1/HLX/HLA-DQA2/CD46/IL4R/RUNX1/BAD/BCL6/VSIR/CAV1/NFKBIZ/RHOA/PNP/MAP3K8/HLA-A/CORO1A/CBFB/CD24/ADAM8/CD27/HLA-DRB1/CD4/GPAM/FYN/SLC7A1/ANXA1/CD276/ITPKB/HLA-DQB1/CD209/HLA-G/IL12A/SASH3/IL23R/PTPRC/HSPD1/FOXO3/HLA-E/JAK2/CD83/ZP4/CCL19/AP3B1/TMIGD2/STAT5B/BTN2A2/HMGB1/EFNB2/CD44/CCR7/PDCD1LG2
BP	GO:0009165	nucleotide biosynthetic process	234	0.373465	1.52061	0.00143113	0.0196929	0.0155722	2565	tags=18%, list=13%, signal=15%	PDK4/PPARGC1A/PRKAG2/NNMT/MYC/H19/ATP5MC2/TECR/ALDOA/ATP5F1D/NAMPT/NMRK2/PRPS1/ACSL3/UPRT/ADCY9/ATP5PO/NOS3/ELOVL5/PINK1/ENO1/PPARA/GUK1/PNP/CTPS1/ELOVL1/RCVRN/DCK/IMPDH2/AK1/DTYMK/VCP/NAXD/PARP9/NME1/NMNAT1/DLD/APRT/GART/ATP5PF/GMPS
BP	GO:1902235	regulation of endoplasmic reticulum stress-induced intrinsic apoptotic signaling pathway	32	0.612635	1.86056	0.00145325	0.019911	0.0157446	1950	tags=41%, list=10%, signal=37%	TMBIM6/HSPA1A/HERPUD1/BCL2L1/PTPN1/XBP1/OPA1/PARK7/GRINA/EIF2AK3/SIRT1/SERINC3/DDIT3
BP	GO:0021799	cerebral cortex radially oriented cell migration	30	0.61587	1.84569	0.00146294	0.0200105	0.0158233	1309	tags=17%, list=6%, signal=16%	PAFAH1B1/SUN1/SYNE2/LAMB1/MBOAT7
MF	GO:0030957	Tat protein binding	10	0.814709	1.87507	0.00147167	0.0200966	0.0158914	3554	tags=80%, list=18%, signal=66%	GABARAPL1/ACTB/DNAJA1/TRIM32/MDFIC/NPM1/SMARCB1/DLL1
BP	GO:0001783	B cell apoptotic process	26	0.638866	1.8555	0.00149576	0.0203918	0.0161248	2159	tags=38%, list=11%, signal=34%	IRS2/CD74/FNIP1/BAX/ORMDL3/BCL6/MIF/BAK1/PKN1/CRKL
BP	GO:0050995	negative regulation of lipid catabolic process	25	-0.588015	-1.86807	0.00150075	0.0204261	0.0161519	2326	tags=40%, list=11%, signal=35%	ETFBKMT/MFSD2A/AKT1/CIDEA/HCAR1/APOC1/PRKAA1/ACACB/PLIN5/CRTC3
CC	GO:0045277	respiratory chain complex IV	23	0.667697	1.89239	0.0015121	0.0205128	0.0162205	2612	tags=43%, list=13%, signal=38%	COX6A2/COX7A1/COX8A/COX5B/COX6B1/NDUFA4L2/UQCRC2/COX8C/COX4I2/COX6A1
BP	GO:0045639	positive regulation of myeloid cell differentiation	97	0.45685	1.68309	0.00151037	0.0205128	0.0162205	3130	tags=29%, list=15%, signal=25%	FOS/HSPA1B/PRMT1/CD74/HSPA1A/STAT3/TYROBP/RUNX1/SMAP1/TRIB1/HAX1/GPR68/HCLS1/HSF1/KAT7/TESC/HLA-DRB1/CD4/HIF1A/KITLG/EVI2B/ACIN1/IL23R/MIR221/RB1/CCR1/FOXO3/FAM210B
BP	GO:1900407	regulation of cellular response to oxidative stress	84	0.477369	1.72294	0.00154408	0.0209122	0.0165363	4549	tags=45%, list=22%, signal=35%	NR4A3/H19/PPIA/NFE2L2/HSPB1/ENDOG/MCL1/ABL1/PINK1/PARK7/BAG5/SIRT1/MAPKAP1/GPX1/TRAP1/PAWR/TXN/FYN/PNPLA8/ABCD1/MET/FBXO7/HIF1A/GPR37/GCH1/SOD2/CTNNB1/FOXO3/HTRA2/AIFM2/HGF/CD36/WNT1/SFPQ/PYCR1/SOD1/PRKN/VNN1
MF	GO:0015631	tubulin binding	365	0.345779	1.46236	0.00155677	0.0210495	0.0166449	3138	tags=23%, list=15%, signal=20%	GABARAPL1/HSPH1/PAFAH1B1/S100A9/RPS3/ALDOA/GAPDH/DIAPH1/CACYBP/MAPRE1/CCSER2/FNTA/DRG1/MTUS1/CHP1/TRIM54/CLIP4/MAP4/CRYAB/GPAA1/TBCC/S100A8/MAP1B/NEIL2/CLASP2/NDRG1/OPA1/HAUS7/CENPJ/SMC3/JMY/PRUNE1/KIF1C/DDX3X/SETD2/RAE1/MAP1S/RCC2/FBXW11/MAPRE2/EMD/TBCD/GABARAPL2/STIM1/DNM1/SPAST/PAK1/BRCA2/RMDN3/AGBL5/MACF1/EML4/TPGS1/IFT81/DNM1L/TBCE/HDGFL3/KIF5B/MAPT/PEX14/AGBL1/FYN/LRPPRC/DCLK2/KATNAL1/REEP1…
BP	GO:0090130	tissue migration	351	0.349923	1.47558	0.00156512	0.0211278	0.0167068	3576	tags=24%, list=18%, signal=20%	THBS1/DNAJA4/HMOX1/ACTC1/PTP4A3/GADD45A/HBEGF/ADAMTS9/MYH9/NRP1/PFN2/AMOT/CYP1B1/NFE2L2/RRAS/TEK/KANK1/HSPB1/FSTL1/NOS3/ZC3H12A/CALR/CLASP2/CAPN7/PTPRM/ABL1/ACTA2/LGMN/GRN/PRKCE/RHOA/JUP/ZEB2/RAC1/ANGPT2/CORO1C/DAAM2/ADIPOR1/SIRT1/MAPRE2/PDCD6/SOX9/PIK3CB/SRPX2/GPX1/TESK1/PKN1/AGT/PLPP3/MACF1/BCAR1/CSNK2B/MMP9/DOCK1/MAP3K3/EGF/SH3BP1/MET/ANXA1/VASH1/HIF1A/EPHB4/MTOR/BCAS3/EDN1/MIR221/RHOB/ADGRA2/…
CC	GO:0030669	clathrin-coated endocytic vesicle membrane	71	0.516102	1.81053	0.00157706	0.0212542	0.0168068	3075	tags=32%, list=15%, signal=28%	VAMP2/HBEGF/CD74/CD9/HLA-DPA1/HLA-DRB4/RAB5A/HLA-DQA1/HLA-DQA2/M6PR/VAMP7/AP2B1/AP2M1/VAMP3/HLA-DRB1/CD4/FZD4/EGF/FCGR1A/HLA-DQB1/APOE/AP2A2/VAMP4
BP	GO:0007204	positive regulation of cytosolic calcium ion concentration	315	0.351106	1.46837	0.00159236	0.0214254	0.0169421	3932	tags=26%, list=19%, signal=21%	ATP1A2/PDE4D/TMBIM6/CYBA/CAPN3/DIAPH1/GNA13/CASQ1/FKBP1A/BAX/CACNA1S/ITGAV/GPR4/SLC8A3/UBASH3B/S1PR3/LPAR6/ABL1/S1PR1/BCL2/HRC/PRKCE/CAV1/FPR3/JPH1/DRD1/CASQ2/AKAP6/GSTM2/CMKLR1/TRDN/DLG4/FIS1/BAK1/CORO1A/EDNRB/AGT/CD24/DDIT3/C1QTNF1/ADM/CXCL9/CD52/TPCN1/FYN/ESR1/JPH2/TMEM38B/FPR1/CCR5/RAMP3/EDN1/PLA2G1B/SAA1/CALM1/PTPRC/CCR1/CXCL11/ITPR1/TMEM38A/ANK2/JAK2/CX3CL1/CHERP/CLIC2/CCL19/BCAP31/HMGB1/TA…
BP	GO:0048012	hepatocyte growth factor receptor signaling pathway	13	0.757444	1.8691	0.00160542	0.0214611	0.0169704	3832	tags=69%, list=19%, signal=56%	NRP1/PTPN1/SIRT2/RAC1/PAK1/BCAR1/MET/HGF/MUC20
BP	GO:0038034	signal transduction in absence of ligand	65	0.517451	1.78676	0.00160514	0.0214611	0.0169704	4189	tags=38%, list=21%, signal=31%	HSPA1B/PRDX2/HSPA1A/BCL2L1/PPP1CA/BAX/ITGAV/MCL1/BCL2/BAD/SRPX/MKNK2/BAG3/BAK1/EYA1/EYA4/KITLG/FOXO3/CX3CL1/HTRA2/EYA3/FGFR1/BCL2L11/MAP2K5/BCL2L2
BP	GO:0097192	extrinsic apoptotic signaling pathway in absence of ligand	65	0.517451	1.78676	0.00160514	0.0214611	0.0169704	4189	tags=38%, list=21%, signal=31%	HSPA1B/PRDX2/HSPA1A/BCL2L1/PPP1CA/BAX/ITGAV/MCL1/BCL2/BAD/SRPX/MKNK2/BAG3/BAK1/EYA1/EYA4/KITLG/FOXO3/CX3CL1/HTRA2/EYA3/FGFR1/BCL2L11/MAP2K5/BCL2L2
BP	GO:0000956	nuclear-transcribed mRNA catabolic process	116	0.435556	1.64241	0.00160299	0.0214611	0.0169704	3494	tags=39%, list=17%, signal=32%	BTG2/ZFP36/HNRNPAB/SMG1/SAMD4A/YBX1/SSB/PABPC1/CNOT2/CASC3/ZC3H12A/RC3H2/SECISBP2/LSM4/NCBP2/POLR2D/MAGOH/EXOSC5/CNOT7/PATL1/EXOSC4/PRPF18/XRN2/CTIF/APOBEC1/MTPAP/MRTO4/UPF3A/CSDE1/ATM/EIF4ENIF1/PNRC2/DHX36/DDX5/ZFP36L2/CNOT6L/PDE12/CNOT3/TOB1/EIF4A3/UPF1/EXOSC9/DXO/LSM7/TNRC6A
BP	GO:0014823	response to activity	63	0.527719	1.81444	0.00160842	0.0214665	0.0169746	3057	tags=38%, list=15%, signal=32%	PPARGC1A/CYBA/CAPN3/MYOG/UCP3/CAT/BMP6/SRD5A1/CAB39/STK11/UQCRC1/COL4A2/FNDC5/ANGPT2/AGT/OXCT1/HSF1/ALAD/ZEB1/HIF1A/SOD2/EDN1/PRKAG3/GCLM
BP	GO:0009201	ribonucleoside triphosphate biosynthetic process	62	0.536624	1.8392	0.00161243	0.0214852	0.0169894	1524	tags=21%, list=8%, signal=19%	PPARGC1A/PRKAG2/MYC/H19/ATP5MC2/ALDOA/ATP5F1D/ATP5PO/PINK1/ENO1/PPARA/CTPS1/IMPDH2
MF	GO:0015078	proton transmembrane transporter activity	110	0.443276	1.65794	0.00161943	0.0215437	0.0170357	3160	tags=24%, list=16%, signal=20%	COX6A2/ATP5MC2/ATP5F1D/UQCRH/ATP6V0D1/COX7A1/ATP6V1B2/COX8A/COX5B/COX6B1/SLC25A5/ATP5PO/SLC11A2/ATP6V1H/UQCRC1/SLC11A1/COX4I2/ATP6V1C1/SLC32A1/ATP5PF/COX6A1/NNT/SLC15A4/SLC25A3/ATP6V1F/SLC2A9
BP	GO:0070202	regulation of establishment of protein localization to chromosome	12	0.769571	1.85796	0.00162338	0.0215524	0.0170425	2222	tags=42%, list=11%, signal=37%	CCT8/CCT7/CCT2/CCT6A/TCP1
CC	GO:0005759	mitochondrial matrix	455	0.327218	1.40155	0.00162531	0.0215524	0.0170425	2751	tags=24%, list=14%, signal=21%	PDK4/ACO2/RPS3/MRPL20/MRPL12/ATP5F1D/PRDX3/IDH2/CASQ1/MRPS35/MRPL41/BCL2L1/PTPN1/MRPL23/MRPL4/IDH3G/ETFDH/GOT2/ALKBH7/ACOT2/SLC25A5/HADHB/PYCR2/MRPL24/MRPS5/IDH3A/TIMM44/IVD/NR3C1/NAXE/HSD17B10/MRPL39/HSPA1L/ACADS/VDAC1/ECHS1/MARS2/LONP1/ME2/ETFA/DAP3/PARK7/MRPL54/TRMT5/MRPL3/MRPS27/FASTKD5/TBRG4/AUH/HSPA9/ACOT11/IARS2/CBR4/POLG/OAT/RPUSD3/COQ5/FASTKD1/CYP27A1/HIBCH/MPST/LARS2/FASTKD2/NDUFAF1/GPX…
BP	GO:0036503	ERAD pathway	106	0.448489	1.67033	0.00162889	0.0215651	0.0170526	3504	tags=35%, list=17%, signal=29%	HSPA5/STUB1/HERPUD1/ECPAS/GET4/NFE2L2/RNF103/NPLOC4/STT3B/CALR/SDF2L1/PSMC6/CAV1/UBXN6/HSP90B1/TRIM25/YOD1/UBE4B/AMFR/BRSK2/DERL1/DERL2/SGTA/CCDC47/VCP/EDEM1/RNF5/USP13/TMUB1/OS9/BAG6/SEC61B/UBE4A/RNFT1/BCAP31/RNF185/USP14
MF	GO:0004745	NAD-retinol dehydrogenase activity	18	-0.655326	-1.9008	0.0016568	0.0217948	0.0172342	3037	tags=44%, list=15%, signal=38%	RDH8/ADH7/RDH11/DHRS7C/DHRS3/AKR1C3/ADH1A/ADH1B
BP	GO:0006890	retrograde vesicle-mediated transport, Golgi to endoplasmic reticulum	52	0.540496	1.80088	0.00165314	0.0217948	0.0172342	2391	tags=40%, list=12%, signal=36%	ARCN1/TMED10/COPE/COPZ1/COPB2/ERGIC3/TAPBP/KIF1C/SEC22B/PITPNB/GBF1/GOLPH3/UVRAG/ARF4/BNIP1/PLPP3/ARF5/COG4/COPG2/ARF3/USE1
MF	GO:0022853	active ion transmembrane transporter activity	246	0.371095	1.51818	0.00165348	0.0217948	0.0172342	1382	tags=11%, list=7%, signal=11%	COX6A2/ATP2A1/ATP1A2/SLC38A1/SLC20A1/SLC39A14/UQCRH/ATP6V0D1/SLC26A10/ATP1A1/COX7A1/ATP6V1B2/COX8A/COX5B/COX6B1/ATP1B1/SLC25A5/SLC8A3/SLCO2A1/SLC6A8/SLC11A2/ATP6V1H/SLC26A9/SLC12A4/SLC3A2/UQCRC1/KCNJ11/SLC5A10
CC	GO:0031300	intrinsic component of organelle membrane	395	0.339883	1.44357	0.00165435	0.0217948	0.0172342	3510	tags=28%, list=17%, signal=23%	TECR/SUN1/HSPA5/CD74/HLA-DPA1/ABHD17A/HLA-DRB4/HLA-B/MFN2/LNPK/RAB5A/BFAR/ETFDH/VAMP5/HLA-DQA1/TRAM2/MICU1/TMEM11/HLA-H/RAB5B/GPAA1/HLA-DQA2/ELOVL5/CALR/EMC4/ERGIC3/PINK1/SLC35A4/TAPBP/PIGT/NPC1/ESYT2/ARL6IP1/INSIG1/EIF2AK3/ENTPD4/HSPA9/RTN2/TMEM201/PIGK/PEX2/AMFR/DMPK/TBL2/ELOVL1/DNAJC11/PISD/FIS1/TMEM33/STIM1/ANKLE2/DERL1/BAK1/CHCHD3/HLA-A/SFXN1/LRRC8A/TM7SF2/DERL2/FICD/BNIP1/STX12/BET1/CHCHD10…
BP	GO:1902882	regulation of response to oxidative stress	92	0.46235	1.69152	0.00165975	0.0217988	0.0172374	3534	tags=36%, list=17%, signal=30%	NR4A3/H19/PPIA/NFE2L2/HSPB1/ENDOG/MCL1/ABL1/PINK1/PARK7/BAG5/SIRT1/MAPKAP1/GPX1/TRAP1/PAWR/TXN/SESN1/SESN3/FYN/PNPLA8/ABCD1/MET/FBXO7/HIF1A/GPR37/GCH1/SOD2/CTNNB1/FOXO3/HTRA2/AIFM2/HGF
MF	GO:0042605	peptide antigen binding	25	0.649007	1.86998	0.00166556	0.0218402	0.0172702	3091	tags=56%, list=15%, signal=48%	HLA-DPA1/HLA-B/SLC7A5/HLA-DQA1/HLA-H/TAPBP/SLC7A8/HLA-A/HLA-C/HLA-DRB1/HLA-DQB1/CD209/HLA-G/HLA-E
BP	GO:0048813	dendrite morphogenesis	136	0.421975	1.61965	0.00168963	0.0221207	0.017492	2567	tags=24%, list=13%, signal=21%	PAFAH1B1/RERE/NRP1/CDC42/PICALM/DVL1/GORASP1/PDLIM5/VLDLR/NEDD4/PQBP1/SEMA4D/HECW2/SLC11A2/STK11/PTPRD/ABI3/DLG4/RAP2A/DTNBP1/MEF2A/ACTR2/CFL1/PARP6/CUX1/KIDINS220/SULT4A1/FYN/CUL7/DHX36/ARC/ARHGAP44
BP	GO:0002902	regulation of B cell apoptotic process	21	0.673609	1.87435	0.00169291	0.0221285	0.0174981	1270	tags=33%, list=6%, signal=31%	IRS2/CD74/FNIP1/BAX/ORMDL3/BCL6/MIF
BP	GO:0036498	IRE1-mediated unfolded protein response	20	0.680386	1.8691	0.001703	0.0222252	0.0175746	1716	tags=40%, list=8%, signal=37%	HSPA5/PTPN1/XBP1/BFAR/BAX/TMEM33/BAK1/FICD
BP	GO:0010952	positive regulation of peptidase activity	187	0.390932	1.55881	0.00171758	0.0223801	0.0176971	3264	tags=27%, list=16%, signal=23%	MYC/S100A9/RPS3/GSN/APH1A/CYCS/PSME2/STAT3/PICALM/MAPK12/APP/BAX/IFI16/MBP/S100A8/PINK1/BAD/LGMN/PSENEN/GRN/VSIR/CAV1/EIF2AK3/RHOA/DDX3X/SIRT1/FIS1/BAK1/PDCD6/LAPTM5/SMAD3/CTSD/PRELID1/VCP/GRAMD4/HSF1/MAPT/NOD1/ASPH/FYN/AKIRIN2/BCL2L13/NLRP6/CASP9/PCOLCE/FOXL2/HSPD1/JAK2/CLPX/HTRA2/SENP1
BP	GO:0060326	cell chemotaxis	293	0.356786	1.48408	0.00172216	0.0224044	0.0177162	3534	tags=25%, list=17%, signal=21%	THBS1/CCL2/S100A9/CRK/BSG/HBEGF/PPIA/CD74/NRP1/ANO6/MTUS1/NUP85/DUSP1/HSPB1/PLEC/FCER1G/S100A8/PARVA/WNK1/CALR/S1PR1/LGMN/GPR183/RAC1/MIF/CMKLR1/MPP1/CCL13/GBF1/SRP54/PIP5K1C/SERPINE1/CORO1A/AKIRIN1/PRKCD/TNFAIP6/EDNRB/S100A12/HSD3B7/ARRB2/JAM3/BCAR1/CXCL9/DNM1L/OXSR1/ADAM8/CRKL/CCL18/CAMK1D/MET/ANXA1/IL12A/CCR5/EDN1/RIN3/PLA2G1B/EPHB1/SAA1/CCR1/GREM1/CXCL11/DEFB4A/GPSM3/CCL8/PDE4B/CX3CL1/NR4A1/C…
MF	GO:0140677	molecular function activator activity	34	0.584439	1.79562	0.00175523	0.0227986	0.018028	1856	tags=35%, list=9%, signal=32%	LRRC52/DNAJB4/AHSA1/DNAJB1/ATP1B1/DNAJC7/DNAJB6/ATP1B3/DNAJA1/DNAJC24/JMJD6/FXYD2
BP	GO:0032507	maintenance of protein location in cell	62	0.536112	1.83745	0.00175902	0.0228119	0.0180385	2313	tags=32%, list=11%, signal=29%	HK2/TMSB10/SUN1/GSN/HSPA5/SRGN/GPAA1/PINK1/PARK7/TWF2/CAV1/INSIG1/VPS13A/PDIA2/GOLPH3/VPS13D/CHCHD10/TXN/TMSB15A/CD4
BP	GO:0046479	glycosphingolipid catabolic process	14	0.73917	1.85665	0.00177273	0.0229491	0.018147	1941	tags=36%, list=10%, signal=32%	GLA/NEU1/GBA2/PRKCD/HEXB
BP	GO:0010676	positive regulation of cellular carbohydrate metabolic process	54	0.540419	1.81695	0.00177883	0.0229491	0.018147	1409	tags=22%, list=7%, signal=21%	PPARGC1A/IRS2/NNMT/FOXO1/IRS1/WDR5/EPM2AIP1/PPARA/STK11/PRKCE/AKT2/SIRT1
BP	GO:0006892	post-Golgi vesicle-mediated transport	98	0.451925	1.66735	0.00178351	0.0229491	0.018147	2232	tags=29%, list=11%, signal=26%	VAMP2/GOLGA4/ACSL3/VAMP5/RABEP1/AP1G1/PKDCC/SEC16A/WIPI1/AP3S1/LAMP1/SORT1/ANKFY1/LYPLA1/VPS13A/EXOC2/KLHL20/GBF1/VAMP3/GOLPH3/LAPTM5/VTI1B/RSC1A1/MACF1/CCDC22/VPS52/ATP2C1/GOPC
BP	GO:0050657	nucleic acid transport	151	0.409978	1.59632	0.0017823	0.0229491	0.018147	3432	tags=32%, list=17%, signal=27%	ZFP36/SMG1/ALYREF/IWS1/EIF5A/AKAP8L/YBX1/NUP153/NXF1/SSB/G3BP2/NUP85/RAN/SEH1L/NCBP2/POLR2D/NUP35/THOC6/THOC3/SETD2/RAE1/NUP98/FLOT1/XPO1/HNRNPA3/MYO1C/NSUN2/HNRNPA1/HSF1/NPM1/UPF3A/AAAS/SRSF1/RFTN1/XPOT/KHDRBS1/NUP62/CPSF6/LRPPRC/ARC/NUP160/NUP133/SRSF7/CKAP5/UPF1/MVP/QKI/XPO5/IGF2BP3
BP	GO:0050658	RNA transport	151	0.409978	1.59632	0.0017823	0.0229491	0.018147	3432	tags=32%, list=17%, signal=27%	ZFP36/SMG1/ALYREF/IWS1/EIF5A/AKAP8L/YBX1/NUP153/NXF1/SSB/G3BP2/NUP85/RAN/SEH1L/NCBP2/POLR2D/NUP35/THOC6/THOC3/SETD2/RAE1/NUP98/FLOT1/XPO1/HNRNPA3/MYO1C/NSUN2/HNRNPA1/HSF1/NPM1/UPF3A/AAAS/SRSF1/RFTN1/XPOT/KHDRBS1/NUP62/CPSF6/LRPPRC/ARC/NUP160/NUP133/SRSF7/CKAP5/UPF1/MVP/QKI/XPO5/IGF2BP3
CC	GO:0002102	podosome	29	0.61728	1.83718	0.00179592	0.0230369	0.0182164	2925	tags=41%, list=14%, signal=35%	GSN/WDR1/HNRNPK/LCP1/PALLD/SH3PXD2B/ACTR2/SH3PXD2A/TJP1/ADAM8/TPM4/CTTN
BP	GO:0008064	regulation of actin polymerization or depolymerization	146	0.412211	1.59504	0.00179556	0.0230369	0.0182164	2944	tags=28%, list=15%, signal=24%	TMSB10/ARPC4/GSN/BIN1/WDR1/PFN2/FLII/MYADM/KANK1/FHOD3/ACTN2/TRIOBP/SSH1/CDC42EP4/TWF2/SSH2/ARFGEF1/ARPC5L/PRKCE/LMOD2/RHOA/LIMA1/CYFIP1/NCKAP1/DAAM2/GBA2/HAX1/CORO1A/PRKCD/HCLS1/TMSB15A/ARPC1B/CFL2/CDC42EP5/PLEKHG2/SH3BP1/FMN1/MTOR/RDX/CTTN/GRB2
BP	GO:0000422	autophagy of mitochondrion	84	0.47643	1.71955	0.00182482	0.0233171	0.018438	2616	tags=35%, list=13%, signal=30%	GABARAPL1/HK2/MFN2/SLC25A5/ATG4B/PHB2/VDAC1/PINK1/WIPI1/PARK7/MARK2/HUWE1/CSNK2A2/FIS1/GABARAPL2/BECN1/WDR45B/BNIP3L/HAX1/VPS13D/ATG3/DNM1L/TIGAR/CISD2/FUNDC1/FUNDC2/CDC37/FBXO7/HIF1A
BP	GO:0061726	mitochondrion disassembly	84	0.47643	1.71955	0.00182482	0.0233171	0.018438	2616	tags=35%, list=13%, signal=30%	GABARAPL1/HK2/MFN2/SLC25A5/ATG4B/PHB2/VDAC1/PINK1/WIPI1/PARK7/MARK2/HUWE1/CSNK2A2/FIS1/GABARAPL2/BECN1/WDR45B/BNIP3L/HAX1/VPS13D/ATG3/DNM1L/TIGAR/CISD2/FUNDC1/FUNDC2/CDC37/FBXO7/HIF1A
BP	GO:0034101	erythrocyte homeostasis	132	0.422868	1.61899	0.00182625	0.0233171	0.018438	3183	tags=30%, list=16%, signal=25%	HSPA1B/HMOX1/ZFP36/EPAS1/PRMT1/HSPA1A/STAT3/SLC25A5/RPS14/BPGM/CDK6/RPS6/BCL6/SLC11A2/HSPA9/SP3/SMAP1/ZFPM1/PKNOX1/SFXN1/MB/JMJD6/HCLS1/KLF13/KAT7/ETV2/HIF1A/ACIN1/IREB2/MAEA/MIR221/RB1/MAFB/FOXO3/SRF/JAK2/FAM210B/EPB42/MFHAS1
MF	GO:0008198	ferrous iron binding	24	0.656629	1.87596	0.0018475	0.0233714	0.0184809	1815	tags=33%, list=9%, signal=30%	FTL/FTH1/EGLN1/ALKBH2/FTO/DNAJC24/HIF1AN/ISCU
BP	GO:1904851	positive regulation of establishment of protein localization to telomere	10	0.799288	1.83958	0.00183959	0.0233714	0.0184809	2222	tags=50%, list=11%, signal=45%	CCT8/CCT7/CCT2/CCT6A/TCP1
MF	GO:0008135	translation factor activity, RNA binding	80	0.484572	1.73519	0.00183902	0.0233714	0.0184809	2131	tags=29%, list=10%, signal=26%	EIF4B/EEF1D/CPEB4/EIF3G/EIF5A/EIF4H/EEF1A1/EIF5/EIF4E/EIF3I/EIF3J/EIF3F/EIF1/EIF4G1/EIF6/DHX29/EIF2S2/EIF2B1/EIF4G2/EIF1B/TUFM/MTIF2/EIF2B2
BP	GO:0042773	ATP synthesis coupled electron transport	75	0.486472	1.72537	0.00184712	0.0233714	0.0184809	2380	tags=29%, list=12%, signal=26%	COX6A2/NDUFA12/UQCRH/SDHC/CYCS/NDUFB7/NDUFA3/COX7A1/COX5B/NDUFB4/PINK1/PARK7/NDUFV1/COQ9/UQCRB/NDUFAF1/NDUFB9/COX8C/ISCU/NDUFA10/COX4I2/DLD
BP	GO:0042775	mitochondrial ATP synthesis coupled electron transport	75	0.486472	1.72537	0.00184712	0.0233714	0.0184809	2380	tags=29%, list=12%, signal=26%	COX6A2/NDUFA12/UQCRH/SDHC/CYCS/NDUFB7/NDUFA3/COX7A1/COX5B/NDUFB4/PINK1/PARK7/NDUFV1/COQ9/UQCRB/NDUFAF1/NDUFB9/COX8C/ISCU/NDUFA10/COX4I2/DLD
BP	GO:0043123	positive regulation of I-kappaB kinase/NF-kappaB signaling	185	0.391402	1.55871	0.00184185	0.0233714	0.0184809	2472	tags=22%, list=12%, signal=20%	EEF1D/LITAF/HMOX1/SLC20A1/GAPDH/DDX21/S100A4/CD74/FKBP1A/AKAP13/SHISA5/LGALS1/TERF2IP/ABL1/SHARPIN/PINK1/GOLT1B/PRKCE/RHOA/TNFRSF1A/TRIM25/APOL3/TRIM32/TRAF2/S100A12/PELI2/CCDC22/FLNA/WLS/ATP2C1/NOD1/RNF31/RHOC/HLA-DRB1/ANKRD17/CD4/TRIM22/NUP62/MAP3K3/FYN/DHX36
BP	GO:0009142	nucleoside triphosphate biosynthetic process	73	0.495861	1.74841	0.0018537	0.023414	0.0185146	1993	tags=22%, list=10%, signal=20%	PPARGC1A/PRKAG2/MYC/H19/ATP5MC2/ALDOA/ATP5F1D/ATP5PO/PINK1/ENO1/PPARA/CTPS1/IMPDH2/AK1/DTYMK/VCP
BP	GO:1903036	positive regulation of response to wounding	70	0.506112	1.77061	0.00186916	0.0235731	0.0186404	2849	tags=29%, list=14%, signal=25%	THBS1/PRDX2/HBEGF/ANO6/XBP1/NFE2L2/THBD/KANK1/GRN/ARFGEF1/PRKCE/IGF1R/SERPINE1/PLPP3/FLNA/MIR451A/ANXA1/ENPP4/MTOR/MIR221
BP	GO:0048662	negative regulation of smooth muscle cell proliferation	67	0.509584	1.76795	0.00188761	0.0237695	0.0187958	1392	tags=21%, list=7%, signal=20%	PPARGC1A/NDRG2/APOD/HMOX1/GNA13/CNN1/MFN2/TGFB3/NOS3/CDKN1A/TPM1/RHOA/GNA12/TRIB1
MF	GO:0005200	structural constituent of cytoskeleton	101	0.445816	1.65232	0.0019071	0.0239783	0.0189608	4052	tags=34%, list=20%, signal=27%	ARPC4/VIM/MSN/TUBB4B/ACTB/DES/POTEKP/TUBB6/PLEC/TPM1/TUBB8/EPB41L3/TUBA1B/ACTR2/SORBS3/TUBA8/TLN2/TUBA1A/ARPC1B/HLA-DRB1/ANK1/TUBA3E/CD2AP/TUBGCP3/TUBB/ANK2/EPB42/TUBA3D/NEFM/TUBE1/TUBG2/ACTG1/TUBB3/KRT9
BP	GO:1901032	negative regulation of response to reactive oxygen species	17	0.701446	1.84864	0.00191738	0.0240708	0.019034	2619	tags=53%, list=13%, signal=46%	NR4A3/H19/NFE2L2/PINK1/PARK7/TRAP1/TXN/MET/GPR37
BP	GO:0009145	purine nucleoside triphosphate biosynthetic process	57	0.541211	1.83103	0.00192621	0.0241022	0.0190588	940	tags=19%, list=5%, signal=18%	PPARGC1A/PRKAG2/MYC/H19/ATP5MC2/ALDOA/ATP5F1D/ATP5PO/PINK1/ENO1/PPARA
BP	GO:0002685	regulation of leukocyte migration	211	0.379494	1.5308	0.00192864	0.0241022	0.0190588	3515	tags=24%, list=17%, signal=20%	THBS1/APOD/HMOX1/CCL2/CRK/MSN/CD74/CD9/ANO6/MTUS1/SELENOK/DUSP1/APP/WNK1/CALR/LGMN/RHOA/RAC1/MIF/CMKLR1/MPP1/IL1R1/SERPINE1/AKIRIN1/TNFAIP6/JAM3/ICAM1/CD300A/DNM1L/OXSR1/ADAM8/CRKL/LYVE1/CAMK1D/ANXA1/KITLG/IL12A/EDN1/BCR/RIN3/CCR1/GREM1/GPSM3/CCL8/CX3CL1/CCL19/MIA3/MAPK1/HMGB1/THBS4
BP	GO:0071241	cellular response to inorganic substance	216	0.37832	1.52841	0.00192748	0.0241022	0.0190588	3269	tags=22%, list=16%, signal=19%	FOS/MT2A/HMOX1/MT1X/CLIC4/CRK/CAPN3/JUNB/MT1M/HSPA5/FOXO1/MYOG/NFE2L2/APP/ENDOG/BMP6/CALR/FOSB/MTF1/BAD/LGMN/CEBPA/EIF2AK3/MT1A/NEK7/DLG4/BECN1/CPNE1/MEF2A/TRAF2/HSF1/TIGAR/MMP9/AQP1/ALAD/CDK2/SLC25A23/ITPKB/KCNK3/EDN1/AOC1/DAXX/SYT5/EIF4A3/MAPK9/MT1G/NPTX1/CARF
BP	GO:0000002	mitochondrial genome maintenance	31	0.602166	1.81823	0.00193924	0.0241614	0.0191056	1786	tags=35%, list=9%, signal=32%	PPARGC1A/SLC25A33/ENDOG/LONP1/OPA1/MPV17/POLG/MGME1/SLC25A36/MEF2A/SSBP1
MF	GO:0004984	olfactory receptor activity	362	-0.263358	-1.33202	0.00193798	0.0241614	0.0191056	6810	tags=35%, list=34%, signal=24%	OR10A4/OR5P2/OR51I1/OR2T12/OR52N5/OR1F1/OR10H2/OR51F1/OR4E2/OR4C46/OR11A1/OR9Q1/OR7G3/OR13A1/OR2B3/OR10K2/OR5D13/OR4K5/OR56A4/OR1C1/OR1I1/OR7C1/OR52A1/OR1Q1/OR4K14/OR4Q3/LINC02203/OR6C65/OR7A10/OR1B1/OR9I1/OR6C4/OR1M1/OR2AK2/OR4D11/OR7A5/OR6C76/OR5D14/OR4N2/OR2Y1/OR6C1/OR6T1/OR6B3/OR8B12/OR51B4/OR52B2/OR5AN1/OR1D2/OR10A6/OR4D9/OR10W1/OR2F1/OR51F2/OR2T3/OR6Y1/OR8U9/OR51A4/OR5B12/OR1L8/OR4N5/OR2D3/…
BP	GO:0031333	negative regulation of protein-containing complex assembly	137	0.418462	1.60836	0.00194326	0.0241749	0.0191163	2042	tags=22%, list=10%, signal=20%	RPL13A/TMSB10/GSN/HSPA5/DYRK1A/MAPRE1/PFN2/FLII/CDC42/RIOK3/MYADM/KANK1/SIRT2/FHOD3/CRYAB/TRIOBP/SSH1/EP300/PARK7/TWF2/SSH2/ARFGEF1/LMOD2/DDX3X/TBCD/SOX9/PRKCD/JAM3/HSF1/TMSB15A
BP	GO:0048511	rhythmic process	296	0.35364	1.47227	0.00195133	0.0242388	0.0191669	3608	tags=25%, list=18%, signal=21%	PPARGC1A/EGR1/SIK1/NFIL3/HSPA5/DYRK1A/RORC/NAMPT/CYP1B1/RBM4/TGFB3/PPP1CA/SIAH2/NOS3/EP300/ARNTL/PPARA/SRD5A1/PTGDS/MYBBP1A/KDM2A/GNA11/NCOR1/NCOR2/USP7/IGF1R/PPP1CB/FBXW11/SIRT1/HUWE1/ADAMTS1/METTL3/PER1/MAP2K6/BHLHE40/IMPDH2/NRIP1/FBXL3/CIART/FBXL17/RBM4B/TNFAIP6/RORA/CREBBP/DBP/ARRB2/DNM1L/GNAQ/PLEKHA1/EGR2/PAM/BTRC/FZD4/DDX5/ID4/CIPC/ESR1/MTOR/KDM5A/FOXO3/MAPK9/HDAC2/RPE65/ENOX1/BMPR1B/ID3/HN…
CC	GO:0042611	MHC protein complex	25	0.638994	1.84113	0.00199867	0.0247523	0.0195729	3091	tags=56%, list=15%, signal=48%	CD74/HLA-DPA1/HLA-DRB4/HLA-B/HLA-DQA1/HLA-H/HLA-DQA2/HLA-A/MR1/HLA-C/HLA-DRB1/HLA-DQB1/HLA-G/HLA-E
BP	GO:0051028	mRNA transport	118	0.434003	1.64011	0.0019968	0.0247523	0.0195729	3272	tags=31%, list=16%, signal=26%	ZFP36/SMG1/ALYREF/IWS1/EIF5A/AKAP8L/NUP153/NXF1/G3BP2/NUP85/SEH1L/NCBP2/POLR2D/NUP35/THOC6/THOC3/SETD2/RAE1/NUP98/XPO1/HNRNPA3/MYO1C/NSUN2/HNRNPA1/HSF1/UPF3A/AAAS/SRSF1/NUP62/LRPPRC/ARC/NUP160/NUP133/SRSF7/UPF1/MVP/QKI
BP	GO:0050911	detection of chemical stimulus involved in sensory perception of smell	364	-0.26479	-1.33902	0.002002	0.0247564	0.0195761	6810	tags=35%, list=34%, signal=24%	OR10A4/OR5P2/OR51I1/OR2T12/OR52N5/OR1F1/OR10H2/OR51F1/OR4E2/OR4C46/OR11A1/OR9Q1/OR7G3/OR13A1/OR2B3/OR10K2/OR5D13/OR4K5/OR56A4/OR1C1/OR1I1/OR7C1/OR52A1/OR1Q1/OR4K14/OR4Q3/LINC02203/OR6C65/OR7A10/OR1B1/OR9I1/OR6C4/OR1M1/OR2AK2/OR4D11/OR7A5/OR6C76/OR5D14/OR4N2/OR2Y1/OR6C1/OR6T1/OR6B3/OR8B12/OR51B4/OR52B2/OR5AN1/OR1D2/OR10A6/OR4D9/OR10W1/OR2F1/OR51F2/OR2T3/OR6Y1/OR8U9/OR51A4/OR5B12/OR1L8/OR4N5/OR2D3/…
BP	GO:1901298	regulation of hydrogen peroxide-mediated programmed cell death	11	0.78199	1.83995	0.00200767	0.0247893	0.0196021	3534	tags=82%, list=17%, signal=68%	ENDOG/ABL1/PINK1/PARK7/TRAP1/PAWR/MET/FOXO3/HGF
BP	GO:1903205	regulation of hydrogen peroxide-induced cell death	24	0.649051	1.85431	0.00201545	0.0248482	0.0196487	3534	tags=54%, list=17%, signal=45%	NR4A3/NFE2L2/ENDOG/ABL1/PINK1/PARK7/TRAP1/PAWR/TXN/MET/GPR37/FOXO3/HGF
BP	GO:0051131	chaperone-mediated protein complex assembly	22	0.657162	1.84294	0.002026	0.0249095	0.0196972	3291	tags=59%, list=16%, signal=50%	HSP90AB1/STUB1/HSPA1A/PTGES3/CCT2/LONP1/PSMG2/NDUFAF1/PSMG1/HSP90AA1/BBS10/HSPD1/HOPX
BP	GO:1901293	nucleoside phosphate biosynthetic process	236	0.372796	1.51863	0.00202646	0.0249095	0.0196972	2565	tags=17%, list=13%, signal=15%	PDK4/PPARGC1A/PRKAG2/NNMT/MYC/H19/ATP5MC2/TECR/ALDOA/ATP5F1D/NAMPT/NMRK2/PRPS1/ACSL3/UPRT/ADCY9/ATP5PO/NOS3/ELOVL5/PINK1/ENO1/PPARA/GUK1/PNP/CTPS1/ELOVL1/RCVRN/DCK/IMPDH2/AK1/DTYMK/VCP/NAXD/PARP9/NME1/NMNAT1/DLD/APRT/GART/ATP5PF/GMPS
BP	GO:1902307	positive regulation of sodium ion transmembrane transport	20	0.672989	1.84878	0.0020436	0.0250827	0.0198342	2151	tags=45%, list=11%, signal=40%	FXYD1/ATP1B1/CHP1/WNK1/ATP1B3/ACTN4/WNK2/FXYD2/TESC
BP	GO:0050870	positive regulation of T cell activation	217	0.377211	1.52481	0.00204869	0.0251078	0.019854	3618	tags=28%, list=18%, signal=23%	HSPH1/CCL2/RPS3/IL6ST/CD74/HLA-DPA1/XBP1/HLA-DRB4/SELENOK/HLA-DQA1/LGALS1/HLX/HLA-DQA2/CD46/IL4R/RUNX1/BAD/BCL6/VSIR/CAV1/NFKBIZ/RHOA/PNP/MAP3K8/HLA-A/CORO1A/CBFB/CD24/ADAM8/CD27/HLA-DRB1/CD4/GPAM/FYN/SLC7A1/ANXA1/CD276/ITPKB/HLA-DQB1/CD209/HLA-G/IL12A/SASH3/IL23R/PTPRC/HSPD1/FOXO3/HLA-E/JAK2/CD83/ZP4/CCL19/AP3B1/TMIGD2/STAT5B/BTN2A2/HMGB1/EFNB2/CCR7/PDCD1LG2
BP	GO:0043255	regulation of carbohydrate biosynthetic process	96	0.449545	1.65448	0.00206242	0.0252387	0.0199575	1593	tags=20%, list=8%, signal=18%	PPARGC1A/IRS2/NNMT/SIK1/FOXO1/PPP1CA/IRS1/EP300/WDR5/EPM2AIP1/PPARA/STK11/USP7/AKT2/PPP1R3D/PPP1CB/SIRT1/FAM3C/ENPP1
BP	GO:0032273	positive regulation of protein polymerization	91	0.461183	1.68294	0.00208218	0.0254427	0.0201188	3089	tags=29%, list=15%, signal=24%	HSPA1B/RPS3/HSPA1A/MAPRE1/BIN1/PFN2/DRG1/MAP1B/PINK1/CDC42EP4/PRKCE/LMOD2/RHOA/RAC1/NCKAP1/PAK1/HSP90AA1/MAPT/CDC42EP5/MET/FMN1/MTOR/CTTN/GRB2/NIN/CKAP5
CC	GO:0030120	vesicle coat	51	0.539697	1.79632	0.00210653	0.0256727	0.0203007	2141	tags=33%, list=11%, signal=30%	ARCN1/COPE/COPZ1/CLINT1/KLHL12/AP1G1/COPB2/CLTA/AP2B1/AP2M1/PDCD6/NECAP2/SEC23A/PEF1/COPG2/SEC23B/SEC24C
MF	GO:0051018	protein kinase A binding	50	0.541229	1.79511	0.00211034	0.0256727	0.0203007	1552	tags=26%, list=8%, signal=24%	RPS3/AKAP8L/AKAP13/AKAP17A/PRKAR2A/WASF2/AKAP12/ARFGEF1/AKAP1/PRKAR1A/AKAP6/PRRC1/SOX9
BP	GO:0086009	membrane repolarization	50	0.539669	1.78994	0.00211034	0.0256727	0.0203007	1959	tags=26%, list=10%, signal=24%	ATP1A2/SCN1B/ATP1A1/WDR1/YWHAE/ATP1B1/ATP1B3/CAV1/CASQ2/AKAP6/SCN4B/FLNA/SNTA1
BP	GO:0046390	ribose phosphate biosynthetic process	175	0.394135	1.55831	0.0021197	0.0257107	0.0203308	2843	tags=19%, list=14%, signal=17%	PDK4/PPARGC1A/PRKAG2/MYC/H19/ATP5MC2/TECR/ALDOA/ATP5F1D/PRPS1/ACSL3/UPRT/TKT/ADCY9/ATP5PO/ELOVL5/PINK1/ENO1/PPARA/CTPS1/ELOVL1/IMPDH2/PYGL/AK1/VCP/NME1/DLD/APRT/GART/ATP5PF/GMPS/GUCY1A1/ACAT1/UCK2
BP	GO:0052126	movement in host environment	174	0.392356	1.55093	0.00211838	0.0257107	0.0203308	3668	tags=29%, list=18%, signal=24%	HSPA1B/CHMP1B/RPSA/BSG/GSN/PPIA/CD74/HSPA1A/NRP1/NUP153/TRIM26/LGALS1/ITGAV/KPNA3/CD46/NPC1/CAV1/LAMP1/SLC3A2/VPS18/EXOC2/TRIM25/CHMP2B/ITGB6/UVRAG/IDE/ICAM1/CHMP2A/VPS4A/HLA-DRB1/TPCN1/CD4/TRIM22/ITGA5/CTSL/CD209/CCR5/DYNLT1/SIGLEC1/VPS37B/ARL8B/NECTIN2/TSG101/SCARB1/FCN3/SLC52A2/RAB7A/EFNB2/TRIM68/SNX3/SMPD1
BP	GO:0051279	regulation of release of sequestered calcium ion into cytosol	79	0.480534	1.71842	0.00212284	0.025711	0.020331	3273	tags=35%, list=16%, signal=30%	ATP1A2/PDE4D/CYBA/CAPN3/DIAPH1/CASQ1/FKBP1A/BAX/UBASH3B/ABL1/HRC/PRKCE/JPH1/DRD1/CASQ2/AKAP6/GSTM2/TRDN/CORO1A/CXCL9/JPH2/TMEM38B/CALM1/CXCL11/TMEM38A/ANK2/CX3CL1/CLIC2
MF	GO:0031432	titin binding	13	0.750825	1.85277	0.00214056	0.0258876	0.0204706	542	tags=38%, list=3%, signal=37%	CAPN3/TRIM63/ANKRD1/TCAP/ACTN2
CC	GO:0031941	filamentous actin	27	0.628395	1.83736	0.00215125	0.0259222	0.020498	1955	tags=37%, list=10%, signal=34%	SMTN/PDLIM5/NCKAP1/PDLIM3/PDLIM4/LDB3/JAM3/MYO1C/SMTNL2/PDLIM1
BP	GO:0006509	membrane protein ectodomain proteolysis	44	0.545734	1.76294	0.00215285	0.0259222	0.020498	3506	tags=39%, list=17%, signal=32%	TIMP3/APH1A/NRDC/MYH9/RGMA/RBMX/PSENEN/TIMP1/SNX33/ADAM8/TNFRSF1B/TIMP2/ERAP1/APOE/PTPN3/TIMP4/SPPL2A
BP	GO:0010324	membrane invagination	71	0.498343	1.74823	0.00215054	0.0259222	0.020498	2568	tags=25%, list=13%, signal=22%	THBS1/GSN/MYH9/ANO6/CDC42/GULP1/ARF1/VAMP7/RHOA/RAC1/BECN1/ARHGAP12/SNX33/CHMP2A/CD300A/DOCK1/SH3BP1/FCGR1A
BP	GO:1902107	positive regulation of leukocyte differentiation	153	0.40376	1.57352	0.00216313	0.0259701	0.0205359	3542	tags=29%, list=17%, signal=24%	FOS/CD74/XBP1/TYROBP/HLX/CD46/IL4R/RUNX1/BAD/BCL6/VSIR/NFKBIZ/RHOA/PNP/TRIB1/HAX1/CBFB/GPR68/HCLS1/HSF1/TESC/ADAM8/CD27/HLA-DRB1/XRCC6/CD4/ANXA1/ITPKB/KITLG/EVI2B/ACIN1/HLA-G/SASH3/IL23R/RB1/PTPRC/CCR1/FOXO3/CD83/CCL19/AP3B1/STAT5B/BTN2A2/HMGB1/PPARGC1B
BP	GO:1903708	positive regulation of hemopoiesis	153	0.40376	1.57352	0.00216313	0.0259701	0.0205359	3542	tags=29%, list=17%, signal=24%	FOS/CD74/XBP1/TYROBP/HLX/CD46/IL4R/RUNX1/BAD/BCL6/VSIR/NFKBIZ/RHOA/PNP/TRIB1/HAX1/CBFB/GPR68/HCLS1/HSF1/TESC/ADAM8/CD27/HLA-DRB1/XRCC6/CD4/ANXA1/ITPKB/KITLG/EVI2B/ACIN1/HLA-G/SASH3/IL23R/RB1/PTPRC/CCR1/FOXO3/CD83/CCL19/AP3B1/STAT5B/BTN2A2/HMGB1/PPARGC1B
BP	GO:2000060	positive regulation of ubiquitin-dependent protein catabolic process	106	0.442708	1.6488	0.00217185	0.0260369	0.0205887	4105	tags=40%, list=20%, signal=32%	HSPA1B/RNF144B/STUB1/HSPA1A/HERPUD1/KLHL40/NFE2L2/DVL1/SIRT2/CSNK1A1/ARIH1/HECTD1/CAV1/CEBPA/RNF217/TRIB1/HSPBP1/LAPTM5/SGTA/RNF180/CCDC22/VCP/PSMD10/EGF/RNF144A/MAGEF1/TRIB2/MAPK9/AURKA/RNF19A/SH3RF1/BCAP31/FBXO22/ZER1/AXIN1/KEAP1/NKD2/CAV3/RNF19B/DAB2/FZR1/USP5
BP	GO:0030728	ovulation	23	0.64828	1.83735	0.00218414	0.0261463	0.0206752	3068	tags=43%, list=15%, signal=37%	MYC/NOS3/IL4R/SIRT1/ADAMTS1/NRIP1/TNFAIP6/PLAT/RGS2/FOXO3
BP	GO:0051222	positive regulation of protein transport	288	0.356019	1.47841	0.00219045	0.0261532	0.0206806	3218	tags=25%, list=16%, signal=22%	IRS2/ACHE/HSP90AB1/VAMP2/PPIA/ANKRD1/TMED10/YWHAE/CDC42/TGFB3/ACSL3/CHP1/PIK3R1/IPO5/RAN/ZC3H12A/BMP6/NR1H2/HSPA1L/SERP1/RAB29/ERGIC3/PINK1/BAD/ZPR1/PRKCE/FRMD4A/JUP/AKT2/HUWE1/CSNK2A2/EMD/FIS1/BAG3/GOLPH3/TRIM28/SH3GLB1/CASR/PRKCD/LRRC8A/SMAD3/MYO1C/GPR68/HCLS1/PCNT/OXCT1/FLNA/WLS/DNM1L/ATP2C1/RNF31/APBB3/EDEM1/ADAM8/NPEPPS/HLA-DRB1/FYN/SEC16B/OAZ2/HIF1A/RPH3AL/BCAS3/CD2AP/PLA2G1B/PRR5L/EFCAB7/C…
CC	GO:0031252	cell leading edge	411	0.334085	1.42271	0.00219106	0.0261532	0.0206806	2815	tags=21%, list=14%, signal=19%	ACTC1/PAFAH1B1/RPS3/VIM/GSN/DIAPH1/SYNE2/MYH9/ATP6V1B2/AMOT/ACTB/CDC42/EEF1A1/RAB5A/PABPC1/MYADM/KANK1/APP/ITGAV/PARVA/DDN/SSH1/CLASP2/TPM1/PODXL/PTPRM/ABL1/CDK6/WASF2/ACTA2/PARVB/LCP1/TWF2/EPB41L3/ARF1/JMY/MTM1/VAMP7/RHOA/DDX3X/LIMA1/AKT2/RAC1/PALLD/ACTN1/CYFIP1/NCKAP1/CORO1C/ABI3/GBF1/FLOT1/PIP5K1C/PACSIN2/PDLIM4/HAX1/CORO1A/PAK1/ARF4/TESK1/FGR/FGD5/MACF1/ACTR2/MYO1C/BCAR1/CFL1/TLN2/MAPT/PLEKHA…
BP	GO:0048025	negative regulation of mRNA splicing, via spliceosome	20	0.665596	1.82847	0.0022139	0.0263876	0.020866	3960	tags=50%, list=20%, signal=40%	DYRK1A/HNRNPK/SAP18/RBMX/SRSF10/SRSF4/U2AF2/SRSF7/SRSF9/HNRNPA2B1
BP	GO:0035304	regulation of protein dephosphorylation	88	0.459081	1.66642	0.00223152	0.0265593	0.0210017	3295	tags=34%, list=16%, signal=29%	RCAN1/HSP90AB1/PPIA/FKBP1A/YWHAE/GNAI2/PPP2R5D/PPP1R7/CNEP1R1/PINK1/HSP90B1/GNA12/TIPRL/ENSA/ANKLE2/PRKCD/CSNK2B/CD300A/PPP2R5A/PPP1R8/MTOR/PPP1R12A/PPP6R1/PPP1R11/CALM1/PTPRC/JAK2/MFHAS1/PPP6R3/SYMPK
CC	GO:0001726	ruffle	175	0.391875	1.54938	0.00224439	0.0266739	0.0210924	2321	tags=25%, list=11%, signal=22%	RPS3/DIAPH1/MYH9/ATP6V1B2/AMOT/EEF1A1/RAB5A/MYADM/KANK1/ITGAV/CLASP2/TPM1/PODXL/ABL1/CDK6/WASF2/LCP1/MTM1/RHOA/LIMA1/AKT2/RAC1/PALLD/ACTN1/CYFIP1/NCKAP1/CORO1C/PIP5K1C/PACSIN2/PAK1/ARF4/FGR/FGD5/MACF1/MYO1C/BCAR1/CFL1/TLN2/PLEKHA1/TESC/WIPF1/SNX5/NME1/SH2D3C
CC	GO:0008287	protein serine/threonine phosphatase complex	49	0.542439	1.79088	0.00227204	0.0268478	0.0212299	3274	tags=43%, list=16%, signal=36%	PPP3CC/PPP4R3A/PPP3R1/PPP1CA/WDR82/PPP2R5D/CNEP1R1/PPP2CB/PPP2R3B/PPP1R3D/PPP1CB/PPP2R3A/PPP2R5C/TOX4/SHOC2/PPP2R5A/PPP2R5B/PPP1R12A/ITPR1/PPP2R2A/CTDNEP1
CC	GO:1903293	phosphatase complex	49	0.542439	1.79088	0.00227204	0.0268478	0.0212299	3274	tags=43%, list=16%, signal=36%	PPP3CC/PPP4R3A/PPP3R1/PPP1CA/WDR82/PPP2R5D/CNEP1R1/PPP2CB/PPP2R3B/PPP1R3D/PPP1CB/PPP2R3A/PPP2R5C/TOX4/SHOC2/PPP2R5A/PPP2R5B/PPP1R12A/ITPR1/PPP2R2A/CTDNEP1
BP	GO:0008347	glial cell migration	49	0.538633	1.77831	0.00227204	0.0268478	0.0212299	3150	tags=29%, list=16%, signal=24%	PAFAH1B1/CCL2/SUN1/SYNE2/CD9/GPR183/LAMB1/MBOAT7/CERS2/HEXB/CRKL/CTNNB1/MIR221/CX3CL1
BP	GO:0098657	import into cell	232	0.372382	1.51571	0.00226514	0.0268478	0.0212299	1856	tags=15%, list=9%, signal=13%	IRS2/THBS1/ATP1A2/SLC38A1/SLC39A14/SLC7A2/ATP1A1/ACTB/ATP1B1/ACSL3/SLC7A5/CACNA1S/SLC8A3/WNK1/ATP1B3/PARK7/SLC2A5/SLC11A2/ARL6IP1/SLC12A4/SLC3A2/DRD1/AKT2/KCNJ11/SLC22A3/SLC7A8/STEAP4/FLOT1/LRRC8C/LRRC8A/WNK2/AGT/ISCU/FXYD2
BP	GO:0097237	cellular response to toxic substance	114	0.433566	1.63072	0.00227882	0.0268894	0.0212628	2912	tags=25%, list=14%, signal=22%	PRDX2/H19/GPX4/S100A9/PRDX3/TXNRD1/PIM1/NFE2L2/CAT/SRXN1/GSTM1/NOS3/PINK1/PARK7/GSTM2/ESD/GPX1/TXN/SESN1/NXN/SELENOW/MGST3/GSTK1/GCH1/GSTT1/ABTB2/HBA2/SOD2/APOE
CC	GO:0032432	actin filament bundle	71	0.494463	1.73461	0.00229391	0.0269541	0.0213139	1955	tags=31%, list=10%, signal=28%	XIRP1/FLNB/CYBA/MYH9/TEK/CRYAB/PDLIM5/FHL3/TPM1/ACTA2/LCP1/LIMA1/XIRP2/PALLD/ACTN1/PDLIM3/BAG3/ACTN4/PDLIM4/LDB3/FLNA/PDLIM1
CC	GO:0042641	actomyosin	71	0.49294	1.72927	0.00229391	0.0269541	0.0213139	2465	tags=34%, list=12%, signal=30%	XIRP1/FLNB/CYBA/MYH9/TEK/PDLIM5/FHL3/TPM1/ACTA2/LCP1/LIMA1/XIRP2/PALLD/ACTN1/PDLIM3/BAG3/ACTN4/PDLIM4/LDB3/PDLIM1/CDC42BPB/PDCD6IP/TLNRD1/TPM4
BP	GO:0007162	negative regulation of cell adhesion	298	0.352773	1.46905	0.0022941	0.0269541	0.0213139	4667	tags=35%, list=23%, signal=27%	THBS1/APOD/SDC4/PRDX2/CD74/CD9/CYP1B1/ARHGDIA/MYADM/PIK3R1/KANK1/DUSP1/MAD1L1/COL1A1/HLX/MBP/ZC3H12A/UBASH3B/BMP6/WNK1/SEMA4D/CLASP2/RC3H2/PODXL/ABL1/IL4R/RUNX1/PPARA/BCL6/VSIR/RHOA/TGFBI/PRKAR1A/ANGPT2/CORO1C/RCC2/METTL3/TBCD/ACTN4/SERPINE1/PRKCD/LAPTM5/CBFB/JAM3/DLG5/PAWR/IL1RN/C1QTNF1/CD300A/FGL2/PLXNA2/HLA-DRB1/MAD2L2/FZD4/ANXA1/IRF1/ADAM15/HLA-G/PAG1/MYOC/RDX/GPNMB/BCAS3/MIR221/LRRC32/PTPRC/…
BP	GO:0036462	TRAIL-activated apoptotic signaling pathway	13	0.747073	1.84351	0.00231894	0.0271655	0.0214811	2849	tags=38%, list=14%, signal=33%	ATF3/TIMP3/PARK7/ZDHHC3/MIR221
MF	GO:0051393	alpha-actinin binding	27	0.622503	1.82013	0.00231673	0.0271655	0.0214811	1955	tags=33%, list=10%, signal=30%	NRAP/MYPN/PDLIM5/XIRP2/PALLD/PDLIM3/PDLIM4/LDB3/PDLIM1
BP	GO:0031952	regulation of protein autophosphorylation	42	0.552645	1.77039	0.00232198	0.0271655	0.0214811	3261	tags=40%, list=16%, signal=34%	CHP1/ERRFI1/ENG/CAV1/DDX3X/RAP2A/ENPP1/TNKS1BP1/TESK1/NBN/RAD50/PPP2R5B/GPNMB/CALM1/PTPRC/GREM1/MVP
BP	GO:0002183	cytoplasmic translational initiation	25	0.624345	1.79892	0.00233178	0.0271912	0.0215014	1452	tags=40%, list=7%, signal=37%	EIF4B/RPL13A/RBM4/EIF4H/EIF5/EIF3I/EIF4G1/DHX29/EIF2S2/METTL3
CC	GO:0001725	stress fiber	64	0.508537	1.75256	0.00233406	0.0271912	0.0215014	1596	tags=30%, list=8%, signal=27%	XIRP1/FLNB/CYBA/MYH9/TEK/PDLIM5/FHL3/TPM1/ACTA2/LCP1/LIMA1/XIRP2/PALLD/ACTN1/PDLIM3/BAG3/ACTN4/PDLIM4/LDB3
CC	GO:0097517	contractile actin filament bundle	64	0.508537	1.75256	0.00233406	0.0271912	0.0215014	1596	tags=30%, list=8%, signal=27%	XIRP1/FLNB/CYBA/MYH9/TEK/PDLIM5/FHL3/TPM1/ACTA2/LCP1/LIMA1/XIRP2/PALLD/ACTN1/PDLIM3/BAG3/ACTN4/PDLIM4/LDB3
BP	GO:0032091	negative regulation of protein binding	94	0.448996	1.64833	0.00234224	0.027248	0.0215463	4276	tags=39%, list=21%, signal=31%	XIRP1/TMBIM6/STUB1/ACTB/DVL1/RALB/PPP1CA/BAX/CTSZ/CDKN1A/RGMA/PARK7/PPARA/CAV1/ZFPM1/PRKCD/DTNBP1/ARRB2/GTF2F1/PEX14/DACT1/NES/ADAM15/TFIP11/AURKA/ATP2A2/TEX14/SYMPK/DDX11/CFHR5/USP33/ITGB1BP1/PDGFB/DAB2/ADRB2/LRPAP1/SORL1
BP	GO:0050820	positive regulation of coagulation	24	0.63186	1.8052	0.00235136	0.0273155	0.0215997	448	tags=21%, list=2%, signal=20%	THBS1/PRDX2/ANO6/NFE2L2/THBD
BP	GO:0014850	response to muscle activity	21	0.663182	1.84534	0.00237007	0.027409	0.0216736	2858	tags=38%, list=14%, signal=33%	PPARGC1A/CAPN3/MYOG/SRD5A1/FNDC5/AGT/HIF1A/PRKAG3
BP	GO:0070203	regulation of establishment of protein localization to telomere	11	0.77497	1.82343	0.0023727	0.027409	0.0216736	2222	tags=45%, list=11%, signal=41%	CCT8/CCT7/CCT2/CCT6A/TCP1
BP	GO:1900077	negative regulation of cellular response to insulin stimulus	38	0.572759	1.79272	0.00236668	0.027409	0.0216736	2051	tags=29%, list=10%, signal=26%	LPL/PTPN1/KANK1/IRS1/SOCS3/PIP4K2B/GRB10/ENPP1/PRKCD/TRIM72/NCOA5
BP	GO:0006164	purine nucleotide biosynthetic process	175	0.390847	1.54531	0.00236908	0.027409	0.0216736	1524	tags=13%, list=8%, signal=12%	PDK4/PPARGC1A/PRKAG2/MYC/H19/ATP5MC2/TECR/ALDOA/ATP5F1D/PRPS1/ACSL3/ADCY9/ATP5PO/NOS3/ELOVL5/PINK1/ENO1/PPARA/GUK1/ELOVL1/RCVRN/DCK/IMPDH2
MF	GO:0001216	DNA-binding transcription activator activity	458	0.324412	1.3899	0.0023825	0.0274837	0.0217327	3878	tags=24%, list=19%, signal=20%	ATF3/FOS/MAFF/MYF6/NR4A3/LITAF/MYC/EGR1/EPAS1/JUNB/KLF6/FOXO1/NR4A2/ESRRG/KLF15/STAT3/MYOG/NFE2L2/NFYC/CSRNP1/CEBPD/NR3C1/NR1H2/FOSB/MEOX1/RUNX1/MTF1/PPARA/TFCP2/HSF2/CREB3L2/CEBPA/NEUROD6/MITF/CREBRF/TCF12/SCX/RFXANK/SOX9/RLF/TEAD4/MEF2A/PBX1/TCF3/ZFY/DBP/SMAD3/NFATC1/ZBED4/DDIT3/KLF13/MAFA/HOXD10/PRRX1/ATOH1/STAT6/ZNF197/EGR2/SIX1/ZBTB17/ETV2/RFX5/ZFX/HEYL/ZNF484/ELF4/SIX2/ERG/CDX1/IRF1/ESR1/ZN…
BP	GO:0051100	negative regulation of binding	161	0.399128	1.56296	0.00240476	0.0277017	0.0219052	4276	tags=34%, list=21%, signal=27%	XIRP1/HMOX1/TMBIM6/STUB1/HEY1/ACTB/DVL1/RALB/PPP1CA/BAX/CTSZ/IFI16/CDKN1A/RGMA/PARK7/PPARA/SUMO3/CAV1/ZFPM1/C9orf72/CPNE1/GEMIN2/PRKCD/DTNBP1/WAPL/ARRB2/DDIT3/GTF2F1/PEX14/MAD2L2/DACT1/NES/ADAM15/TFIP11/EIF4A3/JAK2/AURKA/HDAC2/ATP2A2/TEX14/SYMPK/E2F1/SLN/DDX11/CFHR5/MYOD1/USP33/ITGB1BP1/PDGFB/SENP2/DAB2/RSF1/ADRB2/LRPAP1/SORL1
BP	GO:0003211	cardiac ventricle formation	10	-0.750588	-1.83817	0.00240911	0.0277132	0.0219142	1274	tags=40%, list=6%, signal=38%	NKX2-5/NOTCH1/MESP1/MEF2C
BP	GO:0008154	actin polymerization or depolymerization	187	0.387468	1.545	0.00245369	0.0281716	0.0222767	2944	tags=25%, list=15%, signal=22%	TMSB10/ARPC4/GSN/DIAPH1/BIN1/WDR1/PFN2/FLII/MYADM/KANK1/FHOD3/ACTN2/TRIOBP/SSH1/ABL1/CDC42EP4/TWF2/SSH2/ARFGEF1/ARPC5L/PRKCE/LMOD2/RHOA/WASHC5/LIMA1/RAC1/CYFIP1/NCKAP1/DAAM2/GBA2/HAX1/CORO1A/PRKCD/HCLS1/CFL1/TMSB15A/ARPC1B/WIPF1/CFL2/CDC42EP5/PLEKHG2/SH3BP1/FMN1/MTOR/RDX/CTTN/GRB2
MF	GO:0003714	transcription corepressor activity	185	0.387835	1.54451	0.0024558	0.0281716	0.0222767	3487	tags=29%, list=17%, signal=24%	BTG2/IRF2BP2/HSPA1A/RERE/ANKRD1/CREG1/SAP18/DNAJB1/EID2/SIAH2/GPS2/HDGF/TBL1XR1/MLIP/SMYD1/ENO1/MYBBP1A/NCOR1/NCOR2/CNOT7/ZFPM1/SIRT1/ARID5A/NRIP1/RBBP8/TRIM28/BCOR/TLE4/CREBBP/PAWR/BCL3/COPS2/IRF2BP1/RUVBL2/NCOA5/SFMBT1/PEX14/PARP9/TRIM22/NPAT/GMNN/APEX1/TCERG1/TOB1/RB1/ZFPM2/DAXX/SSX1/TSG101/DPF2/PARP14/TAF9B/HMGB1/CIR1
MF	GO:0004129	cytochrome-c oxidase activity	15	0.724281	1.84686	0.00246609	0.0282504	0.022339	410	tags=33%, list=2%, signal=33%	COX6A2/COX7A1/COX8A/COX5B/COX6B1
BP	GO:1901857	positive regulation of cellular respiration	14	0.734388	1.84464	0.00248183	0.0283563	0.0224228	1993	tags=57%, list=10%, signal=52%	PPARGC1A/MYC/PINK1/PARK7/ISCU/IFNAR1/PRELID1/VCP
BP	GO:0009651	response to salt stress	27	0.618319	1.8079	0.00248221	0.0283563	0.0224228	3071	tags=37%, list=15%, signal=31%	CAPN3/HSP90AB1/MICU1/BAX/XRCC5/AQP4/EFHD1/AQP1/SLC25A23/AKR1B1
MF	GO:0001228	DNA-binding transcription activator activity, RNA polymerase II-specific	454	0.325401	1.39364	0.00249214	0.0284304	0.0224814	3878	tags=24%, list=19%, signal=20%	ATF3/FOS/MAFF/MYF6/NR4A3/LITAF/MYC/EGR1/EPAS1/JUNB/KLF6/FOXO1/NR4A2/ESRRG/KLF15/STAT3/MYOG/NFE2L2/NFYC/CSRNP1/CEBPD/NR3C1/NR1H2/FOSB/MEOX1/RUNX1/MTF1/PPARA/TFCP2/HSF2/CREB3L2/CEBPA/NEUROD6/MITF/CREBRF/TCF12/SCX/RFXANK/SOX9/RLF/TEAD4/MEF2A/PBX1/TCF3/ZFY/DBP/SMAD3/NFATC1/ZBED4/DDIT3/KLF13/MAFA/HOXD10/PRRX1/ATOH1/STAT6/ZNF197/EGR2/SIX1/ZBTB17/ETV2/RFX5/ZFX/HEYL/ZNF484/ELF4/SIX2/ERG/CDX1/IRF1/ESR1/ZN…
BP	GO:0003300	cardiac muscle hypertrophy	87	0.456872	1.65716	0.00251361	0.0285939	0.0226106	1805	tags=23%, list=9%, signal=21%	NR4A3/GLRX3/FOXO1/IL6ST/TRIM63/KLF15/AKAP13/TCAP/JARID2/ERRFI1/PDLIM5/MLIP/PPARA/TNFRSF1A/AKAP6/BECN1/CDK9/MEF2A/AGT/SMAD3
MF	GO:0016887	ATP hydrolysis activity	308	0.349976	1.46176	0.00251113	0.0285939	0.0226106	3254	tags=26%, list=16%, signal=22%	HSPA1B/ATP1A2/HSPH1/CCT8/HSP90AB1/DDX21/HSPA5/HSP90AB3P/HSPA1A/PSMC4/PFN2/MORC2/TOR3A/CCT7/CCT2/MCM4/HSPA1L/LONP1/CHD2/DDX18/DDX42/DHX40/ATP6V1H/SMC3/DDX50/PSMC6/CCT6A/DHX29/KIF1C/RUVBL1/ERCC3/SLFN11/DDX3X/HSPA9/HSP90B1/YME1L1/NUBP2/CHD3/CHD1L/DDX49/DDX24/FANCM/SPAST/HSPA4L/PMS2P5/NUBP1/TRAP1/MLH3/MYH8/RUVBL2/VCP/HSP90AA1/KIF5B/PEX1/ATAD1/TCP1/VPS4A/RAD50/BBS10/TOR1B/SMARCAD1/ABCD1/DHX36/DDX5/KAT…
MF	GO:0061630	ubiquitin protein ligase activity	304	0.349354	1.45727	0.00251687	0.0285939	0.0226106	3721	tags=28%, list=18%, signal=23%	RNF144B/STUB1/TRIM63/CDC42/RNF146/BFAR/RNF103/TRIM26/SIAH2/TRIM54/TRIP12/NEDD4/RNF125/RC3H2/ARIH1/UBR4/UBE3B/HECW2/RNF170/HLTF/HECTD1/HERC4/RNF217/VPS18/UHRF2/TRIM25/RNF145/KCMF1/UBE4B/AMFR/ASB12/FANCL/HUWE1/TRIM32/MED27/RNF26/PELI2/RNF180/RNF11/TRIM72/IRF2BP1/RNF8/PJA1/SIAH1/MED24/RMND5A/LTN1/LONRF1/RNF31/RNF5/DTX1/RNF114/RNF187/TRIM22/BTRC/CBLC/UBE3C/RNF40/RNF10/RNF144A/UBR1/TRIM24/FBXO30/MAEA/…
BP	GO:0003207	cardiac chamber formation	14	-0.69514	-1.88006	0.00252236	0.0286168	0.0226287	1274	tags=57%, list=6%, signal=54%	SMARCD3/SOX4/TBX2/NKX2-5/EDNRA/NOTCH1/MESP1/MEF2C
CC	GO:0005901	caveola	81	0.469034	1.68446	0.00253628	0.0286663	0.0226679	1540	tags=19%, list=8%, signal=17%	ATP1A2/HMOX1/FXYD1/PLPP1/CAVIN4/ATP1B1/MYOF/IRS1/NOS3/CAV1/IGF1R/AKAP6/CORO1C/FLOT1/PACSIN2
BP	GO:0010810	regulation of cell-substrate adhesion	213	0.375599	1.51457	0.00253715	0.0286663	0.0226679	4150	tags=32%, list=20%, signal=26%	THBS1/APOD/SDC4/CRK/NRP1/CDC42/MYADM/RRAS/PIK3R1/TEK/KANK1/COL1A1/S100A10/CALR/TRIOBP/CLASP2/ABL1/CDK6/BCL2/BCL6/PLAU/PRKCE/RHOA/JUP/RAC1/ST6GAL1/ANGPT2/CORO1C/RCC2/TBCD/ACTN4/SERPINE1/PIK3CB/TESK1/SMAD3/MACF1/FLNA/CRKL/DOCK1/FZD4/ITGA5/FMN1/ADAM15/MYOC/BCAS3/GREM1/CDH13/JAK2/MAP4K4/CX3CL1/DAPK3/CCR7/CCDC80/TACSTD2/CD36/POLDIP2/KDR/CLASP1/ITGB1BP1/DNM2/ACTG1/WNT1/PDGFB/DAB2/VIT/RAC2/PHLDB2/MDK
BP	GO:0009410	response to xenobiotic stimulus	402	0.333534	1.41759	0.00253137	0.0286663	0.0226679	3719	tags=23%, list=18%, signal=19%	FOS/THBS1/NNMT/MYC/HMOX1/LPL/BCAR3/CYBA/HSP90AB1/HSPA5/RORC/ATP1A1/ANKRD1/CYP1B1/EPHX1/NFE2L2/CAT/MAOB/ENG/GSTM1/COL1A1/XRCC5/CDK4/MAP1B/CALR/FOSB/ACAA1/PTPRM/ABL1/BCL2/BPHL/BAD/NPC1/SRD5A1/CBX7/RHOA/GSTM4/DRD1/GUK1/KCNJ11/GNA12/PNP/GSTM2/CTPS1/BECN1/MAP2K6/RAP2A/BAK1/CDK9/SULT1A2/UCHL1/GPX1/RORA/S100A12/PLIN2/SRP68/OXCT1/HSF1/TIGAR/CRKL/RHBDD3/ALAD/PAM/ACSM1/MIR451A/KCNK3/SOD2/APEX1/PPP1R12A/ABC…
MF	GO:0070513	death domain binding	11	0.77018	1.81216	0.00255521	0.0287915	0.0227669	897	tags=36%, list=4%, signal=35%	BCL2L1/BAX/MCL1/BCL2
BP	GO:0071394	cellular response to testosterone stimulus	11	0.769189	1.80983	0.00255521	0.0287915	0.0227669	1409	tags=45%, list=7%, signal=42%	MYC/MSN/SRD5A1/IGF1R/SIRT1
BP	GO:0031589	cell-substrate adhesion	357	0.338415	1.42818	0.00256782	0.0288942	0.022848	4150	tags=28%, list=20%, signal=22%	THBS1/APOD/SDC4/CRK/ADAMTS9/NRP1/CDC42/MYADM/RRAS/PIK3R1/TEK/KANK1/ACTN2/COL1A1/ITGAV/S100A10/PARVA/CALR/TRIOBP/CLASP2/ABL1/CDK6/BCL2/PARVB/BCL6/PLAU/LAMB1/PRKCE/COL3A1/RHOA/JUP/CD63/RAC1/ST6GAL1/ACTN1/ANGPT2/CORO1C/RCC2/VAMP3/TBCD/ITGB6/ACTN4/SERPINE1/CORO1A/PIK3CB/TESK1/SMAD3/JAM3/MACF1/NTN4/SORBS3/FLNA/ITGAX/CRKL/ACTN3/DOCK1/LYVE1/FZD4/ITGA5/FMN1/ADAM15/MYOC/RADIL/BCAS3/CTNNB1/BCR/EPHB1/CTTN/G…
BP	GO:0002495	antigen processing and presentation of peptide antigen via MHC class II	32	0.593591	1.80272	0.00258356	0.0289082	0.0228591	4535	tags=56%, list=22%, signal=44%	CD74/HLA-DPA1/HLA-DRB4/HLA-DQA1/HLA-DQA2/FCER1G/LGMN/IFI30/CTSD/HLA-DRB1/CTSL/HLA-DQB1/FCGR2B/CTSV/DNM2/HLA-DRA/HLA-DRB5/PYCARD
BP	GO:0071248	cellular response to metal ion	187	0.385075	1.53546	0.00257637	0.0289082	0.0228591	3269	tags=22%, list=16%, signal=19%	FOS/MT2A/HMOX1/MT1X/CLIC4/CAPN3/JUNB/MT1M/HSPA5/MYOG/NFE2L2/APP/ENDOG/BMP6/CALR/FOSB/MTF1/LGMN/CEBPA/EIF2AK3/MT1A/NEK7/DLG4/BECN1/CPNE1/MEF2A/HSF1/TIGAR/MMP9/AQP1/ALAD/SLC25A23/ITPKB/KCNK3/EDN1/AOC1/DAXX/SYT5/MAPK9/MT1G/NPTX1/CARF
BP	GO:1903037	regulation of leukocyte cell-cell adhesion	335	0.342767	1.44012	0.0025866	0.0289082	0.0228591	3618	tags=24%, list=18%, signal=20%	NR4A3/SDC4/PRDX2/HSPH1/CCL2/RPS3/IL6ST/CD74/HLA-DPA1/XBP1/HLA-DRB4/SELENOK/HLA-DQA1/LGALS1/MAD1L1/HLX/HLA-DQA2/ZC3H12A/WNK1/RC3H2/CD46/IL4R/RUNX1/BAD/PPARA/BCL6/VSIR/CAV1/NFKBIZ/RHOA/PRKAR1A/PNP/MAP3K8/HLA-A/CORO1A/LAPTM5/CBFB/DLG5/PAWR/CD24/CD300A/ADAM8/FGL2/CD27/HLA-DRB1/CD4/GPAM/FYN/SLC7A1/ANXA1/CD276/ITPKB/IRF1/HLA-DQB1/CD209/HLA-G/IL12A/PAG1/SASH3/GPNMB/IL23R/MIR221/LRRC32/PTPRC/HSPD1/FOXO3/…
BP	GO:0090132	epithelium migration	346	0.340979	1.4369	0.0025753	0.0289082	0.0228591	3576	tags=23%, list=18%, signal=20%	THBS1/DNAJA4/HMOX1/PTP4A3/GADD45A/HBEGF/ADAMTS9/MYH9/NRP1/PFN2/AMOT/CYP1B1/NFE2L2/RRAS/TEK/KANK1/HSPB1/FSTL1/NOS3/ZC3H12A/CALR/CLASP2/CAPN7/PTPRM/ABL1/LGMN/GRN/PRKCE/RHOA/JUP/ZEB2/RAC1/ANGPT2/CORO1C/DAAM2/ADIPOR1/SIRT1/MAPRE2/PDCD6/SOX9/PIK3CB/SRPX2/GPX1/TESK1/PKN1/AGT/PLPP3/MACF1/BCAR1/CSNK2B/MMP9/DOCK1/MAP3K3/EGF/SH3BP1/MET/ANXA1/VASH1/HIF1A/EPHB4/MTOR/BCAS3/EDN1/MIR221/RHOB/ADGRA2/APOE/GREM1/C…
BP	GO:0050778	positive regulation of immune response	491	0.321084	1.38099	0.00257981	0.0289082	0.0228591	3493	tags=23%, list=17%, signal=20%	NR4A3/PDE4D/RPS3/IL6ST/CD74/XBP1/TYROBP/HLA-B/RIOK3/ZNFX1/GPS2/BAX/C1QC/HLA-H/XRCC5/HLX/IFI16/AP1G1/C1QB/PHPT1/ZC3H12A/FCER1G/WNK1/PQBP1/EP300/RC3H2/RAB29/ABL1/SERPING1/CD46/IL4R/TP53BP1/BCL2/PARK7/STK11/PRKCE/NFKBIZ/VAMP7/LAMP1/FPR3/SH2B2/ZCCHC3/CMKLR1/SIRT1/ARID5A/IL1R1/LILRA2/HLA-A/MR1/EIF2B1/C8G/PRKCD/LAPTM5/PAK1/TRAF2/FGR/CREBBP/SLC11A1/PAWR/BCAR1/CD300A/HSP90AA1/PLEKHA1/SPG21/STAT6/EIF2B2/R…
BP	GO:0019646	aerobic electron transport chain	68	0.49662	1.72783	0.00260417	0.0290621	0.0229809	2612	tags=32%, list=13%, signal=28%	COX6A2/UQCRH/SDHC/CYCS/NDUFB7/NDUFA3/COX7A1/COX5B/NDUFB4/PINK1/PARK7/NDUFV1/COQ9/UQCRB/NDUFAF1/NDUFB9/COX8C/ISCU/NDUFA10/COX4I2/DLD/COX6A1
CC	GO:0015935	small ribosomal subunit	66	0.49829	1.72332	0.00262047	0.0290621	0.0229809	2811	tags=30%, list=14%, signal=26%	RPSA/RPS3/RPS18/MRPS35/RPS5/MRPS5/RPS14/RPS15A/RPS6/DAP3/MRPS27/DHX29/RPS25/RPS11/MRPS34/RPS21/RPS12/MRPS21/HBA2/EIF2A
BP	GO:0098869	cellular oxidant detoxification	93	0.451565	1.65397	0.00262503	0.0290621	0.0229809	3273	tags=28%, list=16%, signal=24%	PRDX2/H19/GPX4/S100A9/PRDX3/TXNRD1/NFE2L2/CAT/SRXN1/NOS3/PARK7/GSTM2/GPX1/TXN/SESN1/NXN/SELENOW/MGST3/GSTK1/GCH1/GSTT1/HBA2/SOD2/APOE/MGST1/CLIC2
BP	GO:2001237	negative regulation of extrinsic apoptotic signaling pathway	97	0.443708	1.63468	0.00260882	0.0290621	0.0229809	1978	tags=21%, list=10%, signal=19%	HSPA1B/THBS1/PRDX2/HMOX1/HSPA1A/ITPRIP/NRP1/BCL2L1/SIAH2/ITGAV/NOS3/MCL1/BCL2/PARK7/DDX3X/SERPINE1/GPX1/PEA15/ICAM1/EYA1
BP	GO:0033500	carbohydrate homeostasis	232	0.369514	1.50404	0.00262279	0.0290621	0.0229809	2051	tags=16%, list=10%, signal=15%	PDK4/PPARGC1A/IRS2/HK2/CYBA/SLC39A14/FOXO1/PIM3/KLF15/STAT3/XBP1/PIK3R1/STXBP3/ADIPOR2/IRS1/ENDOG/AQP4/UCP2/BAD/RPS6/PARK7/STK11/PRKCE/CEBPA/CRTC2/IGF1R/ZBTB20/ADIPOR1/SIRT1/BRSK2/CASR/LRRC8A/GPX1/PYGL/GPR68/ICAM1/OXCT1/NCOA5
BP	GO:0042593	glucose homeostasis	232	0.369514	1.50404	0.00262279	0.0290621	0.0229809	2051	tags=16%, list=10%, signal=15%	PDK4/PPARGC1A/IRS2/HK2/CYBA/SLC39A14/FOXO1/PIM3/KLF15/STAT3/XBP1/PIK3R1/STXBP3/ADIPOR2/IRS1/ENDOG/AQP4/UCP2/BAD/RPS6/PARK7/STK11/PRKCE/CEBPA/CRTC2/IGF1R/ZBTB20/ADIPOR1/SIRT1/BRSK2/CASR/LRRC8A/GPX1/PYGL/GPR68/ICAM1/OXCT1/NCOA5
MF	GO:0061659	ubiquitin-like protein ligase activity	317	0.344643	1.44208	0.00261186	0.0290621	0.0229809	3721	tags=28%, list=18%, signal=23%	RNF144B/STUB1/TRIM63/CDC42/RNF146/BFAR/RNF103/TRIM26/SIAH2/TRIM54/TRIP12/NEDD4/RNF125/RC3H2/ARIH1/UBR4/UBE3B/HECW2/RNF170/HLTF/HECTD1/HERC4/RNF217/VPS18/UHRF2/TRIM25/RNF145/KCMF1/UBE4B/AMFR/ASB12/ZZEF1/FANCL/HUWE1/TRIM32/MED27/RNF26/PELI2/RNF180/RNF11/TRIM72/IRF2BP1/RNF8/PJA1/SIAH1/MED24/RMND5A/LTN1/LONRF1/RNF31/EGR2/RNF5/DTX1/RNF114/RNF187/TRIM22/BTRC/CBLC/UBE3C/RNF40/RNF10/RNF144A/UBR1/TRIM24/F…
CC	GO:0140534	endoplasmic reticulum protein-containing complex	119	0.427202	1.61645	0.00265393	0.0293426	0.0232027	2340	tags=28%, list=12%, signal=25%	SPTSSA/HSPA5/FKBP1A/SEC61G/STT3A/NPLOC4/TUSC3/GPAA1/ORMDL3/STT3B/CALR/EMC4/RNF125/P4HA1/SDF2L1/TAPBP/PIGT/ARL6IP1/INSIG1/PIGK/HSP90B1/AMFR/MLEC/DERL1/HLA-A/DERL2/SEC11A/TRAF2/PDIA6/VCP/SEC61A1/PIGC/DNAJB11
BP	GO:1903265	positive regulation of tumor necrosis factor-mediated signaling pathway	13	0.737143	1.81901	0.00267571	0.0294065	0.0232532	1709	tags=46%, list=8%, signal=42%	HSPA1B/HSPA1A/TRIM32/CPNE1/LAPTM5/TRAF2
BP	GO:1900103	positive regulation of endoplasmic reticulum unfolded protein response	13	0.734874	1.81341	0.00267571	0.0294065	0.0232532	1527	tags=46%, list=8%, signal=43%	PTPN1/XBP1/PIK3R1/BAX/TMEM33/BAK1
BP	GO:0033119	negative regulation of RNA splicing	25	0.619567	1.78516	0.00266489	0.0294065	0.0232532	3960	tags=48%, list=20%, signal=39%	TMBIM6/DYRK1A/HNRNPK/SAP18/RBMX/SRSF10/SRSF4/U2AF2/SRSF7/SRSF9/PTBP3/HNRNPA2B1
BP	GO:0002763	positive regulation of myeloid leukocyte differentiation	53	0.529816	1.77312	0.00268376	0.0294065	0.0232532	2984	tags=34%, list=15%, signal=29%	FOS/CD74/TYROBP/RUNX1/TRIB1/HAX1/GPR68/HCLS1/HSF1/TESC/HLA-DRB1/CD4/KITLG/EVI2B/ACIN1/IL23R/RB1/CCR1
BP	GO:0032411	positive regulation of transporter activity	114	0.429404	1.61507	0.00268096	0.0294065	0.0232532	3946	tags=31%, list=19%, signal=25%	ATP2A1/CCL2/LRRC52/STAC3/CASQ1/ATP1B1/CHP1/ACTN2/WNK1/PINK1/ATP1B3/PARK7/COX17/AKAP6/GSTM2/TRDN/STIM1/ACTN4/PRKCD/WNK2/FXYD2/IFNGR2/TESC/ARC/JPH2/EDN1/CALM1/ANK2/STIMATE/DRD4/KCTD7/GALR2/SGK2/CACNA2D1/DNM2
BP	GO:0045580	regulation of T cell differentiation	149	0.407308	1.58171	0.00268302	0.0294065	0.0232532	4941	tags=39%, list=24%, signal=30%	PRDX2/CD74/XBP1/HLX/CLPTM1/ZC3H12A/RC3H2/ABL1/CD46/IL4R/RUNX1/BAD/BCL6/VSIR/NFKBIZ/RHOA/PRDM1/PNP/METTL3/CBFB/DROSHA/PRELID1/ADAM8/FGL2/CD27/HLA-DRB1/ANXA1/ITPKB/IRF1/ZEB1/HLA-G/SASH3/IL23R/PTPRC/FOXO3/CD83/SH3RF1/CCL19/AP3B1/STAT5B/BTN2A2/HMGB1/SOS1/FOXJ1/CD2/MDK/HLA-DRA/LOXL3/SOD1/LILRB4/NCKAP1L/VNN1/CRTAM/SOCS1/GLI2/SYK/AP3D1/RUNX3
MF	GO:0016853	isomerase activity	147	0.405911	1.57262	0.00268989	0.0294065	0.0232532	3195	tags=30%, list=16%, signal=25%	IDI1/PPIA/ECH1/FKBP1A/PGAM2/PTGES3/GNPDA1/TOP2B/PPIL1/FKBP2/NAXE/THAP4/BPGM/PTGDS/PPWD1/PGM1/PIGK/MIF/PDIA2/MPI/RPUSD3/PDIA4/HSD17B4/SPAST/PPIE/PDIA6/RPE/LSS/ITPK1/CRELD2/PUS3/TMX3/PDIA5/PPIG/EBP/KATNAL1/FKBP11/EHHADH/HSPD1/KATNAL2/IDI2/RPE65/FKBP10/ENOX1
BP	GO:0010631	epithelial cell migration	344	0.342446	1.44209	0.00269179	0.0294065	0.0232532	3576	tags=24%, list=18%, signal=20%	THBS1/DNAJA4/HMOX1/PTP4A3/GADD45A/HBEGF/ADAMTS9/MYH9/NRP1/PFN2/AMOT/CYP1B1/NFE2L2/RRAS/TEK/KANK1/HSPB1/FSTL1/NOS3/ZC3H12A/CALR/CLASP2/CAPN7/PTPRM/ABL1/LGMN/GRN/PRKCE/RHOA/JUP/ZEB2/RAC1/ANGPT2/CORO1C/DAAM2/ADIPOR1/SIRT1/MAPRE2/PDCD6/SOX9/PIK3CB/SRPX2/GPX1/TESK1/PKN1/AGT/PLPP3/MACF1/BCAR1/CSNK2B/MMP9/DOCK1/MAP3K3/EGF/SH3BP1/MET/ANXA1/VASH1/HIF1A/EPHB4/MTOR/BCAS3/EDN1/MIR221/RHOB/ADGRA2/APOE/GREM1/C…
BP	GO:0051480	regulation of cytosolic calcium ion concentration	346	0.340555	1.43511	0.00268727	0.0294065	0.0232532	4015	tags=26%, list=20%, signal=21%	ATP1A2/PDE4D/TMBIM6/CYBA/CAPN3/DIAPH1/GNA13/CASQ1/FKBP1A/YWHAE/BAX/CACNA1S/ITGAV/GPR4/SLC8A3/UBASH3B/S1PR3/LPAR6/ABL1/S1PR1/BCL2/HRC/PRKCE/CAV1/FPR3/JPH1/DRD1/CASQ2/AKAP6/GSTM2/CMKLR1/TRDN/DLG4/FIS1/BAK1/CORO1A/EDNRB/AGT/SMAD3/CD24/DDIT3/C1QTNF1/ADM/CXCL9/CD52/CALCB/TPCN1/FYN/ESR1/JPH2/TMEM38B/FPR1/KCNK3/CCR5/RAMP3/EDN1/PLA2G1B/SAA1/CALM1/PTPRC/CCR1/CXCL11/ITPR1/TMEM38A/ANK2/GRIA1/JAK2/CX3CL1/HCR…
BP	GO:0045980	negative regulation of nucleotide metabolic process	21	0.651496	1.81282	0.00270865	0.0295125	0.023337	2239	tags=29%, list=11%, signal=25%	H19/STAT3/PPARA/NCOR1/TIGAR/ACTN3
BP	GO:0071243	cellular response to arsenic-containing substance	21	0.651264	1.81217	0.00270865	0.0295125	0.023337	3601	tags=62%, list=18%, signal=51%	ATF3/MYC/HMOX1/ZC3H12A/DDX3X/MKNK2/VCP/HNRNPA1/HSF1/DHX36/DAXX/MAPK13/PPIF
BP	GO:1900543	negative regulation of purine nucleotide metabolic process	20	0.660894	1.81556	0.0027248	0.0295891	0.0233976	2239	tags=30%, list=11%, signal=27%	H19/STAT3/PPARA/NCOR1/TIGAR/ACTN3
BP	GO:0035196	production of miRNAs involved in gene silencing by miRNA	49	0.534107	1.76337	0.00272645	0.0295891	0.0233976	2573	tags=33%, list=13%, signal=29%	H19/STAT3/ZC3H12A/NCOR1/NCOR2/DDX3X/MAP2K2/ZC3H7A/METTL3/PUM2/DICER1/SMAD3/DROSHA/SPOUT1/DDX5/ESR1
BP	GO:0030593	neutrophil chemotaxis	101	0.443579	1.64403	0.00272442	0.0295891	0.0233976	3600	tags=30%, list=18%, signal=25%	CCL2/S100A9/BSG/PPIA/CD74/FCER1G/S100A8/RAC1/MPP1/CCL13/GBF1/SRP54/PIP5K1C/TNFAIP6/S100A12/JAM3/CXCL9/DNM1L/CCL18/CAMK1D/EDN1/PLA2G1B/SAA1/CXCL11/CCL8/PDE4B/CX3CL1/CCL19/THBS4/CCR7
BP	GO:0006801	superoxide metabolic process	68	0.491464	1.70989	0.00274884	0.029793	0.0235588	2828	tags=25%, list=14%, signal=22%	PRDX2/H19/CYBA/TYROBP/NFE2L2/NOS3/GNAI2/AATF/PRKCD/AGT/SH3PXD2B/SH3PXD2A/MAPT/GCH1/SOD2/NCF4/EDN1
BP	GO:0009416	response to light stimulus	298	0.348557	1.4515	0.00275292	0.0297981	0.0235628	2191	tags=18%, list=11%, signal=16%	FOS/ATP1A2/MYC/SIK1/SDF4/UBE2A/MME/RBM4/CAT/PPP1CA/PIK3R1/APP/BAX/CASP7/DYNLRB1/NEDD4/CDKN1A/EP300/BCL2/CIRBP/STK11/GNA11/ERCC3/TIMP1/SDE2/DRD1/AKT2/UBE4B/PPP1CB/RIC8A/SIRT1/METTL3/PER1/RCVRN/BHLHE40/TRIM32/BAK1/FBXL3/FBXL17/PLEKHB1/PRKCD/GPX1/RBM4B/BRCA2/CREBBP/CRIP1/BCL3/RUVBL2/NPM1/GNAQ/MMP9/TMEM161A/AQP1
CC	GO:0005916	fascia adherens	10	0.783419	1.80306	0.00275938	0.0298288	0.0235871	3748	tags=70%, list=18%, signal=57%	NRAP/DES/JUP/ACTN1/CTNNB1/CTNNA3/GJA1
BP	GO:0008015	blood circulation	497	0.320042	1.37703	0.002793	0.0301527	0.0238432	2033	tags=14%, list=10%, signal=13%	ATP2A1/ATP1A2/PDE4D/HMOX1/SCN1B/ACTC1/HSPB7/PTP4A3/EPAS1/GSN/CYBA/HBEGF/GLRX3/GNA13/FXYD1/SCN2B/BIN1/ATP1A1/YWHAE/CDC42/DES/TCAP/TBC1D8/ATP1B1/MYOF/TEK/CTSZ/GPR4/NOS3/PLEC/SLC8A3/ZC3H12A/BMP6/WNK1/TPM1/ABL1/SERPING1/ACTA2/PPARA/SLC2A5/AKAP12/HRC/GNA11/CAV1/RHOA/JUP/DRD1/GNA12/CASQ2/GSTM2/DMPK/TRDN/MAP2K6/SCN4B/CASR/GPX1/EDNRB/MEF2A/TNNI1/AGT/GAA/SCPEP1/SMAD3/SMTNL2/FLNA/SNTA1/ADM/DNM1L
BP	GO:1904874	positive regulation of telomerase RNA localization to Cajal body	15	0.711843	1.81514	0.00281839	0.0302624	0.02393	2838	tags=53%, list=14%, signal=46%	CCT8/CCT7/CCT2/CCT6A/RUVBL1/RUVBL2/TCP1/NHP2
BP	GO:0051238	sequestering of metal ion	15	0.70962	1.80947	0.00281839	0.0302624	0.02393	714	tags=27%, list=4%, signal=26%	FTL/FTH1/S100A9/S100A8
MF	GO:0050681	nuclear androgen receptor binding	27	0.612565	1.79107	0.00281317	0.0302624	0.02393	2913	tags=37%, list=14%, signal=32%	CALR/EP300/WIPI1/TMF1/PARK7/PRPF6/ARID5A/PKN1/DDX5/DAXX
BP	GO:0006911	phagocytosis, engulfment	55	0.525574	1.77026	0.0028215	0.0302624	0.02393	2568	tags=25%, list=13%, signal=22%	THBS1/GSN/MYH9/ANO6/CDC42/GULP1/VAMP7/RAC1/BECN1/ARHGAP12/CD300A/DOCK1/SH3BP1/FCGR1A
BP	GO:0055072	iron ion homeostasis	82	0.464077	1.67042	0.00281057	0.0302624	0.02393	1829	tags=22%, list=9%, signal=20%	FTL/MYC/HMOX1/FTH1/EPAS1/SLC39A14/GLRX3/ATP6V0D1/PICALM/FBXL5/BMP6/SLC11A2/STEAP4/SLC25A37/NUBP1/ISCU/CYB561A3/SLC11A1
BP	GO:0071801	regulation of podosome assembly	14	0.730477	1.83482	0.00283638	0.030343	0.0239937	1133	tags=29%, list=6%, signal=27%	GSN/MSN/LCP1/RHOA
BP	GO:0002903	negative regulation of B cell apoptotic process	14	0.728231	1.82918	0.00283638	0.030343	0.0239937	1270	tags=36%, list=6%, signal=34%	IRS2/CD74/ORMDL3/BCL6/MIF
BP	GO:0001676	long-chain fatty acid metabolic process	109	0.437025	1.63137	0.0028463	0.0304097	0.0240465	4439	tags=35%, list=22%, signal=27%	GPX4/ACOT1/PTGES3/CYP1B1/EPHX1/ACSL3/ACOT2/GSTM1/ACOT8/MGLL/ELOVL5/ACAA1/PTGDS/GSTM4/AIG1/GSTM2/ELOVL1/GPX1/ACOT4/PAM/ACSM1/PNPLA8/ABCD1/ABCD3/ACSL4/PLP1/QKI/CBR1/CYP4F2/ABHD12/CYP3A4/ACSL1/CYP2S1/ACAD9/FADS1/PTGS1/CYP4F11/ALOX12B
BP	GO:0016311	dephosphorylation	408	0.331729	1.41184	0.00285244	0.0304359	0.0240672	3295	tags=24%, list=16%, signal=20%	CA3/ATP1A2/RCAN1/PTP4A3/PIP4P1/HSP90AB1/PPP3CC/PPP4R3A/PPIA/FKBP1A/ACP1/ATP1A1/PLPP1/YWHAE/PTPN1/PPP3R1/CHP1/PPP1CA/LRRC2/DUSP1/EPHX2/PHPT1/GNAI2/UBASH3B/PTPN14/SYNJ2/SEMA4D/SSH1/PTPRM/PPP2R5D/PPP1R7/CNEP1R1/INPP5A/PINK1/BCL2/PPP2CB/SSH2/STK11/PPP2R3B/MTM1/PTPRD/PRUNE1/HSP90B1/GNA12/DUSP14/PPP1R3D/TIPRL/PPP1CB/ENSA/FBXW11/ENTPD6/PPP2R3A/PPP2R5C/ANKLE2/G6PC3/PFKFB3/IMPA2/MTMR10/PRKCD/PLPP7/PLPP3/C…
MF	GO:0043531	ADP binding	34	0.576378	1.77085	0.00287219	0.0306012	0.0241979	2458	tags=35%, list=12%, signal=31%	PRKAG2/ATP5F1D/MYH9/LONP1/COQ8A/PGK1/CHORDC1/RUVBL1/PRKAG1/RUVBL2/VCP/ABCD1
BP	GO:0010634	positive regulation of epithelial cell migration	169	0.393393	1.55053	0.00287536	0.0306012	0.0241979	2908	tags=24%, list=14%, signal=20%	THBS1/HMOX1/HBEGF/NRP1/NFE2L2/RRAS/TEK/HSPB1/NOS3/ZC3H12A/CALR/CLASP2/CAPN7/ABL1/LGMN/GRN/PRKCE/RAC1/SIRT1/MAPRE2/PDCD6/SOX9/PIK3CB/SRPX2/AGT/PLPP3/BCAR1/MMP9/DOCK1/MAP3K3/EGF/MET/ANXA1/HIF1A/MTOR/BCAS3/EDN1/MIR221/RHOB/ADGRA2
BP	GO:0071353	cellular response to interleukin-4	32	0.589448	1.79013	0.00290651	0.0308929	0.0244285	2307	tags=34%, list=11%, signal=31%	NFIL3/HSP90AB1/HSPA5/XBP1/CDK4/IL4R/IMPDH2/TUBA1B/CORO1A/STAT6/ALAD
BP	GO:0002604	regulation of dendritic cell antigen processing and presentation	11	0.767763	1.80647	0.00292024	0.0309351	0.0244619	4317	tags=82%, list=21%, signal=64%	THBS1/CD74/SLC11A1/NOD1/FGL2/FCGR2B/CCL19/CCR7/NOD2
BP	GO:0005978	glycogen biosynthetic process	44	0.54113	1.74806	0.00292173	0.0309351	0.0244619	1593	tags=27%, list=8%, signal=25%	IRS2/UGP2/PTGES3/GBE1/PPP1CA/PHKG1/IRS1/EPM2AIP1/AKT2/PPP1R3D/PPP1CB/ENPP1
BP	GO:0009250	glucan biosynthetic process	44	0.54113	1.74806	0.00292173	0.0309351	0.0244619	1593	tags=27%, list=8%, signal=25%	IRS2/UGP2/PTGES3/GBE1/PPP1CA/PHKG1/IRS1/EPM2AIP1/AKT2/PPP1R3D/PPP1CB/ENPP1
BP	GO:2001244	positive regulation of intrinsic apoptotic signaling pathway	60	0.515965	1.76113	0.00293341	0.0310189	0.0245282	2033	tags=28%, list=10%, signal=26%	MYC/S100A9/RPS3/EIF5A/BAX/S100A8/MCL1/BAD/PARK7/CAV1/SIRT1/FIS1/BECN1/SERINC3/DDIT3/SIAH1/DNM1L
BP	GO:0050686	negative regulation of mRNA processing	29	0.607124	1.80695	0.00293878	0.0310359	0.0245416	3423	tags=48%, list=17%, signal=40%	DYRK1A/HNRNPK/SAP18/RBMX/ZC3H14/CDK9/SRSF10/SRSF4/RNF40/U2AF2/SRSF7/CCNT1/SRSF9/CTR9
BP	GO:0021795	cerebral cortex cell migration	41	0.554619	1.76797	0.00294848	0.0310511	0.0245537	3072	tags=24%, list=15%, signal=21%	PAFAH1B1/SUN1/SYNE2/LAMB1/RHOA/MBOAT7/ARX/PEX13/CTNNB1/FBXO45
MF	GO:0051879	Hsp90 protein binding	41	0.553657	1.7649	0.00294848	0.0310511	0.0245537	2616	tags=37%, list=13%, signal=32%	RPS3/STUB1/PTGES3/STIP1/AHSA1/NR3C1/ARNTL/CHORDC1/EIF2AK3/HSF1/MAPT/HDAC8/NUP62/CDC37/HIF1A
BP	GO:0030433	ubiquitin-dependent ERAD pathway	83	0.462229	1.66473	0.00295151	0.0310511	0.0245537	3504	tags=37%, list=17%, signal=31%	HSPA5/STUB1/HERPUD1/ECPAS/NFE2L2/RNF103/NPLOC4/STT3B/CALR/PSMC6/CAV1/HSP90B1/TRIM25/YOD1/UBE4B/AMFR/DERL1/DERL2/SGTA/CCDC47/VCP/EDEM1/RNF5/TMUB1/OS9/BAG6/SEC61B/UBE4A/BCAP31/RNF185/USP14
MF	GO:0016675	oxidoreductase activity, acting on a heme group of donors	16	0.702705	1.82602	0.00296788	0.0310761	0.0245734	410	tags=31%, list=2%, signal=31%	COX6A2/COX7A1/COX8A/COX5B/COX6B1
MF	GO:0043548	phosphatidylinositol 3-kinase binding	28	0.612859	1.80701	0.00296834	0.0310761	0.0245734	1607	tags=25%, list=8%, signal=23%	IRS2/GSN/PIK3R1/IRS1/IGF1R/BECN1/CORO1A
CC	GO:0030665	clathrin-coated vesicle membrane	110	0.435599	1.62922	0.00296896	0.0310761	0.0245734	3390	tags=27%, list=17%, signal=23%	VAMP2/HBEGF/CD74/CD9/HLA-DPA1/HLA-DRB4/RAB5A/CLINT1/HLA-DQA1/AP1G1/HLA-DQA2/M6PR/CLTA/VAMP7/AP2B1/AP2M1/VAMP3/NECAP2/HLA-DRB1/CD4/SLC32A1/FZD4/EGF/FCGR1A/HLA-DQB1/APOE/AP2A2/VAMP4/AFTPH/AP3B1
BP	GO:0050808	synapse organization	414	0.330107	1.40607	0.00296443	0.0310761	0.0245734	2930	tags=19%, list=14%, signal=17%	YWHAZ/PAFAH1B1/CACNB1/ACHE/SDCBP/SDF4/NRP1/FNTA/PFN2/ACTB/CDC42/ABHD17A/POTEKP/SRGN/DVL1/APP/C1QC/C1QB/PDLIM5/SYBU/SLC8A3/NEDD4/MAP1B/SEMA4D/RAB29/ABL1/WASF2/DOK7/CHRNA1/GPC4/THBS2/EIF4G1/LGMN/ARF1/PTPRD/RHOA/DRD1/ERC1/IGF1R/ACTN1/CYFIP1/COL4A1/DMPK/ABI3/DLG4/SRPX2/DTNBP1/ARF4/CHCHD10/DLG5/ACTR2/SNCG/FLNA/SNTA1/CFL1/VCP/TUBA1A/COLQ/MAPT/PCDHB4/ARHGEF15/CRKL/SIX1/TMEM108/FYN/DHX36/ARC/FLRT3/ARHGAP…
BP	GO:0042306	regulation of protein import into nucleus	56	0.523005	1.76424	0.00297354	0.0310846	0.0245801	1952	tags=30%, list=10%, signal=28%	APOD/HSP90AB1/CHP1/PIK3R1/IPO5/RAN/ZC3H12A/ZPR1/UFM1/JUP/BAG3/TRIM28/PRKCD/MDFIC/SMAD3/HCLS1/FLNA
BP	GO:1901998	toxin transport	39	0.562628	1.7705	0.00297946	0.031107	0.0245979	1579	tags=31%, list=8%, signal=28%	CCT8/HSPA5/NRP1/COPZ1/CCT7/COPB2/CCT2/RAB29/CRTC2/SLC22A3/SLC7A8/DNM1
BP	GO:0001701	in utero embryonic development	377	0.337591	1.43007	0.00299003	0.031178	0.024654	4128	tags=29%, list=20%, signal=23%	MAFF/MYC/EPAS1/TMED2/JUNB/ZFAND5/PRMT1/GNA13/HEY1/MYH9/PSMC4/UBE2A/YBX1/BCL2L1/AMOT/MFN2/TGFB3/ADCY9/CNOT2/TMEM100/DNAJB6/NOS3/ENDOG/TBL1XR1/SOCS3/LPAR6/E2F8/SF3B6/ZPR1/ACTL6A/HECTD1/CEBPA/COL3A1/SP3/SETD2/GNA12/PRDM1/EIF2S2/RIC8A/RBBP8/TRIM28/BCOR/HEG1/TEAD4/PCDH12/BRCA2/SMAD3/COPS2/NSDHL/BYSL/SH3PXD2A/ADM/NSUN2/NBN/ASCL2/NXN/SEC24C/ETV2/KIDINS220/CHEK1/VASH1/DNAAF2/DHX35/HIF1A/RBPJ/NPAT/CNOT3/C…
BP	GO:0030194	positive regulation of blood coagulation	23	0.63512	1.80006	0.00302419	0.0313361	0.024779	448	tags=22%, list=2%, signal=21%	THBS1/PRDX2/ANO6/NFE2L2/THBD
BP	GO:1900048	positive regulation of hemostasis	23	0.63512	1.80006	0.00302419	0.0313361	0.024779	448	tags=22%, list=2%, signal=21%	THBS1/PRDX2/ANO6/NFE2L2/THBD
CC	GO:0022624	proteasome accessory complex	23	0.633038	1.79416	0.00302419	0.0313361	0.024779	1827	tags=39%, list=9%, signal=36%	PSMD4/PSME2/PSMC4/PSMD7/PSMD1/PSMC6/PSMD2/PSMD3/PSMD13
BP	GO:1902041	regulation of extrinsic apoptotic signaling pathway via death domain receptors	50	0.530164	1.75842	0.00301477	0.0313361	0.024779	1926	tags=26%, list=9%, signal=24%	ATF3/THBS1/TIMP3/HMOX1/ITPRIP/BCL2L1/NOS3/PARK7/DDX3X/SERPINE1/GPX1/PEA15/ICAM1
BP	GO:0072330	monocarboxylic acid biosynthetic process	208	0.372049	1.49801	0.00302224	0.0313361	0.024779	3698	tags=25%, list=18%, signal=21%	PDK4/PRKAG2/LPL/TECR/GPX4/GATM/CD74/PTGES3/XBP1/GSTM1/ACOT8/HSD17B10/MGLL/ELOVL5/NR1H2/ALDH1A3/EIF6/PARK7/PTGDS/INSIG1/ABHD3/GSTM4/CBR4/MIF/GSTM2/CYP27A1/ELOVL1/SIRT1/ACADVL/HSD3B7/PRKAG1/HSD17B8/ACOT4/OSBPL6/ACSM1/PNPLA8/ABCD1/ANXA1/ABCD3/EDN1/PRKAG3/PLA2G1B/LPGAT1/PLP1/QKI/CYP39A1/MIR185/CBR1/PIBF1/RBP1/LIAS/CYP3A4/APOC3
BP	GO:0045582	positive regulation of T cell differentiation	92	0.445908	1.63137	0.00304288	0.0314186	0.0248443	4941	tags=41%, list=24%, signal=31%	CD74/XBP1/HLX/CD46/IL4R/RUNX1/BAD/BCL6/VSIR/NFKBIZ/RHOA/PNP/CBFB/ADAM8/CD27/HLA-DRB1/ANXA1/ITPKB/HLA-G/SASH3/IL23R/PTPRC/FOXO3/CD83/CCL19/AP3B1/STAT5B/BTN2A2/MDK/HLA-DRA/LILRB4/NCKAP1L/VNN1/SOCS1/GLI2/SYK/AP3D1/RUNX3
CC	GO:0032993	protein-DNA complex	124	0.420615	1.59721	0.00303791	0.0314186	0.0248443	2941	tags=29%, list=14%, signal=25%	FOS/MORF4L2/ACTB/MYOG/NFE2L2/NFYC/XRCC5/MCM4/GLYR1/GTF2B/EP300/TERF2IP/EP400/ACTL6A/RUVBL1/ERCC3/JUP/SP3/ING3/EPC1/VPS72/TEAD4/GTF2E1/MORF4L1/DDIT3/EYA1/RUVBL2/DONSON/NPM1/ZBTB17/XRCC6/ESR1/CTNNB1/POLA1/TERF2/KDM5A
BP	GO:0030100	regulation of endocytosis	199	0.377191	1.51128	0.00304358	0.0314186	0.0248443	4220	tags=32%, list=21%, signal=25%	PPP3CC/SDCBP/BIN1/ANXA2/ANO6/PTPN1/CDC42/PICALM/HNRNPK/RAB5A/ITGAV/RAB5B/NR1H2/ABL1/ARF1/CAV1/AP2B1/ANKFY1/CD63/RAC1/AP2M1/SMAP1/DLG4/FLOT1/PACSIN2/SERPINE1/PIK3CB/SNX33/DTNBP1/SNX12/ARRB2/CD300A/SFRP4/ATAD1/APLN/EGF/AHI1/ARC/CD2AP/RIN3/APOE/ANKRD13A/GREM1/CDH13/VAMP4/TSG101/CCL19/MIR185/DLL1/EFNB2/DRD4/RAB31/SMPD1/NEDD4L/APOC3/CD36/CAV3/DNM2/LRP1/DAB2/RUFY1/STON2/LRPAP1
BP	GO:0032436	positive regulation of proteasomal ubiquitin-dependent protein catabolic process	91	0.44625	1.62845	0.00305386	0.0314853	0.024897	4105	tags=41%, list=20%, signal=33%	HSPA1B/RNF144B/STUB1/HSPA1A/HERPUD1/KLHL40/NFE2L2/DVL1/SIRT2/CSNK1A1/ARIH1/HECTD1/CAV1/CEBPA/RNF217/TRIB1/HSPBP1/SGTA/RNF180/VCP/PSMD10/RNF144A/TRIB2/MAPK9/AURKA/RNF19A/SH3RF1/BCAP31/FBXO22/ZER1/AXIN1/KEAP1/NKD2/RNF19B/DAB2/FZR1/USP5
BP	GO:0014897	striated muscle hypertrophy	90	0.449802	1.63757	0.00306279	0.0315379	0.0249386	1805	tags=22%, list=9%, signal=20%	NR4A3/GLRX3/FOXO1/IL6ST/TRIM63/KLF15/AKAP13/TCAP/JARID2/ERRFI1/PDLIM5/MLIP/PPARA/TNFRSF1A/AKAP6/BECN1/CDK9/MEF2A/AGT/SMAD3
BP	GO:1903715	regulation of aerobic respiration	32	0.587956	1.7856	0.00306798	0.031552	0.0249497	2667	tags=44%, list=13%, signal=38%	MYC/SLC25A33/COX7A1/PINK1/PARK7/RHOA/IDE/ISCU/VCP/ACTN3/ABCD1/SLC25A23/HIF1A/PDE12
BP	GO:0019886	antigen processing and presentation of exogenous peptide antigen via MHC class II	30	0.598471	1.79354	0.00308843	0.0316833	0.0250535	4418	tags=57%, list=22%, signal=44%	CD74/HLA-DPA1/HLA-DRB4/HLA-DQA1/HLA-DQA2/FCER1G/LGMN/IFI30/CTSD/HLA-DRB1/CTSL/HLA-DQB1/FCGR2B/CTSV/DNM2/HLA-DRA/HLA-DRB5
BP	GO:0048002	antigen processing and presentation of peptide antigen	61	0.514765	1.75999	0.00308506	0.0316833	0.0250535	2712	tags=39%, list=13%, signal=34%	CD74/HLA-DPA1/HLA-DRB4/HLA-B/HLA-DQA1/HLA-H/HLA-DQA2/FCER1G/CALR/TAPBP/LGMN/IFI30/HLA-A/MR1/IDE/CTSD/SLC11A1/HLA-C/HLA-DRB1/CTSL/HLA-DQB1/CD209/HLA-G/ERAP1
BP	GO:0042255	ribosome assembly	58	0.52384	1.77773	0.00309735	0.0317353	0.0250947	2176	tags=31%, list=11%, signal=28%	RPLP0/RPSA/MRPL20/RPL10/RRS1/RPL3L/RPS5/XRCC5/RPS14/EIF6/NGRN/DHX29/DDX3X/FASTKD2/NIP7/NPM1/MRTO4/BRIX1
BP	GO:0019377	glycolipid catabolic process	16	0.688551	1.78924	0.00314246	0.0321576	0.0254286	1941	tags=31%, list=10%, signal=28%	GLA/NEU1/GBA2/PRKCD/HEXB
BP	GO:0050878	regulation of body fluid levels	376	0.335628	1.42146	0.00321365	0.0328454	0.0259725	2398	tags=17%, list=12%, signal=16%	THBS1/PRDX2/HK2/CSRP1/PABPC4/CYBA/PPIA/GNA13/IL6ST/CD9/MYH9/ANO6/ACTB/XBP1/LNPK/NFE2L2/THBD/UPRT/ANXA5/STXBP3/HSPB1/CLIC1/NOS3/GNAI2/PLEC/UBASH3B/FCER1G/WNK1/NR1H2/AQP4/SERPING1/PLAU/F13A1/NCOR2/PRKCE/CAV1/GNAS/COL3A1/PAFAH2/GNA12/METAP1/ELOVL1/PLAUR/SERPINE1/PIK3CB/PRKCD/HEG1/DTNBP1/UGCG/EDNRB/F8/FLNA/C1QTNF1/ADM/GNAQ/ITPK1/AQP1/CD59/NME1/PAM/EMILIN2/TFPI/APLN/APRT/FUNDC2
BP	GO:0014743	regulation of muscle hypertrophy	62	0.508615	1.74321	0.00322486	0.0329191	0.0260308	1805	tags=26%, list=9%, signal=24%	NR4A3/GLRX3/FOXO1/IL6ST/TRIM63/JARID2/ERRFI1/MLIP/PPARA/TNFRSF1A/AKAP6/BECN1/CDK9/MEF2A/AGT/SMAD3
CC	GO:1905369	endopeptidase complex	78	0.467535	1.66981	0.00325088	0.0331437	0.0262084	2002	tags=29%, list=10%, signal=27%	PSMD4/PSME2/PSMC4/CAPNS1/ECPAS/THBD/HSPB1/PSMD7/GPAA1/PSMA3/PSMB2/PIGT/PSMD1/PLAU/PSMC6/PIGK/PAAF1/PSMD2/PSMD3/PLAUR/PSMD13/VCP/PSMD10
BP	GO:0090303	positive regulation of wound healing	57	0.518962	1.75576	0.00325974	0.033193	0.0262474	2849	tags=30%, list=14%, signal=26%	THBS1/PRDX2/HBEGF/ANO6/XBP1/NFE2L2/THBD/KANK1/ARFGEF1/PRKCE/SERPINE1/PLPP3/MIR451A/ANXA1/ENPP4/MTOR/MIR221
BP	GO:0043270	positive regulation of ion transport	268	0.353774	1.4601	0.00326378	0.0331932	0.0262475	2151	tags=17%, list=11%, signal=16%	ATP2A1/SCN1B/CAMK2A/CCL2/LRRC52/CAPN3/STAC3/FXYD1/CASQ1/ANO6/ATP1B1/ORAI1/CHP1/ACTN2/BAX/WNK1/FHL1/ABL1/PINK1/ATP1B3/ARL6IP1/CAV1/VAMP7/COX17/DRD1/MIF/AKAP6/GSTM2/TRDN/MAP2K6/STIM1/LILRA2/BAK1/ACTN4/SCN4B/CASR/DTNBP1/WNK2/AGT/ARRB2/FXYD2/FLNA/CXCL9/KIF5B/IFNGR2/TESC
MF	GO:0004842	ubiquitin-protein transferase activity	413	0.328634	1.3997	0.003292	0.0334389	0.0264418	3465	tags=27%, list=17%, signal=23%	RNF144B/STUB1/KLHL21/TRIM63/CDC34/UBE2A/CDC42/RNF146/FBXO3/FBXL5/BFAR/RNF103/TRIM26/SIAH2/TRIM54/TRIP12/NEDD4/UBE2Z/RNF125/RC3H2/ARIH1/SHARPIN/UBR4/UBE3B/HECW2/RNF170/HLTF/HECTD1/TNFAIP1/HERC4/RNF217/HERC1/VPS18/UHRF2/CNOT4/KLHL9/KLHL20/TRIM25/RNF145/KCMF1/UBE4B/AMFR/ASB12/FBXW11/UBE2E3/FANCL/HUWE1/TRIM33/TRIM32/MED27/FBXL3/TRIM28/BCOR/RNF26/TRAF2/FBXO10/PELI2/RNF180/RNF11/TRIM72/KLHL42/IRF2BP1/T…
BP	GO:0051282	regulation of sequestering of calcium ion	120	0.422163	1.59859	0.00331609	0.033615	0.026581	3319	tags=30%, list=16%, signal=25%	ATP1A2/PDE4D/CYBA/CAPN3/DIAPH1/CASQ1/FKBP1A/BAX/UBASH3B/ABL1/HRC/PRKCE/JPH1/DRD1/CASQ2/AKAP6/GSTM2/TRDN/CORO1A/DDIT3/CXCL9/TPCN1/SLC25A23/JPH2/TMEM38B/CCR5/CALM1/PTPRC/CXCL11/ITPR1/TMEM38A/ANK2/CX3CL1/CHERP/CLIC2/CCL19
CC	GO:0005819	spindle	389	0.332664	1.41115	0.00331748	0.033615	0.026581	3169	tags=24%, list=16%, signal=21%	CHMP1B/PAFAH1B1/RPS3/DIAPH1/MAD2L1BP/MAPRE1/KLHL21/MYH9/CDC42/MTUS1/IK/NUP85/SLC25A5/SIRT2/CCDC117/CSNK1A1/APP/MAP4/HSPB1/MAD1L1/NR3C1/TBL1XR1/STAG2/NEIL2/CLASP2/TUBB8/KBTBD8/CLTA/HECW2/CBX1/PPP2CB/HAUS7/SMC3/NCOR1/NGRN/LATS2/BRCC3/TMEM201/CHMP2B/RAE1/MAP1S/NEK7/RCC2/UBXN2B/NUBP2/MAPRE2/EMD/BCCIP/TTL/SPAST/WAPL/RMDN3/AGBL5/DCUN1D5/ANAPC7/KLHL42/SNCG/EML4/DYNLT3/CHMP2A/CYLD/NSUN2/HSF1/NPM1/WDR62/A…
BP	GO:0046626	regulation of insulin receptor signaling pathway	64	0.502196	1.73071	0.00335521	0.0338725	0.0267847	2253	tags=30%, list=11%, signal=26%	PTPN1/PIK3R1/KANK1/SIK2/IRS1/GNAI2/SOCS3/CDK4/PIP4K2B/GRB10/ADIPOR1/SIRT1/ENPP1/PRKCD/AGT/TRIM72/NCOA5/SESN3/SNX5
BP	GO:0045766	positive regulation of angiogenesis	176	0.386241	1.52913	0.0033532	0.0338725	0.0267847	3005	tags=23%, list=15%, signal=20%	THBS1/HMOX1/HK2/STAT3/NRP1/XBP1/CYP1B1/NFE2L2/RRAS/TEK/HSPB1/ENG/NOS3/ZC3H12A/MYDGF/ABL1/RUNX1/GRN/JAK1/JUP/ANGPT2/SIRT1/STIM1/SERPINE1/PDCD6/ADM/ITGAX/TJP1/AQP1/EMILIN2/MIR451A/HSPB6/ITGA5/HIF1A/ERAP1/ANGPTL4/RHOB/BTG1/GREM1/PKM
BP	GO:1904018	positive regulation of vasculature development	176	0.386241	1.52913	0.0033532	0.0338725	0.0267847	3005	tags=23%, list=15%, signal=20%	THBS1/HMOX1/HK2/STAT3/NRP1/XBP1/CYP1B1/NFE2L2/RRAS/TEK/HSPB1/ENG/NOS3/ZC3H12A/MYDGF/ABL1/RUNX1/GRN/JAK1/JUP/ANGPT2/SIRT1/STIM1/SERPINE1/PDCD6/ADM/ITGAX/TJP1/AQP1/EMILIN2/MIR451A/HSPB6/ITGA5/HIF1A/ERAP1/ANGPTL4/RHOB/BTG1/GREM1/PKM
BP	GO:0006596	polyamine biosynthetic process	14	0.718952	1.80587	0.0033682	0.033962	0.0268554	3844	tags=57%, list=19%, signal=46%	NNMT/ODC1/AMD1/SMS/AGMAT/OAZ2/OAZ1/SRM
BP	GO:0010611	regulation of cardiac muscle hypertrophy	59	0.515332	1.75557	0.00338186	0.0340165	0.0268986	1805	tags=27%, list=9%, signal=25%	NR4A3/GLRX3/FOXO1/IL6ST/TRIM63/JARID2/ERRFI1/MLIP/PPARA/TNFRSF1A/AKAP6/BECN1/CDK9/MEF2A/AGT/SMAD3
BP	GO:0050907	detection of chemical stimulus involved in sensory perception	409	-0.25639	-1.31704	0.00337838	0.0340165	0.0268986	7030	tags=36%, list=35%, signal=24%	OR4N4/TRPV1/OR5T3/OR5T1/OR10G9/OR10A4/TAS2R9/OR5P2/OR51I1/OR2T12/OR52N5/OR1F1/OR10H2/OR51F1/OR4E2/OR4C46/TAS2R39/OR11A1/OR9Q1/OR7G3/OR13A1/OR2B3/OR10K2/OR5D13/OR4K5/OR56A4/OR1C1/OR1I1/OR7C1/OR52A1/OR1Q1/OR4K14/OR4Q3/LINC02203/OR6C65/TAS2R50/OR7A10/OR1B1/GNAT3/OR9I1/OR6C4/OR1M1/OR2AK2/OR4D11/OR7A5/OR6C76/OR5D14/OR4N2/OR2Y1/OR6C1/OR6T1/OR6B3/OR8B12/OR51B4/TAS2R40/OR52B2/OR5AN1/OR1D2/OR10A6/OR4D9/OR…
BP	GO:0150117	positive regulation of cell-substrate junction organization	30	0.595026	1.78322	0.00341352	0.0342932	0.0271174	4486	tags=57%, list=22%, signal=44%	SDC4/NRP1/PIK3R1/TEK/S100A10/ABL1/RAC1/MAPRE2/SMAD3/FMN1/MYOC/MAP4K4/POLDIP2/KDR/ITGB1BP1/IQSEC1/HRG
BP	GO:0071709	membrane assembly	56	0.518527	1.74913	0.00341957	0.0343121	0.0271323	2256	tags=32%, list=11%, signal=29%	BANF1/CHMP1B/ANXA2/PICALM/SIRT2/S100A10/PTPRD/CAV1/CHMP2B/UBXN2B/FLOT1/ANKLE2/PACSIN2/SPAST/UGCG/CHMP2A/RFTN1/VPS4A
BP	GO:0045807	positive regulation of endocytosis	94	0.441063	1.6192	0.00344447	0.0345201	0.0272968	4020	tags=34%, list=20%, signal=27%	PPP3CC/BIN1/ANXA2/ANO6/CDC42/HNRNPK/AP2B1/ANKFY1/CD63/AP2M1/FLOT1/SERPINE1/DTNBP1/ARRB2/SFRP4/ATAD1/APLN/EGF/AHI1/APOE/GREM1/TSG101/CCL19/DLL1/RAB31/SMPD1/NEDD4L/CD36/CAV3/DNM2/LRP1/DAB2
BP	GO:0070296	sarcoplasmic reticulum calcium ion transport	39	0.55249	1.7386	0.0034499	0.0345325	0.0273066	3273	tags=41%, list=16%, signal=34%	ATP2A1/ATP1A2/PDE4D/CASQ1/HRC/CASQ2/AKAP6/GSTM2/TRDN/TMEM38B/CCR5/CALM1/TMEM38A/ANK2/ATP2A2/CLIC2
BP	GO:0007160	cell-matrix adhesion	229	0.367564	1.49422	0.00346351	0.0345848	0.0273479	3982	tags=27%, list=20%, signal=22%	THBS1/APOD/SDC4/ADAMTS9/NRP1/RRAS/PIK3R1/TEK/ACTN2/ITGAV/S100A10/CLASP2/ABL1/CDK6/BCL2/BCL6/PLAU/COL3A1/RHOA/JUP/CD63/RAC1/ACTN1/CORO1C/RCC2/ITGB6/SERPINE1/PIK3CB/SMAD3/JAM3/MACF1/ITGAX/ACTN3/LYVE1/ITGA5/FMN1/ADAM15/MYOC/BCAS3/CTNNB1/BCR/CTTN/GREM1/SIGLEC1/CDH13/VWA2/SRF/MAP4K4/CX3CL1/DAPK3/CD44/CCR7/OTOA/PKD1/CD36/POLDIP2/KDR/CLASP1/ITGB1BP1/CD96/ACTG1
BP	GO:0002274	myeloid leukocyte activation	229	0.366956	1.49175	0.00346351	0.0345848	0.0273479	3476	tags=23%, list=17%, signal=19%	THBS1/NR4A3/HMOX1/VAMP2/CD74/CD93/DYSF/TYROBP/STXBP3/APP/ZC3H12A/FCER1G/IL4R/NDRG1/BATF3/PLA2G2A/PTGDS/GRN/PRKCE/VAMP7/CEBPA/MIF/ITGB6/LILRA2/PRKCD/JMJD6/RORA/FGR/S100A12/SLC11A1/IFNGR1/CD300A/MAPT/IFNGR2/ATM/SPACA3/GAB2/ANXA1/RBPJ/BCR/PTPRC/HSPD1/MT1G/NECTIN2/JAK2/SBNO2/CX3CL1/MFHAS1/C12orf4/FCGR2B/IL13RA2/LTBR/HMGB1
BP	GO:0002366	leukocyte activation involved in immune response	277	0.352426	1.4589	0.00347665	0.034674	0.0274185	3334	tags=22%, list=16%, signal=19%	NR4A3/HMOX1/VAMP2/RORC/CD74/STAT3/DYSF/XBP1/TYROBP/STXBP3/LGALS1/HLX/AP1G1/ZC3H12A/FCER1G/RC3H2/ABL1/CD46/IL4R/TP53BP1/RPS6/GPR183/BCL6/UNG/PTGDS/LCP1/GRN/PRKCE/NFKBIZ/VAMP7/LAMP1/ZFPM1/LILRA2/CORO1A/RORA/FGR/SLC11A1/BCL3/ICAM1/RNF8/CD300A/NBN/STAT6/FGL2/HLA-DRB1/MAD2L2/GAB2/ANXA1/MTOR/IL23R/BCR/SLC15A4/PTPRC/KMT5C/HSPD1/SBNO2/GAPT/APBB1IP/C12orf4/FCGR2B/CCL19/IL13RA2
BP	GO:0048284	organelle fusion	137	0.40507	1.55689	0.00349786	0.0348434	0.0275524	3115	tags=30%, list=15%, signal=26%	VAMP2/ANXA2/DYSF/MFN2/STX11/BAX/VPS8/GOSR2/STX8/PIP4K2B/OPA1/OMA1/YIPF7/VAMP7/ANKFY1/VPS18/AKT2/RCC1L/CHMP2B/SEC22B/RAB8A/VAMP3/HUWE1/FIS1/BAK1/CHCHD3/CORO1A/UVRAG/VTI1B/BNIP1/STX12/BET1/MIGA2/VPS4A/ANXA1/VPS39/SAMD9/RAB39A/VAMP4/ARL8B/MFF
BP	GO:0031623	receptor internalization	111	0.428937	1.60644	0.00350263	0.0348488	0.0275567	3990	tags=35%, list=20%, signal=28%	ACHE/SDCBP/CD9/ANXA2/PICALM/RAB5A/FCER1G/NEDD4/ARF1/CAV1/CD63/AP2M1/DLG4/FLOT1/DNM1/DTNBP1/ARRB2/ADM/SFRP4/ATAD1/APLN/EGF/AHI1/ARC/RAMP3/RIN3/ANKRD13A/GRB2/SNX1/GREM1/GRIA1/CALCRL/EFNB2/DRD4/RAB31/CD36/CAV3/DNM2/LRP1
BP	GO:1904589	regulation of protein import	60	0.508507	1.73567	0.00352009	0.0349804	0.0276608	1952	tags=28%, list=10%, signal=26%	APOD/HSP90AB1/CHP1/PIK3R1/IPO5/RAN/ZC3H12A/ZPR1/UFM1/JUP/BAG3/TRIM28/PRKCD/MDFIC/SMAD3/HCLS1/FLNA
CC	GO:0098533	ATPase dependent transmembrane transport complex	24	0.61764	1.76457	0.00352704	0.0350073	0.027682	931	tags=25%, list=5%, signal=24%	ATP1A2/FXYD1/ATP1A1/ATP1B1/ABCB8/ATP1B3
BP	GO:0002292	T cell differentiation involved in immune response	75	0.474164	1.68172	0.00355215	0.0352141	0.0278455	2817	tags=27%, list=14%, signal=23%	RORC/STAT3/HLX/ZC3H12A/FCER1G/RC3H2/CD46/IL4R/GPR183/BCL6/NFKBIZ/ZFPM1/RORA/BCL3/STAT6/FGL2/HLA-DRB1/ANXA1/MTOR/IL23R
BP	GO:0071621	granulocyte chemotaxis	123	0.420665	1.59676	0.00356342	0.0352834	0.0279003	3600	tags=28%, list=18%, signal=24%	THBS1/CCL2/S100A9/BSG/PPIA/CD74/FCER1G/S100A8/RAC1/CMKLR1/MPP1/CCL13/GBF1/SRP54/PIP5K1C/AKIRIN1/TNFAIP6/S100A12/JAM3/CXCL9/DNM1L/CCL18/CAMK1D/ANXA1/EDN1/PLA2G1B/SAA1/CXCL11/CCL8/PDE4B/CX3CL1/CCL19/MAPK1/THBS4/CCR7
BP	GO:0010970	transport along microtubule	149	0.4007	1.55605	0.00357736	0.035379	0.0279759	2292	tags=23%, list=11%, signal=20%	PAFAH1B1/SUN1/SYNE2/CDC42/APP/DYNC1I2/HSPB1/SYBU/MAP1B/DYNC1H1/FYCO1/OPA1/AP3S1/KLC1/ACTR10/STK11/LAMP1/KIF1C/TMEM201/MAP1S/FBXW11/BAG3/UCHL1/SPAST/DTNBP1/IFT140/TRAK1/AP3M1/COPG2/IFT81/KIF5B/MAPT/PEX14/TMEM108
BP	GO:0050863	regulation of T cell activation	334	0.338254	1.42084	0.00360077	0.0355678	0.0281252	3618	tags=26%, list=18%, signal=22%	SDC4/PRDX2/HSPH1/CCL2/RPS3/IL6ST/CD74/HLA-DPA1/XBP1/HLA-DRB4/SELENOK/HLA-DQA1/LGALS1/MAD1L1/HLX/HLA-DQA2/CLPTM1/ZC3H12A/RC3H2/ABL1/CD46/IL4R/RUNX1/BAD/BCL6/VSIR/CAV1/NFKBIZ/RHOA/PRKAR1A/PRDM1/PNP/MAP3K8/LMO1/METTL3/HLA-A/CORO1A/LAPTM5/CBFB/DLG5/PAWR/DROSHA/PRELID1/CD24/CD300A/ADAM8/FGL2/TNFRSF1B/CD27/HLA-DRB1/CD4/GPAM/FYN/SLC7A1/ANXA1/CD276/ITPKB/IRF1/ZEB1/HLA-DQB1/CD209/HLA-G/IL12A/PAG1/SASH3/GP…
BP	GO:0015931	nucleobase-containing compound transport	210	0.370366	1.49287	0.00361707	0.0356861	0.0282188	2634	tags=24%, list=13%, signal=21%	ZFP36/SMG1/ALYREF/IWS1/SLC25A33/EIF5A/AKAP8L/YBX1/NUP153/NXF1/SSB/G3BP2/NUP85/SLC25A5/RAN/SEH1L/NCBP2/POLR2D/SLC35A4/NUP35/THOC6/THOC3/SETD2/SLC25A36/RAE1/NUP98/FLOT1/XPO1/LRRC8C/HNRNPA3/LRRC8A/RSC1A1/MYO1C/NSUN2/HNRNPA1/HSF1/NPM1/ABCC4/UPF3A/AAAS/SRSF1/RFTN1/XPOT/KHDRBS1/NUP62/CPSF6/ABCD1/LRPPRC/SLC25A23/ARC/NUP160
BP	GO:0042307	positive regulation of protein import into nucleus	38	0.555156	1.73762	0.0036289	0.0357174	0.0282436	1952	tags=34%, list=10%, signal=31%	HSP90AB1/PIK3R1/IPO5/RAN/ZC3H12A/ZPR1/JUP/BAG3/TRIM28/PRKCD/SMAD3/HCLS1/FLNA
BP	GO:0042552	myelination	137	0.404561	1.55493	0.00362741	0.0357174	0.0282436	3343	tags=28%, list=16%, signal=23%	PMP22/CD9/SIRT2/MALL/ORMDL3/PLEC/SLC8A3/MBP/NDRG1/ZPR1/EPB41L3/B4GALT5/EIF2AK3/AKT2/CYFIP1/GPC1/LGI4/DICER1/ASPA/JAM3/HEXB/ITGAX/EIF2B2/EGR2/TNFRSF1B/XK/ABCD1/ID4/RNF10/MTOR/MYOC/MYRF/CTNNB1/FAM126A/ANK2/PLP1/QKI/ARHGEF10
BP	GO:1990440	positive regulation of transcription from RNA polymerase II promoter in response to endoplasmic reticulum stress	11	0.757224	1.78167	0.0036503	0.0358425	0.0283424	167	tags=18%, list=1%, signal=18%	ATF3/HSPA5
CC	GO:1990124	messenger ribonucleoprotein complex	11	0.7546	1.7755	0.0036503	0.0358425	0.0283424	2787	tags=45%, list=14%, signal=39%	HNRNPAB/CPEB4/YBX1/HNRNPA3/PKP1
BP	GO:1903522	regulation of blood circulation	251	0.359828	1.4748	0.00365566	0.0358524	0.0283503	1984	tags=15%, list=10%, signal=14%	ATP2A1/ATP1A2/PDE4D/SCN1B/HSPB7/EPAS1/HBEGF/GLRX3/FXYD1/SCN2B/BIN1/ATP1A1/YWHAE/DES/ATP1B1/NOS3/SLC8A3/ZC3H12A/TPM1/ABL1/HRC/CAV1/RHOA/JUP/CASQ2/GSTM2/DMPK/TRDN/SCN4B/CASR/EDNRB/MEF2A/AGT/GAA/SMTNL2/FLNA/SNTA1/ADM
BP	GO:0051209	release of sequestered calcium ion into cytosol	118	0.421907	1.5944	0.00372737	0.0365123	0.0288721	3319	tags=30%, list=16%, signal=25%	ATP1A2/PDE4D/CYBA/CAPN3/DIAPH1/CASQ1/FKBP1A/BAX/UBASH3B/ABL1/HRC/PRKCE/JPH1/DRD1/CASQ2/AKAP6/GSTM2/TRDN/CORO1A/DDIT3/CXCL9/TPCN1/JPH2/TMEM38B/CCR5/CALM1/PTPRC/CXCL11/ITPR1/TMEM38A/ANK2/CX3CL1/CHERP/CLIC2/CCL19
BP	GO:0010950	positive regulation of endopeptidase activity	169	0.386978	1.52524	0.00375047	0.036695	0.0290166	3363	tags=27%, list=17%, signal=22%	MYC/S100A9/RPS3/GSN/APH1A/CYCS/PSME2/STAT3/PICALM/BAX/IFI16/MBP/S100A8/BAD/LGMN/PSENEN/VSIR/EIF2AK3/RHOA/DDX3X/SIRT1/FIS1/BAK1/PDCD6/LAPTM5/SMAD3/CTSD/PRELID1/VCP/GRAMD4/HSF1/MAPT/NOD1/ASPH/FYN/AKIRIN2/BCL2L13/NLRP6/CASP9/FOXL2/HSPD1/JAK2/HTRA2/SENP1/BCAP31
BP	GO:0045739	positive regulation of DNA repair	89	0.446239	1.62275	0.00375522	0.0366979	0.0290189	4000	tags=40%, list=20%, signal=33%	MORF4L2/RPS3/ACTB/CCDC117/HDGFL2/EP400/ACTL6A/RUVBL1/BRCC3/ING3/EPC1/VPS72/SIRT1/RBBP8/TRIM28/FAM168A/MORF4L1/ACTR2/RNF8/EYA1/RUVBL2/TIGAR/TMEM161A/PARP9/EYA4/MAD2L2/ERCC6/KMT5C/MEAF6/HMGB1/DDX11/EYA3/CEBPG/RNF168/WAS/BABAM2
BP	GO:1902305	regulation of sodium ion transmembrane transport	66	0.49045	1.6962	0.00378512	0.0369464	0.0292153	2151	tags=26%, list=11%, signal=23%	ATP1A2/SCN1B/FXYD1/SCN2B/ATP1B1/CHP1/NEDD4/WNK1/HECW2/ATP1B3/PRKCE/ACTN4/SCN4B/WNK2/FXYD2/SNTA1/TESC
BP	GO:2000765	regulation of cytoplasmic translation	27	0.601329	1.75822	0.00380606	0.0371068	0.0293422	3081	tags=41%, list=15%, signal=35%	RPL13A/CPEB4/RBM24/YBX1/PABPC1/METTL3/CSDE1/DHX36/MTOR/PKM/YTHDF2
BP	GO:0000303	response to superoxide	25	0.612136	1.76375	0.00383078	0.0372598	0.0294631	801	tags=24%, list=4%, signal=23%	PRDX2/H19/UCP3/NFE2L2/NOS3/UCP2
BP	GO:0006470	protein dephosphorylation	283	0.349529	1.44797	0.00382831	0.0372598	0.0294631	3295	tags=25%, list=16%, signal=22%	RCAN1/PTP4A3/HSP90AB1/PPP3CC/PPP4R3A/PPIA/FKBP1A/ACP1/YWHAE/PTPN1/PPP3R1/PPP1CA/LRRC2/DUSP1/PHPT1/GNAI2/UBASH3B/PTPN14/SSH1/PTPRM/PPP2R5D/PPP1R7/CNEP1R1/PINK1/BCL2/PPP2CB/SSH2/STK11/PPP2R3B/MTM1/PTPRD/HSP90B1/GNA12/DUSP14/PPP1R3D/TIPRL/PPP1CB/ENSA/FBXW11/PPP2R3A/PPP2R5C/ANKLE2/PRKCD/CTDSP2/MYH8/PTPRB/EYA1/DUSP7/CSNK2B/CD300A/SSU72/EYA4/BTRC/PPP2R5A/MTMR4/PPP1R8/PPP2R5B/MTOR/RPRD1B/PPP1R12A/PPP6R1…
BP	GO:2000649	regulation of sodium ion transmembrane transporter activity	57	0.514214	1.73969	0.00385242	0.0374261	0.0295947	2151	tags=26%, list=11%, signal=24%	ATP1A2/SCN1B/FXYD1/SCN2B/ATP1B1/CHP1/NEDD4/WNK1/HECW2/PRKCE/ACTN4/SCN4B/WNK2/FXYD2/TESC
BP	GO:0071901	negative regulation of protein serine/threonine kinase activity	116	0.419569	1.58212	0.0038739	0.0375905	0.0297247	3105	tags=32%, list=15%, signal=27%	PRKAG2/GADD45A/STK38/PTPN1/IPO5/DUSP1/SLC8A3/PRKAR2A/CDKN1A/ABL1/CDKN2C/DNAJA1/CHORDC1/CAV1/CEBPA/LATS2/PRKAR1A/SIRT1/UCHL1/PIK3CB/PRKCD/HEG1/DTNBP1/TESK1/AGT/DUSP7/CD300A/HIPK3/NUP62/CBLC/FBXO7/DEFB114/PAQR3/RB1/APOE/RGS2/MIR218-1
BP	GO:1901216	positive regulation of neuron death	87	0.45149	1.63764	0.00391007	0.0378647	0.0299415	3576	tags=29%, list=18%, signal=24%	FOS/EGR1/CDC34/CDC42/TYROBP/PICALM/BAX/MCL1/ABL1/BAD/GRN/RHOA/MAP3K11/AIMP2/DDIT3/MAPT/ATM/FYN/CTNNB1/CASP9/DAXX/FOXO3/FCGR2B/ATF2/EFNB2
BP	GO:1903052	positive regulation of proteolysis involved in cellular protein catabolic process	131	0.411043	1.57336	0.00391134	0.0378647	0.0299415	4180	tags=38%, list=21%, signal=31%	HSPA1B/RNF144B/STUB1/HSPA1A/PSMC4/HERPUD1/KLHL40/NFE2L2/DVL1/SIRT2/CSNK1A1/ARIH1/HECTD1/PSMC6/CAV1/CEBPA/RNF217/TRIB1/HSPBP1/LAPTM5/SGTA/RNF180/CCDC22/VCP/PSMD10/EGF/RNF40/RNF144A/USP13/MAGEF1/TRIB2/BAG6/MAPK9/AURKA/RNF19A/RNFT1/SH3RF1/BCAP31/RNF185/FBXO22/ZER1/AXIN1/KEAP1/NKD2/CAV3/RNF19B/DAB2/FZR1/USP5/PSMC2
BP	GO:0044088	regulation of vacuole organization	50	0.524935	1.74107	0.0039192	0.0378964	0.0299665	2211	tags=34%, list=11%, signal=30%	LAPTM4B/ANXA2/RAB5A/RALB/RAB1B/PIP4K2B/PINK1/WIPI1/TMEM39A/GRN/MTM1/SEC22B/C9orf72/BECN1/SH3GLB1/TBC1D14/RNF5
BP	GO:1990748	cellular detoxification	106	0.431937	1.60869	0.00393647	0.0380188	0.0300633	2912	tags=25%, list=14%, signal=22%	PRDX2/H19/GPX4/S100A9/PRDX3/TXNRD1/PIM1/NFE2L2/CAT/SRXN1/GSTM1/NOS3/PARK7/GSTM2/ESD/GPX1/TXN/SESN1/NXN/SELENOW/MGST3/GSTK1/GCH1/GSTT1/HBA2/SOD2/APOE
CC	GO:0031462	Cul2-RING ubiquitin ligase complex	23	-0.585488	-1.82181	0.00395062	0.0381107	0.0301361	3438	tags=52%, list=17%, signal=43%	FEM1C/ASB4/ZSWIM4/ZSWIM5/RBX1/KLHDC3/APPBP2/ELOB/COMMD1/GLMN/KLHDC2/ZYG11B
MF	GO:0019001	guanyl nucleotide binding	373	0.333455	1.41106	0.00400133	0.0385099	0.0304517	4045	tags=29%, list=20%, signal=23%	HSP90AB1/RND3/GNA13/TUBB4B/RRAD/RASD1/DRG1/CDC42/MFN2/EEF1A1/RAB5A/TSR1/UPRT/RALB/RRAS/TUBB6/RABL6/RAB15/RAN/ATL2/EIF5/RAB5B/GNAI2/RAB1B/TUBB8/RAB29/PIP4K2B/OPA1/DAP3/RAB32/ARF1/GNA11/GNAS/RHOA/RRAGC/RCC1L/GNA12/RAC1/RHEB/RAB8A/GIMAP6/SRP54/RAP2A/NKIRAS2/TUBA1B/DNM1/SRPRA/ARF4/ARF5/GNL2/TRIM23/TUFM/GBP6/TUBA8/ARL1/DNM1L/TUBA1A/GNAQ/MTIF2/EIF2B2/RRAS2/MRAS/LSG1/RHOC/NME1/ARF3/RABL3/ACSM1/GFM2/RAB3…
MF	GO:0032561	guanyl ribonucleotide binding	373	0.333455	1.41106	0.00400133	0.0385099	0.0304517	4045	tags=29%, list=20%, signal=23%	HSP90AB1/RND3/GNA13/TUBB4B/RRAD/RASD1/DRG1/CDC42/MFN2/EEF1A1/RAB5A/TSR1/UPRT/RALB/RRAS/TUBB6/RABL6/RAB15/RAN/ATL2/EIF5/RAB5B/GNAI2/RAB1B/TUBB8/RAB29/PIP4K2B/OPA1/DAP3/RAB32/ARF1/GNA11/GNAS/RHOA/RRAGC/RCC1L/GNA12/RAC1/RHEB/RAB8A/GIMAP6/SRP54/RAP2A/NKIRAS2/TUBA1B/DNM1/SRPRA/ARF4/ARF5/GNL2/TRIM23/TUFM/GBP6/TUBA8/ARL1/DNM1L/TUBA1A/GNAQ/MTIF2/EIF2B2/RRAS2/MRAS/LSG1/RHOC/NME1/ARF3/RABL3/ACSM1/GFM2/RAB3…
BP	GO:0032784	regulation of DNA-templated transcription, elongation	56	0.515106	1.7376	0.00401427	0.0385894	0.0305146	3945	tags=48%, list=19%, signal=39%	ALYREF/ELL2/LARP7/SUPT16H/SUPT4H1/NELFCD/CBX7/LEO1/CDK9/HMGN1/RNF8/KAT7/GTF2F1/CDC73/SCAF8/TCERG1/CTNNB1/ERCC6/EAPP/CCNT1/TSFM/EAF1/ELL/CCNT2/AXIN1/CDK12/RNF168
BP	GO:0030901	midbrain development	89	0.444699	1.61715	0.00403338	0.038728	0.0306241	3039	tags=26%, list=15%, signal=22%	NDRG2/SYPL2/HSPA5/NR4A2/YWHAE/ACTB/CDC42/COX6B1/SIRT2/MAOB/MBP/SEC16A/RHOA/SUDS3/MAPKAP1/DLG5/WLS/ATP5PF/TAL2/DYNLL1/CTNNB1/CALM1/EN1
MF	GO:0031490	chromatin DNA binding	88	0.448592	1.62835	0.00404463	0.0387458	0.0306382	3164	tags=34%, list=16%, signal=29%	PPARGC1A/FOXO1/STAT3/ACTB/MYOG/HMGN2/GATAD2B/EP300/CTCF/BCL6/ACTL6A/PER1/ACTN4/HMGN1/CREBBP/SMAD3/TOX4/RUVBL2/HSF1/ATOH1/ZFX/CHD4/APEX1/SMARCB1/KDM6A/KDM5A/FOXO3/SRF/SBNO2/HDAC2
BP	GO:0031532	actin cytoskeleton reorganization	111	0.424664	1.59044	0.00404149	0.0387458	0.0306382	2944	tags=29%, list=15%, signal=25%	GSN/MYH9/NRP1/PTPN1/CDC42/ARHGDIA/TEK/PHPT1/PLEC/PARVA/ABL1/S1PR1/PARVB/RHOA/ABI3/BRSK2/RAP2A/PDLIM4/HAX1/DTNBP1/PAK1/HCLS1/BCAR1/FLNA/ATP2C1/TJP1/CDC42BPB/ANXA1/BCAS3/CD2AP/CTTN/GRB2
BP	GO:0008637	apoptotic mitochondrial changes	103	0.432591	1.6088	0.00406394	0.0387956	0.0306776	4535	tags=44%, list=22%, signal=34%	ATP2A1/CAMK2A/HK2/HSPA1A/BCL2L1/SLC25A5/BAX/PINK1/OPA1/BCL2/BAD/PPP2CB/FIS1/PLAUR/BNIP3L/BAK1/GPX1/ARRB2/CHCHD10/ATG3/PRELID1/PSMD10/DNM1L/MMP9/SLC35F6/VDAC2/SOD2/HSPD1/GCLM/MFF/NPTX1/AIFM2/HGF/ATF2/PPIF/NMT1/BCL2L11/NDUFS1/BCL2L2/PDCD5/SLC25A4/THEM4/TNFSF10/PRKN/PYCARD
BP	GO:0061025	membrane fusion	157	0.391532	1.52983	0.00406091	0.0387956	0.0306776	3116	tags=27%, list=15%, signal=23%	VAMP2/CD9/ANXA2/DYSF/CHP1/STX11/MYOF/RABEP1/VPS8/GOSR2/STX8/PIP4K2B/YIPF7/VAMP7/ANKFY1/AKT2/RCC1L/CHMP2B/SEC22B/RAB8A/UBXN2B/VAMP3/HUWE1/CORO1A/UVRAG/VTI1B/BNIP1/STX12/BET1/DNM1L/VPS4A/USE1/SPACA3/ANXA1/VPS39/CTSL/GCA/SAMD9/RAB39A/VPS33B/VAMP4/ARL8B/NECTIN2
BP	GO:0007368	determination of left/right symmetry	120	-0.341235	-1.511	0.00406009	0.0387956	0.0306776	4155	tags=31%, list=20%, signal=25%	TDGF1/ANKS6/DAW1/TBX2/FOXF1/CFAP53/BBS4/CCDC39/DNAH5/LEFTY1/SOX17/FOXN4/FGF10/CC2D2A/CFAP45/GAS8/ENKUR/AP1B1/LBX1/TBX1/ASB2/TBC1D32/ALG5/NKX2-5/RTTN/ACVR2A/DNAI2/BBS7/APLNR/IFT74/MKKS/NOTCH1/MESP1/SOX18/ACVR1/DISP1/MEF2C
BP	GO:1903894	regulation of IRE1-mediated unfolded protein response	14	0.710296	1.78413	0.00407729	0.0388331	0.0307073	1716	tags=50%, list=8%, signal=46%	HSPA5/PTPN1/BFAR/BAX/TMEM33/BAK1/FICD
BP	GO:0010595	positive regulation of endothelial cell migration	127	0.411398	1.56758	0.00407412	0.0388331	0.0307073	2908	tags=24%, list=14%, signal=21%	THBS1/HMOX1/NRP1/NFE2L2/RRAS/TEK/HSPB1/NOS3/ZC3H12A/CALR/ABL1/LGMN/GRN/RAC1/SIRT1/PDCD6/PIK3CB/SRPX2/AGT/PLPP3/BCAR1/MAP3K3/EGF/MET/ANXA1/HIF1A/BCAS3/EDN1/MIR221/RHOB/ADGRA2
BP	GO:0048144	fibroblast proliferation	79	0.460906	1.64823	0.00410416	0.039044	0.030874	2931	tags=32%, list=14%, signal=27%	MYC/FTH1/CD74/BAX/CDK4/CDKN1A/ABL1/CDK6/COL3A1/PEX2/MIF/EMD/IFI30/TRIM32/AGT/WAPL/PAWR/CD300A/AQP1/CDC73/ESR1/SOD2/CTNNB1/PLA2G1B/B4GALT7
BP	GO:0090312	positive regulation of protein deacetylation	27	0.599499	1.75287	0.00413702	0.039266	0.0310496	1409	tags=33%, list=7%, signal=31%	NNMT/DYRK1A/AKAP8L/FNTA/C6orf89/PINK1/BCL6/RRP8/SIRT1
BP	GO:0010769	regulation of cell morphogenesis involved in differentiation	94	0.433157	1.59018	0.00413337	0.039266	0.0310496	2472	tags=27%, list=12%, signal=23%	PAFAH1B1/CRK/NRP1/CDC42/MYADM/KANK1/S100A10/CALR/TRIOBP/ABL1/PTPRD/RAC1/ST6GAL1/CORO1C/RCC2/ACTN4/TESK1/ACTR2/FLNA/PARP6/CRKL/DOCK1/CUX1/CUL7/DHX36
BP	GO:0072567	chemokine (C-X-C motif) ligand 2 production	18	0.668507	1.78507	0.0041544	0.0393405	0.0311085	1270	tags=22%, list=6%, signal=21%	LPL/CD74/MBP/MIF
BP	GO:2000341	regulation of chemokine (C-X-C motif) ligand 2 production	18	0.668507	1.78507	0.0041544	0.0393405	0.0311085	1270	tags=22%, list=6%, signal=21%	LPL/CD74/MBP/MIF
BP	GO:0010765	positive regulation of sodium ion transport	33	0.574359	1.75543	0.00417268	0.039423	0.0311738	2151	tags=33%, list=11%, signal=30%	SCN1B/FXYD1/ATP1B1/CHP1/WNK1/ATP1B3/ACTN4/SCN4B/WNK2/FXYD2/TESC
BP	GO:0060415	muscle tissue morphogenesis	70	0.478589	1.67432	0.00416966	0.039423	0.0311738	1712	tags=21%, list=8%, signal=20%	MYF6/ACTC1/FKBP1A/ANKRD1/MYLPF/TCAP/PTCD2/ENG/TPM1/S1PR1/COL3A1/XIRP2/ZFPM1/HEG1/TNNI1
BP	GO:0045444	fat cell differentiation	229	0.362644	1.47422	0.0041801	0.0394479	0.0311934	2178	tags=19%, list=11%, signal=17%	PPARGC1A/NR4A3/AAMDC/ZFP36/ARID5B/LPL/SDF4/RORC/FOXO1/NR4A2/XBP1/PIM1/SIRT2/GPS2/CEBPD/TBL1XR1/ZC3H12A/EP300/ARNTL/MEDAG/FTO/OSBPL11/INSIG1/CEBPA/SORT1/AKT2/FNDC5/CMKLR1/ZFPM1/STEAP4/SIRT1/SAV1/TRIM32/LRRC8C/ENPP1/MB/GPX1/RORA/SMAD3/DDIT3/EGR2/SIX1/FBXO9
CC	GO:0022627	cytosolic small ribosomal subunit	41	0.542013	1.72779	0.00418994	0.0394678	0.0312091	3154	tags=37%, list=16%, signal=31%	RPSA/RPS3/RPS18/RPS5/RPS14/RPS15A/RPS6/DHX29/RPS25/RPS11/RPS21/RPS12/HBA2/EIF2A/RPS4Y2
BP	GO:0043401	steroid hormone mediated signaling pathway	129	0.408183	1.55881	0.00419177	0.0394678	0.0312091	1728	tags=19%, list=9%, signal=18%	NR4A3/TAF7/STRN3/ESRRG/PLPP1/PTGES3/CNOT2/NR3C1/NEDD4/CALR/EP300/PHB2/ARNTL/TMF1/PARK7/PPARA/UFM1/NCOR1/NCOR2/RHOA/VPS18/SIRT1/PER1/PAK1/PKN1
BP	GO:0030833	regulation of actin filament polymerization	128	0.409303	1.56101	0.00420334	0.0395315	0.0312595	2944	tags=28%, list=15%, signal=24%	TMSB10/ARPC4/GSN/BIN1/PFN2/FLII/MYADM/KANK1/FHOD3/TRIOBP/SSH1/CDC42EP4/TWF2/SSH2/ARFGEF1/ARPC5L/PRKCE/LMOD2/RHOA/CYFIP1/NCKAP1/DAAM2/GBA2/HAX1/CORO1A/PRKCD/HCLS1/TMSB15A/ARPC1B/CDC42EP5/PLEKHG2/FMN1/MTOR/RDX/CTTN/GRB2
BP	GO:0001731	formation of translation preinitiation complex	10	0.770793	1.774	0.00423105	0.0396565	0.0313584	1350	tags=60%, list=7%, signal=56%	EIF4B/RPL13A/EIF4H/EIF5/DHX29/EIF2S2
CC	GO:0016281	eukaryotic translation initiation factor 4F complex	10	0.770282	1.77282	0.00423105	0.0396565	0.0313584	3170	tags=70%, list=16%, signal=59%	EIF4B/EIF4H/EIF4E/EIF4G1/EIF4G2/EIF4E3/EIF4E2
BP	GO:2001022	positive regulation of response to DNA damage stimulus	123	0.417344	1.58415	0.00422331	0.0396565	0.0313584	2539	tags=28%, list=13%, signal=24%	MORF4L2/MYC/RPS3/MAP3K20/ANKRD1/ACTB/CCDC117/HDGFL2/ENDOG/EP400/ACTL6A/RUVBL1/BRCC3/ING3/EPC1/VPS72/SIRT1/RBBP8/TRIM28/PRKCD/FAM168A/MORF4L1/ACTR2/RNF8/EYA1/RUVBL2/TIGAR/TMEM161A/ATM/PARP9/EYA4/MAD2L2/DDX5/BCLAF1
BP	GO:0030010	establishment of cell polarity	140	0.40065	1.54397	0.00426357	0.0399159	0.0315635	3855	tags=31%, list=19%, signal=25%	PAFAH1B1/CRK/GSN/MSN/HSP90AB1/MYH9/AMOT/CDC42/KANK1/MAP4/MAP1B/ARFGEF1/STK11/MARK2/FRMD4A/RHOA/IGF1R/UBXN2B/FBXW11/GBF1/BRSK2/GOLPH3/MYO9A/JAM3/CRB2/HSP90AA1/CRKL/SH3BP1/FAM89B/DYNLT1/BCAS3/MCPH1/EPHB1/DOCK7/PATJ/CCL19/KRIT1/CCR7/MOS/FOXJ1/GJA1/PKD1/CLASP1
BP	GO:0045923	positive regulation of fatty acid metabolic process	37	0.5573	1.73347	0.00428096	0.0400333	0.0316563	1202	tags=24%, list=6%, signal=23%	PPARGC1A/IRS2/NR4A3/CD74/IRS1/ELOVL5/NR1H2/PPARA/AKT2
MF	GO:0023023	MHC protein complex binding	35	0.561708	1.73336	0.00430485	0.040055	0.0316735	3175	tags=40%, list=16%, signal=34%	HSP90AB1/CD74/HLA-DPA1/YWHAE/HLA-DRB4/ATP1B1/HLA-DQA1/HLA-DQA2/HSP90AA1/HLA-DRB1/CD4/HLA-DQB1/PKM/KLRC1
BP	GO:1905168	positive regulation of double-strand break repair via homologous recombination	36	0.559488	1.73321	0.00429936	0.040055	0.0316735	1989	tags=36%, list=10%, signal=33%	MORF4L2/ACTB/HDGFL2/EP400/ACTL6A/RUVBL1/ING3/EPC1/VPS72/RBBP8/MORF4L1/ACTR2/RUVBL2
BP	GO:0090075	relaxation of muscle	35	0.559968	1.72799	0.00430485	0.040055	0.0316735	1327	tags=23%, list=7%, signal=21%	ATP2A1/ATP1A2/PDE4D/GSN/ATP1A1/ATP1B1/HRC/GSTM2
BP	GO:0002761	regulation of myeloid leukocyte differentiation	113	0.421843	1.58432	0.00429761	0.040055	0.0316735	2984	tags=27%, list=15%, signal=23%	FOS/MYC/CD74/TYROBP/PIK3R1/C1QC/UBASH3B/CDK6/RUNX1/MITF/ZFPM1/TRIB1/HAX1/TNFAIP6/GPR68/HCLS1/HSF1/TESC/FSTL3/HLA-DRB1/CD4/KITLG/EVI2B/ACIN1/MTOR/CTNNB1/IL23R/RB1/MAFB/CCR1
BP	GO:0051223	regulation of protein transport	485	0.317205	1.36314	0.00430756	0.040055	0.0316735	3363	tags=24%, list=17%, signal=20%	IRS2/APOD/ACHE/HSP90AB1/VAMP2/PPIA/PIM3/ANKRD1/TMED10/YWHAE/PTPN1/CDC42/TGFB3/ACSL3/CHP1/SELENOK/PIK3R1/IPO5/RAN/IRS1/PKDCC/ZC3H12A/PTPN14/BMP6/NR1H2/HSPA1L/UCP2/SERP1/RAB29/ERGIC3/ARNTL/PINK1/BAD/PARK7/DNAJA1/ZPR1/LCP1/UFM1/PRKCE/INSIG1/FRMD4A/LYPLA1/JUP/AKT2/KCNJ11/YOD1/RAB8A/ENSA/XPO1/HUWE1/CSNK2A2/EMD/FIS1/BAG3/BRSK2/GOLPH3/BNIP3L/TRIM28/SH3GLB1/HAX1/CASR/PRKCD/LRRC8A/DERL2/SNX12/MDFIC/RSC1A1…
BP	GO:0097553	calcium ion transmembrane import into cytosol	149	0.395279	1.535	0.00434394	0.0403477	0.031905	3917	tags=30%, list=19%, signal=25%	ATP1A2/PDE4D/CYBA/CAPN3/DIAPH1/CASQ1/FKBP1A/BAX/CACNA1S/SLC8A3/UBASH3B/ABL1/HRC/PRKCE/JPH1/DRD1/CASQ2/AKAP6/GSTM2/TRDN/CORO1A/DDIT3/CXCL9/TPCN1/FYN/JPH2/TMEM38B/CCR5/RAMP3/CALM1/PTPRC/CXCL11/ITPR1/TMEM38A/ANK2/CX3CL1/CHERP/CLIC2/CCL19/SLC8A2/CCR7/NOS1/GRIN2C/CHD7/CACNA2D1
BP	GO:0048147	negative regulation of fibroblast proliferation	30	0.585845	1.7557	0.00438882	0.0407187	0.0321983	2931	tags=40%, list=14%, signal=34%	MYC/FTH1/BAX/PEX2/EMD/IFI30/TRIM32/PAWR/CD300A/CDC73/SOD2/B4GALT7
CC	GO:0030496	midbody	192	0.37214	1.48672	0.00440044	0.0407807	0.0322473	4283	tags=34%, list=21%, signal=27%	CHMP1B/CLIC4/HSPA5/ANXA2/CDC42/RALB/SIRT2/C6orf89/RAN/GNAI2/TRIOBP/SSH1/MPLKIP/CCDC124/RHOA/KLHL9/EXOC2/HSP90B1/CHMP2B/ZFYVE26/RAB8A/TTC19/RCC2/C9orf72/RAP2A/SH3GLB1/UVRAG/PIK3CB/SPAST/DTNBP1/PKN1/AGBL5/BCL3/RNF8/EML4/CHMP2A/ERH/CYLD/VPS4A/PDCD6IP/NUP62/RDX/DCTN3/TTLL12/FOXL2/VPS37B/ARL8B/AURKA/TSG101/TEX14/TBCK/CENPC/EXOC1/GNL3/DDX11/KEAP1/POLDIP2/DNM2/DCDC1/GDI1/APC2/SPAG5/CHMP7/ARL2BP/SCCPDH
CC	GO:0005832	chaperonin-containing T-complex	10	0.767099	1.7655	0.00441501	0.040824	0.0322816	2222	tags=50%, list=11%, signal=45%	CCT8/CCT7/CCT2/CCT6A/TCP1
CC	GO:0030136	clathrin-coated vesicle	189	0.375755	1.4992	0.00441068	0.040824	0.0322816	3394	tags=26%, list=17%, signal=22%	VAMP2/HBEGF/CD74/CD9/TMED10/HLA-DPA1/HLA-DRB4/PICALM/RAB5A/CLINT1/DVL1/HLA-DQA1/MALL/AP1G1/HLA-DQA2/M6PR/CLTA/WIPI1/VAMP7/SORT1/AP2B1/VPS18/RAB8A/AP2M1/VAMP3/HAX1/NECAP2/SPG21/GOPC/HLA-DRB1/TMED9/CD4/SLC32A1/FZD4/EGF/HEATR5B/FCGR1A/HLA-DQB1/PHETA2/EDN1/APOE/VPS33B/AP2A2/VAMP4/ABCB4/AFTPH/BCAP31/AP3B1/ASTN1
BP	GO:1903902	positive regulation of viral life cycle	20	0.644139	1.76953	0.00442779	0.0408963	0.0323388	3212	tags=50%, list=16%, signal=42%	CD74/LGALS1/KPNA6/VPS4A/HLA-DRB1/CD4/KPNA2/CD209/VPS37B/TSG101
BP	GO:1901021	positive regulation of calcium ion transmembrane transporter activity	37	0.556436	1.73079	0.00443951	0.0409587	0.0323881	3193	tags=32%, list=16%, signal=27%	ATP2A1/STAC3/CASQ1/ATP1B1/AKAP6/GSTM2/TRDN/STIM1/JPH2/CALM1/ANK2/STIMATE
BP	GO:0043266	regulation of potassium ion transport	107	0.429751	1.60196	0.00447215	0.0412137	0.0325898	2086	tags=21%, list=10%, signal=19%	LRRC52/VAMP2/BIN1/ANO6/YWHAE/ATP1B1/ACTN2/NOS3/NEDD4/WNK1/FHL1/ATP1B3/CAB39/CAV1/DRD1/CD63/CASQ2/AKAP6/WNK2/FXYD2/FLNA/OXSR1/KIF5B
BP	GO:0006595	polyamine metabolic process	18	0.6626	1.76929	0.00450061	0.0413835	0.032724	3844	tags=50%, list=19%, signal=41%	NNMT/ODC1/AMD1/SMS/AGMAT/OAZ2/AOC1/OAZ1/SRM
BP	GO:0086064	cell communication by electrical coupling involved in cardiac conduction	25	0.606988	1.74891	0.004497	0.0413835	0.032724	1385	tags=28%, list=7%, signal=26%	ATP1A2/PDE4D/ATP1A1/ATP1B1/HRC/CAV1/TRDN
CC	GO:0034704	calcium channel complex	66	0.485684	1.67972	0.00451303	0.0414515	0.0327778	1324	tags=15%, list=7%, signal=14%	ATP2A1/PDE4D/CACNB1/STAC3/FKBP1A/ORAI1/MICU1/CACNA1S/CASQ2/AKAP6
BP	GO:0021954	central nervous system neuron development	78	0.461208	1.64721	0.00452297	0.0414908	0.0328089	3072	tags=24%, list=15%, signal=21%	BTG2/SCN1B/PAFAH1B1/HSP90AB1/NR4A2/NRP1/B4GALT5/C12orf57/DRD1/GBA2/ARX/LHX8/HSP90AA1/MAPT/DCLK2/OGDH/EPHB1/NIN/FBXO45
BP	GO:0014812	muscle cell migration	98	0.430299	1.58756	0.00452737	0.0414908	0.0328089	4359	tags=40%, list=21%, signal=31%	NR4A3/MYC/CRK/GNA13/NRP1/CYP1B1/NFE2L2/PARVA/TPM1/BCL2/GRB10/PLAU/RHOA/GNA12/TRIB1/ADAMTS1/SERPINE1/AKIRIN1/NET1/AGT/SIX1/MIR451A/ANXA1/APEX1/MIR221/PLAT/MIR218-1/DOCK7/PRKG1/PLXNA1/THBS4/BMPR1A/DOCK4/ITGB1BP1/LRP1/PDGFB/MDK/SORL1/MIR503
BP	GO:2000622	regulation of nuclear-transcribed mRNA catabolic process, nonsense-mediated decay	11	0.745384	1.75382	0.00456288	0.0417235	0.0329929	1840	tags=55%, list=9%, signal=50%	HNRNPAB/PABPC1/CASC3/SECISBP2/MAGOH/APOBEC1
BP	GO:0046824	positive regulation of nucleocytoplasmic transport	59	0.502834	1.71299	0.00455815	0.0417235	0.0329929	2393	tags=34%, list=12%, signal=30%	HSP90AB1/YWHAE/RIOK2/PIK3R1/IPO5/RAN/ZC3H12A/NEDD4/NCBP2/ZPR1/JUP/EMD/BAG3/TRIM28/PRKCD/SMAD3/HCLS1/FLNA/KHDRBS1/CPSF6
BP	GO:1902175	regulation of oxidative stress-induced intrinsic apoptotic signaling pathway	29	0.583124	1.73552	0.00457143	0.0417554	0.0330181	4549	tags=59%, list=22%, signal=46%	PPIA/NFE2L2/HSPB1/MCL1/PINK1/PARK7/BAG5/SIRT1/GPX1/TRAP1/HIF1A/SOD2/HTRA2/SFPQ/SOD1/PRKN/VNN1
BP	GO:0071260	cellular response to mechanical stimulus	69	0.476701	1.66214	0.00462428	0.0421914	0.0333629	2543	tags=29%, list=13%, signal=25%	ATP1A2/CYBA/GADD45A/ANKRD1/ENG/COL1A1/PLEC/BMP6/BAD/TNFRSF1A/MAP2K4/SCX/IGF1R/BAG3/BAK1/SOX9/AGT/AQP1/CHEK1/IRF1
MF	GO:0035259	nuclear glucocorticoid receptor binding	13	0.72096	1.77907	0.00463789	0.0422688	0.0334241	3727	tags=62%, list=18%, signal=50%	NR4A3/NR4A2/NCOR2/NRIP1/SMAD3/NR4A1/STAT5B/GRIP1
BP	GO:0051283	negative regulation of sequestering of calcium ion	119	0.418412	1.58319	0.00464437	0.0422812	0.0334339	3319	tags=29%, list=16%, signal=25%	ATP1A2/PDE4D/CYBA/CAPN3/DIAPH1/CASQ1/FKBP1A/BAX/UBASH3B/ABL1/HRC/PRKCE/JPH1/DRD1/CASQ2/AKAP6/GSTM2/TRDN/CORO1A/DDIT3/CXCL9/TPCN1/JPH2/TMEM38B/CCR5/CALM1/PTPRC/CXCL11/ITPR1/TMEM38A/ANK2/CX3CL1/CHERP/CLIC2/CCL19
BP	GO:1904591	positive regulation of protein import	41	0.537665	1.71393	0.00465549	0.0423357	0.033477	1952	tags=32%, list=10%, signal=29%	HSP90AB1/PIK3R1/IPO5/RAN/ZC3H12A/ZPR1/JUP/BAG3/TRIM28/PRKCD/SMAD3/HCLS1/FLNA
BP	GO:0090322	regulation of superoxide metabolic process	31	0.584341	1.76441	0.00468649	0.0424042	0.0335311	2632	tags=32%, list=13%, signal=28%	H19/CYBA/TYROBP/NFE2L2/GNAI2/AATF/PRKCD/AGT/MAPT/GCH1
BP	GO:0010644	cell communication by electrical coupling	32	0.579232	1.75911	0.00468271	0.0424042	0.0335311	1385	tags=25%, list=7%, signal=23%	ATP1A2/PDE4D/ATP1A1/ATP1B1/HRC/CAV1/CASQ2/TRDN
BP	GO:0043457	regulation of cellular respiration	49	0.522567	1.72527	0.00469555	0.0424042	0.0335311	2667	tags=37%, list=13%, signal=32%	PPARGC1A/MYC/SLC25A33/COX7A1/PINK1/PARK7/RHOA/IDE/TRAP1/ISCU/IFNAR1/PRELID1/VCP/ACTN3/ABCD1/SLC25A23/HIF1A/PDE12
MF	GO:0003743	translation initiation factor activity	49	0.522442	1.72486	0.00469555	0.0424042	0.0335311	2386	tags=39%, list=12%, signal=34%	EIF4B/EIF3G/EIF4H/EIF5/EIF4E/EIF3I/EIF3J/EIF3F/EIF1/EIF4G1/EIF6/DHX29/EIF2S2/EIF2B1/EIF4G2/EIF1B/MTIF2/EIF2B2/EIF4E3
BP	GO:1903202	negative regulation of oxidative stress-induced cell death	48	0.518927	1.70719	0.00469484	0.0424042	0.0335311	2809	tags=38%, list=14%, signal=32%	NR4A3/PPIA/NFE2L2/HSPB1/PINK1/PARK7/BAG5/SIRT1/GPX1/TRAP1/TXN/FYN/MET/FBXO7/HIF1A/GPR37/SOD2/CTNNB1
BP	GO:1901800	positive regulation of proteasomal protein catabolic process	114	0.41997	1.57958	0.00469169	0.0424042	0.0335311	4180	tags=39%, list=21%, signal=32%	HSPA1B/RNF144B/STUB1/HSPA1A/PSMC4/HERPUD1/KLHL40/NFE2L2/DVL1/SIRT2/CSNK1A1/ARIH1/HECTD1/PSMC6/CAV1/CEBPA/RNF217/TRIB1/HSPBP1/SGTA/RNF180/VCP/PSMD10/RNF40/RNF144A/USP13/TRIB2/BAG6/MAPK9/AURKA/RNF19A/RNFT1/SH3RF1/BCAP31/RNF185/FBXO22/ZER1/AXIN1/KEAP1/NKD2/RNF19B/DAB2/FZR1/USP5/PSMC2
BP	GO:0006633	fatty acid biosynthetic process	156	0.3881	1.5155	0.00469901	0.0424042	0.0335311	3698	tags=27%, list=18%, signal=22%	PDK4/PRKAG2/LPL/TECR/GPX4/CD74/PTGES3/XBP1/GSTM1/MGLL/ELOVL5/NR1H2/EIF6/PTGDS/INSIG1/ABHD3/GSTM4/CBR4/MIF/GSTM2/ELOVL1/SIRT1/ACADVL/PRKAG1/HSD17B8/ACOT4/ACSM1/PNPLA8/ABCD1/ANXA1/ABCD3/EDN1/PRKAG3/PLA2G1B/LPGAT1/PLP1/QKI/CBR1/PIBF1/LIAS/CYP3A4/APOC3
BP	GO:0001558	regulation of cell growth	399	0.327674	1.39229	0.00473256	0.0426602	0.0337336	3402	tags=22%, list=17%, signal=19%	HSPA1B/PAFAH1B1/S100A9/CYBA/HBEGF/SDCBP/HSPA1A/SLC25A33/NRP1/CDC42/GOLGA4/HDGFL2/CRYAB/CISH/S100A8/MAP1B/FHL1/CDKN1A/SEMA4D/ABL1/CDKN2C/BCL2/EIF4G1/EI24/ENO1/PPARA/BCL6/TWF2/EPB41L3/OSGIN2/STK11/RHOA/DDX3X/IGFBP7/AKAP6/CYFIP1/SPAG9/ADIPOR1/SIRT1/SEMA3G/OSGIN1/EXOSC4/TRIM32/DDX49/ENPP1/OGFR/TTL/DERL2/TNC/NET1/AGT/NUBP1/SMAD3/MACF1/DCUN1D5/EIF4G2/BCAR1/RBBP7/PSMD10/KAT7/MAPT/CRKL/TSPYL2/CDC73/MAD2L…
BP	GO:0051592	response to calcium ion	142	0.395889	1.52755	0.00477296	0.0429775	0.0339845	1782	tags=15%, list=9%, signal=14%	FOS/THBS1/CLIC4/CAPN3/JUNB/HSPA5/ENDOG/NEDD4/FOSB/BAD/LGMN/CAV1/S100A16/CASQ2/ENTPD6/STIM1/PDCD6/CPNE1/CASR/MEF2A/PEF1
MF	GO:0019787	ubiquitin-like protein transferase activity	437	0.321554	1.37494	0.00478261	0.0430174	0.034016	3465	tags=27%, list=17%, signal=22%	RNF144B/STUB1/KLHL21/TRIM63/CDC34/UBE2A/CDC42/RNF146/FBXO3/FBXL5/BFAR/RNF103/TRIM26/SIAH2/TRIM54/TRIP12/NEDD4/UBE2Z/RNF125/RC3H2/ARIH1/SHARPIN/UBR4/UBE3B/HECW2/RNF170/HLTF/HECTD1/TNFAIP1/HERC4/RNF217/HERC1/VPS18/UHRF2/CNOT4/KLHL9/KLHL20/TRIM25/RNF145/KCMF1/UBE4B/AMFR/ASB12/ZZEF1/FBXW11/UBE2E3/FANCL/HUWE1/TRIM33/UFC1/TRIM32/MED27/FBXL3/TRIM28/BCOR/RNF26/TRAF2/FBXO10/PELI2/RNF180/RNF11/ATG3/TRIM72/…
BP	GO:0043367	CD4-positive, alpha-beta T cell differentiation	81	0.453044	1.62703	0.00479076	0.0430437	0.0340368	5013	tags=42%, list=25%, signal=32%	RORC/STAT3/HLX/ZC3H12A/RC3H2/IL4R/RUNX1/GPR183/BCL6/NFKBIZ/ZFPM1/RORA/CBFB/BCL3/STAT6/HLA-DRB1/ANXA1/CTSL/MTOR/SASH3/IL23R/CD83/SH3RF1/CCL19/HMGB1/ARMC5/HLA-DRA/LOXL3/TMEM98/NCKAP1L/FUT7/SOCS1/RUNX3/IL6R
BP	GO:1903321	negative regulation of protein modification by small protein conjugation or removal	94	0.428901	1.57456	0.00482227	0.0432797	0.0342234	3502	tags=31%, list=17%, signal=26%	HSPA1B/RPS3/CAPN3/PPIA/HSPA1A/KLHL40/CHP1/GPS2/TRIP12/ABL1/PARK7/DNAJA1/BAG5/PRKCE/CAV1/ARRB2/NXN/HDAC8/OTUB1/MAD2L2/FYN/RPL37/U2AF2/CTNNB1/FBXO5/SPOPL/DCUN1D3/CRY1/SQSTM1
BP	GO:0009409	response to cold	49	0.520753	1.71929	0.00484702	0.0434546	0.0343617	2983	tags=33%, list=15%, signal=28%	FOS/LPL/FOXO1/UCP3/GMPR/UCP2/CIRBP/EIF2AK3/ACOT11/ACADVL/ADM/HSP90AA1/SLC25A27/DNAJC3/SOD2/HSPD1
BP	GO:0070507	regulation of microtubule cytoskeleton organization	150	0.390585	1.51821	0.00485313	0.0434621	0.0343677	3354	tags=28%, list=17%, signal=24%	HSPA1B/CHMP1B/PAFAH1B1/RPS3/DYRK1A/HSPA1A/MAPRE1/DRG1/TRIM54/CDK2AP2/MAP1B/CLASP2/DYNC1H1/ABL1/MARK2/PRUNE1/RHOA/CHMP2B/RAC1/RAE1/MAP1S/MAPRE2/TBCD/GBA2/SPAST/PAK1/CHMP2A/CYLD/HDGFL3/MAPT/SENP6/NUP62/MET/TACC3/RASSF1/MAP1A/SPEF1/NIN/CKAP5/PATJ/STMN4/RNF4
BP	GO:0051043	regulation of membrane protein ectodomain proteolysis	24	0.609023	1.73995	0.00487067	0.0435719	0.0344545	3485	tags=46%, list=17%, signal=38%	TIMP3/NRDC/RGMA/TIMP1/SNX33/ADAM8/TNFRSF1B/TIMP2/APOE/PTPN3/TIMP4
BP	GO:0030218	erythrocyte differentiation	123	0.413619	1.57001	0.0048832	0.0436366	0.0345057	3183	tags=30%, list=16%, signal=26%	HSPA1B/ZFP36/EPAS1/PRMT1/HSPA1A/STAT3/SLC25A5/RPS14/BPGM/CDK6/RPS6/BCL6/SLC11A2/HSPA9/SP3/SMAP1/ZFPM1/PKNOX1/SFXN1/MB/JMJD6/HCLS1/KLF13/KAT7/ETV2/HIF1A/ACIN1/MAEA/MIR221/RB1/MAFB/FOXO3/SRF/JAK2/FAM210B/EPB42/MFHAS1
BP	GO:0014745	negative regulation of muscle adaptation	11	0.743686	1.74982	0.00492791	0.0439885	0.0347839	1805	tags=45%, list=9%, signal=41%	FOXO1/ERRFI1/NOS3/MLIP/SMAD3
BP	GO:0001503	ossification	397	0.325962	1.3851	0.00495104	0.0441472	0.0349094	2998	tags=20%, list=15%, signal=17%	ACHE/DDX21/JUNB/ALYREF/IL6ST/VCAN/TP53INP2/ANO6/MYOG/RSL1D1/TGFB3/LTBP3/CAT/SRGN/MGP/CLIC1/COL1A1/PKDCC/CEBPD/BMP6/SEMA4D/CLEC3B/CDK6/S1PR1/RUNX1/BCL2/RBMX/COL6A1/MYBBP1A/CEBPA/SORT1/EIF2AK3/RHOA/SP3/SCX/HSD17B4/CRIM1/MAP2K6/SOX9/ENPP1/CASR/BCOR/FAM20C/OSTF1/TNFAIP6/TNC/PBX1/FGR/CBFB/SMAD3/CCDC47/EGR2/MMP9/RRAS2/ACTN3/FSTL3/SIX2/COL1A2/TPM4/DHX36/EBP/DDX5/ID4/HIF1A/RBPJ/TMEM38B/INPPL1/MYOC/NBR1/C…
BP	GO:0008643	carbohydrate transport	152	0.389462	1.5161	0.00497512	0.0443141	0.0350413	2191	tags=17%, list=11%, signal=15%	IRS2/NR4A3/PRKAG2/MYC/HK2/KLF15/NFE2L2/PIK3R1/STXBP3/AQP9/IRS1/GRB10/SLC35A4/SLC2A5/SORT1/RTN2/DRD1/AKT2/SLC5A10/ENPP1/MEF2A/RSC1A1/PEA15/ZDHHC7/SLC37A3/AQP1
BP	GO:0045785	positive regulation of cell adhesion	437	0.320998	1.37257	0.005	0.0444876	0.0351786	3618	tags=24%, list=18%, signal=20%	NR4A3/SDC4/HSPH1/CCL2/RPS3/CRK/IL6ST/CD74/NRP1/HLA-DPA1/XBP1/CDC42/HLA-DRB4/SELENOK/MYADM/RRAS/TEK/HLA-DQA1/LGALS1/ITGAV/HLX/HLA-DQA2/S100A10/CALR/TRIOBP/TPM1/PODXL/ABL1/CDK6/CD46/IL4R/RUNX1/BAD/BCL6/VSIR/PRKCE/CAV1/NFKBIZ/JAK1/RHOA/JUP/RAC1/PNP/MAP3K8/FLOT1/PLAUR/HLA-A/CORO1A/TESK1/PLPP3/CBFB/SMAD3/CD24/FLNA/TJP1/ADAM8/CRKL/ATM/CD27/FSTL3/HLA-DRB1/DOCK1/CD4/GPAM/EMILIN2/FYN/SLC7A1/ITGA5/ANXA1/CD…
BP	GO:1903405	protein localization to nuclear body	12	0.736216	1.77744	0.00505051	0.044792	0.0354193	2222	tags=50%, list=11%, signal=45%	CCT8/LARP7/CCT7/CCT2/CCT6A/TCP1
BP	GO:1904867	protein localization to Cajal body	12	0.736216	1.77744	0.00505051	0.044792	0.0354193	2222	tags=50%, list=11%, signal=45%	CCT8/LARP7/CCT7/CCT2/CCT6A/TCP1
BP	GO:1904816	positive regulation of protein localization to chromosome, telomeric region	12	0.735455	1.7756	0.00505051	0.044792	0.0354193	2222	tags=42%, list=11%, signal=37%	CCT8/CCT7/CCT2/CCT6A/TCP1
BP	GO:0051225	spindle assembly	118	0.414292	1.56562	0.00505857	0.0448154	0.0354377	4921	tags=40%, list=24%, signal=30%	HSPA1B/CHMP1B/RPS3/HSPA1A/MAPRE1/DRG1/STAG2/CLASP2/DYNC1H1/TUBB8/HAUS7/SMC3/NCOR1/RHOA/WASHC5/CHMP2B/NEK7/MAPRE2/BCCIP/FLNA/CHMP2A/AAAS/SENP6/TUBGCP3/FBXO5/TUBB/ZNF207/AURKA/ARHGEF10/RNF4/MZT1/CHEK2/PIBF1/POLDIP2/CLASP1/TOGARAM2/SPAG5/GPSM2/CHMP7/MYBL2/KIFC2/HAUS4/RCC1/NEK6/TUBGCP4/RAB11A/CHMP4B
BP	GO:0044409	entry into host	151	0.389682	1.51729	0.0050923	0.0450657	0.0356357	3668	tags=28%, list=18%, signal=23%	HSPA1B/RPSA/BSG/GSN/CD74/HSPA1A/NRP1/NUP153/TRIM26/LGALS1/ITGAV/KPNA3/CD46/NPC1/CAV1/LAMP1/SLC3A2/VPS18/EXOC2/TRIM25/ITGB6/UVRAG/IDE/ICAM1/HLA-DRB1/TPCN1/CD4/TRIM22/ITGA5/CTSL/CD209/CCR5/DYNLT1/SIGLEC1/NECTIN2/SCARB1/FCN3/SLC52A2/EFNB2/TRIM68/SNX3/SMPD1
BP	GO:0070670	response to interleukin-4	34	0.564433	1.73415	0.00510611	0.0451396	0.0356941	2307	tags=32%, list=11%, signal=29%	NFIL3/HSP90AB1/HSPA5/XBP1/CDK4/IL4R/IMPDH2/TUBA1B/CORO1A/STAT6/ALAD
BP	GO:0002275	myeloid cell activation involved in immune response	92	0.433501	1.58598	0.00511757	0.0451924	0.0357359	2010	tags=16%, list=10%, signal=15%	NR4A3/HMOX1/VAMP2/DYSF/TYROBP/STXBP3/FCER1G/IL4R/PTGDS/GRN/PRKCE/VAMP7/LILRA2/FGR/CD300A
CC	GO:0014704	intercalated disc	49	0.514029	1.69709	0.00514996	0.0453812	0.0358852	1687	tags=24%, list=8%, signal=23%	ATP1A2/SCN1B/NRAP/FXYD1/DES/ATP1B1/VAMP5/JUP/ACTN1/AKAP6/SCN4B/PAK1
BP	GO:1903707	negative regulation of hemopoiesis	105	0.424103	1.57868	0.00514835	0.0453812	0.0358852	2981	tags=27%, list=15%, signal=23%	MYC/PRDX2/CD74/PIK3R1/C1QC/HLX/ZC3H12A/UBASH3B/RC3H2/CDK6/IL4R/RUNX1/BCL6/HSPA9/ZFPM1/TRIB1/TNFAIP6/CBFB/GPR68/FGL2/FSTL3/ANXA1/IRF1/FBXO7/HLA-G/CTNNB1/MIR221/MAFB
BP	GO:0016239	positive regulation of macroautophagy	71	0.469527	1.64713	0.00516129	0.0454326	0.0359258	2242	tags=31%, list=11%, signal=28%	HMOX1/LARP1/RALB/SLC25A5/VDAC1/PIP4K2B/PINK1/FYCO1/WIPI1/SIRT1/C9orf72/BECN1/BAG3/BNIP3L/SH3GLB1/UVRAG/VPS13D/SESN1/SCOC/NOD1/RNF31/SESN3
BP	GO:0010762	regulation of fibroblast migration	32	0.57438	1.74437	0.00516712	0.0454354	0.0359281	1686	tags=31%, list=8%, signal=29%	THBS1/SDC4/ACTA2/AKAP12/PRKCE/GNA12/RAC1/CORO1C/RCC2/HAS1
BP	GO:0045773	positive regulation of axon extension	39	0.54129	1.70335	0.00517485	0.0454549	0.0359434	2095	tags=23%, list=10%, signal=21%	PAFAH1B1/NRP1/GOLGA4/MAP1B/TWF2/CYFIP1/MACF1/EIF4G2/MAPT
CC	GO:0005938	cell cortex	290	0.34335	1.42606	0.00518433	0.0454898	0.035971	2239	tags=18%, list=11%, signal=16%	FLNB/PAFAH1B1/GSN/RND3/GLRX3/MAPRE1/MYH9/WDR1/POTEF/AKAP13/ACTB/NCL/EEF1A1/MYADM/ACTN2/CTSZ/GYPC/CAP1/CALD1/NEDD4/CLASP2/DYNC1H1/CLTA/ENO1/AKAP12/TRIP10/CAV1/RHOA/AKT2/ERC1/CRIP2/EXOC2/RAC1/ACTN1/MPP1/CORO1C/DLG4/FLOT1/EMD/STIM1/ACTN4/HAX1/CORO1A/TNFAIP2/TRAF2/TRAK1/ACTR2/HCLS1/FLNA/TMEM250/ASPH/RHOC/ACTN3
BP	GO:0070198	protein localization to chromosome, telomeric region	29	0.580546	1.72785	0.00522449	0.0457934	0.0362111	2222	tags=34%, list=11%, signal=31%	CCT8/CCT7/XRCC5/CCT2/TERF2IP/TPP1/NABP2/CCT6A/BRCA2/TCP1
BP	GO:2001239	regulation of extrinsic apoptotic signaling pathway in absence of ligand	43	0.523552	1.6839	0.00524853	0.0459107	0.0363039	1080	tags=19%, list=5%, signal=18%	HSPA1B/PRDX2/HSPA1A/BCL2L1/PPP1CA/MCL1/BCL2/SRPX
BP	GO:0008360	regulation of cell shape	148	0.391745	1.51937	0.00524901	0.0459107	0.0363039	2884	tags=26%, list=14%, signal=22%	CCL2/ALDOA/CRK/MSN/RND3/DIAPH1/GNA13/MYH9/WDR1/PALMD/PARVA/SEMA4D/TPM1/CFDP1/CDC42EP4/PARVB/EPB41L3/MARK2/RHOA/GNA12/RAC1/CYFIP1/CCL13/FMNL2/CORO1A/FGR/FGD5/HEXB/PRPF40A/PLXNA2/RHOC/CDC42EP5/FYN/ANXA1/CDC42SE1/RDX/SH3KBP1/RHOB
BP	GO:0044091	membrane biogenesis	60	0.497213	1.69712	0.00528014	0.0461341	0.0364805	2256	tags=30%, list=11%, signal=27%	BANF1/CHMP1B/ANXA2/PICALM/SIRT2/S100A10/PTPRD/CAV1/CHMP2B/UBXN2B/FLOT1/ANKLE2/PACSIN2/SPAST/UGCG/CHMP2A/RFTN1/VPS4A
BP	GO:0007272	ensheathment of neurons	139	0.396232	1.52557	0.00530332	0.0462387	0.0365633	3343	tags=27%, list=16%, signal=23%	PMP22/CD9/SIRT2/MALL/ORMDL3/PLEC/SLC8A3/MBP/NDRG1/ZPR1/EPB41L3/B4GALT5/EIF2AK3/AKT2/CYFIP1/GPC1/LGI4/DICER1/ASPA/JAM3/HEXB/ITGAX/EIF2B2/EGR2/TNFRSF1B/XK/ABCD1/ID4/RNF10/MTOR/MYOC/MYRF/CTNNB1/FAM126A/ANK2/PLP1/QKI/ARHGEF10
BP	GO:0008366	axon ensheathment	139	0.396232	1.52557	0.00530332	0.0462387	0.0365633	3343	tags=27%, list=16%, signal=23%	PMP22/CD9/SIRT2/MALL/ORMDL3/PLEC/SLC8A3/MBP/NDRG1/ZPR1/EPB41L3/B4GALT5/EIF2AK3/AKT2/CYFIP1/GPC1/LGI4/DICER1/ASPA/JAM3/HEXB/ITGAX/EIF2B2/EGR2/TNFRSF1B/XK/ABCD1/ID4/RNF10/MTOR/MYOC/MYRF/CTNNB1/FAM126A/ANK2/PLP1/QKI/ARHGEF10
CC	GO:0005838	proteasome regulatory particle	19	0.650528	1.76172	0.00531732	0.0463118	0.0366211	1827	tags=42%, list=9%, signal=38%	PSMD4/PSMC4/PSMD7/PSMD1/PSMC6/PSMD2/PSMD3/PSMD13
BP	GO:1904814	regulation of protein localization to chromosome, telomeric region	13	0.714393	1.76287	0.00535141	0.0463152	0.0366238	2222	tags=38%, list=11%, signal=34%	CCT8/CCT7/CCT2/CCT6A/TCP1
MF	GO:0019003	GDP binding	69	0.47487	1.65576	0.00534682	0.0463152	0.0366238	3826	tags=35%, list=19%, signal=28%	RAB5A/RALB/RRAS/RAN/RAB5B/RAB29/RHOA/RRAGC/RHEB/RAB8A/SRP54/RAP2A/TRIM23/RRAS2/MRAS/RIT1/RHOB/RAB42/ARL8B/KRAS/RAB7A/RAB12/RAB31/DIRAS1
BP	GO:0071229	cellular response to acid chemical	83	0.446949	1.6097	0.00534083	0.0463152	0.0366238	2720	tags=27%, list=13%, signal=23%	MYC/CYBA/HNRNPAB/CPEB4/BCL2L1/XBP1/IPO5/COL1A1/PLEC/COL6A1/COL3A1/RRAGC/COL4A1/SESN1/HSF1/SIX1/SESN3/FYN/COL1A2/UBR1/ZEB1/MTOR
BP	GO:0046785	microtubule polymerization	84	0.445512	1.60796	0.00533408	0.0463152	0.0366238	3089	tags=30%, list=15%, signal=25%	HSPA1B/RPS3/DYRK1A/HSPA1A/MAPRE1/DRG1/MAP1B/CLASP2/ABL1/CENPJ/PRUNE1/RAC1/TBCD/GBA2/PAK1/HDGFL3/MAPT/RANBP9/MET/NEDD1/TUBGCP3/FBXO5/ZNF207/NIN/CKAP5
BP	GO:0030041	actin filament polymerization	158	0.384784	1.50376	0.00534283	0.0463152	0.0366238	2944	tags=25%, list=15%, signal=22%	TMSB10/ARPC4/GSN/DIAPH1/BIN1/PFN2/FLII/MYADM/KANK1/FHOD3/TRIOBP/SSH1/ABL1/CDC42EP4/TWF2/SSH2/ARFGEF1/ARPC5L/PRKCE/LMOD2/RHOA/WASHC5/RAC1/CYFIP1/NCKAP1/DAAM2/GBA2/HAX1/CORO1A/PRKCD/HCLS1/TMSB15A/ARPC1B/CDC42EP5/PLEKHG2/FMN1/MTOR/RDX/CTTN/GRB2
BP	GO:0007249	I-kappaB kinase/NF-kappaB signaling	285	0.344282	1.42707	0.00532901	0.0463152	0.0366238	2828	tags=22%, list=14%, signal=19%	EEF1D/LITAF/HMOX1/SLC20A1/GAPDH/CAPN3/DDX21/S100A4/CD74/FKBP1A/AKAP13/RIOK3/SHISA5/LGALS1/HSPB1/ZC3H12A/USP10/TERF2IP/ABL1/SHARPIN/PINK1/GOLT1B/PRKCE/RHOA/TNFRSF1A/ERC1/TRIM25/APOL3/SIRT1/PER1/CARD19/TRIM32/NKIRAS2/CPNE1/TNIP1/EDNRB/RORA/TRAF2/S100A12/PELI2/BCL3/CCDC22/FLNA/WLS/ATP2C1/NOD1/RNF31/RHOC/HLA-DRB1/ANKRD17/CD4/TRIM22/NUP62/MAP3K3/BTRC/FYN/DHX36/ESR1/NFKBIL1/NLRP6/CTNNB1/EDN1
MF	GO:0004033	aldo-keto reductase (NADP) activity	29	-0.531908	-1.76104	0.00541656	0.04683	0.0370308	5919	tags=59%, list=29%, signal=42%	AKR1E2/AKR1A1/AKR7L/KCNAB2/RDH13/AKR7A2/KCNAB3/MIOX/RDH8/AKR1C1/AKR1D1/RDH11/AKR1C2/KCNAB1/DHRS4/DHRS3/AKR1C3
BP	GO:1904292	regulation of ERAD pathway	20	0.636619	1.74887	0.00544959	0.0469764	0.0371466	3504	tags=50%, list=17%, signal=41%	HERPUD1/NFE2L2/CAV1/SGTA/USP13/BAG6/RNFT1/BCAP31/RNF185/USP14
BP	GO:0016482	cytosolic transport	161	0.38404	1.50388	0.00544235	0.0469764	0.0371466	3634	tags=33%, list=18%, signal=27%	MSN/WDR81/RAB5A/AP1G1/STX8/RAB29/WIPI1/LAMP1/SORT1/KIF1C/ANKFY1/USP7/VPS13A/ERC1/PIK3R4/KLHL20/MAP2K2/SPAG9/GBF1/VAMP3/TBC1D17/BECN1/CORO1A/TBC1D10B/LAPTM5/VTI1B/SNX12/SRSF10/ACTR2/TBC1D14/FLNA/VPS52/ARL1/KIF5B/VPS29/SNX5/HEATR5B/TMEM87B/PHETA2/RDX/SNX1/ARL8B/PLEKHJ1/CCDC91/HOOK1/WASH3P/EIPR1/MAPK1/SYS1/RAB7A/TBC1D23/RAB6A/SNX3
BP	GO:0007623	circadian rhythm	204	0.365754	1.4695	0.00545058	0.0469764	0.0371466	1804	tags=17%, list=9%, signal=16%	PPARGC1A/EGR1/SIK1/NFIL3/DYRK1A/RORC/NAMPT/RBM4/PPP1CA/SIAH2/EP300/ARNTL/PPARA/SRD5A1/PTGDS/MYBBP1A/KDM2A/GNA11/NCOR1/USP7/PPP1CB/FBXW11/SIRT1/HUWE1/METTL3/PER1/BHLHE40/IMPDH2/NRIP1/FBXL3/CIART/FBXL17/RBM4B/RORA/DBP
BP	GO:1900024	regulation of substrate adhesion-dependent cell spreading	58	0.500844	1.69969	0.00545723	0.0469846	0.037153	2297	tags=31%, list=11%, signal=28%	CRK/NRP1/CDC42/MYADM/KANK1/S100A10/CALR/TRIOBP/ABL1/RAC1/ST6GAL1/CORO1C/RCC2/ACTN4/TESK1/FLNA/CRKL/DOCK1
BP	GO:0009260	ribonucleotide biosynthetic process	168	0.379259	1.4938	0.00550688	0.0473626	0.037452	2843	tags=18%, list=14%, signal=16%	PDK4/PPARGC1A/PRKAG2/MYC/H19/ATP5MC2/TECR/ALDOA/ATP5F1D/ACSL3/UPRT/ADCY9/ATP5PO/ELOVL5/PINK1/ENO1/PPARA/CTPS1/ELOVL1/IMPDH2/AK1/VCP/NME1/DLD/APRT/GART/ATP5PF/GMPS/GUCY1A1/ACAT1/UCK2
MF	GO:0097110	scaffold protein binding	67	0.478706	1.66082	0.00551764	0.0474057	0.0374861	2423	tags=25%, list=12%, signal=22%	PDE4D/VIM/CRK/IL6ST/YWHAE/ATG4B/NOS3/PANX1/PARK7/MAP2K2/DLG4/UBTF/HSP90AA1/TCOF1/XRCC6/CDC37/FYN
CC	GO:0031464	Cul4A-RING E3 ubiquitin ligase complex	11	-0.695047	-1.7511	0.0055273	0.0474393	0.0375127	2028	tags=55%, list=10%, signal=49%	CUL4A/DDB1/RBX1/GLMN/CDKN1B/CRBN
MF	GO:0140326	ATPase-coupled intramembrane lipid transporter activity	27	-0.53902	-1.75499	0.00555696	0.0476443	0.0376747	3647	tags=37%, list=18%, signal=30%	TMEM30B/RFT1/MFSD2A/ATP9B/ABCG1/ATP11B/ABCA12/ABCA1/ATP9A/ABCA3
MF	GO:0097718	disordered domain specific binding	33	0.563855	1.72333	0.00561708	0.0481097	0.0380427	4412	tags=48%, list=22%, signal=38%	GAPDH/HSP90AB1/HSP90AB3P/HSPA1A/PPIL1/AP2M1/HSP90AA1/FYN/CTNNB1/RB1/CALM1/AP2A2/KEAP1/DFFB/BCL2L2/FKBP8
CC	GO:0005793	endoplasmic reticulum-Golgi intermediate compartment	127	0.405586	1.54543	0.0056512	0.0483518	0.0382342	2357	tags=23%, list=12%, signal=20%	TMED2/SERPINH1/HSPA5/TMED10/SURF4/ECPAS/CHP1/GORASP1/TRAPPC12/CTSZ/RAB1B/CALR/GOSR2/MYDGF/ERGIC3/MCFD2/TAPBP/SEC22B/GBF1/PDIA6/PLPP3/BET1/COPG2/F8/TRAPPC2/CD59/TMED9/LMAN2L/TMEM199
CC	GO:0031301	integral component of organelle membrane	365	0.329791	1.39474	0.00567108	0.0484716	0.0383289	3510	tags=28%, list=17%, signal=23%	TECR/SUN1/HSPA5/CD74/HLA-DPA1/HLA-DRB4/HLA-B/LNPK/BFAR/ETFDH/VAMP5/HLA-DQA1/TRAM2/MICU1/TMEM11/HLA-H/GPAA1/HLA-DQA2/ELOVL5/CALR/EMC4/ERGIC3/PINK1/SLC35A4/TAPBP/PIGT/NPC1/ARL6IP1/INSIG1/EIF2AK3/ENTPD4/HSPA9/RTN2/TMEM201/PIGK/PEX2/AMFR/DMPK/TBL2/ELOVL1/DNAJC11/PISD/FIS1/TMEM33/STIM1/ANKLE2/DERL1/BAK1/CHCHD3/HLA-A/SFXN1/LRRC8A/TM7SF2/DERL2/FICD/BNIP1/STX12/BET1/CHCHD10/ITM2B/CCDC47/WLS/SLC46A3/SLC37…
BP	GO:0043462	regulation of ATP-dependent activity	70	0.470209	1.645	0.00575126	0.049106	0.0388305	2366	tags=26%, list=12%, signal=23%	ATP2A1/TNNT3/PFN2/AHSA1/DNAJB1/ATP1B1/TPM1/ATP1B3/DNAJC24/SIRT1/GABARAPL2/BRSK2/CASR/SSBP1/FXYD2/DNAJC9/DNAJB11/PXK
BP	GO:1901379	regulation of potassium ion transmembrane transport	92	0.431435	1.57842	0.00580913	0.0495488	0.0391807	2052	tags=22%, list=10%, signal=20%	LRRC52/VAMP2/BIN1/ANO6/YWHAE/ATP1B1/ACTN2/NEDD4/WNK1/FHL1/ATP1B3/CAB39/CAV1/CD63/CASQ2/AKAP6/WNK2/FXYD2/FLNA/OXSR1
BP	GO:0090559	regulation of membrane permeability	74	0.462304	1.63506	0.0058363	0.0497291	0.0393233	2445	tags=27%, list=12%, signal=24%	CAMK2A/HK2/LAPTM4B/HSPA1A/BCL2L1/ALKBH7/SLC25A5/BAX/BCL2/BAD/BNIP3L/BAK1/LAPTM5/HEG1/CHCHD10/JAM3/PDCD6IP/ARHGAP11B/SLC35F6/VDAC2
BP	GO:0022407	regulation of cell-cell adhesion	446	0.317034	1.35705	0.00586128	0.0498905	0.0394509	3618	tags=24%, list=18%, signal=20%	NR4A3/SDC4/PRDX2/HSPH1/CCL2/RPS3/IL6ST/CD74/CD9/HLA-DPA1/XBP1/HLA-DRB4/SELENOK/MYADM/HLA-DQA1/LGALS1/MAD1L1/HLX/HLA-DQA2/MBP/ZC3H12A/UBASH3B/BMP6/WNK1/RC3H2/PODXL/ABL1/CD46/IL4R/RUNX1/BAD/PPARA/BCL6/VSIR/CAV1/NFKBIZ/JAK1/RHOA/PRKAR1A/PNP/MAP3K8/FLOT1/METTL3/PLAUR/HLA-A/CORO1A/PRKCD/LAPTM5/PLPP3/CBFB/DLG5/PAWR/IL1RN/CD24/C1QTNF1/CD300A/TJP1/ADAM8/FGL2/CD27/FSTL3/HLA-DRB1/MAD2L2/CD4/GPAM/EMILIN2/FY…
BP	GO:0014888	striated muscle adaptation	50	0.509206	1.6889	0.00587881	0.049988	0.039528	1805	tags=24%, list=9%, signal=22%	TNNT1/GSN/FOXO1/TRIM63/KLF15/MYOG/TCAP/ERRFI1/MLIP/MYOZ2/TNNI1/SMAD3
CC	GO:0005834	heterotrimeric G-protein complex	33	0.562454	1.71904	0.00593805	0.0503361	0.0398033	2059	tags=24%, list=10%, signal=22%	GNA13/GNG10/GNAI2/GNA11/GNAS/GNA12/GNG5/GNAQ
BP	GO:1901099	negative regulation of signal transduction in absence of ligand	33	0.56243	1.71897	0.00593805	0.0503361	0.0398033	897	tags=18%, list=4%, signal=17%	HSPA1B/PRDX2/HSPA1A/BCL2L1/MCL1/BCL2
BP	GO:2001240	negative regulation of extrinsic apoptotic signaling pathway in absence of ligand	33	0.56243	1.71897	0.00593805	0.0503361	0.0398033	897	tags=18%, list=4%, signal=17%	HSPA1B/PRDX2/HSPA1A/BCL2L1/MCL1/BCL2
BP	GO:0009309	amine biosynthetic process	39	0.538175	1.69355	0.00595892	0.0503914	0.039847	4320	tags=41%, list=21%, signal=32%	NNMT/ODC1/NR4A2/AMD1/SMS/PARK7/SULT1A2/AGMAT/OAZ2/GPR37/GCH1/ALDH2/OAZ1/SRM/DDC/PNMT
BP	GO:0046637	regulation of alpha-beta T cell differentiation	66	0.476382	1.64755	0.00596885	0.0503914	0.039847	4941	tags=44%, list=24%, signal=33%	HLX/ZC3H12A/RC3H2/IL4R/RUNX1/BCL6/NFKBIZ/RHOA/PRDM1/PNP/CBFB/HLA-DRB1/ANXA1/ITPKB/SASH3/IL23R/CD83/SH3RF1/CCL19/AP3B1/HMGB1/HLA-DRA/LOXL3/LILRB4/NCKAP1L/SOCS1/SYK/AP3D1/RUNX3
BP	GO:0008344	adult locomotory behavior	75	0.457476	1.62253	0.0059676	0.0503914	0.039847	4647	tags=36%, list=23%, signal=28%	ATP1A2/PAFAH1B1/CSTB/ARCN1/NR4A2/APP/PARK7/NPC1/DRD1/UCHL1/LGI4/ARRB2/SNCG/HOXD10/EN1/HTRA2/DRD4/GIGYF2/ABHD12/NTAN1/GLRB/CHD7/CLN8/PRKN/DAB1/EPHA4/HIPK2
BP	GO:0046631	alpha-beta T cell activation	156	0.382993	1.49555	0.00596901	0.0503914	0.039847	5028	tags=40%, list=25%, signal=30%	HSPH1/RORC/STAT3/HLX/ZC3H12A/RC3H2/ABL1/IL4R/RUNX1/BCL2/GPR183/BCL6/VSIR/NFKBIZ/RHOA/PRDM1/PNP/ZFPM1/RPL22/HLA-A/RORA/CBFB/BCL3/CD300A/STAT6/HLA-DRB1/ELF4/ANXA1/ITPKB/IRF1/CTSL/IL12A/MTOR/SASH3/IL23R/PTPRC/HLA-E/JAK2/CD83/SH3RF1/CCL19/AP3B1/HMGB1/ATF2/RASAL3/ARMC5/ARG2/HLA-DRA/LOXL3/TMEM98/HFE/LILRB4/NCKAP1L/CRTAM/FUT7/SOCS1/SYK/AP3D1/RUNX3/IL6R/LGALS9B/GPR18
MF	GO:0005159	insulin-like growth factor receptor binding	15	0.68676	1.75118	0.00598908	0.0505091	0.0399401	1096	tags=27%, list=5%, signal=25%	CRK/PIK3R1/IRS1/GNAS
CC	GO:0043197	dendritic spine	169	0.377061	1.48615	0.00600075	0.0505559	0.039977	3124	tags=23%, list=15%, signal=20%	ATP1A2/CAMK2A/CPEB4/CDC42/ABHD17A/DNAJB1/PALMD/DVL1/PPP1CA/ACTN2/APP/CRYAB/SLC8A3/NEDD4/MAP1B/DDN/RHOA/DRD1/RAC1/RAB8A/ACTN1/CYFIP1/ABI3/DLG4/PDLIM4/DTNBP1/ARF4/ARRB2/MAPT/SLA/ARC/ARHGAP44/SYNDIG1/ATP6AP2/BCR/CTTN/SHISA9/GRIA1/PDE4B
CC	GO:0044754	autolysosome	11	0.738069	1.7366	0.006023	0.0506915	0.0400843	1116	tags=27%, list=5%, signal=26%	FTL/FTH1/LAMP1
BP	GO:0046718	viral entry into host cell	144	0.392188	1.51612	0.0060357	0.0507466	0.0401279	3668	tags=28%, list=18%, signal=23%	HSPA1B/RPSA/BSG/GSN/CD74/HSPA1A/NRP1/NUP153/TRIM26/LGALS1/ITGAV/KPNA3/CD46/NPC1/CAV1/LAMP1/SLC3A2/VPS18/TRIM25/ITGB6/UVRAG/IDE/ICAM1/HLA-DRB1/TPCN1/CD4/TRIM22/ITGA5/CTSL/CD209/CCR5/DYNLT1/SIGLEC1/NECTIN2/SCARB1/FCN3/SLC52A2/EFNB2/TRIM68/SNX3/SMPD1
BP	GO:0050885	neuromuscular process controlling balance	48	0.507565	1.66981	0.00605785	0.0508293	0.0401932	5763	tags=48%, list=28%, signal=34%	PAFAH1B1/APP/ALDH1A3/ABL1/TPP1/HERC1/DLG4/GAA/HEXB/NBN/BCR/GIGYF2/GRIN2C/MYO7A/CLN8/IGDCC3/RBFOX2/JPH3/SHANK1/CAMTA1/CLRN1/SLC1A3/CLN3
BP	GO:0032886	regulation of microtubule-based process	241	0.354038	1.44566	0.00605485	0.0508293	0.0401932	2329	tags=20%, list=11%, signal=18%	HSPA1B/CHMP1B/PAFAH1B1/RPS3/DIAPH1/DYRK1A/HSPA1A/MAPRE1/DRG1/TRIM54/CDK2AP2/MAP1B/CLASP2/DYNC1H1/ABL1/MEMO1/CENPJ/CHORDC1/STK11/MARK2/PRUNE1/LAMP1/RHOA/CHMP2B/RAC1/RAE1/MAP1S/SIRT1/XPO1/MAPRE2/TBCD/GBA2/FBXW5/SPAST/PAK1/NUBP1/MACF1/KLHL42/CHMP2A/CYLD/NPM1/WDR62/HDGFL3/MAPT/PDCD6IP/SENP6/CEP120/NUP62
BP	GO:0048145	regulation of fibroblast proliferation	77	0.455023	1.62022	0.0060941	0.0509689	0.0403037	2931	tags=31%, list=14%, signal=27%	MYC/FTH1/CD74/BAX/CDK4/CDKN1A/ABL1/CDK6/PEX2/MIF/EMD/IFI30/TRIM32/AGT/WAPL/PAWR/CD300A/AQP1/CDC73/ESR1/SOD2/CTNNB1/PLA2G1B/B4GALT7
BP	GO:0030518	intracellular steroid hormone receptor signaling pathway	109	0.417959	1.5602	0.00609921	0.0509689	0.0403037	3587	tags=30%, list=18%, signal=25%	TAF7/STRN3/PLPP1/PTGES3/CNOT2/NR3C1/NEDD4/CALR/EP300/PHB2/ARNTL/TMF1/PARK7/UFM1/NCOR1/NCOR2/RHOA/VPS18/SIRT1/PER1/PAK1/PKN1/HEYL/LBH/DDX5/ESR1/DAXX/JAK2/PIAS2/CRY1/NR3C2/PPARGC1B/TRIM68
BP	GO:0006888	endoplasmic reticulum to Golgi vesicle-mediated transport	121	0.410224	1.55435	0.00608868	0.0509689	0.0403037	3718	tags=35%, list=18%, signal=29%	TMED2/ARCN1/TMED10/COPE/TRAPPC12/KLHL12/COPB2/RAB1B/SEC16A/ERGIC3/YIPF7/CREB3L2/INSIG1/VAMP7/SEC22B/GBF1/PDCD6/SPAST/SEC23A/ARF4/BET1/PEF1/COPG2/TRAPPC2/SEC23B/VCP/SEC24C/GOPC/TMED9/LMAN2L/ANK1/SEC16B/SEC23IP/TRAPPC1/SEC22C/HYOU1/TMED6/BCAP31/MIA3/USO1/TEX261/TFG
BP	GO:1990845	adaptive thermogenesis	157	0.381902	1.49221	0.00609137	0.0509689	0.0403037	2850	tags=24%, list=14%, signal=20%	PPARGC1A/ACHE/EPAS1/GATM/ESRRG/NRDC/MFN2/UCP3/SLC25A5/ADIPOR2/NR1H2/PCTP/DYNC1H1/UCP2/IL4R/ARNTL/GRB10/STK11/OMA1/CAV1/GNAS/ACOT11/RHEB/IGF1R/CMKLR1/ADIPOR1/MAP2K6/PLCL1/DDIT3/HSF1/STAT6/ACTN3/ARRDC3/RBPJ/CNOT3/ADAMTS5/RB1
BP	GO:0001906	cell killing	170	0.375784	1.48216	0.00611506	0.0510496	0.0403675	3431	tags=25%, list=17%, signal=21%	CRK/GAPDH/HSP90AB1/RPL30/TUBB4B/LYZ/BCL2L1/TYROBP/HLA-B/HLA-H/AP1G1/HMGN2/VAMP7/LAMP1/CCL13/HLA-A/MR1/CORO1A/S100A12/ARRB2/ICAM1/KIF5B/TUSC2/HTN1/CD59/HLA-DRB1/FCGR1A/HLA-G/IL12A/NLRP6/IL23R/TUBB/PTPRC/DEFB4A/GNLY/HLA-E/ARL8B/NECTIN2/KLRC1/FCGR2B/MUC7/PRF1/STAT5B
BP	GO:0071560	cellular response to transforming growth factor beta stimulus	249	0.350634	1.43547	0.00614585	0.0512547	0.0405297	1807	tags=15%, list=9%, signal=14%	FOS/THBS1/CRK/HSP90AB1/HSPA5/SDCBP/STUB1/HSPA1A/FKBP1A/STAT3/ANKRD1/FNTA/TGFB3/LTBP3/EID2/ENG/NREP/COL1A1/NR3C1/EP300/CLEC3B/ABL1/PPARA/STK11/CAV1/COL3A1/ZEB2/LATS2/COL4A2/SCX/IGF1R/SIRT1/TRIM33/ITGB6/SOX9/CREBBP/SMAD3/ARRB2
BP	GO:0006900	vesicle budding from membrane	62	0.487677	1.67144	0.00615655	0.0512922	0.0405593	4221	tags=47%, list=21%, signal=37%	TMED2/ANXA2/TMED10/PICALM/KLHL12/ARFGAP3/S100A10/SEC16A/INSIG1/AP2M1/GBF1/GOLPH3/PDCD6/DNM1/SEC23A/PEF1/SEC23B/SEC24C/VPS4A/TMED9/SEC16B/MIA3/AP3B1/RAB7A/SNX3/TFG/RILP/SEC24D/CHMP7
BP	GO:0002468	dendritic cell antigen processing and presentation	15	0.684795	1.74617	0.00616523	0.0513126	0.0405754	4317	tags=73%, list=21%, signal=58%	THBS1/CD74/SLC11A1/NOD1/FGL2/HLA-DRB1/FCGR2B/CCL19/CCR7/HLA-DRA/NOD2
BP	GO:0007565	female pregnancy	180	0.371633	1.47569	0.00618047	0.0513876	0.0406348	3437	tags=23%, list=17%, signal=19%	FOS/SLC38A1/BSG/TMED2/JUNB/PRDX3/UBE2A/TGFB3/THBD/UPRT/YTHDF3/CALR/FOSB/AQP4/UCP2/BCL2/STC2/TIMP1/SP3/IGFBP7/PRDM1/ANGPT2/KPNA6/TRIM28/TEAD4/AGT/ADM/DAZAP1/MMP9/PAM/ITGA5/ESR1/PTHLH/MAGED2/RGS2/ACSL4/TAC3/FOSL1/PSG3/STAT5B/PAPPA
BP	GO:1900026	positive regulation of substrate adhesion-dependent cell spreading	42	0.522935	1.67521	0.00619195	0.0514312	0.0406692	2297	tags=31%, list=11%, signal=28%	CRK/NRP1/CDC42/MYADM/S100A10/CALR/TRIOBP/ABL1/RAC1/TESK1/FLNA/CRKL/DOCK1
CC	GO:0042405	nuclear inclusion body	11	0.737615	1.73554	0.00620551	0.051492	0.0407173	2039	tags=45%, list=10%, signal=41%	STUB1/NUP153/NXF1/NUP98/NBN
BP	GO:0086065	cell communication involved in cardiac conduction	57	0.496473	1.67967	0.00622314	0.0515149	0.0407354	3917	tags=35%, list=19%, signal=28%	ATP1A2/PDE4D/SCN1B/ATP1A1/ATP1B1/HRC/CAV1/JUP/CASQ2/TRDN/SCN4B/FLNA/PKP2/CALM1/ANK2/SCN10A/CTNNA3/GJA1/KCNJ5/CACNA2D1
BP	GO:0008306	associative learning	79	0.450982	1.61274	0.006227	0.0515149	0.0407354	3309	tags=22%, list=16%, signal=18%	FOS/BTG2/ATP1A2/APP/ABL1/LGMN/DRD1/RIC8A/AGT/ACTR2/NPTX2/HIF1A/TANC1/MAP1A/EIF4A3/SRF/KRAS
BP	GO:1901222	regulation of NIK/NF-kappaB signaling	108	0.417916	1.55979	0.0062221	0.0515149	0.0407354	2230	tags=19%, list=11%, signal=17%	LITAF/PTP4A3/RPS3/TCIM/APP/ZC3H12A/CALR/EP300/RC3H2/TERF2IP/PHB2/RHOA/DDX3X/ADIPOR1/ACTN4/CPNE1/LAPTM5/BCL3/CYLD/NOD1/CD27
CC	GO:0044309	neuron spine	170	0.375215	1.47991	0.00623986	0.0515695	0.0407786	3124	tags=23%, list=15%, signal=20%	ATP1A2/CAMK2A/CPEB4/CDC42/ABHD17A/DNAJB1/PALMD/DVL1/PPP1CA/ACTN2/APP/CRYAB/SLC8A3/NEDD4/MAP1B/DDN/RHOA/DRD1/RAC1/RAB8A/ACTN1/CYFIP1/ABI3/DLG4/PDLIM4/DTNBP1/ARF4/ARRB2/MAPT/SLA/ARC/ARHGAP44/SYNDIG1/ATP6AP2/BCR/CTTN/SHISA9/GRIA1/PDE4B
BP	GO:2000379	positive regulation of reactive oxygen species metabolic process	66	0.474774	1.64199	0.00626001	0.0516326	0.0408284	1739	tags=20%, list=9%, signal=18%	THBS1/H19/CYBA/GADD45A/TYROBP/CYP1B1/NFE2L2/GNAI2/ZC3H12A/CDKN1A/PARK7/PRKCD/AGT
BP	GO:0030705	cytoskeleton-dependent intracellular transport	187	0.369768	1.47442	0.0062569	0.0516326	0.0408284	3757	tags=28%, list=19%, signal=23%	PAFAH1B1/SUN1/SYNE2/CDC42/APP/DYNC1I2/HSPB1/SYBU/MAP1B/DYNC1H1/FYCO1/OPA1/AP3S1/KLC1/ACTR10/STK11/LAMP1/KIF1C/TMEM201/MAP1S/FBXW11/BAG3/ACTN4/TUBA1B/UCHL1/SPAST/DTNBP1/IFT140/TRAK1/AP3M1/MYO1C/COPG2/IFT81/TUBA1A/KIF5B/MAPT/PEX14/TMEM108/LRPPRC/HIF1A/TERF2/TUBB/MAP1A/ARL8B/HOOK1/IFT27/AP3B1/MYO19/KLC2/RAB6A/MYO1B/IFT46/DYNC2LI1
CC	GO:0005788	endoplasmic reticulum lumen	304	0.337173	1.40646	0.00629219	0.0518461	0.0409973	3627	tags=25%, list=18%, signal=21%	THBS1/SERPINH1/HSPA5/CASQ1/VCAN/CST3/COL6A2/P4HA2/TOR3A/MANF/SHISA5/LGALS1/APP/FSTL1/COL1A1/CTSZ/CALR/CRTAP/MYDGF/SERPING1/P4HA1/SDF2L1/COL6A1/COLGALT1/HRC/STC2/LAMB1/COL3A1/TIMP1/COL4A2/IGFBP7/HSP90B1/CASQ2/PDIA2/COL4A1/PDIA4/ESD/TRDN/PLAUR/FAM20C/TNC/PDIA6/TOR2A/F8/TSPAN14/CHGB/FSTL3/CKAP4/CD4/TOR1B/DNAJB11/PDIA5/COL1A2/OS9/IL12A/MATN3/ERAP1/DNAJC3/ADAMTS5/EDN1/APOE/MBTPS1/COL15A1/APLP2/FKBP10/…
BP	GO:0038166	angiotensin-activated signaling pathway	12	0.73004	1.76252	0.00631313	0.0518633	0.0410109	1090	tags=25%, list=5%, signal=24%	CAMK2A/ACTN2/CAV1
MF	GO:0030955	potassium ion binding	12	0.72918	1.76045	0.00631313	0.0518633	0.0410109	3005	tags=50%, list=15%, signal=43%	ATP1A2/ATP1A1/DRG1/KCNJ11/ACAT1/PKM
BP	GO:1902042	negative regulation of extrinsic apoptotic signaling pathway via death domain receptors	31	0.568312	1.71601	0.00630252	0.0518633	0.0410109	1926	tags=32%, list=9%, signal=29%	HMOX1/ITPRIP/BCL2L1/NOS3/PARK7/DDX3X/SERPINE1/GPX1/PEA15/ICAM1
BP	GO:0010830	regulation of myotube differentiation	43	0.513976	1.6531	0.00632911	0.0518912	0.0410329	2239	tags=28%, list=11%, signal=25%	MYF6/SIK1/RBM24/RBM38/MYOG/XBP1/SMYD1/BCL2/DMPK/PLPP7/TRIM72/ACTN3
BP	GO:0007033	vacuole organization	179	0.371414	1.47298	0.00632833	0.0518912	0.0410329	3611	tags=30%, list=18%, signal=25%	GABARAPL1/LAPTM4B/TP53INP2/ANXA2/MFN2/RAB5A/RALB/ATG4B/RAB1B/PIP4K2B/PINK1/WIPI1/TMEM39A/TPP1/GRN/SRPX/MTM1/WASHC5/VPS18/CHMP2B/SEC22B/UBXN2B/C9orf72/GABARAPL2/BECN1/BAG3/WDR45B/SH3GLB1/CORO1A/LAPTM5/GAA/STX12/PACS2/ATG3/TBC1D14/HEXB/RNF5/VPS4A/TMEM199/MTOR/ACP2/ATP6AP2/GNPTAB/RAB39A/MBTPS1/ARL8B/ATP2A2/TMEM9/HOOK1/AP3B1/RAB7A/ATF2/ACP4
BP	GO:0046686	response to cadmium ion	58	0.494822	1.67925	0.00634218	0.0518952	0.0410361	3110	tags=29%, list=15%, signal=25%	FOS/MT2A/HMOX1/MT1X/MT1M/CAT/MTF1/NPC1/MT1A/GSS/HSF1/MMP9/ALAD/SOD2/DAXX/MAPK9/MT1G
MF	GO:0051117	ATPase binding	81	0.445981	1.60166	0.00634071	0.0518952	0.0410361	3190	tags=30%, list=16%, signal=25%	PDE4D/DNAJB1/ATP1B1/RALB/NPLOC4/NR1H2/SDF2L1/ATP1B3/HRC/SLC26A9/CAV1/RUVBL1/GABARAPL2/BRSK2/DERL1/NUFIP1/SNTA1/RUVBL2/ANK1/ESR1/CLPP/RDX/ANK2/PTPN3
BP	GO:0043518	negative regulation of DNA damage response, signal transduction by p53 class mediator	14	0.695282	1.74642	0.00638185	0.0521161	0.0412108	2002	tags=43%, list=10%, signal=39%	DYRK1A/CD74/PTTG1IP/MIF/SIRT1/PSMD10
BP	GO:0044849	estrous cycle	14	0.694492	1.74443	0.00638185	0.0521161	0.0412108	1303	tags=29%, list=6%, signal=27%	EGR1/CYP1B1/NCOR2/IGF1R
BP	GO:0007034	vacuolar transport	149	0.384136	1.49173	0.00638814	0.0521161	0.0412108	3465	tags=33%, list=17%, signal=27%	CHMP1B/ATP6V0D1/HSPA1A/BIN1/AP1G1/NEDD4/STX8/M6PR/PINK1/AP3S1/NPC1/GRN/MTM1/VAMP7/LAMP1/SORT1/ANKFY1/VPS18/VPS13A/UBXN6/PIK3R4/CHMP2B/C9orf72/BECN1/STAM/LAPTM5/VTI1B/VPS13D/TRAK1/AP3M1/CHMP2A/VCP/VPS52/MON1B/VPS4A/USE1/VPS39/VTA1/GNPTAB/RHOB/VPS37B/ARL8B/TSG101/CCDC91/HOOK1/WASH3P/AP3B1/RAB7A/MGRN1
BP	GO:0042743	hydrogen peroxide metabolic process	52	0.50279	1.67525	0.00646228	0.0526688	0.0416479	2751	tags=25%, list=14%, signal=22%	PRDX2/CYBA/PRDX3/CAT/MAOB/PINK1/PARK7/RAC1/GPX1/ACOX1/FYN/HBA2/SOD2
MF	GO:0015453	oxidoreduction-driven active transmembrane transporter activity	58	0.493096	1.6734	0.00648968	0.0528399	0.0417832	2271	tags=28%, list=11%, signal=25%	COX6A2/NDUFA12/UQCRH/NDUFB7/NDUFA3/COX7A1/COX8A/COX5B/COX6B1/NDUFB4/NDUFV1/UQCRC1/NDUFB9/CYB561A3/NDUFA10/COX4I2
BP	GO:0021987	cerebral cortex development	103	0.419797	1.56122	0.0065023	0.0528557	0.0417956	2864	tags=24%, list=14%, signal=21%	PAFAH1B1/CRK/SUN1/SYNE2/YWHAE/BAX/BAD/SRD5A1/LAMB1/COL3A1/RHOA/MBOAT7/CSNK2A2/ARX/WDR62/ATOH1/PEX13/CRKL/CEP120/ARHGAP11B/GART/HIF1A/CTNNB1/TACC3/MCPH1
BP	GO:0007265	Ras protein signal transduction	339	0.331428	1.39439	0.00650443	0.0528557	0.0417956	4139	tags=31%, list=20%, signal=25%	ABRA/CRK/SDCBP/GNA13/NRP1/CAVIN4/AKAP13/CDC42/ARHGDIA/MFN2/G3BP2/RALB/RRAS/KANK1/RAB15/GPR4/CDKN1A/LPAR6/ABL1/WASF2/CDC42EP4/CTNNAL1/PPP2CB/PARK7/BCL6/TNFAIP1/ARFGEF1/COL3A1/RHOA/GNA12/RAC1/ARHGAP1/CYFIP1/NCKAP1/GBF1/FLOT1/MAPRE2/RAP2A/RFXANK/NKIRAS2/TRIM28/MAPKAP1/PIK3CB/HEG1/NET1/CFL1/SHOC2/CRKL/RRAS2/MRAS/CDC42EP5/NUP62/RABL3/COL1A2/SH3BP1/CDK2/MET/ITPKB/ARHGAP44/RIT1/KITLG/CDC42SE1/MYOC/RDX/A…
BP	GO:1904869	regulation of protein localization to Cajal body	11	0.736366	1.7326	0.00657054	0.0532356	0.042096	2222	tags=55%, list=11%, signal=49%	CCT8/LARP7/CCT7/CCT2/CCT6A/TCP1
BP	GO:1904871	positive regulation of protein localization to Cajal body	11	0.736366	1.7326	0.00657054	0.0532356	0.042096	2222	tags=55%, list=11%, signal=49%	CCT8/LARP7/CCT7/CCT2/CCT6A/TCP1
CC	GO:0071013	catalytic step 2 spliceosome	87	0.436453	1.58309	0.00656333	0.0532356	0.042096	2822	tags=32%, list=14%, signal=28%	HNRNPH1/ALYREF/SNRPF/HNRNPK/PABPC1/PPIL1/SNRPD3/SF3B1/U2AF1/SF3B6/RBMX/ZCCHC8/MAGOH/PRPF6/RALY/HNRNPM/PPWD1/SF3A1/HNRNPA3/PPIE/SNRPB2/HNRNPA1/SRSF1/DDX5/ESS2/DHX35/TFIP11/SNRPD1
BP	GO:0009152	purine ribonucleotide biosynthetic process	154	0.382173	1.49098	0.00660066	0.0534271	0.0422475	940	tags=10%, list=5%, signal=10%	PDK4/PPARGC1A/PRKAG2/MYC/H19/ATP5MC2/TECR/ALDOA/ATP5F1D/ACSL3/ADCY9/ATP5PO/ELOVL5/PINK1/ENO1/PPARA
BP	GO:0007006	mitochondrial membrane organization	110	0.416017	1.55598	0.00661269	0.0534466	0.0422629	2445	tags=24%, list=12%, signal=21%	MYC/CAMK2A/HK2/HSPA1A/BCL2L1/MFN2/ALKBH7/SLC25A5/BAX/TMEM11/PINK1/OPA1/BCL2/BAD/OMA1/HSPA9/RCC1L/DNAJC11/BNIP3L/BAK1/CHCHD3/CHCHD10/HSP90AA1/ARHGAP11B/SLC35F6/VDAC2
BP	GO:0006338	chromatin remodeling	189	0.370064	1.47649	0.00661603	0.0534466	0.0422629	2997	tags=28%, list=15%, signal=24%	MYC/RERE/TSPYL1/ACTB/MORC2/JARID2/DR1/SUPT16H/TADA2B/SMYD1/GATAD2B/BAZ1B/NAP1L1/CFDP1/CHD2/BRD3/ACTL6A/CHRAC1/TSPYL5/RUVBL1/SETD2/VPS72/SMARCA1/CHD3/NAP1L5/TSPYL4/CHD1L/SOX9/PADI4/GRWD1/PAK1/SART3/RNF8/SPTY2D1/RBBP7/RUVBL2/NPM1/DNAJC9/TSPYL2/SATB1/HMGA1/SMARCAD1/ESR1/CECR2/CHD4/RB1/SMARCB1/GATAD2A/DAXX/KDM6A/KDM5A/NUDT5/NPM2
MF	GO:0097157	pre-mRNA intronic binding	12	0.726509	1.754	0.00667388	0.0537036	0.0424661	2103	tags=50%, list=10%, signal=45%	RBM24/HNRNPL/RBM4/EP300/SOX9/RBM7
BP	GO:0051647	nucleus localization	25	0.593321	1.70954	0.00666222	0.0537036	0.0424661	1387	tags=32%, list=7%, signal=30%	PAFAH1B1/SUN1/SYNE2/BIN1/CDC42/DYNC1H1/TMEM201/FBXW11
BP	GO:0031579	membrane raft organization	25	0.5932	1.70919	0.00666222	0.0537036	0.0424661	2224	tags=40%, list=11%, signal=36%	GSN/ANXA2/MYADM/NAXE/S100A10/NPC1/CAV1/FLOT1/PACSIN2/RFTN1
BP	GO:0051099	positive regulation of binding	166	0.378033	1.48569	0.00666918	0.0537036	0.0424661	3852	tags=31%, list=19%, signal=26%	MYC/EDF1/HSP90AB1/FKBP1A/MAPRE1/ANXA2/NRP1/RALB/SIRT2/APP/RAN/S100A10/GTF2B/EP300/ABL1/PPP2CB/EIF4G1/PARK7/CAV1/AMFR/FLOT1/PLAUR/DERL1/CDK9/TRIM28/PLCL1/IDE/TXN/HSF1/MMP9/PARP9/NME1/DACT1/EGF/MET/GMNN/CTNNB1/RB1/APOE/CALM1/JAK2/CLIC2/HMGB1/MARK3/DDX11/NMD3/MYOD1/PYGO2/PKD1/POLDIP2/CEBPG/USP33
BP	GO:0032239	regulation of nucleobase-containing compound transport	15	0.680079	1.73415	0.00669368	0.0538104	0.0425505	2393	tags=60%, list=12%, signal=53%	IWS1/AKAP8L/NUP153/NCBP2/SETD2/RSC1A1/NSUN2/KHDRBS1/CPSF6
BP	GO:1990173	protein localization to nucleoplasm	14	0.687845	1.72774	0.00673639	0.0540553	0.0427442	2222	tags=43%, list=11%, signal=38%	CCT8/LARP7/CCT7/CCT2/CCT6A/TCP1
BP	GO:0032642	regulation of chemokine production	96	0.42269	1.55565	0.00673725	0.0540553	0.0427442	1513	tags=15%, list=7%, signal=14%	APOD/HMOX1/LPL/EGR1/CD74/SELENOK/ACKR1/APP/MBP/IL4R/DDX3X/MIF/ZFPM1/TRIM32
BP	GO:0070542	response to fatty acid	61	0.484284	1.65577	0.00675775	0.0541671	0.0428326	905	tags=18%, list=4%, signal=17%	PDK4/LPL/FOXO1/CAT/XRCC5/IRS1/MBP/ZC3H12A/CDK4/UCP2/BAD
MF	GO:0016860	intramolecular oxidoreductase activity	50	0.502686	1.66728	0.00678324	0.0542753	0.0429182	3195	tags=36%, list=16%, signal=30%	IDI1/ECH1/PTGES3/GNPDA1/PTGDS/PIGK/MIF/PDIA2/MPI/PDIA4/PDIA6/CRELD2/TMX3/PDIA5/EBP/EHHADH/IDI2/ENOX1
CC	GO:0005911	cell-cell junction	485	0.311398	1.33819	0.00678441	0.0542753	0.0429182	2869	tags=19%, list=14%, signal=16%	ATP1A2/MYH2/SCN1B/PMP22/CLIC4/MSN/NRAP/SDCBP/FXYD1/ANXA2/MYH9/WDR1/AMOT/ACTB/CDC42/DES/ATP1B1/MYADM/PPP1CA/VAMP5/PIK3R1/TEK/SIRT2/PECAM1/APP/PDLIM5/TMEM204/CDK4/PANX1/PODXL/PTPRM/WASF2/CDC42EP4/NDRG1/PARK7/LIN7B/EPB41L3/UBA1/FRMD4A/RHOA/JUP/STARD10/MAP2K2/ACTN1/AKAP6/MPP1/FLOT1/PDLIM3/SAV1/PIP5K1C/TBCD/FRMD6/CNN3/PACSIN2/SCN4B/PDLIM4/LDB3/CORO1A/TNKS1BP1/PRKCD/HEG1/PAK1/PCDH12/PLPP3/JAM3/EIF4G2/C…
BP	GO:0055119	relaxation of cardiac muscle	17	0.659012	1.7368	0.00679798	0.0543164	0.0429507	1327	tags=41%, list=7%, signal=39%	ATP1A2/PDE4D/GSN/ATP1A1/ATP1B1/HRC/GSTM2
CC	GO:0030670	phagocytic vesicle membrane	77	0.451235	1.60673	0.00680272	0.0543164	0.0429507	4045	tags=38%, list=20%, signal=30%	PIP4P1/CYBA/ATP6V0D1/HLA-B/RAB5A/HLA-H/CALR/TAPBP/RAB32/VAMP7/LAMP1/PIK3R4/SEC22B/RAB8A/VAMP3/HLA-A/CORO1A/SLC11A1/HLA-C/HLA-G/RAB39A/HLA-E/RAB7A/RAB31/HLA-F/RILP/DNM2/RAB20/RAC2
BP	GO:0034243	regulation of transcription elongation from RNA polymerase II promoter	41	0.525325	1.67459	0.00682806	0.054466	0.043069	3945	tags=51%, list=19%, signal=41%	ELL2/LARP7/SUPT16H/SUPT4H1/NELFCD/CBX7/LEO1/CDK9/RNF8/GTF2F1/CDC73/TCERG1/CTNNB1/ERCC6/EAPP/CCNT1/EAF1/ELL/AXIN1/CDK12/RNF168
MF	GO:0140666	annealing activity	12	0.725646	1.75192	0.00685426	0.0545168	0.0431091	1379	tags=33%, list=7%, signal=31%	EIF4B/EIF4H/DDX3X/SMARCA1
BP	GO:0046501	protoporphyrinogen IX metabolic process	11	-0.690096	-1.73862	0.00685386	0.0545168	0.0431091	1907	tags=55%, list=9%, signal=49%	HMBS/EIF2AK1/CPOX/ALAS1/FECH/PPOX
BP	GO:0001959	regulation of cytokine-mediated signaling pathway	160	0.378978	1.48352	0.00684237	0.0545168	0.0431091	3506	tags=25%, list=17%, signal=21%	HSPA1B/PAFAH1B1/HSP90AB1/CD74/HSPA1A/PTPN1/OTUD4/GPS2/YTHDF3/NR1H2/SHARPIN/PPP2CB/CAV1/TNFRSF1A/CNOT7/AGPAT1/METTL3/IL1R1/TRIM32/NKIRAS2/CPNE1/LAPTM5/TRAF2/IL1RN/CD24/CYLD/PARP9/CDC37/HIF1A/EDN1/PELI3/TTLL12/PTPRC/YTHDF2/TRIM56/XIAP/PARP14/RNF185/TRAIP/SPPL2A
BP	GO:0032602	chemokine production	97	0.419222	1.54447	0.0068653	0.054552	0.043137	1513	tags=14%, list=7%, signal=13%	APOD/HMOX1/LPL/EGR1/CD74/SELENOK/ACKR1/APP/MBP/IL4R/DDX3X/MIF/ZFPM1/TRIM32
BP	GO:0009411	response to UV	141	0.387151	1.49319	0.00696594	0.05528	0.0437126	2854	tags=27%, list=14%, signal=23%	MYC/SDF4/UBE2A/MME/CAT/PIK3R1/BAX/CASP7/NEDD4/CDKN1A/EP300/BCL2/CIRBP/STK11/ERCC3/TIMP1/SDE2/UBE4B/SIRT1/METTL3/TRIM32/BAK1/PRKCD/GPX1/BRCA2/CREBBP/CRIP1/BCL3/RUVBL2/NPM1/MMP9/TMEM161A/AQP1/CHEK1/DHX36/IL12A/CASP9/ERCC6
BP	GO:0033157	regulation of intracellular protein transport	219	0.355897	1.44058	0.00697032	0.05528	0.0437126	3218	tags=28%, list=16%, signal=24%	APOD/HSP90AB1/VAMP2/YWHAE/PTPN1/CDC42/CHP1/PIK3R1/IPO5/RAN/ZC3H12A/PTPN14/HSPA1L/RAB29/ERGIC3/PINK1/PARK7/ZPR1/LCP1/UFM1/INSIG1/JUP/AKT2/YOD1/XPO1/HUWE1/CSNK2A2/EMD/FIS1/BAG3/BRSK2/BNIP3L/TRIM28/SH3GLB1/HAX1/PRKCD/DERL2/MDFIC/SMAD3/TXN/MYO1C/HCLS1/PCNT/FLNA/RNF31/EDEM1/NPEPPS/FYN/SEC16B/ARHGAP44/OAZ2/DNAJC27/OS9/BCAS3/PRR5L/EFCAB7/CHRM1/MFF/JAK2/UBE2L3/HTRA2
BP	GO:0006635	fatty acid beta-oxidation	73	0.459759	1.62111	0.00698702	0.0553592	0.0437753	2964	tags=33%, list=15%, signal=28%	IRS2/ECH1/ETFDH/HADHB/IRS1/IVD/ACOT8/HSD17B10/ACADS/ACAA1/ECHS1/ETFA/PPARA/AUH/AKT2/PEX2/HSD17B4/ACADVL/ACOX1/CRAT/ABCD1/ABCD3/ACAT1/EHHADH
BP	GO:0010720	positive regulation of cell development	293	0.337612	1.40432	0.00700344	0.0554361	0.0438361	3164	tags=22%, list=16%, signal=19%	MYF6/MYC/PAFAH1B1/CRK/IL6ST/BIN1/NRP1/MYOG/CDC42/TYROBP/GOLGA4/MME/MYADM/SIRT2/XRCC5/S100A10/MAP1B/CALR/NAP1L1/SEMA4D/TRIOBP/ABL1/BCL2/BAD/TWF2/STK11/PTPRD/METRN/RAC1/RHEB/CYFIP1/TRIB1/TRIM32/DICER1/TESK1/ASPA/MACF1/ACTR2/EIF4G2/GPR68/FLNA/WDR62/MAPT/PARP6/EGR2/CRKL/TNFRSF1B/PLXNA2/ACTN3/TIAM2/DOCK1/CUX1/CUL7/DHX36/HIF1A/MTOR/MYOC/CTNNB1/MIR221/NIN/SRF/AURKA/CX3CL1/HDAC2
BP	GO:0001678	cellular glucose homeostasis	148	0.385433	1.49489	0.00704135	0.0556827	0.0440311	1944	tags=18%, list=10%, signal=16%	PPARGC1A/IRS2/HK2/CYBA/SLC39A14/FOXO1/PIM3/KLF15/XBP1/PIK3R1/STXBP3/ENDOG/AQP4/UCP2/BAD/PRKCE/IGF1R/ZBTB20/SIRT1/BRSK2/CASR/LRRC8A/GPX1/GPR68/ICAM1/OXCT1
BP	GO:0033233	regulation of protein sumoylation	24	0.601251	1.71775	0.00705408	0.0556941	0.0440401	939	tags=21%, list=5%, signal=20%	EGR1/CAPN3/TOLLIP/UBA2/PARK7
BP	GO:0106106	cold-induced thermogenesis	144	0.386985	1.49601	0.00706305	0.0556941	0.0440401	2850	tags=24%, list=14%, signal=21%	PPARGC1A/ACHE/EPAS1/GATM/ESRRG/NRDC/MFN2/ADIPOR2/NR1H2/PCTP/DYNC1H1/UCP2/IL4R/ARNTL/GRB10/STK11/OMA1/CAV1/GNAS/ACOT11/RHEB/IGF1R/CMKLR1/ADIPOR1/MAP2K6/PLCL1/DDIT3/HSF1/STAT6/ACTN3/ARRDC3/RBPJ/CNOT3/ADAMTS5/RB1
BP	GO:0120161	regulation of cold-induced thermogenesis	144	0.386985	1.49601	0.00706305	0.0556941	0.0440401	2850	tags=24%, list=14%, signal=21%	PPARGC1A/ACHE/EPAS1/GATM/ESRRG/NRDC/MFN2/ADIPOR2/NR1H2/PCTP/DYNC1H1/UCP2/IL4R/ARNTL/GRB10/STK11/OMA1/CAV1/GNAS/ACOT11/RHEB/IGF1R/CMKLR1/ADIPOR1/MAP2K6/PLCL1/DDIT3/HSF1/STAT6/ACTN3/ARRDC3/RBPJ/CNOT3/ADAMTS5/RB1
MF	GO:0031369	translation initiation factor binding	31	0.564198	1.70359	0.00711054	0.0559616	0.0442516	2025	tags=39%, list=10%, signal=35%	LARP1/EIF5/EIF4E/EIF3F/POLR2D/EIF4G1/ZPR1/DDX3X/EIF2S2/TBL2/TRIM32/EIF4EBP2
MF	GO:0019902	phosphatase binding	189	0.368811	1.47149	0.0071061	0.0559616	0.0442516	3647	tags=30%, list=18%, signal=25%	PPP1R27/IRS2/FOXO1/STRN3/STAT3/YWHAE/PTPN1/PPP3R1/PPP1CA/PIK3R1/WNK1/TERF2IP/BCL2/BAD/PPARA/JAK1/EIF2AK3/JUP/HSP90B1/GNA12/MYOZ2/PPP1R3D/ENSA/DLG4/ANKLE2/CHCHD3/PDLIM4/TRAF2/SMAD3/ANAPC7/SMTNL2/VCP/SLC9A3R2/SHOC2/MAPT/STAT6/GTF2F1/PPP1R18/ANK1/MET/MTMR4/SIGLEC10/CTNNB1/PPP6R1/PPP1R11/GRB2/MFHAS1/PPP6R3/MVP/ELL/AP3B1/CRY1/MAPK1/PPP1R35/PHACTR4/SNX3/PPP1R10
BP	GO:1904683	regulation of metalloendopeptidase activity	13	0.705649	1.74129	0.00713521	0.0561022	0.0443628	675	tags=31%, list=3%, signal=30%	TIMP3/STAT3/PICALM/MBP
BP	GO:0007040	lysosome organization	70	0.459741	1.60838	0.00718907	0.0563789	0.0445816	4141	tags=41%, list=20%, signal=33%	LAPTM4B/TPP1/GRN/SRPX/WASHC5/VPS18/CHMP2B/BECN1/CORO1A/LAPTM5/GAA/HEXB/TMEM199/MTOR/ACP2/ATP6AP2/GNPTAB/RAB39A/MBTPS1/ARL8B/TMEM9/HOOK1/AP3B1/RAB7A/ACP4/MYO7A/RAB20/MFSD8/CLN8
BP	GO:0080171	lytic vacuole organization	70	0.459741	1.60838	0.00718907	0.0563789	0.0445816	4141	tags=41%, list=20%, signal=33%	LAPTM4B/TPP1/GRN/SRPX/WASHC5/VPS18/CHMP2B/BECN1/CORO1A/LAPTM5/GAA/HEXB/TMEM199/MTOR/ACP2/ATP6AP2/GNPTAB/RAB39A/MBTPS1/ARL8B/TMEM9/HOOK1/AP3B1/RAB7A/ACP4/MYO7A/RAB20/MFSD8/CLN8
BP	GO:0022409	positive regulation of cell-cell adhesion	284	0.339378	1.40629	0.00719091	0.0563789	0.0445816	3618	tags=25%, list=18%, signal=21%	NR4A3/HSPH1/CCL2/RPS3/IL6ST/CD74/HLA-DPA1/XBP1/HLA-DRB4/SELENOK/HLA-DQA1/LGALS1/HLX/HLA-DQA2/PODXL/CD46/IL4R/RUNX1/BAD/BCL6/VSIR/CAV1/NFKBIZ/JAK1/RHOA/PNP/MAP3K8/FLOT1/PLAUR/HLA-A/CORO1A/PLPP3/CBFB/CD24/TJP1/ADAM8/CD27/FSTL3/HLA-DRB1/CD4/GPAM/EMILIN2/FYN/SLC7A1/ANXA1/CD276/ITPKB/HLA-DQB1/CD209/HLA-G/IL12A/SASH3/IL23R/PTPRC/HSPD1/FOXO3/HLA-E/JAK2/CX3CL1/CD83/ZP4/CCL19/AP3B1/TMIGD2/STAT5B/BTN2A2/HM…
BP	GO:1903201	regulation of oxidative stress-induced cell death	71	0.459788	1.61297	0.00731183	0.0572182	0.0452453	3218	tags=34%, list=16%, signal=29%	NR4A3/PPIA/NFE2L2/HSPB1/ENDOG/MCL1/ABL1/PINK1/PARK7/BAG5/SIRT1/GPX1/TRAP1/PAWR/TXN/FYN/MET/FBXO7/HIF1A/GPR37/SOD2/CTNNB1/FOXO3/HTRA2
MF	GO:0008194	UDP-glycosyltransferase activity	134	-0.322821	-1.45005	0.00730868	0.0572182	0.0452453	4774	tags=34%, list=24%, signal=26%	GALNT13/GALNT6/B4GALNT2/UGT1A5/GCNT2/MGAT5/GALNT7/B3GALNT2/B3GALT4/B3GNT7/B4GALNT1/A4GNT/UGT1A8/GALNT14/B4GALT2/UGT2B7/B4GALNT3/GYS1/UGT2B11/XXYLT1/B3GAT2/CHSY3/UGT1A1/POMGNT1/OGT/UGT2B17/EXTL1/CHPF/B3GNT9/GALNT9/B3GNT2/GALNT15/GXYLT2/A4GALT/HYAL1/ALG5/LFNG/UGGT2/LARGE1/B3GALNT1/XYLT2/PIGQ/PIGH/POMGNT2/MFNG/MGAT3
CC	GO:0061827	sperm head	16	0.664888	1.72775	0.0073324	0.0573248	0.0453296	421	tags=19%, list=2%, signal=18%	ALDOA/HSP90AB1/DNAJB1
BP	GO:1990830	cellular response to leukemia inhibitory factor	96	0.418079	1.53868	0.00742472	0.0579916	0.0458568	3240	tags=29%, list=16%, signal=25%	ARID5B/PTP4A3/HK2/GFPT2/CACYBP/NCL/JARID2/SLC25A5/XRCC5/SOCS3/RNF125/NUP35/TRIM25/SIRT1/PFKP/TLE4/RNMT/ICAM1/MRAS/FZD4/BCLAF1/BCAT2/ADAM23/MSC/SRSF7/GCLM/SBNO2/TEX14
BP	GO:0006898	receptor-mediated endocytosis	238	0.351022	1.43137	0.00749732	0.0585032	0.0462614	4507	tags=33%, list=22%, signal=26%	ACHE/SDCBP/CD9/ANXA2/PICALM/HNRNPK/RAB5A/ITGAV/AP1G1/CAP1/VLDLR/FCER1G/NEDD4/M6PR/CLTA/ARF1/CAV1/AP2B1/CD63/RAC1/AP2M1/SMAP1/DLG4/FLOT1/PIP5K1C/SERPINE1/DNM1/PIK3CB/DTNBP1/ARRB2/ASGR1/ADM/SFRP4/LRP1B/ATAD1/TMEM108/APLN/EGF/AHI1/ARC/CTSL/AP4E1/RAMP3/CD2AP/RIN3/APOE/CTTN/HSPG2/ANKRD13A/GRB2/SNX1/GREM1/SIGLEC1/AP2A2/GRIA1/FCGR2B/CCL19/MIR185/CALCRL/DLL1/EFNB2/DRD4/RAB31/APOC3/CD36/CAV3/DNM2/ARHGAP27…
BP	GO:1904294	positive regulation of ERAD pathway	14	0.685615	1.72213	0.00762276	0.0594258	0.046991	3378	tags=64%, list=17%, signal=54%	HERPUD1/NFE2L2/CAV1/SGTA/USP13/BAG6/RNFT1/BCAP31/RNF185
CC	GO:0071565	nBAF complex	15	-0.634756	-1.75292	0.00763006	0.0594266	0.0469915	800	tags=27%, list=4%, signal=26%	SMARCA2/SMARCD1/SMARCE1/SMARCC2
BP	GO:0051894	positive regulation of focal adhesion assembly	26	0.583154	1.69369	0.00764501	0.0594868	0.0470392	3864	tags=50%, list=19%, signal=41%	SDC4/NRP1/TEK/S100A10/ABL1/RAC1/SMAD3/FMN1/MYOC/MAP4K4/POLDIP2/KDR/ITGB1BP1
BP	GO:0044703	multi-organism reproductive process	199	0.362564	1.45268	0.00766983	0.0596237	0.0471475	3521	tags=22%, list=17%, signal=18%	FOS/MAFF/SLC38A1/BSG/TMED2/JUNB/PRDX3/UBE2A/TGFB3/THBD/UPRT/YTHDF3/CALR/FOSB/AQP4/UCP2/BCL2/STC2/TIMP1/SP3/IGFBP7/PRDM1/ANGPT2/KPNA6/TRIM28/TEAD4/AGT/ADM/DAZAP1/MMP9/PAM/ITGA5/ESR1/EDN1/PTHLH/MAGED2/RGS2/ACSL4/TAC3/FOSL1/PSG3/STAT5B/PAPPA/TAC1
BP	GO:1903206	negative regulation of hydrogen peroxide-induced cell death	16	0.662519	1.7216	0.00768156	0.0596498	0.0471681	2619	tags=50%, list=13%, signal=44%	NR4A3/NFE2L2/PINK1/PARK7/TRAP1/TXN/MET/GPR37
BP	GO:1990823	response to leukemia inhibitory factor	97	0.416141	1.53312	0.00768914	0.0596498	0.0471681	3240	tags=29%, list=16%, signal=24%	ARID5B/PTP4A3/HK2/GFPT2/CACYBP/NCL/JARID2/SLC25A5/XRCC5/SOCS3/RNF125/NUP35/TRIM25/SIRT1/PFKP/TLE4/RNMT/ICAM1/MRAS/FZD4/BCLAF1/BCAT2/ADAM23/MSC/SRSF7/GCLM/SBNO2/TEX14
BP	GO:0051346	negative regulation of hydrolase activity	356	0.326462	1.37779	0.00769488	0.0596498	0.0471681	2368	tags=16%, list=12%, signal=15%	THBS1/TIMP3/CAMK2A/TMBIM6/GAPDH/SLC39A14/TMED2/SERPINH1/PRDX3/CSTB/FKBP1A/SERPINA3/BIN1/ANXA2/CST3/TMED10/AMOT/PICALM/CHP1/EGLN1/SIAH2/FNIP1/APP/CRYAB/IFI16/DNAJB6/NOS3/GNAI2/UBE2Z/WNK1/SEMA4D/ABL1/SERPING1/PARK7/ARFGEF1/ARL6IP1/SORT1/DDX3X/TIMP1/TIPRL/RCC2/CRIM1/PLAUR/SERPINE1/GPX1/FICD/AGT/ARRB2/CRB2/PI3/MMP9/AQP1/SPINT4/CD27/SERPINB1/TIMP2/RRP1B/TFPI
BP	GO:0002478	antigen processing and presentation of exogenous peptide antigen	38	0.535774	1.67696	0.00773115	0.0598746	0.0473459	4418	tags=53%, list=22%, signal=41%	CD74/HLA-DPA1/HLA-DRB4/HLA-DQA1/HLA-DQA2/FCER1G/LGMN/IFI30/HLA-A/CTSD/HLA-DRB1/CTSL/HLA-DQB1/HLA-E/FCGR2B/CTSV/HLA-F/DNM2/HLA-DRA/HLA-DRB5
BP	GO:0043409	negative regulation of MAPK cascade	172	0.369405	1.45775	0.00774613	0.0599302	0.0473898	3105	tags=24%, list=15%, signal=21%	ATF3/NDRG2/TIMP3/MYC/PAFAH1B1/PPIA/FOXO1/STK38/PTPN1/DUSP1/ERRFI1/GPS2/ABL1/PINK1/DNAJA1/NCOR1/CAV1/IGF1R/PER1/UCHL1/PIK3CB/PRKCD/TNIP1/WNK2/AGT/DUSP7/CYLD/PSMD10/CD300A/HIPK3/RANBP9/NUP62/DACT1/CBLC/NLRP6/DEFB114/PAQR3/MIR221/APOE/PTPRC/RGS2/MIR218-1
BP	GO:0071559	response to transforming growth factor beta	255	0.344376	1.41478	0.00775285	0.0599302	0.0473898	1807	tags=15%, list=9%, signal=14%	FOS/THBS1/CRK/HSP90AB1/HSPA5/SDCBP/STUB1/HSPA1A/FKBP1A/STAT3/ANKRD1/FNTA/TGFB3/LTBP3/EID2/ENG/NREP/COL1A1/NR3C1/EP300/CLEC3B/ABL1/PPARA/STK11/CAV1/COL3A1/ZEB2/LATS2/COL4A2/SCX/IGF1R/SIRT1/TRIM33/ITGB6/SOX9/CREBBP/SMAD3/ARRB2
BP	GO:0005979	regulation of glycogen biosynthetic process	29	0.567915	1.69026	0.00783673	0.0604538	0.0478039	1593	tags=28%, list=8%, signal=25%	IRS2/PPP1CA/IRS1/EPM2AIP1/AKT2/PPP1R3D/PPP1CB/ENPP1
BP	GO:0010962	regulation of glucan biosynthetic process	29	0.567915	1.69026	0.00783673	0.0604538	0.0478039	1593	tags=28%, list=8%, signal=25%	IRS2/PPP1CA/IRS1/EPM2AIP1/AKT2/PPP1R3D/PPP1CB/ENPP1
BP	GO:0086003	cardiac muscle cell contraction	73	0.456331	1.60903	0.00784258	0.0604538	0.0478039	3917	tags=33%, list=19%, signal=27%	ATP2A1/ATP1A2/PDE4D/SCN1B/GSN/SCN2B/BIN1/ATP1A1/CAV1/JUP/SCN4B/FLNA/SNTA1/PKP2/ANK2/PDE4B/ATP2A2/CTNNA3/NEDD4L/GJA1/KCNE1/KCNJ5/CAV3/CACNA2D1
BP	GO:0010828	positive regulation of glucose transmembrane transport	43	0.507175	1.63123	0.0078728	0.0605171	0.0478539	1698	tags=19%, list=8%, signal=17%	IRS2/NR4A3/KLF15/NFE2L2/PIK3R1/IRS1/AKT2/MEF2A
BP	GO:0006378	mRNA polyadenylation	43	0.506891	1.63032	0.0078728	0.0605171	0.0478539	3672	tags=51%, list=18%, signal=42%	PABPC1/APP/SNRPA/ZC3H14/LEO1/CDK9/NUDT21/MTPAP/HSF1/FIP1L1/SSU72/CDC73/CPSF6/RNF40/TUT1/SCAF8/VIRMA/CCNT1/SYMPK/WDR33/CTR9/PCF11
BP	GO:0043631	RNA polyadenylation	43	0.506891	1.63032	0.0078728	0.0605171	0.0478539	3672	tags=51%, list=18%, signal=42%	PABPC1/APP/SNRPA/ZC3H14/LEO1/CDK9/NUDT21/MTPAP/HSF1/FIP1L1/SSU72/CDC73/CPSF6/RNF40/TUT1/SCAF8/VIRMA/CCNT1/SYMPK/WDR33/CTR9/PCF11
BP	GO:0000289	nuclear-transcribed mRNA poly(A) tail shortening	24	0.598857	1.71091	0.00789385	0.0606224	0.0479372	2820	tags=42%, list=14%, signal=36%	BTG2/ZFP36/SAMD4A/PABPC1/CNOT2/CNOT7/EIF4ENIF1/CNOT6L/CNOT3/TOB1
BP	GO:0006896	Golgi to vacuole transport	18	0.640325	1.70981	0.00796261	0.0610936	0.0483098	1998	tags=44%, list=10%, signal=40%	AP1G1/AP3S1/LAMP1/SORT1/ANKFY1/LAPTM5/VTI1B/VPS52
BP	GO:0002577	regulation of antigen processing and presentation	20	0.625897	1.71941	0.00800409	0.0613547	0.0485163	4535	tags=60%, list=22%, signal=47%	THBS1/CD74/SLC11A1/NOD1/FGL2/FCGR2B/CCL19/CCR7/WAS/NOD2/HFE/PYCARD
BP	GO:0048024	regulation of mRNA splicing, via spliceosome	101	0.413794	1.53364	0.00803705	0.0614362	0.0485806	3804	tags=36%, list=19%, signal=29%	RBM24/DYRK1A/HNRNPL/NCL/HNRNPK/RBM4/SAP18/LARP7/RBMX/MAGOH/CIRBP/NUP98/RBM5/JMJD6/TIA1/SRSF10/HNRNPA1/RBM7/DAZAP1/SRSF4/KHDRBS1/DDX5/SON/U2AF2/SRSF7/SRRM4/RBM23/METTL16/RBM39/QKI/SRSF9/RAVER1/TRA2A/RBM15B/MYOD1/RBMXL1
CC	GO:0005903	brush border	101	0.41356	1.53277	0.00803705	0.0614362	0.0485806	2253	tags=20%, list=11%, signal=18%	FLNB/SLC22A5/HSP90AB1/GNA13/MYH9/FLII/MME/CLIC1/PLEC/SLC11A2/LIMA1/GNA12/ACTN1/MYO1C/FLNA/DNM1L/LCTL/AQP1/ACTN3/SNX5
BP	GO:0031098	stress-activated protein kinase signaling cascade	248	0.345322	1.41335	0.00803498	0.0614362	0.0485806	3600	tags=27%, list=18%, signal=22%	MYC/ZFP36/PAFAH1B1/IGFBP6/GADD45A/SDCBP/PPIA/FOXO1/PRMT1/MAP3K20/CDC42/DUSP1/GPS2/APP/CRYAB/ZC3H12A/TPD52L1/PINK1/DNAJA1/NCOR1/RHOA/MAP2K2/MAP2K4/IGF1R/TRIB1/PER1/MAP2K6/RAP2A/CASR/MAP3K11/TRAF2/AGT/MDFIC/SMAD3/CYLD/HIPK3/KAT7/NOD1/MAPKAPK2/CRKL/CD27/CDC42EP5/SH2D3C/MAP3K3/DACT1/GADD45B/NBR1/RNF13/ERCC6/EPHB1/DAXX/MAPK9/MAP4K4/XIAP/MFHAS1/FCGR2B/SH3RF1/CCL19/MAPK13/MAPK1/LTBR/HMGB1/HGF/ATF2/EMC10…
BP	GO:0086100	endothelin receptor signaling pathway	10	0.744194	1.71278	0.00809419	0.0618156	0.0488807	2828	tags=80%, list=14%, signal=69%	BCAR3/CDC42/GNA11/EDNRB/BCAR1/CRKL/SIX1/EDN1
BP	GO:0018209	peptidyl-serine modification	327	0.328694	1.37887	0.00811816	0.0619414	0.0489801	2842	tags=21%, list=14%, signal=18%	PDE4D/CAMK2A/BCAR3/HSP90AB1/SMG1/GADD45A/DYRK1A/NTMT1/STK38/PFN2/MAPK12/FNIP1/CLK1/CSNK1A1/APP/BAX/WNK1/TERF2IP/PINK1/BCL2/EIF4G1/PARK7/CAB39/HRC/MARK2/PRKCE/CAV1/EIF2AK3/LATS2/DRD1/AKT2/RPS6KA4/MIF/MAP2K2/DMPK/MKNK2/CSNK2A2/BRSK2/BAK1/PLCL1/MAPKAP1/HAX1/TNKS1BP1/PRKCD/PAK1/PKN1/ARRB2/TXN/HCLS1/FNIP2/HIPK3/HSP90AA1/MAPKAPK2/STK32C/ATM/HPF1/MAD2L2/SH2D3C/CAMK1D/CDK2/MGAT5B/CAMK1G/DCLK2/TLK2/CSNK1G…
BP	GO:0014909	smooth muscle cell migration	85	0.435057	1.57277	0.00825637	0.0629376	0.0497679	1739	tags=21%, list=9%, signal=19%	NR4A3/MYC/CRK/GNA13/NRP1/CYP1B1/NFE2L2/PARVA/TPM1/BCL2/GRB10/PLAU/RHOA/GNA12/TRIB1/ADAMTS1/SERPINE1/AGT
BP	GO:0060765	regulation of androgen receptor signaling pathway	27	0.576827	1.68658	0.00827404	0.0630141	0.0498284	4329	tags=44%, list=21%, signal=35%	EP300/PARK7/NCOR1/NCOR2/SIRT1/PKN1/HEYL/DDX5/PIAS2/TRIM68/DAB2/ZBTB7A
BP	GO:0033692	cellular polysaccharide biosynthetic process	65	0.469465	1.62107	0.00831752	0.0632285	0.0499979	1686	tags=22%, list=8%, signal=20%	IRS2/UGP2/PTGES3/GBE1/PPP1CA/PHKG1/IRS1/EPM2AIP1/B4GALT5/AKT2/PPP1R3D/PPP1CB/ENPP1/HAS1
BP	GO:0072678	T cell migration	64	0.470112	1.62014	0.0083151	0.0632285	0.0499979	2159	tags=23%, list=11%, signal=21%	APOD/CCL2/CRK/MSN/SELENOK/APP/PLEC/WNK1/S1PR1/GPR183/RHOA/ICAM1/OXSR1/ADAM8/CRKL
MF	GO:0005048	signal sequence binding	49	0.496503	1.63922	0.00833081	0.0632712	0.0500317	2473	tags=27%, list=12%, signal=23%	RANBP6/NUP153/CAT/IPO5/KPNA3/AP2B1/AP2M1/NUP98/SRP54/KPNA6/SRP68/SEC61A1/KPNA2
BP	GO:0060048	cardiac muscle contraction	132	0.39406	1.5087	0.00834855	0.0633476	0.0500921	3917	tags=32%, list=19%, signal=26%	ATP2A1/ATP1A2/PDE4D/SCN1B/GSN/SCN2B/BIN1/ATP1A1/TCAP/ATP1B1/ZC3H12A/TPM1/HRC/CAV1/JUP/CASQ2/GSTM2/MAP2K6/SCN4B/TNNI1/GAA/FLNA/SNTA1/TMEM38B/PKP2/MTOR/CALM1/RGS2/TMEM38A/ANK2/PDE4B/ATP2A2/SCN10A/CLIC2/CTNNA3/NEDD4L/NOS1/GJA1/KCNE1/KCNJ5/CAV3/CACNA2D1
CC	GO:0005767	secondary lysosome	17	0.649146	1.7108	0.00836674	0.0634273	0.0501551	3502	tags=35%, list=17%, signal=29%	FTL/FTH1/LAMP1/ADAM8/NCF4/SQSTM1
BP	GO:0042771	intrinsic apoptotic signaling pathway in response to DNA damage by p53 class mediator	41	0.519361	1.65558	0.00837989	0.0634686	0.0501878	4112	tags=49%, list=20%, signal=39%	CD74/HNRNPK/SHISA5/TMEM109/IFI16/CDKN1A/EP300/BCL2/MIF/SIRT1/BRCA2/BCL3/PHLDA3/BAG6/TAF9B/CHEK2/CD44/MUC1/ZNF385A/CDIP1
BP	GO:0032760	positive regulation of tumor necrosis factor production	103	0.411716	1.53117	0.00839881	0.0635535	0.050255	4336	tags=30%, list=21%, signal=24%	THBS1/LPL/CYBA/STAT3/TYROBP/SELENOK/PIK3R1/APP/HSPB1/AKAP12/MIF/ZBTB20/ARID5A/LILRA2/IFNGR1/NOD1/MAPKAPK2/SETD4/SASH3/PTPRC/HLA-E/JAK2/HDAC2/CCL19/HMGB1/CD36/LILRA5/CD2/ARFGEF2/NOD2/CYBB
MF	GO:0005484	SNAP receptor activity	35	0.545259	1.6826	0.00845026	0.0638257	0.0504702	2391	tags=34%, list=12%, signal=30%	VAMP2/STX11/GOSR2/STX8/VAMP7/SEC22B/VAMP3/VTI1B/BNIP1/STX12/BET1/USE1
BP	GO:0009799	specification of symmetry	129	-0.322604	-1.44015	0.00844595	0.0638257	0.0504702	4155	tags=29%, list=20%, signal=24%	TDGF1/ANKS6/DAW1/TBX2/FOXF1/CFAP53/BBS4/CCDC39/DNAH5/LEFTY1/SOX17/FOXN4/FGF10/CC2D2A/CFAP45/GAS8/ENKUR/AP1B1/LBX1/TBX1/ASB2/TBC1D32/ALG5/NKX2-5/RTTN/ACVR2A/DNAI2/BBS7/APLNR/IFT74/MKKS/NOTCH1/MESP1/SOX18/ACVR1/DISP1/BMP4/MEF2C
CC	GO:0036379	myofilament	25	0.588214	1.69482	0.00849434	0.0639829	0.0505945	1712	tags=28%, list=8%, signal=26%	TNNT1/TNNC2/TNNT3/TPM1/LMOD2/TRIM32/TNNI1
BP	GO:0006405	RNA export from nucleus	80	0.439451	1.57362	0.00848776	0.0639829	0.0505945	2393	tags=28%, list=12%, signal=24%	SMG1/ALYREF/IWS1/AKAP8L/NUP153/NXF1/SSB/NUP85/RAN/NCBP2/POLR2D/THOC6/THOC3/SETD2/RAE1/NSUN2/HNRNPA1/NPM1/XPOT/KHDRBS1/NUP62/CPSF6
BP	GO:0006997	nucleus organization	130	0.394577	1.50913	0.00849118	0.0639829	0.0505945	2442	tags=22%, list=12%, signal=20%	BANF1/CHMP1B/PAFAH1B1/SUN1/BIN1/AKAP8L/NUP153/USPL1/SIRT2/PLEC/SEH1L/TMF1/NUP35/ZPR1/CHMP2B/RRP8/DMPK/NUP98/PITPNB/UBXN2B/SIRT1/EMD/ANKLE2/SPAST/RNF8/CHMP2A/VPS4A/TOR1B/CHEK1
BP	GO:0030316	osteoclast differentiation	93	0.420864	1.54152	0.0085659	0.0644043	0.0509277	3136	tags=25%, list=15%, signal=21%	FOS/PAFAH1B1/GLO1/JUNB/ANXA2/TYROBP/PIK3R1/UBASH3B/GPR183/MITF/FAM20C/TNFAIP6/GPR68/SH3PXD2A/FSTL3/GAB2/IREB2/MTOR/CTNNB1/IL23R/MAFB/CCR1/SBNO2
BP	GO:0018105	peptidyl-serine phosphorylation	308	0.330275	1.37947	0.00856067	0.0644043	0.0509277	2842	tags=21%, list=14%, signal=18%	PDE4D/CAMK2A/BCAR3/HSP90AB1/SMG1/GADD45A/DYRK1A/STK38/PFN2/MAPK12/FNIP1/CLK1/CSNK1A1/APP/BAX/WNK1/TERF2IP/PINK1/BCL2/EIF4G1/PARK7/CAB39/HRC/MARK2/PRKCE/CAV1/EIF2AK3/LATS2/DRD1/AKT2/RPS6KA4/MIF/MAP2K2/DMPK/MKNK2/CSNK2A2/BRSK2/BAK1/PLCL1/MAPKAP1/HAX1/TNKS1BP1/PRKCD/PAK1/PKN1/ARRB2/TXN/HCLS1/FNIP2/HIPK3/HSP90AA1/MAPKAPK2/STK32C/ATM/MAD2L2/SH2D3C/CAMK1D/CDK2/CAMK1G/DCLK2/TLK2/CSNK1G3/MTOR/RAMP3/PAQR3
BP	GO:0032968	positive regulation of transcription elongation from RNA polymerase II promoter	19	0.633187	1.71476	0.00857633	0.064424	0.0509433	3745	tags=68%, list=18%, signal=56%	ELL2/SUPT16H/CBX7/LEO1/CDK9/GTF2F1/CDC73/TCERG1/CTNNB1/EAPP/CCNT1/ELL/CDK12
BP	GO:0031113	regulation of microtubule polymerization	55	0.487997	1.64369	0.00861301	0.0645808	0.0510673	1687	tags=24%, list=8%, signal=22%	HSPA1B/RPS3/DYRK1A/HSPA1A/MAPRE1/DRG1/MAP1B/ABL1/PRUNE1/RAC1/TBCD/GBA2/PAK1
CC	GO:0005930	axoneme	112	-0.330756	-1.44678	0.00862069	0.0645808	0.0510673	4330	tags=28%, list=21%, signal=22%	KIF19/CFAP43/TRAF3IP1/DNAH8/CFAP221/CCDC39/DNAH5/MNS1/EFHC2/TOGARAM1/AMBRA1/DNAL1/CCSAP/CFAP45/GAS8/SPATA4/DNAH17/RPGRIP1/CFAP46/INPP5E/DNAI2/SAXO2/BBS7/GABARAP/RSPH4A/CFAP74/SPATA7/ATG5/ATG14/ATG16L1/KIFAP3
CC	GO:0097014	ciliary plasm	112	-0.330756	-1.44678	0.00862069	0.0645808	0.0510673	4330	tags=28%, list=21%, signal=22%	KIF19/CFAP43/TRAF3IP1/DNAH8/CFAP221/CCDC39/DNAH5/MNS1/EFHC2/TOGARAM1/AMBRA1/DNAL1/CCSAP/CFAP45/GAS8/SPATA4/DNAH17/RPGRIP1/CFAP46/INPP5E/DNAI2/SAXO2/BBS7/GABARAP/RSPH4A/CFAP74/SPATA7/ATG5/ATG14/ATG16L1/KIFAP3
BP	GO:1903557	positive regulation of tumor necrosis factor superfamily cytokine production	107	0.409439	1.52624	0.00867326	0.0649157	0.0513321	4336	tags=30%, list=21%, signal=24%	THBS1/LPL/CYBA/STAT3/TYROBP/SELENOK/PIK3R1/APP/HSPB1/AKAP12/MIF/ZBTB20/ARID5A/LILRA2/IFNGR1/NOD1/MAPKAPK2/ADAM8/SETD4/SASH3/PTPRC/HLA-E/JAK2/HDAC2/CCL19/HMGB1/CD36/LILRA5/CD2/ARFGEF2/NOD2/CYBB
BP	GO:0044706	multi-multicellular organism process	207	0.357944	1.44007	0.00870617	0.0651029	0.0514801	3521	tags=22%, list=17%, signal=18%	FOS/MAFF/SLC38A1/BSG/TMED2/JUNB/PRDX3/UBE2A/TGFB3/THBD/UPRT/YTHDF3/CALR/FOSB/AQP4/UCP2/BCL2/STC2/TIMP1/SP3/IGFBP7/PRDM1/ANGPT2/KPNA6/TRIM28/TEAD4/AGT/HEXB/ADM/DAZAP1/MMP9/PAM/ITGA5/ESR1/EDN1/PTHLH/MAGED2/RGS2/ACSL4/TAC3/FOSL1/PSG3/STAT5B/PAPPA/TAC1
BP	GO:2000191	regulation of fatty acid transport	31	0.556153	1.67929	0.00872657	0.0651373	0.0515073	1487	tags=23%, list=7%, signal=21%	IRS2/THBS1/PPARA/AKT2/MIF/FIS1/MAP2K6
BP	GO:0019932	second-messenger-mediated signaling	294	0.333375	1.38741	0.0087226	0.0651373	0.0515073	3903	tags=24%, list=19%, signal=20%	THBS1/ATP1A2/PDE4D/RCAN1/PPP3CC/CASQ1/CDC34/RASD1/PPP3R1/ATP1B1/CHP1/SELENOK/HOMER2/TMEM100/NOS3/CAP1/INPP5A/HRC/PDE7A/EIF2AK3/CASQ2/MYOZ2/AKAP6/GSTM2/DMPK/CMKLR1/FIS1/SOX9/EDNRB/HOMER3/AGT/NFATC1/ADM/MAFA/MAPT/AQP1/ACTN3/TMBIM4/CD4/SAMD14/TMEM38B/FPR1/CCR5/MTOR/GUCY1A1/EDN1/PTGDR2/APOE/CALM1/PTPRC/CCR1/ITPR1/CDH13/TMEM38A/ANK2/STIMATE/CHERP/PDE7B/ATP2A2/DDAH2/CLIC2/BCAP31/PRKG1/MGRN1/SLC8A2/CCR7…
BP	GO:0002082	regulation of oxidative phosphorylation	23	0.604682	1.71379	0.00873656	0.0651529	0.0515197	2667	tags=43%, list=13%, signal=38%	MYC/SLC25A33/COX7A1/PINK1/RHOA/VCP/ACTN3/ABCD1/SLC25A23/PDE12
BP	GO:0007097	nuclear migration	21	0.616157	1.71448	0.00880312	0.0655308	0.0518185	1387	tags=33%, list=7%, signal=31%	PAFAH1B1/SUN1/SYNE2/CDC42/DYNC1H1/TMEM201/FBXW11
CC	GO:0030137	COPI-coated vesicle	21	0.614111	1.70879	0.00880312	0.0655308	0.0518185	641	tags=29%, list=3%, signal=28%	TMED2/ARCN1/TMED10/COPE/COPZ1/COPB2
BP	GO:0042254	ribosome biogenesis	292	0.333057	1.38469	0.00885261	0.0658398	0.0520628	3081	tags=25%, list=15%, signal=21%	RPLP0/RPSA/MRPL20/RPL10/DDX21/RRS1/RPL3L/NOP16/RSL1D1/RIOK3/RIOK2/RRP12/TSR1/RPS5/RAN/XRCC5/RPS14/IMP3/WDR12/RPL35A/AATF/DDX18/RPS6/EIF6/GTF2H5/MYBBP1A/POP7/EXOSC5/NGRN/DHX29/BUD23/DDX3X/UTP14A/RPS25/RCL1/RRP8/GPATCH4/TSR3/RPUSD3/XPO1/EXOSC4/TRMT112/DDX49/FASTKD2/XRN2/KRR1/GNL2/HEATR1/NIP7/DROSHA/BYSL/RMRP/NPM1/MRTO4/METTL17/RPS21/BRIX1/LSG1/RRP1B/NOC4L/NSUN5P1/TSR2/EIF2A/ISG20/NHP2/ABT1/TBL3/UTP…
BP	GO:0061418	regulation of transcription from RNA polymerase II promoter in response to hypoxia	13	0.696628	1.71903	0.00891902	0.0662143	0.0523589	2630	tags=46%, list=13%, signal=40%	EGR1/NFE2L2/SIRT2/HIF1AN/HIF1A/RBPJ
CC	GO:1902495	transmembrane transporter complex	361	0.321754	1.35944	0.00891762	0.0662143	0.0523589	1665	tags=11%, list=8%, signal=10%	ATP2A1/ATP1A2/PDE4D/SCN1B/CACNB1/LRRC52/CLIC4/NDUFA12/STAC3/UQCRH/FXYD1/FKBP1A/SCN2B/NDUFB7/ATP1A1/NDUFA3/ANO6/ATP1B1/NDUFB4/ORAI1/NDUFA11/MICU1/CACNA1S/CLIC1/ABCB8/CHRNA1/UQCRC2/ATP1B3/NDUFV1/UQCRC1/UQCRB/KCNJ11/CASQ2/AKAP6/DLG4/LRRC8C/NDUFAF1/SCN4B/LRRC8A/NDUFB9
BP	GO:0002115	store-operated calcium entry	21	0.612044	1.70304	0.00897241	0.0665507	0.052625	1707	tags=29%, list=8%, signal=26%	CASQ1/ORAI1/HOMER2/STC2/STIM1/HOMER3
BP	GO:1900363	regulation of mRNA polyadenylation	18	0.635467	1.69684	0.00900121	0.0665847	0.0526519	3423	tags=56%, list=17%, signal=46%	SNRPA/ZC3H14/CDK9/NUDT21/HSF1/CPSF6/RNF40/VIRMA/CCNT1/CTR9
BP	GO:0036499	PERK-mediated unfolded protein response	18	0.634762	1.69496	0.00900121	0.0665847	0.0526519	1950	tags=44%, list=10%, signal=40%	TMED2/HSPA5/PTPN1/NFE2L2/EIF2AK3/QRICH1/TMEM33/DDIT3
BP	GO:1902106	negative regulation of leukocyte differentiation	101	0.412054	1.52719	0.0089906	0.0665847	0.0526519	2981	tags=26%, list=15%, signal=22%	MYC/PRDX2/CD74/PIK3R1/C1QC/HLX/ZC3H12A/UBASH3B/RC3H2/CDK6/IL4R/RUNX1/BCL6/ZFPM1/TRIB1/TNFAIP6/CBFB/GPR68/FGL2/FSTL3/ANXA1/IRF1/FBXO7/HLA-G/CTNNB1/MAFB
BP	GO:0031953	negative regulation of protein autophosphorylation	12	0.714974	1.72615	0.00901876	0.0666548	0.0527073	3261	tags=67%, list=16%, signal=56%	CHP1/ERRFI1/ENG/CAV1/ENPP1/TESK1/PTPRC/MVP
BP	GO:0022029	telencephalon cell migration	55	0.486535	1.63876	0.00905851	0.0667652	0.0527946	3120	tags=24%, list=15%, signal=20%	PAFAH1B1/SUN1/SYNE2/LAMB1/RHOA/DRD1/MBOAT7/ARX/PEX13/CTNNB1/OGDH/FBXO45/SRF
BP	GO:0006354	DNA-templated transcription, elongation	78	0.441814	1.57795	0.00904594	0.0667652	0.0527946	4210	tags=46%, list=21%, signal=37%	ALYREF/ELL2/LARP7/SUPT16H/GTF2H5/SUPT4H1/NELFCD/CBX7/ERCC3/SETD2/LEO1/CDK9/HMGN1/ELOF1/RNF8/ELP4/KAT7/GTF2F1/CDC73/SCAF8/TCERG1/CTNNB1/ERCC6/EAPP/CCNT1/TSFM/EAF1/ELL/WDR61/CTR9/CCNT2/AXIN1/CDK12/RNF168/RTF1/ADRM1
MF	GO:0035591	signaling adaptor activity	80	0.438164	1.56901	0.00905361	0.0667652	0.0527946	3729	tags=32%, list=18%, signal=27%	CRK/STAT3/AKAP13/G3BP2/PIK3R1/HOMER2/IRS1/GRB10/SH2B2/MAP2K2/SPAG9/SAV1/DLG5/SH2B1/CRKL/DEDD2/KHDRBS1/NUP62/AFAP1L2/GAB2/PAG1/SH3RF1/SPATA2/SOCS2/GRIP1/AXIN1
[truncated: 933 more rows]

## Sheet: GSE59088
Gene set enrichment analysis (GO terms) for dataset GSE59088 (acute aerobic exercise in the younger male)
[truncated: 1,987 more rows]

## Sheet: GSE126296
Gene set enrichment analysis (GO terms) for dataset GSE126296 (acute aerobic exercise in the younger male)
[truncated: 1,691 more rows]

[truncated: 14 more sheets: GSE59363, GSE111551, GSE72462M, GSE1786, GSE72462F, GSE43760, GSE9419Y, GSE8441M, GSE9419O, GSE8441F, GSE73525, GSE27285, GSE44818, GSE147494]
