# Supplementary material for: Transcriptomic Analysis of Human Skeletal Muscle in Response to Aerobic Exercise and Protein Intake
Source: Nutrients. 2023 Aug 7;15(15):3485. doi: 10.3390/nu15153485 (PMC10421363; doi:10.3390/nu15153485)
Supplement: Supplementary file 1 [file nutrients-15-03485-s001.zip › Supplementary+Tables-0804/Supplementary Table S6.xlsx]

## Sheet: GSE43856
Gene set enrichment analysis (KEGG pathways) for dataset GSE43856 (acute aerobic exercise in the younger male)
ID	Description	setSize	enrichmentScore	NES	pvalue	p.adjust	qvalue	rank	leading_edge	core_enrichment
hsa04978	Mineral absorption	59	0.678228	2.30813	0.0001468	0.00143777	0.0007999	1263	tags=25%, list=6%, signal=24%	ATP1A2/MT2A/FTL/HMOX1/MT1X/FTH1/MT1M/ATP1A1/ATP1B1/SLC31A1/SLC8A3/ATP1B3/SLC11A2/SLC26A9/MT1A
hsa04260	Cardiac muscle contraction	83	0.607318	2.1814	0.000139063	0.00143777	0.0007999	2612	tags=34%, list=13%, signal=30%	COX6A2/ATP2A1/ATP1A2/ACTC1/CACNB1/UQCRH/ATP1A1/COX7A1/COX8A/COX5B/COX6B1/ATP1B1/CACNA1S/SLC8A3/TPM1/UQCRC2/ATP1B3/HRC/UQCRC1/UQCRB/CASQ2/TRDN/COX8C/FXYD2/ASPH/COX4I2/TPM4/COX6A1
hsa05020	Prion disease	256	0.512462	2.10297	0.000117275	0.00143777	0.0007999	2154	tags=28%, list=11%, signal=25%	COX6A2/HSPA1B/ATP5MC2/EGR1/NDUFA12/CYBA/PPP3CC/ATP5F1D/UQCRH/HSPA5/SDHC/TUBB4B/HSPA1A/PSMD4/CYCS/NDUFB7/PSMC4/NDUFA3/STIP1/COX7A1/COX8A/COX5B/COX6B1/PPP3R1/NDUFB4/MAPK12/PIK3R1/TUBB6/SLC25A5/NDUFA11/ATP5PO/BAX/C1QC/CACNA1S/C1QB/PSMD7/NDUFA4L2/PSMA3/PSMB2/HSPA1L/TUBB8/VDAC1/UQCRC2/BAD/KLC1/NDUFV1/PSMD1/PSMC6/CREB3L2/CAV1/CREB5/EIF2AK3/UQCRC1/UQCRB/RAC1/PSMD2/PSMD3/CSNK2A2/TUBA1B/PIK3CB/C8G/PRKCD/N…
hsa05415	Diabetic cardiomyopathy	187	0.527755	2.10091	0.000123031	0.00143777	0.0007999	1819	tags=25%, list=9%, signal=23%	PDK4/COX6A2/ATP2A1/CAMK2A/ATP5MC2/GFPT2/NDUFA12/GAPDH/CYBA/ATP5F1D/UQCRH/SDHC/NDUFB7/NDUFA3/COX7A1/COX8A/COX5B/COX6B1/TGFB3/NDUFB4/MAPK12/PPP1CA/PIK3R1/SLC25A5/NDUFA11/ATP5PO/COL1A1/IRS1/NOS3/NDUFA4L2/VDAC1/UQCRC2/PPARA/NDUFV1/COL3A1/UQCRC1/UQCRB/AKT2/RAC1/PPP1CB/PIK3CB/PRKCD/NDUFB9/AGT/COX8C/SMAD3/CTSD
hsa03010	Ribosome	134	0.543349	2.08319	0.000129216	0.00143777	0.0007999	1936	tags=27%, list=10%, signal=24%	RNA28SN5/RPLP0/RNA18SN5/RPL13A/RPSA/RPL17/RPS3/MRPL20/RPL36AL/RPS18/RPL8/MRPL12/RPL10/RPL30/RPL3L/MRPL23/MRPL4/RPS5/RPL27A/MRPL24/MRPS5/RPL21/RPL9/RPL19/RPS14/RPS15A/RPL35A/RPS6/MRPL3/RPS25/RPL22/RPL36/RPLP1/RPS11/RPL37A/MRPL9
hsa04932	Non-alcoholic fatty liver disease	148	0.534546	2.07443	0.000127324	0.00143777	0.0007999	1957	tags=30%, list=10%, signal=28%	FOS/COX6A2/IRS2/PRKAG2/NDUFA12/UQCRH/SDHC/CYCS/NDUFB7/NDUFA3/COX7A1/XBP1/CDC42/COX8A/COX5B/COX6B1/NDUFB4/MAPK12/PIK3R1/NDUFA11/BAX/ADIPOR2/IRS1/NDUFA4L2/CASP7/SOCS3/MLX/UQCRC2/PPARA/NDUFV1/CEBPA/EIF2AK3/UQCRC1/TNFRSF1A/UQCRB/AKT2/RAC1/ADIPOR1/MAP3K11/PIK3CB/NDUFB9/TRAF2/COX8C/DDIT3/PRKAG1
hsa05012	Parkinson disease	249	0.500658	2.05233	0.000117261	0.00143777	0.0007999	3232	tags=35%, list=16%, signal=30%	COX6A2/CAMK2A/ATP5MC2/NDUFA12/SLC39A14/ATP5F1D/UQCRH/HSPA5/SDHC/TUBB4B/PSMD4/CYCS/NDUFB7/PSMC4/NDUFA3/BCL2L1/COX7A1/XBP1/COX8A/MFN2/COX5B/COX6B1/NFE2L2/NDUFB4/TUBB6/SLC25A5/NDUFA11/DUSP1/MAOB/ATP5PO/BAX/PSMD7/NDUFA4L2/GNAI2/PSMA3/PSMB2/TUBB8/VDAC1/PINK1/UQCRC2/KLC1/PARK7/NDUFV1/PSMD1/SLC11A2/UBA1/PSMC6/GNAS/EIF2AK3/UQCRC1/UQCRB/DRD1/PSMD2/PSMD3/TUBA1B/UCHL1/NDUFB9/COX8C/TRAP1/PSMD13/TXN/DDIT3/TUB…
hsa04213	Longevity regulating pathway - multiple species	61	0.59116	2.02121	0.000146413	0.00143777	0.0007999	3309	tags=38%, list=16%, signal=32%	HSPA1B/IRS2/PRKAG2/FOXO1/HSPA1A/CAT/PIK3R1/ADCY9/CRYAB/IRS1/HSPA1L/AKT2/IGF1R/SIRT1/PIK3CB/PRKAG1/EIF4EBP2/MTOR/SOD2/PRKAG3/FOXO3/HDAC2/KRAS
hsa04922	Glucagon signaling pathway	105	0.543897	2.01643	0.00013508	0.00143777	0.0007999	2059	tags=30%, list=10%, signal=27%	PPARGC1A/PRKAG2/CAMK2A/SIK1/PYGM/PPP3CC/PPP4R3A/FOXO1/PRMT1/PGAM2/LDHA/PPP3R1/PHKG1/SIK2/EP300/PHKB/PPARA/CREB3L2/CREB5/GNAS/CRTC2/AKT2/SIRT1/G6PC3/PYGB/PFKP/PYGL/CREBBP/PRKAG1/PHKA1/GNAQ
hsa04612	Antigen processing and presentation	72	0.570192	2.00183	0.000142796	0.00143777	0.0007999	2684	tags=38%, list=13%, signal=33%	HSPA1B/HSP90AB1/HSPA5/CD74/HSPA1A/PSME2/HLA-DPA1/HLA-DRB4/HLA-B/HLA-DQA1/NFYC/HLA-DQA2/CALR/HSPA1L/TAPBP/LGMN/IFI30/RFXANK/HLA-A/HSP90AA1/HLA-C/HLA-DRB1/RFX5/CD4/CTSL/HLA-DQB1/HLA-G
hsa05100	Bacterial invasion of epithelial cells	68	0.572506	1.99127	0.000143802	0.00143777	0.0007999	2925	tags=38%, list=14%, signal=33%	ARPC4/CRK/ACTB/CDC42/PIK3R1/SHC2/WASF2/CLTA/ARPC5L/CAV1/RHOA/RAC1/DNM1/PIK3CB/ACTR2/HCLS1/BCAR1/ARPC1B/CRKL/MAD2L2/DOCK1/ITGA5/MET/CTNNB1/CD2AP/CTTN
hsa04145	Phagosome	150	0.512223	1.99	0.000127259	0.00143777	0.0007999	4033	tags=43%, list=20%, signal=34%	THBS1/CYBA/ATP6V0D1/TUBB4B/SEC61G/HLA-DPA1/ATP6V1B2/ACTB/HLA-DRB4/HLA-B/RAB5A/TUBB6/HLA-DQA1/DYNC1I2/ITGAV/RAB5B/HLA-DQA2/CALR/M6PR/DYNC1H1/TUBB8/THBS2/ATP6V1H/LAMP1/RAC1/SEC22B/VAMP3/TUBA1B/HLA-A/CORO1A/ATP6V1G2/STX12/TUBA8/TUBA1A/SEC61A1/FCGR2A/HLA-C/HLA-DRB1/ATP6V1C1/ITGA5/FCGR1A/CTSL/HLA-DQB1/CD209/TUBA3E/HLA-G/NCF4/TUBB/ATP6V1F/HLA-E/SEC61B/SCARB1/FCGR2B/RAB7A/THBS4/TUBA3D/FCGR3B/NOS1/CD36/M…
hsa05205	Proteoglycans in cancer	202	0.495225	1.98605	0.000122041	0.00143777	0.0007999	3398	tags=32%, list=17%, signal=27%	EIF4B/FLNB/THBS1/SDC4/TIMP3/MYC/CAMK2A/MSN/HBEGF/STAT3/ACTB/CDC42/MAPK12/PPP1CA/RRAS/PIK3R1/COL1A1/ITGAV/LUM/CDKN1A/RPS6/PLAU/CAV1/RHOA/AKT2/CD63/RAC1/MAP2K2/IGF1R/PPP1CB/GPC1/PLAUR/PIK3CB/PAK1/DROSHA/HCLS1/FLNA/HOXD10/MMP9/RRAS2/MRAS/ANK1/COL1A2/FZD4/SDC1/ITGA5/MET/DDX5/ESR1/CTSL/HIF1A/MTOR/RDX/PPP1R12A/CTNNB1/CTTN/HSPG2/NUDT16L1/GRB2/ITPR1/ANK2/KRAS/WNT9A/MAPK13/MAPK1
hsa05203	Viral carcinogenesis	164	0.504219	1.97991	0.000125016	0.00143777	0.0007999	3839	tags=40%, list=19%, signal=33%	YWHAZ/GSN/ATP6V0D1/IL6ST/STAT3/YWHAE/CDC42/HLA-B/HNRNPK/PIK3R1/RBL2/BAX/MAD1L1/CDK4/CDKN1A/GTF2B/EP300/CDK6/UBR4/BAD/CREB3L2/CREB5/JAK1/RHOA/DDX3X/USP7/RAC1/ACTN1/IRF9/BAK1/ACTN4/HLA-A/PIK3CB/GTF2E1/TRAF2/CREBBP/MAPKAPK2/EGR2/HLA-C/HDAC8/GTF2E2/CHEK1/CDK2/CCNE2/RBPJ/HLA-G/CCR5/CHD4/RB1/GRB2/GTF2H1/PKM/HLA-E/HPN/SRF/HDAC2/KRAS/SND1/MAPK1/LTBR/STAT5B/ATF2/REL/CCND2/CREB3/HLA-F
hsa04218	Cellular senescence	155	0.497741	1.94249	0.00012631	0.00143777	0.0007999	3565	tags=39%, list=18%, signal=33%	MYC/PPP3CC/GADD45A/FOXO1/HLA-B/TGFB3/PPP3R1/MAPK12/PPP1CA/RRAS/PIK3R1/SLC25A5/RBL2/CDK4/CDKN1A/CDK6/VDAC1/AKT2/RHEB/MAP2K2/PPP1CB/FBXW11/SIRT1/MAP2K6/SERPINE1/HLA-A/PIK3CB/SMAD3/NFATC1/LIN37/RASSF5/HIPK3/NBN/MAPKAPK2/RRAS2/MRAS/ATM/HLA-C/RAD50/BTRC/CHEK1/VDAC2/GADD45B/CDK2/CCNE2/ZFP36L2/HLA-G/MTOR/CAPN1/RB1/CALM1/ITPR1/FOXO3/HLA-E/KRAS/E2F2/MAPK13/MAPK1/SQSTM1/CHEK2/E2F1
hsa05132	Salmonella infection	247	0.473902	1.94087	0.000117564	0.00143777	0.0007999	2110	tags=26%, list=10%, signal=24%	FOS/FLNB/MYC/RPS3/ARPC4/GAPDH/HSP90AB1/TUBB4B/CYCS/ANXA2/MYLPF/PFN2/ACTB/CDC42/RAB5A/MAPK12/RRAS/TUBB6/DYNC1I2/BAX/RAB5B/DCTN5/CASP7/DYNLRB1/KPNA3/S100A10/M6PR/DYNC1H1/TUBB8/PODXL/FYCO1/BCL2/KLC1/ACTR10/ARF1/ARPC5L/RHOA/VPS18/TNFRSF1A/AKT2/EXOC2/HSP90B1/RAC1/MAP2K2/MAP2K4/CYFIP1/NCKAP1/MAP2K6/BAK1/TUBA1B/PIK3CB/SNX33/PAK1/TRAF2/PKN1/ACTR2/TXN/FLNA/DYNLT3/TUBA8/HSP90AA1/TUBA1A/ARPC1B/KIF5B/NOD1
hsa05208	Chemical carcinogenesis - reactive oxygen species	206	0.47943	1.92531	0.000122026	0.00143777	0.0007999	3694	tags=36%, list=18%, signal=30%	FOS/COX6A2/HMOX1/ATP5MC2/NDUFA12/CYBA/ATP5F1D/UQCRH/SDHC/ACP1/NDUFB7/NDUFA3/COX7A1/PTPN1/COX8A/CYP1B1/COX5B/COX6B1/EPHX1/NFE2L2/NDUFB4/CAT/MAPK12/PIK3R1/SLC25A5/NDUFA11/ATP5PO/GSTM1/EPHX2/NDUFA4L2/ABL1/VDAC1/UQCRC2/BAD/NDUFV1/SLC26A9/UQCRC1/UQCRB/GSTM4/AKT2/RAC1/MAP2K2/MAP2K4/GSTM2/PIK3CB/PRKCD/NDUFB9/COX8C/NDUFA10/COX4I2/MGST3/EGF/VDAC2/MET/ATP5PF/COX6A1/HIF1A/GSTT1/SOD2/NDUFA6/GRB2/FOXO3/MAPK9/…
hsa05014	Amyotrophic lateral sclerosis	345	0.457002	1.92056	0.00011212	0.00143777	0.0007999	2930	tags=30%, list=14%, signal=26%	COX6A2/ATP5MC2/NDUFA12/PPP3CC/ATP5F1D/UQCRH/HSPA5/ALYREF/SDHC/NRBF2/TUBB4B/PSMD4/CYCS/NDUFB7/PSMC4/NDUFA3/BCL2L1/PFN2/COX7A1/ACTB/XBP1/NUP153/NXF1/COX8A/COX5B/RAB5A/COX6B1/PPP3R1/NDUFB4/CAT/MAPK12/NUP85/TUBB6/NDUFA11/ATP5PO/BAX/DCTN5/PSMD7/NDUFA4L2/SEH1L/PSMA3/PSMB2/TUBB8/VDAC1/PINK1/WIPI1/BCL2/UQCRC2/BAD/KLC1/NUP35/NDUFV1/PSMD1/ACTR10/PSMC6/EIF2AK3/UQCRC1/TNFRSF1A/UQCRB/PIK3R4/CHMP2B/RAC1/RAB8A/…
hsa00190	Oxidative phosphorylation	119	0.507475	1.91479	0.000131683	0.00143777	0.0007999	1749	tags=24%, list=9%, signal=22%	COX6A2/ATP5MC2/NDUFA12/ATP5F1D/UQCRH/SDHC/ATP6V0D1/CYCS/NDUFB7/NDUFA3/COX7A1/ATP6V1B2/COX8A/COX5B/COX6B1/NDUFB4/NDUFA11/ATP5PO/PPA1/NDUFA4L2/UQCRC2/NDUFV1/ATP6V1H/UQCRC1/COX17/UQCRB/NDUFB9/ATP6V1G2/COX8C
hsa05167	Kaposi sarcoma-associated herpesvirus infection	191	0.479411	1.91222	0.000122865	0.00143777	0.0007999	3398	tags=32%, list=17%, signal=27%	FOS/MYC/ZFP36/RCAN1/PPP3CC/GNG10/IL6ST/CYCS/STAT3/HLA-B/PPP3R1/MAPK12/PIK3R1/BAX/CDK4/CDKN1A/EP300/CDK6/JAK1/TNFRSF1A/AKT2/RAC1/GNG5/MAP2K2/MAP2K4/ANGPT2/IRF9/BECN1/MAP2K6/BAK1/HLA-A/PIK3CB/TRAF2/CREBBP/IFNAR1/NFATC1/ATG3/IFNGR1/ICAM1/MAPKAPK2/HLA-C/UBC/HIF1A/HLA-G/CCR5/MTOR/CTNNB1/CASP9/RB1/CALM1/CCR1/ITPR1/MAPK9/HLA-E/CLEC2B/GNGT2/JAK2/KRAS/E2F2/MAPK13/MAPK1
hsa04910	Insulin signaling pathway	135	0.497741	1.90909	0.000129232	0.00143777	0.0007999	2159	tags=27%, list=11%, signal=25%	PPARGC1A/IRS2/PRKAG2/HK2/CRK/PYGM/FOXO1/PTPN1/PPP1CA/PIK3R1/PHKG1/IRS1/EIF4E/PRKAR2A/SOCS3/SHC2/INPP5A/PHKB/BAD/RPS6/TRIP10/SH2B2/AKT2/PRKAR1A/RHEB/MAP2K2/PPP1R3D/MKNK2/PPP1CB/FLOT1/G6PC3/PIK3CB/PYGB/PYGL/PRKAG1/PHKA1/CRKL
hsa01200	Carbon metabolism	114	0.505979	1.89582	0.000133174	0.00143777	0.0007999	2041	tags=23%, list=10%, signal=21%	ACO2/HK2/ALDOA/GAPDH/SDHC/IDH2/PGAM2/IDH3G/PRPS1/CAT/TKT/GOT2/IDH3A/ACADS/ECHS1/ME2/ENO1/PGK1/PGD/ESD/HIBCH/PFKP/RPE/SUCLA2/PCCA/ACOX1
hsa05016	Huntington disease	288	0.454205	1.88052	0.000115447	0.00143777	0.0007999	3164	tags=30%, list=16%, signal=26%	COX6A2/PPARGC1A/ATP5MC2/NDUFA12/ATP5F1D/UQCRH/SDHC/NRBF2/TUBB4B/PSMD4/POLR2J3/CYCS/NDUFB7/PSMC4/NDUFA3/COX7A1/COX8A/POLR2J2/COX5B/COX6B1/NDUFB4/TUBB6/SLC25A5/NDUFA11/ATP5PO/BAX/DCTN5/PSMD7/NDUFA4L2/PSMA3/PSMB2/EP300/TUBB8/VDAC1/POLR2B/CLTA/WIPI1/UQCRC2/POLR2D/KLC1/NDUFV1/PSMD1/ACTR10/PSMC6/CREB3L2/CREB5/AP2B1/UQCRC1/UQCRB/POLR2C/PIK3R4/AP2M1/DLG4/PSMD2/PSMD3/BECN1/TUBA1B/GPX1/NDUFB9/TRAF2/COX8C/C…
hsa05010	Alzheimer disease	366	0.445415	1.8804	0.000111198	0.00143777	0.0007999	2154	tags=22%, list=11%, signal=20%	COX6A2/ATP2A1/IRS2/LPL/ATP5MC2/NDUFA12/GAPDH/SLC39A14/PPP3CC/ATP5F1D/UQCRH/SDHC/NRBF2/TUBB4B/APH1A/PSMD4/CYCS/NDUFB7/PSMC4/NDUFA3/COX7A1/XBP1/COX8A/MME/COX5B/COX6B1/PPP3R1/NDUFB4/DVL1/PIK3R1/TUBB6/SLC25A5/NDUFA11/ATP5PO/CSNK1A1/APP/CACNA1S/IRS1/PSMD7/NDUFA4L2/PSMA3/CASP7/HSD17B10/PSMB2/TUBB8/VDAC1/WIPI1/UQCRC2/BAD/KLC1/NDUFV1/PSMD1/SLC11A2/PSENEN/PSMC6/EIF2AK3/UQCRC1/TNFRSF1A/UQCRB/AKT2/PIK3R4/MA…
hsa04933	AGE-RAGE signaling pathway in diabetic complications	98	0.511444	1.87837	0.000136091	0.00143777	0.0007999	1926	tags=30%, list=9%, signal=27%	EGR1/CCL2/DIAPH1/FOXO1/STAT3/CDC42/PIM1/TGFB3/THBD/MAPK12/PIK3R1/BAX/COL1A1/NOS3/CDK4/BCL2/PRKCE/COL3A1/COL4A2/AKT2/RAC1/COL4A1/SERPINE1/PIK3CB/PRKCD/AGT/SMAD3/NFATC1/ICAM1
hsa04141	Protein processing in endoplasmic reticulum	166	0.477384	1.87739	0.000124626	0.00143777	0.0007999	3378	tags=37%, list=17%, signal=31%	HSPA1B/HSPH1/HSP90AB1/HSPA5/SSR2/STUB1/HSPA1A/SEC61G/STT3A/HERPUD1/XBP1/MOGS/DNAJB1/NFE2L2/NPLOC4/BAX/TUSC3/CRYAB/STT3B/CALR/HSPA1L/BCL2/DNAJA1/EIF2AK3/UBXN6/HSP90B1/YOD1/UBE4B/AMFR/PDIA4/DERL1/BAK1/HSPBP1/HSPA4L/SEC23A/DERL2/TRAF2/PDIA6/DDIT3/SEC23B/VCP/HSP90AA1/EDEM1/SEC24C/SEC61A1/RNF5/CKAP4/UBE2G1/DNAJB11/OS9/DNAJC3/CAPN1/DAD1/RRBP1/RPN1/MBTPS1/MAPK9/SEC61B/HYOU1/BCAP31/RNF185
hsa04068	FoxO signaling pathway	126	0.493905	1.87622	0.000130976	0.00143777	0.0007999	3398	tags=35%, list=17%, signal=29%	IRS2/PRKAG2/GABARAPL1/GADD45A/FOXO1/PRMT1/STAT3/TGFB3/CAT/MAPK12/PIK3R1/RBL2/HOMER2/IRS1/CDKN1A/EP300/S1PR1/BCL6/STK11/USP7/AKT2/MAP2K2/IGF1R/SIRT1/GABARAPL2/G6PC3/PIK3CB/HOMER3/CREBBP/SMAD3/PRKAG1/ATM/EGF/GADD45B/CDK2/SOD2/PRKAG3/GRB2/NLK/FOXO3/MAPK9/KRAS/MAPK13/MAPK1
hsa05163	Human cytomegalovirus infection	221	0.455882	1.84505	0.000120077	0.00143777	0.0007999	3857	tags=32%, list=19%, signal=26%	MYC/CCL2/CRK/PPP3CC/GNA13/GNG10/CYCS/STAT3/AKAP13/HLA-B/PPP3R1/MAPK12/PIK3R1/ADCY9/BAX/ITGAV/GNAI2/CDK4/CALR/CDKN1A/CDK6/TAPBP/GNA11/CREB3L2/CREB5/GNAS/JAK1/RHOA/TNFRSF1A/AKT2/GNA12/RAC1/RHEB/GNG5/MAP2K2/IL1R1/MAP2K6/BAK1/HLA-A/PIK3CB/TRAF2/NFATC1/BCAR1/GNAQ/CRKL/HLA-C/HLA-G/CCR5/MTOR/CTNNB1/CASP9/RB1/CALM1/GRB2/CCR1/ITPR1/HLA-E/GNGT2/CX3CL1/KRAS/E2F2/MAPK13/MAPK1/ATF2/E2F1/ARHGEF1/SOS1/CREB3/HLA…
hsa05418	Fluid shear stress and atherosclerosis	138	0.47983	1.84476	0.000129249	0.00143777	0.0007999	4045	tags=42%, list=20%, signal=34%	FOS/SDC4/HMOX1/CCL2/CYBA/HSP90AB1/ACTB/NFE2L2/THBD/MAPK12/PIK3R1/DUSP1/PECAM1/GSTM1/ITGAV/NOS3/BCL2/SUMO3/CAV1/RHOA/TNFRSF1A/GSTM4/AKT2/HSP90B1/RAC1/MAP2K4/GSTM2/IL1R1/MAP2K6/GPC1/PIK3CB/MEF2A/TXN/ICAM1/HSP90AA1/MMP9/MGST3/SDC1/CTSL/GSTT1/CTNNB1/EDN1/CALM1/PLAT/MAPK9/MGST1/BMPR1B/MAPK13/SQSTM1/BMPR1A/GSTA4/KEAP1/KDR/MAP3K5/CAV3/ACTG1/PDGFB/RAC2
hsa05130	Pathogenic Escherichia coli infection	193	0.460152	1.83658	0.000122986	0.00143777	0.0007999	2205	tags=23%, list=11%, signal=21%	FOS/TMBIM6/RPS3/ARPC4/GAPDH/GNA13/TUBB4B/CYCS/MYH9/TMED10/ACTB/CDC42/NCL/ABCF2/MAPK12/TUBB6/BAX/CASP7/TUBB8/ABL1/WASF2/ARF1/ARPC5L/RHOA/TNFRSF1A/GNA12/RAC1/CYFIP1/NCKAP1/IL1R1/BAK1/TUBA1B/PAK1/WIPF2/TRAF2/ACTR2/MYO1C/HCLS1/TUBA8/TUBA1A/ARPC1B/TJP1/SEC24C/WIPF1/FCGR2A
hsa05166	Human T-cell leukemia virus 1 infection	221	0.448596	1.81556	0.000120077	0.00143777	0.0007999	3565	tags=34%, list=18%, signal=28%	FOS/ETS2/MYC/ZFP36/EGR1/PPP3CC/NRP1/BCL2L1/HLA-DPA1/HLA-DRB4/HLA-B/TGFB3/PPP3R1/PIK3R1/SLC25A5/ADCY9/HLA-DQA1/GPS2/RAN/BAX/MAD1L1/HLA-DQA2/CDK4/CALR/CDKN1A/EP300/VDAC1/CDKN2C/CREB3L2/CREB5/CRTC2/JAK1/TNFRSF1A/AKT2/MAP2K2/MAP2K4/XPO1/IL1R1/HLA-A/PIK3CB/TCF3/CREBBP/SMAD3/NFATC1/ANAPC15/ANAPC7/ICAM1/TLN2/EGR2/ATM/HLA-C/HLA-DRB1/CD4/MAP3K3/CHEK1/VDAC2/CDK2/CCNE2/HLA-DQB1/HLA-G/ANAPC1/RB1/MAPK9/HLA-E/…
hsa05171	Coronavirus disease - COVID-19	225	0.439186	1.78028	0.000119775	0.00143777	0.0007999	1915	tags=19%, list=9%, signal=18%	FOS/RPLP0/RPL13A/CCL2/RPSA/RPL17/RPS3/RPL36AL/RPS18/RPL8/RPL10/HBEGF/RPL30/RPL3L/IL6ST/STAT3/NRP1/MAPK12/RPS5/PIK3R1/RPL27A/C1QC/RPL21/C1QB/RPL9/RPL19/RPS14/RPS15A/RPL35A/RPS6/F13A1/JAK1/TNFRSF1A/RPS25/RPL22/IRF9/RPL36/PIK3CB/C8G/RPLP1/RPS11/IFNAR1/RPL37A
hsa05022	Pathways of neurodegeneration - multiple diseases	456	0.412742	1.76736	0.000108202	0.00143777	0.0007999	3234	tags=27%, list=16%, signal=23%	COX6A2/ATP2A1/CAMK2A/ATP5MC2/NDUFA12/PPP3CC/ATP5F1D/UQCRH/HSPA5/SDHC/NRBF2/TUBB4B/PSMD4/CYCS/NDUFB7/PSMC4/NDUFA3/BCL2L1/COX7A1/XBP1/COX8A/MFN2/COX5B/RAB5A/COX6B1/PPP3R1/NDUFB4/CAT/DVL1/MAPK12/TUBB6/SLC25A5/NDUFA11/ATP5PO/CSNK1A1/APP/BAX/CACNA1S/DCTN5/PSMD7/NDUFA4L2/PSMA3/CASP7/HSD17B10/PSMB2/TUBB8/VDAC1/PINK1/WIPI1/BCL2/UQCRC2/BAD/KLC1/PARK7/NDUFV1/PSMD1/ACTR10/UBA1/PSMC6/EIF2AK3/UQCRC1/TNFRSF1A/…
hsa05417	Lipid and atherosclerosis	212	0.43763	1.76403	0.000120904	0.00143777	0.0007999	2147	tags=19%, list=11%, signal=17%	FOS/HSPA1B/CAMK2A/CCL2/CYBA/HSP90AB1/PPP3CC/HSPA5/HSPA1A/CYCS/STAT3/BCL2L1/XBP1/CDC42/PPP3R1/NFE2L2/MAPK12/PIK3R1/BAX/NOS3/VLDLR/CASP7/HSPA1L/BCL2/BAD/EIF2AK3/RHOA/TNFRSF1A/AKT2/HSP90B1/RAC1/MAP2K4/MAP2K6/PIK3CB/TRAF2/NFATC1/ICAM1/DDIT3/HSP90AA1/MMP9
hsa04066	HIF-1 signaling pathway	108	0.508354	1.89139	0.000268962	0.00236746	0.00131713	1875	tags=28%, list=9%, signal=25%	HMOX1/CAMK2A/HK2/ALDOA/GAPDH/STAT3/LDHA/EGLN1/PIK3R1/TEK/NOS3/EIF4E/CDKN1A/EP300/BCL2/RPS6/ENO1/PGK1/TIMP1/AKT2/MAP2K2/IGF1R/ANGPT2/MKNK2/SERPINE1/PFKFB3/PIK3CB/PFKP/CREBBP/IFNGR1
hsa04931	Insulin resistance	105	0.509109	1.88745	0.000270161	0.00236746	0.00131713	1759	tags=29%, list=9%, signal=26%	PPARGC1A/IRS2/PRKAG2/GFPT2/PYGM/FOXO1/STAT3/PTPN1/PPP1CA/PIK3R1/IRS1/NOS3/SOCS3/NR1H2/MLX/PPARA/CREB3L2/PRKCE/CREB5/CRTC2/TNFRSF1A/AKT2/PPP1R3D/PPP1CB/G6PC3/PIK3CB/PRKCD/AGT/PYGB/PYGL
hsa04261	Adrenergic signaling in cardiomyocytes	153	0.44943	1.75105	0.000253485	0.00236746	0.00131713	1856	tags=20%, list=9%, signal=18%	ATP2A1/ATP1A2/SCN1B/CAMK2A/ACTC1/CACNB1/ATP1A1/ATP1B1/MAPK12/PPP1CA/ADCY9/CACNA1S/GNAI2/SLC8A3/TPM1/PPP2R5D/BCL2/PPP2CB/ATP1B3/CREB3L2/PPP2R3B/CREB5/GNAS/AKT2/PPP1CB/PPP2R3A/PPP2R5C/SCN4B/AGT/FXYD2
hsa03040	Spliceosome	132	0.451761	1.72981	0.000258231	0.00236746	0.00131713	3654	tags=41%, list=18%, signal=34%	HSPA1B/ALYREF/HSPA1A/SNRPF/HNRNPK/PPIL1/SNRPD3/SF3B1/U2AF1/PHF5A/PQBP1/HSPA1L/LSM4/NCBP2/SF3B6/CTNNBL1/RBMX/DDX42/SNRPA/MAGOH/PRPF6/U2SURP/HNRNPM/THOC3/SF3A1/LSM8/PRPF3/HNRNPA3/PRPF18/PPIE/SRSF10/SNRPB2/USP39/HNRNPA1/PRPF40A/PRPF31/SRSF1/SRSF4/PRPF40B/DDX5/U2AF2/ACIN1/PRPF4/TCERG1/SNRPD1/SRSF7/EIF4A3/CHERP/SRSF9/LSM7/TRA2A/DDX23/PRPF38B/SRSF5
hsa03008	Ribosome biogenesis in eukaryotes	79	0.532227	1.89496	0.000281492	0.00237755	0.00132274	3693	tags=39%, list=18%, signal=32%	RNA28SN5/RNA18SN5/NXF1/RIOK2/RAN/IMP3/EIF6/POP7/UTP14A/RCL1/XPO1/CSNK2A2/XRN2/GNL2/HEATR1/DROSHA/CSNK2B/RMRP/LSG1/TCOF1/RPP25L/NHP2/TBL3/UTP6/UTP4/NOB1/CSNK2A3/UTP18/WDR3/GNL3/NMD3
hsa01230	Biosynthesis of amino acids	72	0.522519	1.83446	0.000285592	0.00237755	0.00132274	1820	tags=22%, list=9%, signal=20%	ACO2/ALDOA/GAPDH/IDH2/PGAM2/IDH3G/PRPS1/TKT/GOT2/PYCR2/IDH3A/ENO1/PGK1/PFKP/RPE/BCAT1
hsa04022	cGMP-PKG signaling pathway	164	0.436252	1.71302	0.000375047	0.00297359	0.00165434	1856	tags=20%, list=9%, signal=18%	ATP2A1/IRS2/ATP1A2/PPP3CC/GNA13/ATP1A1/PPP3R1/ATP1B1/PPP1CA/SLC25A5/ADCY9/CACNA1S/IRS1/NOS3/GNAI2/SLC8A3/VDAC1/BAD/ATP1B3/GNA11/CREB3L2/PRKCE/CREB5/RHOA/AKT2/GNA12/MAP2K2/PPP1CB/EDNRB/MEF2A/NFATC1/FXYD2
hsa05152	Tuberculosis	176	0.421421	1.66567	0.000372301	0.00297359	0.00165434	3459	tags=28%, list=17%, signal=24%	CAMK2A/PPP3CC/ATP6V0D1/CD74/CYCS/HLA-DPA1/HLA-DRB4/RAB5A/TGFB3/PPP3R1/MAPK12/HLA-DQA1/NFYC/BAX/RAB5B/HLA-DQA2/FCER1G/EP300/BCL2/BAD/ATP6V1H/JAK1/LAMP1/RHOA/HSPA9/TNFRSF1A/AKT2/RFXANK/CORO1A/CREBBP/CTSD/IFNGR1/ITGAX/IFNGR2/FCGR2A/HLA-DRB1/RFX5/FCGR1A/HLA-DQB1/CD209/IL12A/CASP9/CALM1/HSPD1/MAPK9/JAK2/FCGR2B/MAPK13/MAPK1/RAB7A
hsa04935	Growth hormone synthesis, secretion and action	120	0.461907	1.74564	0.000393959	0.00305089	0.00169735	3857	tags=34%, list=19%, signal=28%	FOS/IRS2/CRK/JUNB/STAT3/MAPK12/PIK3R1/ADCY9/CACNA1S/IRS1/GNAI2/SOCS3/SHC2/EP300/GNA11/CREB3L2/CREB5/GNAS/AKT2/MAP2K2/MAP2K4/MAP2K6/PIK3CB/CREBBP/BCAR1/GNAQ/CRKL/MTOR/GRB2/ITPR1/MAPK9/JAK2/KRAS/MAPK13/MAPK1/STAT5B/ATF2/SOCS2/SOS1/CREB3/PLCB2
hsa04211	Longevity regulating pathway	89	0.508153	1.83843	0.000414823	0.00313946	0.00174662	3309	tags=33%, list=16%, signal=27%	PPARGC1A/IRS2/PRKAG2/FOXO1/CAT/PIK3R1/ADCY9/BAX/ADIPOR2/IRS1/EIF4E/STK11/CREB3L2/CREB5/AKT2/RHEB/IGF1R/ADIPOR1/SIRT1/PIK3CB/SESN1/PRKAG1/SESN3/MTOR/SOD2/PRKAG3/FOXO3/EIF4E2/KRAS
hsa05220	Chronic myeloid leukemia	75	0.512297	1.80717	0.000427168	0.00316104	0.00175863	3694	tags=43%, list=18%, signal=35%	MYC/CRK/GADD45A/BCL2L1/TGFB3/PIK3R1/BAX/CDK4/CDKN1A/SHC2/ABL1/CDK6/RUNX1/BAD/AKT2/MAP2K2/BAK1/PIK3CB/SMAD3/CRKL/GAB2/GADD45B/RB1/BCR/GRB2/HDAC2/KRAS/E2F2/MAPK1/STAT5B/E2F1/SOS1
hsa05169	Epstein-Barr virus infection	200	0.410754	1.64554	0.00048852	0.00346121	0.00192563	4290	tags=36%, list=21%, signal=29%	MYC/VIM/GADD45A/PSMD4/CYCS/STAT3/PSMC4/HLA-DPA1/HLA-DRB4/HLA-B/MAPK12/PIK3R1/HLA-DQA1/BAX/PSMD7/HLA-DQA2/NEDD4/CDK4/CALR/CDKN1A/CDK6/BCL2/TAPBP/PSMD1/PSMC6/NCOR2/JAK1/USP7/AKT2/RAC1/MAP2K4/PSMD2/PSMD3/IRF9/MAP2K6/BAK1/HLA-A/PIK3CB/TRAF2/IFNAR1/PSMD13/ICAM1/HLA-C/HLA-DRB1/GADD45B/CDK2/CCNE2/HLA-DQB1/RBPJ/HLA-G/CASP9/RB1/MAPK9/HLA-E/HDAC2/E2F2/MAPK13/CIR1/E2F1/CD44/CCND2/HLA-F/PSMD11/ISG15/FCER2/CD…
hsa05131	Shigellosis	216	0.399663	1.61487	0.000481638	0.00346121	0.00192563	2475	tags=24%, list=12%, signal=21%	HK2/ARPC4/CRK/DIAPH1/FOXO1/CYCS/CAPNS1/MYLPF/BCL2L1/PFN2/ACTB/CDC42/MAPK12/PIK3R1/BAX/U2AF1/VDAC1/WASF2/SHARPIN/WIPI1/BCL2/ARF1/ARPC5L/PRKCE/RHOA/TNFRSF1A/AKT2/RRAGC/PIK3R4/RAC1/ACTN1/FBXW11/BECN1/IL1R1/ACTN4/PIK3CB/PRKCD/TNIP1/TRAF2/ACTR2/HCLS1/BCAR1/TLN2/ARPC1B/NOD1/RNF31/CRKL/ATM/DOCK1/BTRC/UBC/ITGA5
hsa03460	Fanconi anemia pathway	50	-0.49829	-1.86696	0.000588928	0.00408569	0.00227306	3047	tags=40%, list=15%, signal=34%	POLH/BRIP1/FANCC/RPA1/RPA3/TELO2/MUS81/WDR48/USP1/ERCC1/FANCD2/FAAP100/TOP3B/REV1/RAD51/RPA2/CENPX/FANCE/ATRIP/HES1
hsa05135	Yersinia infection	133	0.441281	1.69085	0.000645494	0.00438673	0.00244054	2563	tags=25%, list=13%, signal=22%	FOS/CCL2/ARPC4/CRK/ACTB/CDC42/MAPK12/PIK3R1/WASF2/ARPC5L/RHOA/AKT2/RAC1/MAP2K2/MAP2K4/PIP5K1C/MAP2K6/PIK3CB/WIPF2/TRAF2/PKN1/NFATC1/ACTR2/BCAR1/GNAQ/ARPC1B/CRKL/WIPF1/FCGR2A/DOCK1/CD4/ITGA5/SKAP2
hsa04659	Th17 cell differentiation	107	0.468208	1.74062	0.000672948	0.00448183	0.00249345	3431	tags=32%, list=17%, signal=27%	FOS/HSP90AB1/PPP3CC/RORC/IL6ST/STAT3/HLA-DPA1/HLA-DRB4/PPP3R1/MAPK12/HLA-DQA1/HLA-DQA2/IL4R/RUNX1/JAK1/IL1R1/RORA/SMAD3/NFATC1/IFNGR1/HSP90AA1/STAT6/IFNGR2/HLA-DRB1/CD4/HLA-DQB1/HIF1A/MTOR/IL23R/MAPK9/JAK2/MAPK13/MAPK1/STAT5B
hsa04024	cAMP signaling pathway	225	0.391684	1.58773	0.000718649	0.00469235	0.00261057	2174	tags=17%, list=11%, signal=15%	FOS/ATP2A1/ATP1A2/PDE4D/CAMK2A/FXYD1/ATP1A1/ATP1B1/ORAI1/PPP1CA/RRAS/PIK3R1/ADCY9/CACNA1S/GNAI2/EP300/CGA/BAD/ATP1B3/PPARA/CREB3L2/CREB5/GNAS/RHOA/DRD1/AKT2/RAC1/MAP2K2/PPP1CB/SOX9/PIK3CB/PAK1/CREBBP/NFATC1/FXYD2/ACOX1/ABCC4/RRAS2
hsa04714	Thermogenesis	216	0.386281	1.5608	0.000842866	0.00539758	0.00300292	1267	tags=16%, list=6%, signal=15%	COX6A2/PPARGC1A/PRKAG2/ATP5MC2/NDUFA12/ATP5F1D/UQCRH/SDHC/NDUFB7/NDUFA3/COX7A1/ACTB/COX8A/COX5B/COX6B1/NDUFB4/ACSL3/MAPK12/ADCY9/NDUFA11/ATP5PO/NDUFA4L2/MGLL/UQCRC2/RPS6/NDUFV1/ACTL6A/CREB3L2/CREB5/GNAS/UQCRC1/COX17/UQCRB/RHEB
hsa04151	PI3K-Akt signaling pathway	347	0.355158	1.49338	0.00100694	0.0063266	0.00351978	3243	tags=22%, list=16%, signal=19%	EIF4B/THBS1/YWHAZ/MYC/HSP90AB1/GNG10/BCL2L1/YWHAE/COL6A2/PIK3R1/TEK/RBL2/COL1A1/ITGAV/IRS1/NOS3/EIF4E/CDK4/CDKN1A/MCL1/LPAR6/PPP2R5D/CDK6/IL4R/BCL2/BAD/THBS2/PPP2CB/RPS6/COL6A1/LAMB1/STK11/CREB3L2/PPP2R3B/CREB5/CRTC2/JAK1/COL4A2/AKT2/HSP90B1/RAC1/RHEB/GNG5/MAP2K2/IGF1R/ANGPT2/COL4A1/ITGB6/PPP2R3A/PPP2R5C/G6PC3/IL3RA/PIK3CB/TNC/PKN1/IFNAR1/HSP90AA1/CDC37/PPP2R5A/COL1A2/EGF/CDK2/ITGA5/MET/CCNE2/KIT…
hsa04217	Necroptosis	127	0.432179	1.64339	0.00117709	0.0072587	0.00403835	3668	tags=35%, list=18%, signal=29%	FTL/CHMP1B/CAMK2A/FTH1/PYGM/HSP90AB1/PPIA/STAT3/SLC25A5/BAX/VDAC1/SHARPIN/BCL2/JAK1/TNFRSF1A/CHMP2B/IRF9/TRAF2/PYGB/PYGL/IFNAR1/IFNGR1/CHMP2A/CYLD/DNM1L/HSP90AA1/STAT6/IFNGR2/RNF31/VPS4A/VDAC2/USP21/CAPN1/STAT4/MAPK9/JAK2/XIAP/MLKL/PGAM5/STAT5B/HMGB1/SQSTM1/SPATA2/SMPD1
hsa04115	p53 signaling pathway	72	0.498045	1.74854	0.00142796	0.00864565	0.00480997	2821	tags=29%, list=14%, signal=25%	THBS1/GADD45A/CYCS/BCL2L1/SHISA5/BAX/CDK4/CDKN1A/CDK6/BCL2/EI24/SERPINE1/SESN1/SIAH1/ATM/SESN3/CHEK1/GADD45B/CDK2/CCNE2/CASP9
hsa04520	Adherens junction	70	0.502909	1.75755	0.00157345	0.009058	0.00503938	4078	tags=44%, list=20%, signal=36%	ACP1/ACTB/PTPN1/CDC42/EP300/PTPRM/WASF2/RHOA/RAC1/IGF1R/ACTN1/CSNK2A2/ACTN4/CREBBP/SMAD3/PTPRB/CSNK2B/TJP1/FYN/MET/CTNNB1/NLK/NECTIN2/CTNNA3/MAPK1/CSNK2A3/WAS/ACTG1/NECTIN4/RAC2/FGFR1
hsa04380	Osteoclast differentiation	125	0.42427	1.6094	0.00157563	0.009058	0.00503938	3784	tags=33%, list=19%, signal=27%	FOS/CYBA/PPP3CC/JUNB/TYROBP/PPP3R1/MAPK12/PIK3R1/SOCS3/FOSB/JAK1/MITF/TNFRSF1A/AKT2/RAC1/IRF9/IL1R1/MAP2K6/LILRA2/PIK3CB/TRAF2/IFNAR1/NFATC1/IFNGR1/CYLD/IFNGR2/FCGR2A/FYN/GAB2/FCGR1A/NCF4/GRB2/MAPK9/FOSL1/FCGR2B/MAPK13/MAPK1/SQSTM1/LILRA3/FCGR3B/LILRA5
hsa05170	Human immunodeficiency virus 1 infection	208	0.382289	1.5375	0.00157767	0.009058	0.00503938	3114	tags=25%, list=15%, signal=21%	FOS/CRK/PPP3CC/GNG10/CYCS/BCL2L1/HLA-B/PPP3R1/MAPK12/PIK3R1/BAX/AP1G1/GNAI2/CALR/BCL2/BAD/TAPBP/GNA11/TNFRSF1A/AKT2/RAC1/GNG5/MAP2K2/FBXW11/MAP2K6/BAK1/HLA-A/PIK3CB/PAK1/TRAF2/NFATC1/CFL1/GNAQ/CRKL/CFL2/TNFRSF1B/ATM/HLA-C/CD4/BTRC/CHEK1/HLA-G/CCR5/MTOR/APOBEC3F/CASP9/CALM1/ITPR1/MAPK9/HLA-E/GNGT2
hsa04915	Estrogen signaling pathway	135	0.423308	1.6236	0.00206772	0.0116703	0.00649274	4272	tags=32%, list=21%, signal=25%	FOS/HSPA1B/HSP90AB1/HBEGF/HSPA1A/PIK3R1/ADCY9/NOS3/GNAI2/HSPA1L/SHC2/BCL2/CREB3L2/CREB5/GNAS/KRT10/AKT2/HSP90B1/MAP2K2/PIK3CB/PRKCD/CTSD/HSP90AA1/GNAQ/MMP9/ESR1/CALM1/GRB2/ITPR1/KRAS/MAPK1/TFF1/ATF2/KRT13/SOS1/CREB3/KCNJ5/PLCB2/KRT9/KCNJ9/GABBR2/ADCY1/FKBP5
hsa04962	Vasopressin-regulated water reabsorption	44	0.5619	1.81384	0.00215484	0.0119594	0.00665354	1096	tags=27%, list=5%, signal=26%	VAMP2/ARHGDIA/RAB5A/ADCY9/DYNC1I2/RAB5B/DCTN5/AQP4/DYNC1H1/CREB3L2/CREB5/GNAS
hsa01240	Biosynthesis of cofactors	148	-0.320789	-1.46635	0.00232775	0.0127072	0.0070696	3650	tags=28%, list=18%, signal=23%	COQ6/GUSB/CMPK1/UGT1A8/UGT2B7/DHFR2/AK6/UGT2B11/UGT1A1/ADSL/DHFR/LIPT2/UGT2B17/NME2/HMBS/AK5/COASY/COQ3/AK3/RDH11/PANK1/NMNAT3/MTHFD2/NMNAT2/AFMID/OXSM/MTHFD2L/PTS/NAPRT/MOCS1/DHRS3/PMM1/CPOX/VKORC1L1/ALAS1/PPCS/ALPP/NME3/FECH/MAT2B/PPOX
hsa04928	Parathyroid hormone synthesis, secretion and action	105	0.441598	1.63716	0.00243145	0.0130592	0.00726544	1807	tags=20%, list=9%, signal=18%	FOS/PDE4D/EGR1/HBEGF/GNA13/NR4A2/AKAP13/ADCY9/GNAI2/CDKN1A/BCL2/GNA11/CREB3L2/CREB5/GNAS/RHOA/GNA12/MMP25/CASR/MEF2A/ARRB2
hsa04925	Aldosterone synthesis and secretion	96	0.451727	1.65385	0.00259563	0.0137198	0.00763293	3857	tags=30%, list=19%, signal=25%	ATP1A2/CAMK2A/NR4A2/ATP1A1/ATP1B1/ORAI1/ADCY9/CACNA1S/ATP1B3/GNA11/CREB3L2/PRKCE/CREB5/GNAS/AGT/GNAQ/CAMK1D/CAMK1G/KCNK3/ATF1/CALM1/ITPR1/NR4A1/SCARB1/PRKD3/ATF2/CREB3/KCNJ5/PLCB2
hsa04137	Mitophagy - animal	71	0.489116	1.71301	0.00271545	0.0141288	0.00786051	3565	tags=42%, list=18%, signal=35%	GABARAPL1/BCL2L1/MFN2/RRAS/PINK1/EIF2AK3/MITF/TBC1D17/CSNK2A2/FIS1/GABARAPL2/BECN1/BNIP3L/CSNK2B/RRAS2/MRAS/FUNDC1/UBC/HIF1A/BCL2L13/NBR1/FOXO3/MAPK9/TAX1BP1/KRAS/PGAM5/RAB7A/CSNK2A3/SQSTM1/E2F1
hsa04216	Ferroptosis	41	0.554635	1.76382	0.00279764	0.0143325	0.00797383	1118	tags=20%, list=6%, signal=18%	FTL/HMOX1/FTH1/GPX4/SLC39A14/ACSL3/SLC11A2/SLC3A2
hsa04666	Fc gamma R-mediated phagocytosis	92	0.452629	1.64533	0.00316369	0.0155908	0.00867386	2728	tags=30%, list=13%, signal=26%	ARPC4/CRK/GSN/BIN1/PLPP1/CDC42/PIK3R1/WASF2/ARPC5L/PRKCE/AKT2/RAC1/PIP5K1C/PIK3CB/PRKCD/PAK1/PLPP3/ACTR2/CFL1/MARCKSL1/ARPC1B/CRKL/CFL2/FCGR2A/DOCK1/GAB2/FCGR1A/INPPL1
hsa04623	Cytosolic DNA-sensing pathway	62	-0.417449	-1.63993	0.0031837	0.0155908	0.00867386	7459	tags=56%, list=37%, signal=36%	NFKBIB/IFNA13/IFNB1/DDX58/IFNA8/POLR3E/IKBKE/POLR2F/IRF7/SAMHD1/IFNA14/IFNA10/RIPK3/IKBKG/POLR3B/IFNA5/IFNA6/POLR2H/TREX1/IFNA2/CCL5/ADAR/NFKBIA/TBK1/POLR3GL/POLR3C/MAVS/IL18/IKBKB/DNASE2/CGAS/POLR1D/POLR3F/POLR3K/POLR3A
hsa05164	Influenza A	167	0.392335	1.54243	0.00312266	0.0155908	0.00867386	2821	tags=26%, list=14%, signal=22%	CCL2/CYCS/HLA-DPA1/ACTB/NXF1/HLA-DRB4/DNAJB1/PIK3R1/SLC25A5/HLA-DQA1/BAX/HLA-DQA2/SOCS3/CDK4/EP300/CDK6/VDAC1/JAK1/TNFRSF1A/AKT2/TRIM25/MAP2K2/RAE1/NUP98/XPO1/IRF9/KPNA6/BAK1/PIK3CB/CREBBP/IFNAR1/IFNGR1/ICAM1/TPSB2/TPSAB1/IFNGR2/HLA-DRB1/KPNA2/HLA-DQB1/HNRNPUL1/IL12A/DNAJC3/CASP9
hsa04810	Regulation of actin cytoskeleton	227	0.364272	1.47831	0.00334328	0.016135	0.00897663	2475	tags=21%, list=12%, signal=18%	ARPC4/CRK/GSN/MSN/DIAPH1/GNA13/MYH9/MYLPF/PFN2/ACTB/CDC42/PPP1CA/RRAS/PIK3R1/ITGAV/SSH1/WASF2/PIP4K2B/SSH2/ARPC5L/RHOA/AKT2/GNA12/RAC1/MAP2K2/ACTN1/CYFIP1/NCKAP1/PPP1CB/PIP5K1C/ITGB6/ACTN4/PIK3CB/C8G/PAK1/ACTR2/BCAR1/CFL1/ARPC1B/ITGAX/CRKL/RRAS2/CFL2/MRAS/DOCK1/EGF/ITGA5
hsa05134	Legionellosis	56	0.517013	1.74391	0.00354296	0.0168544	0.00937685	3184	tags=30%, list=16%, signal=26%	HSPA1B/HSPA1A/CYCS/EEF1A1/CLK1/CASP7/RAB1B/HSPA1L/ARF1/SEC22B/VCP/HSF1/BCL2L13/IL12A/CASP9/HSPD1/CLK4
hsa05031	Amphetamine addiction	69	0.476256	1.66067	0.00373456	0.0175156	0.00974474	1409	tags=19%, list=7%, signal=18%	FOS/CAMK2A/PPP3CC/PPP3R1/PPP1CA/MAOB/FOSB/CREB3L2/CREB5/GNAS/DRD1/PPP1CB/SIRT1
hsa05212	Pancreatic cancer	75	0.471166	1.66207	0.00384451	0.0177809	0.00989231	3565	tags=39%, list=18%, signal=32%	GADD45A/STAT3/BCL2L1/CDC42/TGFB3/RALB/PIK3R1/BAX/CDK4/CDKN1A/CDK6/BAD/JAK1/AKT2/RAC1/BAK1/PIK3CB/BRCA2/SMAD3/EGF/GADD45B/MTOR/CASP9/RB1/MAPK9/KRAS/E2F2/MAPK1/E2F1
hsa04371	Apelin signaling pathway	134	0.411197	1.57652	0.00400569	0.0182725	0.0101658	3931	tags=29%, list=19%, signal=24%	PPARGC1A/PRKAG2/EGR1/GNA13/GNG10/RRAS/ADCY9/NOS3/GNAI2/SLC8A3/ACTA2/RPS6/PRKCE/AKT2/PIK3R4/GNG5/MAP2K2/BECN1/SERPINE1/MEF2A/SMAD3/PRKAG1/GNAQ/RRAS2/MRAS/APLN/MTOR/PRKAG3/CALM1/PLAT/ITPR1/GNGT2/KRAS/MAPK1/SLC8A2/NOS1/PLCB2/MAP1LC3C/GNG3
hsa05210	Colorectal cancer	85	0.458614	1.65166	0.00416378	0.0184872	0.0102853	4118	tags=38%, list=20%, signal=30%	FOS/MYC/GADD45A/CYCS/TGFB3/RALB/PIK3R1/BAX/CDKN1A/BCL2/BAD/RHOA/AKT2/RAC1/MAP2K2/BAK1/PIK3CB/SMAD3/EGF/GADD45B/MTOR/CTNNB1/CASP9/GRB2/MAPK9/KRAS/MAPK1/SOS1/AXIN1/RAC2/APC2/BCL2L11
hsa03015	mRNA surveillance pathway	92	0.445315	1.61875	0.00412655	0.0184872	0.0102853	3379	tags=35%, list=17%, signal=29%	PABPC4/SMG1/ALYREF/NXF1/SAP18/PABPC1/PPP1CA/WDR82/CASC3/PPP2R5D/NCBP2/PPP2CB/MAGOH/PPP2R3B/PPP1CB/PPP2R3A/PPP2R5C/RNMT/NUDT21/FIP1L1/DAZAP1/UPF3A/SSU72/CPSF6/PPP2R5A/ACIN1/PPP2R5B/EIF4A3/PPP2R2A/UPF1/SYMPK/WDR33
hsa04510	Focal adhesion	198	0.373253	1.49363	0.00427507	0.0184883	0.0102859	2479	tags=23%, list=12%, signal=20%	FLNB/THBS1/CRK/DIAPH1/MYLPF/ACTB/COL6A2/CDC42/PPP1CA/PIK3R1/COL1A1/ITGAV/PARVA/SHC2/BCL2/BAD/THBS2/PARVB/COL6A1/LAMB1/CAV1/RHOA/COL4A2/AKT2/RAC1/IGF1R/ACTN1/COL4A1/PPP1CB/PIP5K1C/ITGB6/ACTN4/PIK3CB/PAK1/TNC/BCAR1/FLNA/TLN2/CRKL/DOCK1/FYN/COL1A2/EGF/ITGA5/MET
hsa04010	MAPK signaling pathway	288	0.343026	1.42021	0.00427153	0.0184883	0.0102859	2479	tags=18%, list=12%, signal=16%	FOS/HSPA1B/FLNB/MYC/CACNB1/CRK/PPP3CC/GADD45A/HSPA1A/MAP3K20/CDC42/TGFB3/PPP3R1/MAPK12/RRAS/TEK/DUSP1/CACNA1S/HSPB1/HSPA1L/TNFRSF1A/AKT2/GNA12/RAC1/RPS6KA4/MAP2K2/MAP2K4/IGF1R/ANGPT2/MKNK2/MAP3K8/IL1R1/MAP2K6/MAP3K11/PAK1/TRAF2/ARRB2/NFATC1/DDIT3/FLNA/DUSP7/MAPT/MAPKAPK2/CRKL/RRAS2/MRAS/MAP3K3/EGF/GADD45B/ECSIT/MET
hsa04920	Adipocytokine signaling pathway	68	0.473124	1.6456	0.00445787	0.0188203	0.0104706	3122	tags=32%, list=15%, signal=27%	PPARGC1A/IRS2/PRKAG2/STAT3/ACSL3/ADIPOR2/IRS1/SOCS3/PPARA/STK11/TNFRSF1A/AKT2/ADIPOR1/G6PC3/TRAF2/PRKAG1/TNFRSF1B/MTOR/PRKAG3/MAPK9/JAK2/ACSL4
hsa04152	AMPK signaling pathway	120	0.412342	1.55832	0.00446487	0.0188203	0.0104706	1756	tags=22%, list=9%, signal=21%	PPARGC1A/IRS2/PRKAG2/FOXO1/PIK3R1/ADIPOR2/IRS1/PPP2R5D/PPP2CB/CAB39/STK11/CREB3L2/PPP2R3B/CREB5/CRTC2/AKT2/RHEB/RAB8A/IGF1R/ADIPOR1/SIRT1/PPP2R3A/PPP2R5C/G6PC3/PFKFB3/PIK3CB/PFKP
hsa04130	SNARE interactions in vesicular transport	32	0.583808	1.76192	0.00466313	0.0189369	0.0105354	2391	tags=38%, list=12%, signal=33%	VAMP2/VAMP5/STX11/GOSR2/STX8/VAMP7/SEC22B/VAMP3/VTI1B/BNIP1/BET1/USE1
hsa05235	PD-L1 expression and PD-1 checkpoint pathway in cancer	88	0.452196	1.63527	0.00455801	0.0189369	0.0105354	3492	tags=32%, list=17%, signal=26%	FOS/PPP3CC/STAT3/PPP3R1/MAPK12/PIK3R1/BATF3/JAK1/AKT2/MAP2K2/CSNK2A2/MAP2K6/PIK3CB/NFATC1/IFNGR1/EML4/CSNK2B/IFNGR2/CD4/MAP3K3/EGF/HIF1A/MTOR/JAK2/KRAS/MAPK13/MAPK1/CSNK2A3
hsa05017	Spinocerebellar ataxia	141	0.403638	1.55588	0.00462844	0.0189369	0.0105354	3892	tags=33%, list=19%, signal=27%	ATP2A1/NRBF2/PSMD4/CYCS/PSMC4/XBP1/PIK3R1/SLC25A5/PSMD7/VLDLR/PSMA3/PSMB2/GTF2B/VDAC1/OPA1/WIPI1/PSMD1/PSMC6/OMA1/AKT2/PIK3R4/PSMD2/PSMD3/PUM2/BECN1/PIK3CB/RORA/TRAF2/PSMD13/GNAQ/VDAC2/RBPJ/MTOR/CIC/ITPR1/MAPK9/GRIA1/PSMB5/ATP2A2/PPIF/NFYA/MYOD1/PLCB2/PSMD11/GRIN2C/MAP3K5
hsa04611	Platelet activation	120	0.408969	1.54558	0.00499015	0.0200207	0.0111384	3398	tags=25%, list=17%, signal=21%	GNA13/ACTB/ORAI1/MAPK12/PPP1CA/PIK3R1/ADCY9/COL1A1/NOS3/GNAI2/FCER1G/GNAS/COL3A1/RHOA/AKT2/PPP1CB/STIM1/PIK3CB/TLN2/GNAQ/FCGR2A/FYN/COL1A2/GUCY1A1/PPP1R12A/ITPR1/APBB1IP/MAPK13/PRKG1/MAPK1
hsa04973	Carbohydrate digestion and absorption	44	0.52594	1.69776	0.00523318	0.0202634	0.0112734	1856	tags=25%, list=9%, signal=23%	ATP1A2/HK2/ATP1A1/ATP1B1/PIK3R1/ATP1B3/SLC2A5/AKT2/G6PC3/PIK3CB/FXYD2
hsa05211	Renal cell carcinoma	66	0.475137	1.64414	0.00519106	0.0202634	0.0112734	3694	tags=35%, list=18%, signal=29%	CRK/EPAS1/CDC42/TGFB3/EGLN1/PIK3R1/CDKN1A/EP300/BAD/AKT2/RAC1/MAP2K2/PIK3CB/PAK1/CREBBP/CRKL/MET/HIF1A/GRB2/KRAS/MAPK1/HGF/SOS1
hsa05410	Hypertrophic cardiomyopathy	89	0.445413	1.61145	0.00511615	0.0202634	0.0112734	3243	tags=24%, list=16%, signal=20%	ATP2A1/PRKAG2/ACTC1/CACNB1/ACTB/DES/TGFB3/CACNA1S/ITGAV/SLC8A3/TPM1/EMD/ITGB6/AGT/PRKAG1/TPM4/ITGA5/EDN1/PRKAG3/ATP2A2/LAMA2
hsa05416	Viral myocarditis	59	0.491879	1.67395	0.00543159	0.0207776	0.0115596	4418	tags=51%, list=22%, signal=40%	CYCS/HLA-DPA1/ACTB/HLA-DRB4/HLA-B/HLA-DQA1/HLA-DQA2/ABL1/EIF4G1/CAV1/RAC1/HLA-A/EIF4G2/ICAM1/HLA-C/HLA-DRB1/FYN/HLA-DQB1/HLA-G/CASP9/HLA-E/LAMA2/PRF1/HLA-F/EIF4G3/ACTG1/RAC2/HLA-DRA/ABL2/HLA-DRB5
hsa04918	Thyroid hormone synthesis	75	0.462236	1.63057	0.00555318	0.0207776	0.0115596	2059	tags=21%, list=10%, signal=19%	ATP1A2/HSPA5/ATP1A1/ATP1B1/ADCY9/CGA/ATP1B3/CREB3L2/CREB5/GNAS/HSP90B1/PDIA4/GPX1/ASGR1/FXYD2/GNAQ
hsa05165	Human papillomavirus infection	327	0.331637	1.3889	0.00553923	0.0207776	0.0115596	3839	tags=28%, list=19%, signal=23%	THBS1/HES4/FOXO1/ATP6V0D1/HEY1/ATP6V1B2/COL6A2/CDC42/HLA-B/DVL1/PIK3R1/CSNK1A1/RBL2/BAX/COL1A1/ITGAV/CDK4/CDKN1A/EP300/PPP2R5D/CDK6/UBR4/BAD/THBS2/PPP2CB/COL6A1/ATP6V1H/LAMB1/CREB3L2/PPP2R3B/CREB5/GNAS/JAK1/TNFRSF1A/COL4A2/AKT2/RHEB/MAP2K2/COL4A1/DVL3/IRF9/ITGB6/PPP2R3A/PPP2R5C/BAK1/HLA-A/PIK3CB/TNC/ATP6V1G2/CREBBP/IFNAR1/ATM/HLA-C/HEYL/ATP6V1C1/PPP2R5A/COL1A2/FZD4/EGF/CDK2/ITGA5/IRF1/CCNE2/RBPJ/…
hsa00561	Glycerolipid metabolism	62	0.482616	1.65626	0.0056843	0.0208008	0.0115724	4043	tags=39%, list=20%, signal=31%	LPL/GLA/PLPP1/GPAT3/MGLL/AGPAT3/AGPAT1/AGPAT5/PLPP3/ALDH1B1/GPAM/PNLIPRP1/AKR1B1/GK2/DGKI/PNPLA2/ALDH2/MOGAT1/GK/GPAT2/LIPG/LPIN1/AKR1B10/AGK
hsa05161	Hepatitis B	159	0.387828	1.51876	0.00565895	0.0208008	0.0115724	3565	tags=28%, list=18%, signal=24%	FOS/YWHAZ/MYC/CYCS/STAT3/TGFB3/MAPK12/PIK3R1/BAX/CDKN1A/EP300/BCL2/BAD/CREB3L2/CREB5/JAK1/DDX3X/AKT2/MAP2K2/MAP2K4/MAP2K6/PIK3CB/CREBBP/SMAD3/IFNAR1/NFATC1/STAT6/EGR2/MMP9/CDK2/CCNE2/CASP9/RB1/STAT4/HSPG2/GRB2/MAPK9/JAK2/KRAS/E2F2/MAPK13/MAPK1/STAT5B/ATF2/E2F1
hsa05202	Transcriptional misregulation in cancer	169	0.380732	1.49797	0.00611659	0.0221394	0.0123172	3198	tags=26%, list=16%, signal=22%	NR4A3/MYC/GADD45A/FOXO1/BCL2L1/TAF15/BAX/CDKN1A/CDKN2C/RUNX1/BCL6/PLAU/NCOR1/NFKBIZ/CEBPA/MITF/JUP/IGF1R/BAK1/CDK9/HOXA9/AFF1/PBX1/TCF3/DDIT3/EYA1/MMP9/SIX1/ATM/ZBTB17/GADD45B/MET/DDX5/ERG/ZEB1/FCGR1A/PAX7/ATF1/PAX3/KDM6A/CCNT1/PLAT/HDAC2/SSX1
hsa00515	Mannose type O-glycan biosynthesis	22	-0.578089	-1.76474	0.00627983	0.0223291	0.0124227	3812	tags=45%, list=19%, signal=37%	B3GALNT2/B4GALT2/B3GAT2/POMGNT1/POMK/POMT1/LARGE1/FKTN/POMGNT2/ST3GAL3
hsa05414	Dilated cardiomyopathy	94	0.434965	1.58673	0.0063031	0.0223291	0.0124227	1739	tags=16%, list=9%, signal=15%	ATP2A1/ACTC1/CACNB1/ACTB/DES/TGFB3/ADCY9/CACNA1S/ITGAV/SLC8A3/TPM1/GNAS/EMD/ITGB6/AGT
hsa04071	Sphingolipid signaling pathway	119	0.406505	1.53381	0.00658415	0.0230792	0.01284	3398	tags=32%, list=17%, signal=27%	GNA13/MAPK12/PIK3R1/BAX/NOS3/GNAI2/FCER1G/S1PR3/PPP2R5D/S1PR1/BCL2/PPP2CB/PPP2R3B/PRKCE/RHOA/TNFRSF1A/AKT2/GNA12/RAC1/MAP2K2/PPP2R3A/PPP2R5C/CERS2/PIK3CB/TRAF2/CTSD/GNAQ/PPP2R5A/FYN/GAB2/PPP2R5B/MAPK9/CERS5/PPP2R2A/KRAS/SGPL1/MAPK13/MAPK1
hsa05142	Chagas disease	101	0.420783	1.55226	0.00704321	0.0244311	0.0135922	2124	tags=20%, list=10%, signal=18%	FOS/CCL2/TGFB3/MAPK12/PIK3R1/C1QC/C1QB/GNAI2/CALR/PPP2CB/GNA11/GNAS/TNFRSF1A/AKT2/MAP2K4/SERPINE1/PIK3CB/IFNGR1/GNAQ/IFNGR2
hsa05225	Hepatocellular carcinoma	164	0.38088	1.4956	0.00725091	0.0248923	0.0138487	4067	tags=34%, list=20%, signal=27%	MYC/HMOX1/GADD45A/TXNRD1/BCL2L1/ACTB/TGFB3/NFE2L2/DVL1/PIK3R1/CSNK1A1/BAX/GSTM1/CDK4/CDKN1A/SHC2/CDK6/BAD/ACTL6A/GSTM4/AKT2/MAP2K2/IGF1R/GSTM2/DVL3/BAK1/PIK3CB/SMAD3/MGST3/FZD4/GADD45B/MET/GSTT1/MTOR/CTNNB1/RB1/SMARCB1/GRB2/MGST1/KRAS/E2F2/WNT9A/MAPK1/HGF/E2F1/GSTA4/SOS1/AXIN1/KEAP1/DVL2/SMARCD2/FRAT2/ACTG1/WNT1/APC2
hsa04961	Endocrine and other factor-regulated calcium reabsorption	53	0.497802	1.66024	0.00762902	0.0251368	0.0139847	2059	tags=25%, list=10%, signal=22%	ATP1A2/ATP1A1/ATP1B1/ADCY9/SLC8A3/CLTA/ATP1B3/GNAS/AP2B1/AP2M1/DNM1/FXYD2/GNAQ
hsa04911	Insulin secretion	86	0.434852	1.56811	0.00762724	0.0251368	0.0139847	1233	tags=15%, list=6%, signal=14%	ATP1A2/CAMK2A/VAMP2/ATP1A1/ATP1B1/ADCY9/CACNA1S/ATP1B3/GNA11/CREB3L2/CREB5/GNAS/KCNJ11
hsa04728	Dopaminergic synapse	132	0.396589	1.51855	0.00774693	0.0251368	0.0139847	4287	tags=33%, list=21%, signal=26%	FOS/CAMK2A/PPP3CC/GNG10/MAPK12/PPP1CA/MAOB/GNAI2/PPP2R5D/ARNTL/PPP2CB/CREB3L2/PPP2R3B/CREB5/GNAS/DRD1/AKT2/GNG5/PPP1CB/PPP2R3A/PPP2R5C/ARRB2/GNAQ/KIF5B/PPP2R5A/PPP2R5B/CALM1/ITPR1/MAPK9/GRIA1/GNGT2/PPP2R2A/MAPK13/ATF2/DRD4/CREB3/KCNJ5/PLCB2/GNG3/KCNJ9/DDC/GNG2/CAMK2D
hsa04142	Lysosome	131	0.396709	1.51669	0.00777504	0.0251368	0.0139847	2916	tags=25%, list=14%, signal=22%	LITAF/LAPTM4B/GLA/NEU1/ATP6V0D1/CTSZ/AP1G1/M6PR/CLTA/AP3S1/LGMN/NPC1/SLC11A2/ATP6V1H/TPP1/CTSA/LAMP1/SORT1/ENTPD4/CD63/LAPTM5/GAA/CTSD/SLC11A1/AP3M1/HEXB/LIPA/CTSL/IDUA/ACP2/AP4E1/GNPTAB/WDR7
hsa04921	Oxytocin signaling pathway	151	0.38667	1.50324	0.00750159	0.0251368	0.0139847	3398	tags=21%, list=17%, signal=18%	FOS/PRKAG2/CAMK2A/RCAN1/CACNB1/PPP3CC/ACTB/PPP3R1/PPP1CA/ADCY9/CACNA1S/NOS3/GNAI2/CDKN1A/GNAS/RHOA/MAP2K2/PPP1CB/NFATC1/PRKAG1/GNAQ/CAMK1D/CAMK1G/GUCY1A1/PPP1R12A/PRKAG3/CALM1/ITPR1/RGS2/KCNJ4/KRAS/MAPK1
hsa05207	Chemical carcinogenesis - receptor activation	206	0.361457	1.45155	0.00744356	0.0251368	0.0139847	3830	tags=26%, list=19%, signal=21%	FOS/MYC/HSP90AB1/STAT3/PTGES3/CYP1B1/EPHX1/PIK3R1/ADCY9/CACNA1S/GSTM1/EPHX2/GNAI2/KPNA3/BCL2/BAD/PPARA/BCL6/CREB3L2/CREB5/GNAS/GSTM4/AKT2/HSP90B1/MAP2K2/GSTM2/KPNA6/PIK3CB/ARRB2/HSP90AA1/MIRLET7D/MGST3/EGF/KPNA2/ESR1/GSTT1/MTOR/RB1/GRB2/JAK2/XIAP/MGST1/KRAS/MAPK1/STAT5B/MIRLET7F2/DLL1/ATF2/E2F1/GSTA4/CYP3A4/SOS1/MIRLET7I/CREB3
hsa05321	Inflammatory bowel disease	64	0.467434	1.60842	0.00814072	0.0253866	0.0141237	2883	tags=30%, list=14%, signal=26%	RORC/STAT3/HLA-DPA1/HLA-DRB4/TGFB3/HLA-DQA1/HLA-DQA2/IL4R/RORA/SMAD3/NFATC1/IFNGR1/STAT6/IFNGR2/HLA-DRB1/HLA-DQB1/IL12A/IL23R/STAT4
hsa05323	Rheumatoid arthritis	91	0.429092	1.55834	0.00810217	0.0253866	0.0141237	2606	tags=19%, list=13%, signal=16%	FOS/CCL2/ATP6V0D1/HLA-DPA1/ATP6V1B2/HLA-DRB4/TGFB3/TEK/HLA-DQA1/HLA-DQA2/ATP6V1H/ATP6V1G2/ICAM1/HLA-DRB1/ATP6V1C1/CTSL/HLA-DQB1
hsa05145	Toxoplasmosis	110	0.410391	1.53179	0.00815726	0.0253866	0.0141237	3398	tags=30%, list=17%, signal=25%	HSPA1B/HSPA1A/CYCS/STAT3/BCL2L1/HLA-DPA1/HLA-DRB4/TGFB3/MAPK12/HLA-DQA1/GNAI2/HLA-DQA2/HSPA1L/BCL2/BAD/LAMB1/JAK1/TNFRSF1A/AKT2/MAP2K6/IFNGR1/IFNGR2/HLA-DRB1/HLA-DQB1/IL12A/CCR5/CASP9/MAPK9/JAK2/XIAP/LAMA2/MAPK13/MAPK1
hsa04114	Oocyte meiosis	122	0.39834	1.50691	0.0080316	0.0253866	0.0141237	3398	tags=26%, list=17%, signal=22%	YWHAZ/CAMK2A/CPEB4/PPP3CC/YWHAE/PPP3R1/MAPK12/PPP1CA/ADCY9/MAD1L1/PPP2R5D/PPP2CB/SMC3/IGF1R/PPP1CB/FBXW11/PPP2R5C/ANAPC15/ANAPC7/MAD2L2/BTRC/PPP2R5A/CDK2/CCNE2/PPP2R5B/ANAPC1/FBXO5/CALM1/ITPR1/AURKA/MAPK13/MAPK1
hsa00330	Arginine and proline metabolism	50	0.494373	1.63075	0.00832576	0.0256711	0.014282	1939	tags=26%, list=10%, signal=24%	ODC1/GATM/P4HA2/GOT2/MAOB/PYCR2/NOS3/AMD1/SMS/P4HA1/OAT/AGMAT/ALDH1B1
hsa00500	Starch and sucrose metabolism	33	0.557433	1.68978	0.00848815	0.0259317	0.014427	1759	tags=30%, list=9%, signal=28%	HK2/PYGM/UGP2/GBE1/PGM1/G6PC3/ENPP1/PYGB/GAA/PYGL
hsa01040	Biosynthesis of unsaturated fatty acids	25	0.602309	1.72032	0.00890942	0.0262552	0.014607	2079	tags=36%, list=10%, signal=32%	TECR/ACOT1/ACOT2/ELOVL5/ACAA1/HSD17B4/ELOVL1/ACOX1/ACOT4
hsa04370	VEGF signaling pathway	57	0.478074	1.61657	0.00885478	0.0262552	0.014607	1629	tags=23%, list=8%, signal=21%	PPP3CC/CDC42/PPP3R1/MAPK12/PIK3R1/HSPB1/NOS3/SHC2/BAD/AKT2/RAC1/MAP2K2/PIK3CB
hsa03250	Viral life cycle - HIV-1	62	0.47051	1.61471	0.00889083	0.0262552	0.014607	3300	tags=40%, list=16%, signal=34%	PPIA/NUP153/AFF4/ELL2/RAN/MAP1B/EP300/SUPT4H1/NELFCD/MAP1S/XPO1/CDK9/CREBBP/SERINC3/VPS4A/PDCD6IP/CD4/CPSF6/CCR5/APOBEC3F/SMARCB1/MAP1A/CCNT1/TSG101/ELL
hsa05140	Leishmaniasis	74	0.450157	1.58487	0.00885335	0.0262552	0.014607	3398	tags=30%, list=17%, signal=25%	FOS/CYBA/HLA-DPA1/HLA-DRB4/EEF1A1/TGFB3/MAPK12/HLA-DQA1/HLA-DQA2/JAK1/IFNGR1/MARCKSL1/IFNGR2/FCGR2A/HLA-DRB1/FCGR1A/HLA-DQB1/IL12A/NCF4/JAK2/MAPK13/MAPK1
hsa01210	2-Oxocarboxylic acid metabolism	17	0.664876	1.74769	0.010101	0.0295056	0.0164153	2816	tags=47%, list=14%, signal=41%	ACO2/IDH2/IDH3G/GOT2/IDH3A/BCAT1/BCAT2/IDH1
hsa05222	Small cell lung cancer	92	0.421767	1.53315	0.0103164	0.0298726	0.0166195	3331	tags=30%, list=16%, signal=26%	MYC/GADD45A/CYCS/BCL2L1/PIK3R1/BAX/ITGAV/CDK4/CDKN1A/CDK6/BCL2/LAMB1/COL4A2/AKT2/COL4A1/BAK1/PIK3CB/TRAF2/CKS2/ZBTB17/GADD45B/CDK2/CCNE2/CASP9/RB1/XIAP/LAMA2/E2F2
hsa04140	Autophagy - animal	140	0.384613	1.48135	0.0106835	0.030669	0.0170626	3502	tags=33%, list=17%, signal=27%	IRS2/GABARAPL1/NRBF2/TP53INP2/BCL2L1/RRAS/PIK3R1/ATG4B/IRS1/WIPI1/BCL2/BAD/PPP2CB/STK11/LAMP1/EIF2AK3/AKT2/RRAGC/PIK3R4/RHEB/RAB8A/MAP2K2/IGF1R/C9orf72/GABARAPL2/BECN1/SH3GLB1/UVRAG/PIK3CB/PRKCD/CTSD/ATG3/RRAS2/MRAS/MTMR4/CTSL/HIF1A/MTOR/ITPR1/MAPK9/KRAS/MAPK1/RAB7A/DAPK3/HMGB1/SQSTM1
hsa04210	Apoptosis	135	0.383563	1.47116	0.0108555	0.0308965	0.0171891	4323	tags=37%, list=21%, signal=29%	FOS/GADD45A/CYCS/BCL2L1/ACTB/PIK3R1/BAX/CTSZ/ENDOG/CASP7/MCL1/BCL2/BAD/EIF2AK3/TNFRSF1A/AKT2/MAP2K2/BAK1/TUBA1B/IL3RA/PIK3CB/TRAF2/CTSD/DDIT3/TUBA8/TUBA1A/ATM/GADD45B/CTSL/TUBA3E/CAPN1/CASP9/DAXX/ITPR1/MAPK9/XIAP/HTRA2/KRAS/LMNB1/MAPK1/PRF1/TUBA3D/CTSV/DFFB/MAP3K5/ACTG1/BCL2L11/MAP3K14/NGF/CTSC
hsa04919	Thyroid hormone signaling pathway	121	0.393389	1.48682	0.0113217	0.0319504	0.0177754	3982	tags=33%, list=20%, signal=27%	ATP2A1/ATP1A2/MYC/RCAN1/FOXO1/ATP1A1/ACTB/ATP1B1/PIK3R1/ITGAV/EP300/BAD/ATP1B3/NCOR1/AKT2/RHEB/MAP2K2/MED27/PIK3CB/MED13L/PFKP/CREBBP/FXYD2/MED24/ESR1/HIF1A/MTOR/CTNNB1/CASP9/MED12/HDAC2/ATP2A2/KRAS/MAPK1/PLCD1/PLCD3/SLCO1C1/PLCB2/SLC16A2/ACTG1
hsa05162	Measles	137	0.381946	1.46677	0.0117617	0.0329129	0.018311	2008	tags=18%, list=10%, signal=16%	FOS/HSPA1B/MSN/HSPA1A/CYCS/STAT3/BCL2L1/PIK3R1/BAX/CDK4/HSPA1L/CDK6/CD46/BCL2/BAD/JAK1/EIF2AK3/AKT2/CSNK2A2/IRF9/BAK1/PIK3CB/IFNAR1/CSNK2B
hsa04923	Regulation of lipolysis in adipocytes	55	0.471141	1.58347	0.0128965	0.0354921	0.0197459	1629	tags=20%, list=8%, signal=18%	IRS2/PIK3R1/ADCY9/IRS1/GNAI2/MGLL/CGA/GNAS/AKT2/ABHD5/PIK3CB
hsa04926	Relaxin signaling pathway	127	0.3859	1.46741	0.0128172	0.0354921	0.0197459	3931	tags=30%, list=19%, signal=24%	FOS/GNG10/MAPK12/PIK3R1/ADCY9/COL1A1/NOS3/GNAI2/SHC2/ACTA2/CREB3L2/CREB5/GNAS/COL3A1/COL4A2/AKT2/GNG5/MAP2K2/MAP2K4/COL4A1/PIK3CB/EDNRB/ARRB2/MMP9/COL1A2/EDN1/GRB2/MAPK9/GNGT2/KRAS/MAPK13/MAPK1/ATF2/SOS1/NOS1/CREB3/PLCB2/GNG3
hsa05223	Non-small cell lung cancer	72	0.436783	1.53346	0.0157076	0.0428739	0.0238527	3694	tags=42%, list=18%, signal=34%	GADD45A/STAT3/PIK3R1/BAX/CDK4/CDKN1A/CDK6/BAD/AKT2/MAP2K2/BAK1/PIK3CB/RASSF5/EML4/KIF5B/EGF/GADD45B/MET/CASP9/RB1/RASSF1/GRB2/FOXO3/KRAS/E2F2/MAPK1/STAT5B/HGF/E2F1/SOS1
hsa04710	Circadian rhythm	33	0.530365	1.60772	0.0161755	0.0434391	0.0241672	2367	tags=36%, list=12%, signal=32%	PRKAG2/NFIL3/RORC/ARNTL/FBXW11/PER1/BHLHE40/FBXL3/RORA/DBP/PRKAG1/BTRC
hsa04722	Neurotrophin signaling pathway	119	0.386775	1.45937	0.0160653	0.0434391	0.0241672	3398	tags=28%, list=17%, signal=23%	CAMK2A/CRK/YWHAE/CDC42/ARHGDIA/MAPK12/PIK3R1/BAX/IRS1/SHC2/ABL1/BCL2/BAD/SORT1/RHOA/SH2B2/AKT2/RAC1/MAP2K2/PIK3CB/PRKCD/SH2B1/MAPKAPK2/CRKL/MAP3K3/KIDINS220/CALM1/GRB2/FOXO3/MAPK9/KRAS/MAPK13/MAPK1
hsa00030	Pentose phosphate pathway	30	0.542658	1.61936	0.0163193	0.0434746	0.0241869	1761	tags=23%, list=9%, signal=21%	ALDOA/PRPS1/TKT/PGD/PGM1/PFKP/RPE
hsa05206	MicroRNAs in cancer	269	0.328564	1.35369	0.0166318	0.0439554	0.0244544	2966	tags=18%, list=15%, signal=16%	IRS2/THBS1/TIMP3/MYC/HMOX1/VIM/CRK/STAT3/PIM1/CYP1B1/HNRNPK/PIK3R1/IRS1/CDKN1A/MCL1/TPM1/EP300/ABL1/CDK6/BCL2/PLAU/PRKCE/RHOA/ZEB2/MAP2K2/SIRT1/BAK1/PIK3CB/TNC/DICER1/CREBBP/HOXD10/MMP9/CRKL/MIRLET7D/ATM/MIR451A/SLC7A1/ITGA5/MET/CCNE2/ZEB1/MTOR/RDX/MIR221/RASSF1/ZFPM2/GRB2/MIR92A2
hsa05219	Bladder cancer	41	0.495129	1.57458	0.0174075	0.0453886	0.0252517	3565	tags=37%, list=18%, signal=30%	THBS1/MYC/HBEGF/CDK4/CDKN1A/MAP2K2/MMP9/EGF/RB1/RASSF1/KRAS/E2F2/MAPK1/DAPK3/E2F1
hsa04144	Endocytosis	243	0.331906	1.3572	0.0174467	0.0453886	0.0252517	3091	tags=25%, list=15%, signal=21%	HSPA1B/CHMP1B/ARPC4/HSPA1A/BIN1/CDC42/HLA-B/RAB5A/RABEP1/ARFGAP3/RAB5B/NEDD4/HSPA1L/CLTA/ARF1/ARFGEF1/ARPC5L/CAV1/RHOA/AP2B1/WASHC5/CHMP2B/RAB8A/IGF1R/AP2M1/SMAP1/GBF1/PIP5K1C/HLA-A/DNM1/SH3GLB1/STAM/WIPF2/ARF4/SNX12/ARF5/SMAD3/ARRB2/ACTR2/CHMP2A/ARPC1B/KIF5B/SPG21/WIPF1/VPS29/HLA-C/SNX5/VPS4A/PDCD6IP/ARF3/CBLC/VTA1/HLA-G/CCR5/SH3KBP1/SNX1/EPS15L1/VPS37B/AP2A2/HLA-E
hsa01250	Biosynthesis of nucleotide sugars	35	0.515371	1.5808	0.0183384	0.0473386	0.0263366	1888	tags=23%, list=9%, signal=21%	HK2/GFPT2/UGP2/PGM1/MPI/CMAS/GMPPA/NANS
hsa05144	Malaria	46	0.480512	1.56141	0.0190887	0.0488964	0.0272033	2727	tags=26%, list=13%, signal=23%	THBS1/CCL2/TGFB3/ACKR1/PECAM1/GYPC/THBS2/ICAM1/SDC1/MET/IL12A/HBA2
hsa05133	Pertussis	74	0.42463	1.49499	0.0211338	0.0537218	0.0298879	3398	tags=24%, list=17%, signal=20%	FOS/MAPK12/C1QC/C1QB/GNAI2/CASP7/SERPING1/RHOA/CFL1/NOD1/CFL2/ITGA5/IRF1/IL12A/CALM1/MAPK9/MAPK13/MAPK1
hsa04912	GnRH signaling pathway	91	0.404949	1.47065	0.021972	0.0554293	0.0308379	3398	tags=26%, list=17%, signal=22%	CAMK2A/EGR1/HBEGF/CDC42/MAPK12/ADCY9/CACNA1S/CGA/GNA11/GNAS/MAP2K2/MAP2K4/MAP2K6/PRKCD/GNAQ/MAP3K3/CALM1/GRB2/ITPR1/MAP3K2/MAPK9/KRAS/MAPK13/MAPK1
hsa00052	Galactose metabolism	30	0.527303	1.57354	0.0237518	0.0594266	0.0330617	1756	tags=23%, list=9%, signal=21%	HK2/GLA/UGP2/PGM1/G6PC3/GAA/PFKP
hsa00520	Amino sugar and nucleotide sugar metabolism	47	0.470315	1.53444	0.0243268	0.0594266	0.0330617	1941	tags=21%, list=10%, signal=19%	HK2/GFPT2/UGP2/GNPDA1/PGM1/MPI/CMAS/GMPPA/NANS/HEXB
hsa05322	Systemic lupus erythematosus	52	0.459192	1.52667	0.0244488	0.0594266	0.0330617	2822	tags=31%, list=14%, signal=27%	HLA-DPA1/HLA-DRB4/SSB/HLA-DQA1/C1QC/C1QB/SNRPD3/HLA-DQA2/ACTN1/ACTN4/C8G/FCGR2A/HLA-DRB1/FCGR1A/HLA-DQB1/SNRPD1
hsa03013	Nucleocytoplasmic transport	104	0.3889	1.43959	0.0242285	0.0594266	0.0330617	2673	tags=29%, list=13%, signal=25%	ALYREF/NUP153/NXF1/EEF1A1/SAP18/NUP85/CASC3/IPO5/RAN/SEH1L/KPNA3/NCBP2/NUP35/SUMO3/MAGOH/THOC6/THOC3/RAE1/NUP98/XPO1/KPNA6/TMEM33/IPO8/UPF3A/AAAS/XPOT/NUP62/KPNA2/NUP160/ACIN1
hsa04668	TNF signaling pathway	113	0.380543	1.42543	0.0243286	0.0594266	0.0330617	3401	tags=28%, list=17%, signal=24%	FOS/CCL2/JUNB/MAPK12/PIK3R1/CASP7/SOCS3/CREB3L2/CREB5/TNFRSF1A/AKT2/RPS6KA4/MAP2K4/MAP3K8/MAP2K6/PIK3CB/TRAF2/BCL3/ICAM1/CYLD/DNM1L/MMP9/TNFRSF1B/IRF1/EDN1/MAPK9/CX3CL1/XIAP/MLKL/MAPK13/MAPK1/PGAM5
hsa04913	Ovarian steroidogenesis	49	0.463321	1.52157	0.0252165	0.0608484	0.0338528	1303	tags=16%, list=6%, signal=15%	ACOT1/CYP1B1/ACOT2/ADCY9/BMP6/CGA/GNAS/IGF1R
hsa04917	Prolactin signaling pathway	70	0.421509	1.47307	0.0273208	0.065045	0.0361875	3776	tags=34%, list=19%, signal=28%	FOS/STAT3/MAPK12/PIK3R1/CISH/SOCS3/SHC2/CGA/AKT2/MAP2K2/PIK3CB/IRF1/ESR1/GRB2/FOXO3/MAPK9/JAK2/KRAS/MAPK13/MAPK1/STAT5B/SOCS2/SOS1/CCND2
hsa04072	Phospholipase D signaling pathway	144	0.359654	1.38943	0.0273463	0.065045	0.0361875	2720	tags=22%, list=13%, signal=19%	GNA13/PLPP1/RALB/RRAS/PIK3R1/ADCY9/FCER1G/LPAR6/SHC2/ARF1/AGPAT3/GNAS/RHOA/AKT2/GNA12/RHEB/MAP2K2/AGPAT1/PIP5K1C/AGPAT5/DNM1/PIK3CB/AGT/PLPP3/RRAS2/MRAS/FYN/EGF/GAB2/KITLG/MTOR
hsa03420	Nucleotide excision repair	44	-0.40757	-1.47842	0.028816	0.0680548	0.037862	4153	tags=39%, list=20%, signal=31%	CUL4A/LIG1/POLD4/CUL4B/POLD2/ERCC2/RFC1/RPA1/RPA3/DDB1/RFC5/RBX1/RFC2/CCNH/ERCC1/MNAT1/RPA2
hsa00062	Fatty acid elongation	25	0.54637	1.56054	0.030523	0.0715786	0.0398225	2079	tags=32%, list=10%, signal=29%	TECR/ACOT1/ACOT2/HADHB/ELOVL5/ECHS1/ELOVL1/ACOT4
hsa04150	mTOR signaling pathway	155	0.350889	1.36938	0.0308198	0.0717691	0.0399284	1748	tags=17%, list=9%, signal=15%	EIF4B/ATP6V1B2/SLC7A5/DVL1/PIK3R1/FNIP1/IRS1/EIF4E/SEH1L/GRB10/RPS6/ATP6V1H/CAB39/STK11/SLC3A2/RHOA/TNFRSF1A/AKT2/RRAGC/RHEB/MAP2K2/IGF1R/DVL3/MAPKAP1/PIK3CB/ATP6V1G2
hsa04960	Aldosterone-regulated sodium reabsorption	37	0.484928	1.50532	0.0310569	0.071819	0.0399562	2043	tags=24%, list=10%, signal=22%	ATP1A2/ATP1A1/ATP1B1/PIK3R1/IRS1/ATP1B3/PIK3CB/FXYD2/SLC9A3R2
hsa05412	Arrhythmogenic right ventricular cardiomyopathy	77	0.406498	1.44017	0.0340492	0.0779248	0.0433531	3982	tags=29%, list=20%, signal=23%	ATP2A1/CACNB1/ACTB/DES/ACTN2/CACNA1S/ITGAV/SLC8A3/JUP/EMD/ITGB6/ACTN3/ITGA5/PKP2/CTNNB1/ATP2A2/LAMA2/CTNNA3/SLC8A2/GJA1/CACNA2D1/ACTG1
hsa04725	Cholinergic synapse	112	0.372681	1.3937	0.0341652	0.0779248	0.0433531	1281	tags=12%, list=6%, signal=12%	FOS/CAMK2A/ACHE/GNG10/PIK3R1/ADCY9/CACNA1S/GNAI2/BCL2/GNA11/CREB3L2/CREB5/AKT2/GNG5
hsa05215	Prostate cancer	97	0.381945	1.40038	0.0378157	0.0856641	0.0476589	4078	tags=39%, list=20%, signal=31%	HSP90AB1/FOXO1/PIK3R1/CDKN1A/EP300/BCL2/BAD/PLAU/CREB3L2/CREB5/AKT2/HSP90B1/MAP2K2/IGF1R/PIK3CB/CREBBP/HSP90AA1/MMP9/EGF/CDK2/ERG/CCNE2/ZEB1/MTOR/CTNNB1/CASP9/RB1/GRB2/PLAT/KRAS/E2F2/MAPK1/ETV5/E2F1/SOS1/CREB3/PDGFB/FGFR1
hsa00010	Glycolysis / Gluconeogenesis	66	0.416643	1.44173	0.0385004	0.0866258	0.0481939	1939	tags=18%, list=10%, signal=16%	HK2/ALDOA/GAPDH/PGAM2/LDHA/BPGM/ENO1/PGK1/PGM1/G6PC3/PFKP/ALDH1B1
hsa01522	Endocrine resistance	96	0.382344	1.39982	0.0389344	0.0870145	0.0484102	3694	tags=32%, list=18%, signal=27%	FOS/HBEGF/MAPK12/PIK3R1/ADCY9/BAX/CDK4/CDKN1A/SHC2/CDKN2C/BCL2/BAD/NCOR1/GNAS/AKT2/MAP2K2/IGF1R/PIK3CB/MMP9/ESR1/MTOR/RB1/GRB2/MAPK9/KRAS/E2F2/MAPK13/MAPK1/DLL1/E2F1/SOS1
hsa05213	Endometrial cancer	58	0.425123	1.44199	0.0393167	0.0872832	0.0485596	3729	tags=36%, list=18%, signal=30%	MYC/GADD45A/PIK3R1/BAX/CDKN1A/BAD/AKT2/MAP2K2/BAK1/PIK3CB/EGF/GADD45B/CTNNB1/CASP9/GRB2/FOXO3/KRAS/CTNNA3/MAPK1/SOS1/AXIN1
hsa05110	Vibrio cholerae infection	50	0.440576	1.45329	0.0413261	0.0911363	0.0507033	2372	tags=26%, list=12%, signal=23%	ATP6V0D1/SEC61G/ATP6V1B2/ACTB/ADCY9/ATP6V1H/ARF1/GNAS/PDIA4/ATP6V1G2/TJP1/SEC61A1/ATP6V1C1
hsa04930	Type II diabetes mellitus	46	0.448175	1.45633	0.0423337	0.0927443	0.0515979	3686	tags=33%, list=18%, signal=27%	IRS2/HK2/PIK3R1/IRS1/SOCS3/PRKCE/KCNJ11/PIK3CB/PRKCD/MAFA/MTOR/PKM/MAPK9/MAPK1/SOCS2
hsa04658	Th1 and Th2 cell differentiation	92	0.382179	1.38924	0.0431912	0.0940044	0.0522989	3554	tags=28%, list=18%, signal=23%	FOS/PPP3CC/HLA-DPA1/HLA-DRB4/PPP3R1/MAPK12/HLA-DQA1/HLA-DQA2/IL4R/JAK1/NFATC1/IFNGR1/STAT6/IFNGR2/HLA-DRB1/CD4/HLA-DQB1/RBPJ/IL12A/STAT4/MAPK9/JAK2/MAPK13/MAPK1/STAT5B/DLL1
hsa04625	C-type lectin receptor signaling pathway	104	0.36927	1.36693	0.0452084	0.0977559	0.0543861	3398	tags=27%, list=17%, signal=23%	PPP3CC/PPP3R1/MAPK12/RRAS/PIK3R1/FCER1G/RHOA/AKT2/IRF9/PIK3CB/PRKCD/PAK1/NFATC1/BCL3/CYLD/MAPKAPK2/EGR2/RRAS2/MRAS/IRF1/CD209/IL12A/CALM1/ITPR1/MAPK9/KRAS/MAPK13/MAPK1
hsa00020	Citrate cycle (TCA cycle)	30	0.495736	1.47934	0.0466958	0.0996775	0.0554551	2888	tags=30%, list=14%, signal=26%	ACO2/SDHC/IDH2/IDH3G/IDH3A/SUCLA2/DLD/IDH1/OGDH
hsa05214	Glioma	75	0.397188	1.40111	0.0465613	0.0996775	0.0554551	3694	tags=35%, list=18%, signal=28%	CAMK2A/GADD45A/PIK3R1/BAX/CDK4/CDKN1A/SHC2/CDK6/AKT2/MAP2K2/IGF1R/BAK1/PIK3CB/CAMK1D/EGF/GADD45B/CAMK1G/MTOR/RB1/CALM1/GRB2/KRAS/E2F2/MAPK1/E2F1/SOS1
hsa03430	Mismatch repair	23	-0.483192	-1.49176	0.0471508	0.100008	0.0556389	3916	tags=48%, list=19%, signal=39%	LIG1/MSH3/POLD4/POLD2/RFC1/RPA1/RPA3/RFC5/MSH6/RFC2/RPA2
hsa04971	Gastric acid secretion	76	0.391875	1.38509	0.0510783	0.10755	0.0598351	1096	tags=12%, list=5%, signal=11%	ATP1A2/CAMK2A/ATP1A1/ACTB/ATP1B1/ADCY9/GNAI2/ATP1B3/GNAS
hsa04650	Natural killer cell mediated cytotoxicity	124	0.352807	1.33695	0.0513528	0.10755	0.0598351	3694	tags=24%, list=18%, signal=20%	PPP3CC/ICAM2/TYROBP/HLA-B/PPP3R1/PIK3R1/FCER1G/SHC2/RAC1/MAP2K2/HLA-A/PIK3CB/PAK1/IFNAR1/NFATC1/IFNGR1/ICAM1/IFNGR2/HLA-C/FYN/HLA-G/GRB2/HLA-E/KLRC1/KRAS/KIR2DS3/MAPK1/PRF1/FCGR3B/SOS1
hsa04540	Gap junction	88	0.379394	1.37199	0.0522099	0.108662	0.0604536	4256	tags=36%, list=21%, signal=29%	TUBB4B/TUBB6/ADCY9/GNAI2/TUBB8/GNA11/GNAS/DRD1/MAP2K2/TUBA1B/TUBA8/TUBA1A/GNAQ/TJP1/EGF/TUBA3E/GUCY1A1/TUBB/GRB2/ITPR1/MAP3K2/KRAS/PRKG1/MAPK1/TUBA3D/SOS1/GJA1/PLCB2/PDGFB/TUBB3/MAP2K5/ADCY1
hsa05330	Allograft rejection	37	0.462945	1.43708	0.0529235	0.109463	0.0608992	4418	tags=43%, list=22%, signal=34%	HLA-DPA1/HLA-DRB4/HLA-B/HLA-DQA1/HLA-DQA2/HLA-A/HLA-C/HLA-DRB1/HLA-DQB1/HLA-G/IL12A/HLA-E/PRF1/HLA-F/HLA-DRA/HLA-DRB5
hsa04940	Type I diabetes mellitus	43	0.445266	1.43022	0.0544585	0.111942	0.0622787	4418	tags=40%, list=22%, signal=31%	HLA-DPA1/HLA-DRB4/HLA-B/HLA-DQA1/HLA-DQA2/HLA-A/HLA-C/HLA-DRB1/HLA-DQB1/HLA-G/IL12A/HSPD1/HLA-E/PRF1/HLA-F/HLA-DRA/HLA-DRB5
hsa04621	NOD-like receptor signaling pathway	178	0.32739	1.29571	0.056106	0.114621	0.0637692	2132	tags=17%, list=11%, signal=16%	GABARAPL1/CCL2/CYBA/HSP90AB1/BCL2L1/YWHAE/NAMPT/MFN2/MAPK12/IFI16/PANX1/VDAC1/TP53BP1/SHARPIN/BCL2/JAK1/RHOA/BRCC3/NEK7/IRF9/GABARAPL2/CASR/PRKCD/TRAF2/PKN1/IFNAR1/TXN/DNM1L/HSP90AA1/NOD1/RNF31
hsa04934	Cushing syndrome	154	0.334912	1.30642	0.0587938	0.11938	0.0664166	4287	tags=30%, list=21%, signal=24%	CAMK2A/RASD1/ORAI1/DVL1/ADCY9/CACNA1S/GNAI2/CDK4/CDKN1A/WDR5/CDK6/RBBP5/CDKN2C/GNA11/CREB3L2/CREB5/GNAS/MAP2K2/DVL3/PBX1/AGT/GNAQ/FZD4/CDK2/CCNE2/KCNK3/CTNNB1/RB1/ITPR1/NR4A1/SCARB1/E2F2/WNT9A/MAPK1/ATF2/E2F1/AXIN1/DVL2/CREB3/PLCB2/ARMC5/WNT1/APC2/KMT2A/ADCY1/CAMK2D
hsa05332	Graft-versus-host disease	42	0.4459	1.42644	0.0592684	0.119614	0.066547	4418	tags=40%, list=22%, signal=32%	HLA-DPA1/HLA-DRB4/HLA-B/HLA-DQA1/HLA-DQA2/HLA-A/HLA-C/HLA-DRB1/HLA-DQB1/HLA-G/HLA-E/KLRC1/PRF1/HLA-F/KIR2DL5A/HLA-DRA/HLA-DRB5
hsa05146	Amoebiasis	100	0.363777	1.34074	0.060409	0.120956	0.0672933	1636	tags=17%, list=8%, signal=16%	RAB5A/TGFB3/PIK3R1/HSPB1/COL1A1/RAB5B/LAMB1/GNA11/GNAS/COL3A1/COL4A2/ACTN1/COL4A1/IL1R1/ACTN4/PIK3CB/C8G
hsa04972	Pancreatic secretion	99	0.363751	1.33852	0.0606595	0.120956	0.0672933	3234	tags=19%, list=16%, signal=16%	ATP2A1/ATP1A2/ATP1A1/ATP1B1/ADCY9/ATP1B3/PLA2G2A/GNAS/RHOA/RAC1/RAB8A/FXYD2/GNAQ/SLC4A2/PNLIPRP1/PLA2G1B/ITPR1/PRSS2/ATP2A2
hsa03050	Proteasome	45	0.434346	1.40708	0.0636727	0.126208	0.0702155	1827	tags=24%, list=9%, signal=22%	PSMD4/PSME2/PSMC4/PSMD7/PSMA3/PSMB2/PSMD1/PSMC6/PSMD2/PSMD3/PSMD13
hsa04974	Protein digestion and absorption	101	0.359207	1.32511	0.0663687	0.130774	0.0727555	1331	tags=14%, list=7%, signal=13%	ATP1A2/ATP1A1/COL6A2/MME/ATP1B1/COL1A1/SLC8A3/ATP1B3/COL6A1/SLC3A2/COL3A1/COL4A2/SLC7A8/COL4A1
hsa01524	Platinum drug resistance	72	0.386645	1.35744	0.0688276	0.134152	0.0746349	3180	tags=31%, list=16%, signal=26%	CYCS/BCL2L1/TOP2B/PIK3R1/BAX/SLC31A1/GSTM1/CDKN1A/BCL2/BAD/GSTM4/AKT2/GSTM2/BAK1/PIK3CB/ATM/MGST3/REV3L/GSTT1/CASP9/XIAP/MGST1
hsa04740	Olfactory transduction	398	-0.222305	-1.13589	0.0688889	0.134152	0.0746349	6527	tags=34%, list=32%, signal=24%	OR10G9/CALML4/OR10A4/OR5P2/OR51I1/OR2T12/OR52N5/OR1F1/OR10H2/OR51F1/OR4E2/OR4C46/CALML5/OR11A1/OR9Q1/OR7G3/OR13A1/OR2B3/OR10K2/OR5D13/OR4K5/OR56A4/OR1C1/OR1I1/OR7C1/OR52A1/OR1Q1/OR4K14/OR4Q3/OR6C65/OR7A10/OR1B1/PDE1C/OR9I1/OR6C4/OR1M1/OR2AK2/OR4D11/OR7A5/OR6C76/OR5D14/OR4N2/OR2Y1/OR6C1/OR6T1/OR6B3/OR8B12/OR51B4/OR52B2/OR5AN1/OR1D2/OR10A6/OR4D9/OR10W1/OR2F1/OR51F2/OR2T3/OR6Y1/OR8U9/OR51A4/OR5B12/C…
hsa05221	Acute myeloid leukemia	67	0.390012	1.35417	0.0713053	0.13805	0.0768038	3833	tags=30%, list=19%, signal=24%	MYC/STAT3/PIM1/PIK3R1/RUNX1/BAD/CEBPA/JUP/AKT2/MAP2K2/PIK3CB/FCGR1A/MTOR/GRB2/KRAS/MAPK1/PIM2/STAT5B/SOS1/CEBPE
hsa00531	Glycosaminoglycan degradation	19	-0.485071	-1.42254	0.0761858	0.146647	0.0815862	4703	tags=53%, list=23%, signal=40%	NAGLU/HPSE2/HPSE/GUSB/SPAM1/GALNS/HYAL1/HYAL2/GLB1/IDS
hsa00051	Fructose and mannose metabolism	31	0.464992	1.39425	0.077483	0.147439	0.0820271	2065	tags=23%, list=10%, signal=20%	HK2/ALDOA/MPI/PFKFB3/GMPPA/PFKP/TIGAR
hsa04657	IL-17 signaling pathway	92	0.361368	1.3136	0.0771664	0.147439	0.0820271	2218	tags=13%, list=11%, signal=12%	FOS/CCL2/S100A9/HSP90AB1/MAPK12/S100A8/FOSB/HSP90B1/TRAF2/HSP90AA1/MMP9/SRSF1
hsa01212	Fatty acid metabolism	54	0.406542	1.36075	0.0801311	0.151612	0.0843485	2044	tags=24%, list=10%, signal=22%	TECR/ACSL3/HADHB/ELOVL5/ACADS/ACAA1/ECHS1/CBR4/HSD17B4/ELOVL1/ACADVL/ACOX1/HSD17B8
hsa00760	Nicotinate and nicotinamide metabolism	34	0.450611	1.37638	0.0820431	0.15263	0.0849149	2740	tags=26%, list=14%, signal=23%	NNMT/NAMPT/NMRK2/SIRT2/PNP/SIRT1/ENPP1/NMNAT1/NNT
hsa02010	ABC transporters	45	-0.36367	-1.32883	0.0814286	0.15263	0.0849149	4306	tags=36%, list=21%, signal=28%	ABCC12/ABCC1/ABCG5/ABCC5/ABCG8/ABCC11/ABCA13/ABCB9/ABCG1/ABCA12/TAP1/ABCA1/ABCB10/ABCA3/ABCB6/ABCB7
hsa04976	Bile secretion	88	0.363967	1.3162	0.0820442	0.15263	0.0849149	2414	tags=15%, list=12%, signal=13%	ATP1A2/ATP1A1/EPHX1/ATP1B1/ADCY9/AQP9/AQP4/ATP1B3/GNAS/FXYD2/ABCC4/AQP1/SLC4A2
hsa04110	Cell cycle	126	0.335531	1.2746	0.0848723	0.157014	0.0873539	2850	tags=23%, list=14%, signal=20%	YWHAZ/MYC/GADD45A/YWHAE/TGFB3/RBL2/MAD1L1/CDK4/MCM4/STAG2/CDKN1A/EP300/ABL1/CDK6/CDKN2C/SMC3/CREBBP/SMAD3/ANAPC15/ANAPC7/ATM/ZBTB17/MAD2L2/CHEK1/GADD45B/CDK2/CCNE2/ANAPC1/RB1
hsa04062	Chemokine signaling pathway	187	0.313419	1.24768	0.086122	0.158446	0.0881505	4261	tags=25%, list=21%, signal=20%	CCL2/CRK/GNG10/STAT3/CDC42/PIK3R1/ADCY9/GNAI2/SHC2/BAD/RHOA/AKT2/RAC1/GNG5/CCL13/PIK3CB/PRKCD/PAK1/FGR/ARRB2/BCAR1/CXCL9/GNAQ/CRKL/CCL18/CCR5/GRB2/CCR1/CXCL11/FOXO3/CCL8/GNGT2/JAK2/CX3CL1/KRAS/CCL19/MAPK1/STAT5B/CCR7/SOS1/PLCB2/GNG3/WAS/RAC2/VAV2/ADCY1/GNG2
hsa03060	Protein export	23	0.498778	1.39967	0.0886349	0.16023	0.0891435	2179	tags=30%, list=11%, signal=27%	HSPA5/SEC61G/SRP54/SEC11A/SRPRA/SRP68/SEC61A1
hsa00480	Glutathione metabolism	56	0.398194	1.34313	0.0890168	0.16023	0.0891435	3180	tags=32%, list=16%, signal=27%	GPX4/ODC1/IDH2/GSTM1/SMS/PGD/GSTM4/GSTM2/GPX1/CHAC1/GSS/MGST3/GSTK1/CHAC2/GSTT1/IDH1/GCLM/MGST1
hsa04390	Hippo signaling pathway	153	0.323559	1.26064	0.0887199	0.16023	0.0891435	4067	tags=25%, list=20%, signal=21%	YWHAZ/MYC/YWHAE/AMOT/ACTB/TGFB3/DVL1/PPP1CA/BMP6/PPP2CB/LATS2/PPP1CB/FBXW11/DLG4/DVL3/SAV1/FRMD6/SERPINE1/TEAD4/SMAD3/DLG5/CRB2/BTRC/FZD4/CTNNB1/RASSF1/BMPR1B/PPP2R2A/PATJ/CTNNA3/WNT9A/BMPR1A/AXIN1/CCND2/NKD2/DVL2/ACTG1/WNT1/APC2
hsa04015	Rap1 signaling pathway	208	0.307373	1.23621	0.0879854	0.16023	0.0891435	4348	tags=26%, list=21%, signal=21%	THBS1/CRK/PFN2/ACTB/CDC42/MAPK12/RALB/RRAS/PIK3R1/TEK/ADCY9/GNAI2/GNAS/RHOA/AKT2/RAC1/MAP2K2/IGF1R/ANGPT2/MAP2K6/PIK3CB/RASSF5/BCAR1/TLN2/GNAQ/CRKL/MRAS/EGF/MET/KITLG/FPR1/CTNNB1/CALM1/APBB1IP/PRKD3/KRAS/MAPK13/MAPK1/KRIT1/HGF/KDR/DOCK4/PLCB2/RAPGEF5/ACTG1/PDGFB/ANGPT4/RAC2/FGFR1/RAPGEF1/VAV2/ADCY1/NGF/RAPGEF4
hsa04146	Peroxisome	82	0.363278	1.30192	0.0932664	0.164327	0.0914224	3122	tags=29%, list=15%, signal=25%	IDH2/ECH1/ACSL3/CAT/EPHX2/ACOT8/ACAA1/MPV17/PEX2/HSD17B4/ACOX1/PEX1/PEX13/CRAT/PEX14/PEX11B/GSTK1/ABCD1/SOD2/ABCD3/IDH1/PXMP2/EHHADH/ACSL4
hsa00564	Glycerophospholipid metabolism	93	0.354343	1.29065	0.0924935	0.164327	0.0914224	3409	tags=25%, list=17%, signal=21%	ACHE/PLPP1/GPAT3/PTDSS1/PLA2G2A/CDS2/AGPAT3/LYPLA1/MBOAT7/PISD/AGPAT1/AGPAT5/PLPP3/SELENOI/PLA1A/GPAM/GPD1/CHPT1/PLA2G1B/GPD2/LPGAT1/PCYT1A/DGKI
hsa00830	Retinol metabolism	65	-0.320521	-1.27142	0.0924316	0.164327	0.0914224	5525	tags=38%, list=27%, signal=28%	CYP2C8/UGT1A6/UGT1A9/RDH16/CYP2W1/CYP27C1/RDH13/ALDH1A2/UGT1A5/LRAT/ADH5/UGT1A8/UGT2B7/RDH8/ALDH1A1/UGT2B11/CYP3A5/UGT1A1/UGT2B17/ADH7/RDH11/DHRS4/DHRS3/ADH1A/ADH1B
hsa04080	Neuroactive ligand-receptor interaction	362	-0.220471	-1.11843	0.0928854	0.164327	0.0914224	6655	tags=34%, list=33%, signal=23%	NPW/ADORA1/CSH2/CHRM3/CHRNB1/DRD2/GRIA4/BDKRB2/HTR6/HTR4/LHB/NMS/GZMA/HTR2B/TSHR/GABRB3/GRIN3A/PYY/NPY/CHRNG/TACR2/THRA/P2RY1/SSTR1/GRIN2D/CHRNB2/GH1/FSHR/GRIN2A/P2RY8/NTSR1/GABRR2/GPHB5/SPX/GABRP/LYPD6/SSTR3/SST/GABRE/GABRG3/CCKAR/PTH2R/TAAR2/PRLH/PPY/CHRNA6/KNG1/GCGR/P2RY10/OPRK1/NTS/LPAR1/EDN2/GRIK2/OPRD1/RLN2/NPY1R/GABRR3/P2RX1/INSL5/GRIK5/GRM4/PTH1R/RXFP2/GABBR1/GCG/NPBWR2/GRIN1/ADRB3/GHR/MC…
hsa04215	Apoptosis - multiple species	30	0.456326	1.36173	0.0946841	0.16438	0.0914519	3218	tags=40%, list=16%, signal=34%	CYCS/BCL2L1/BAX/CASP7/BCL2/TNFRSF1A/BECN1/BAK1/CASP9/MAPK9/XIAP/HTRA2
hsa05120	Epithelial cell signaling in Helicobacter pylori infection	70	0.374674	1.3094	0.0952653	0.16438	0.0914519	2479	tags=21%, list=12%, signal=19%	HBEGF/ATP6V0D1/ATP6V1B2/CDC42/MAPK12/ATP6V1H/RAC1/MAP2K4/PAK1/ATP6V1G2/JAM3/TJP1/NOD1/ATP6V1C1/MET
hsa04970	Salivary secretion	89	0.3572	1.2923	0.095271	0.16438	0.0914519	4256	tags=27%, list=21%, signal=21%	ATP1A2/VAMP2/CST3/ATP1A1/LYZ/ATP1B1/ADCY9/ATP1B3/GNAS/FXYD2/GNAQ/HTN1/SLC4A2/GUCY1A1/CALM1/ITPR1/PRKG1/MUC7/NOS1/PRH2/PLCB2/LPO/ADRB2/ADCY1
hsa05224	Breast cancer	147	0.322575	1.24962	0.0946413	0.16438	0.0914519	4078	tags=28%, list=20%, signal=22%	FOS/MYC/GADD45A/HEY1/DVL1/PIK3R1/CSNK1A1/BAX/CDK4/CDKN1A/SHC2/CDK6/AKT2/MAP2K2/IGF1R/DVL3/BAK1/PIK3CB/BRCA2/HEYL/FZD4/EGF/GADD45B/ESR1/MTOR/CTNNB1/RB1/GRB2/KRAS/E2F2/WNT9A/MAPK1/DLL1/E2F1/SOS1/AXIN1/DVL2/FRAT2/WNT1/APC2/FGFR1
hsa04530	Tight junction	165	0.31667	1.24504	0.0959212	0.164648	0.0916013	2104	tags=17%, list=10%, signal=15%	PRKAG2/ARPC4/MSN/MYH9/AMOT/ACTB/CDC42/NEDD4/CDK4/RUNX1/PPP2CB/STK11/ARPC5L/PRKCE/RHOA/RAC1/RAB8A/ACTN1/ACTN4/TUBA1B/JAM3/ACTR2/HCLS1/PRKAG1/TUBA8/TUBA1A/ARPC1B/TJP1
hsa04964	Proximal tubule bicarbonate reclamation	22	0.498642	1.38893	0.0989869	0.168177	0.0935644	2191	tags=27%, list=11%, signal=24%	ATP1A2/ATP1A1/ATP1B1/ATP1B3/FXYD2/AQP1
hsa05216	Thyroid cancer	37	0.433153	1.3446	0.0987165	0.168177	0.0935644	3718	tags=30%, list=18%, signal=24%	MYC/GADD45A/BAX/CDKN1A/MAP2K2/BAK1/GADD45B/CTNNB1/KRAS/MAPK1/TFG
hsa04670	Leukocyte transendothelial migration	112	0.338284	1.26507	0.101695	0.171901	0.0956361	2147	tags=17%, list=11%, signal=15%	MSN/CYBA/MYLPF/ACTB/CDC42/MAPK12/PIK3R1/PECAM1/GNAI2/RHOA/RAC1/ACTN1/ACTN4/PIK3CB/JAM3/RASSF5/ICAM1/BCAR1/MMP9
hsa01521	EGFR tyrosine kinase inhibitor resistance	79	0.363087	1.29275	0.103026	0.173271	0.0963986	4118	tags=35%, list=20%, signal=28%	STAT3/BCL2L1/PIK3R1/BAX/EIF4E/SHC2/BCL2/BAD/RPS6/JAK1/AKT2/MAP2K2/IGF1R/PIK3CB/EGF/MET/MTOR/GRB2/FOXO3/JAK2/EIF4E2/KRAS/MAPK1/HGF/SOS1/KDR/PDGFB/BCL2L11
hsa03410	Base excision repair	33	-0.389553	-1.32764	0.104577	0.174996	0.097358	4314	tags=36%, list=21%, signal=29%	PARP1/LIG3/LIG1/POLD4/POLB/POLD2/OGG1/PARP4/MBD4/TDG/SMUG1/PARP3
hsa04012	ErbB signaling pathway	84	0.354981	1.2766	0.108484	0.180626	0.10049	1687	tags=17%, list=8%, signal=15%	MYC/CAMK2A/CRK/HBEGF/PIK3R1/CDKN1A/SHC2/ABL1/BAD/AKT2/MAP2K2/MAP2K4/PIK3CB/PAK1
hsa00053	Ascorbate and aldarate metabolism	29	-0.402346	-1.32123	0.109893	0.182062	0.101289	5627	tags=45%, list=28%, signal=32%	AKR1A1/UGT1A6/UGT1A9/UGT1A5/GUSB/MIOX/UGT1A8/UGT2B7/UGT2B11/UGT1A1/UGT2B17/ALDH7A1/KL
hsa03030	DNA replication	36	-0.37396	-1.30032	0.112281	0.184185	0.10247	5236	tags=56%, list=26%, signal=41%	POLE/RPA4/RFC4/PRIM2/DNA2/RNASEH2B/MCM3/LIG1/POLD4/PRIM1/POLD2/RNASEH2C/RFC1/RPA1/RPA3/RFC5/MCM6/RFC2/POLA2/RPA2
hsa04270	Vascular smooth muscle contraction	131	0.324161	1.23933	0.11222	0.184185	0.10247	3440	tags=23%, list=17%, signal=19%	GNA13/MYH9/PPP1CA/ADCY9/CACNA1S/CALD1/ACTA2/PLA2G2A/GNA11/PRKCE/GNAS/RHOA/GNA12/MAP2K2/PPP1CB/PRKCD/AGT/ADM/GNAQ/CALCB/GUCY1A1/PPP1R12A/RAMP3/EDN1/PLA2G1B/CALM1/ITPR1/PRKG1/MAPK1/CALCRL
hsa03018	RNA degradation	77	0.359597	1.274	0.116558	0.190264	0.105853	4427	tags=43%, list=22%, signal=34%	BTG2/PABPC4/PABPC1/CNOT2/LSM4/ENO1/EXOSC5/HSPA9/CNOT4/CNOT7/PATL1/LSM8/EXOSC4/BTG3/XRN2/PFKP/DHX36/CNOT6L/CNOT3/TOB1/BTG1/HSPD1/WDR61/EXOSC9/CNOT10/LSM7/DIS3/DCPS/DDX6/CNOT6/NUDT16/MPHOSPH6/TTC37
hsa03022	Basal transcription factors	42	0.408955	1.30825	0.120543	0.194004	0.107933	2432	tags=26%, list=12%, signal=23%	TAF7/TAF15/GTF2B/GTF2H5/TAF5/ERCC3/TAF2/GTF2E1/TAF12/GTF2F1/GTF2E2
hsa04713	Circadian entrainment	97	0.340391	1.24803	0.120546	0.194004	0.107933	4287	tags=28%, list=21%, signal=22%	FOS/CAMK2A/GNG10/RASD1/ADCY9/GNAI2/GNAS/GNG5/PER1/GNAQ/GUCY1A1/CALM1/ITPR1/GRIA1/GNGT2/PRKG1/MAPK1/NOS1/KCNJ5/PLCB2/GRIN2C/GNG3/MTNR1B/KCNJ9/ADCY1/GNG2/CAMK2D
hsa04014	Ras signaling pathway	227	0.295249	1.19819	0.120597	0.194004	0.107933	4670	tags=28%, list=23%, signal=22%	ETS2/GNG10/BCL2L1/CDC42/RAB5A/RALB/RRAS/PIK3R1/TEK/RAB5B/SHC2/ABL1/BAD/PLA2G2A/RHOA/AKT2/EXOC2/RAC1/GNG5/MAP2K2/IGF1R/ANGPT2/RALGAPB/PIK3CB/PAK1/RASSF5/SHOC2/PLA1A/RRAS2/MRAS/EGF/GAB2/MET/KITLG/RASGRF2/RASSF1/PLA2G1B/CALM1/GRB2/RALGAPA1/MAPK9/GNGT2/KRAS/MAPK1/HGF/REL/SOS1/KDR/RASAL3/RAPGEF5/GNG3/PDGFB/ANGPT4/RAC2/FGFR1/GNG2/NGF/RASA4/ABL2/RASGRF1/FGF21/LAT/GAB1/FGFR4
hsa04614	Renin-angiotensin system	23	0.476701	1.33771	0.123095	0.19707	0.109639	2801	tags=22%, list=14%, signal=19%	PREP/MME/CTSA/AGT/ATP6AP2
hsa04723	Retrograde endocannabinoid signaling	139	0.318359	1.22511	0.124211	0.197905	0.110104	4326	tags=27%, list=21%, signal=21%	NDUFA12/GNG10/NDUFB7/NDUFA3/NDUFB4/MAPK12/ADCY9/NDUFA11/CACNA1S/NDUFA4L2/GNAI2/MGLL/NDUFV1/GNG5/NDUFB9/GNAQ/NDUFA10/SLC32A1/NDUFA6/ITPR1/MAPK9/GRIA1/GNGT2/MAPK13/MAPK1/NAPEPLD/NDUFC1/KCNJ5/PLCB2/NDUFS5/GNG3/KCNJ9/GABRA4/NDUFS1/ADCY1/GNG2/GABRA2
hsa04512	ECM-receptor interaction	85	0.348881	1.25646	0.125885	0.199617	0.111056	3755	tags=26%, list=19%, signal=21%	THBS1/SDC4/COL6A2/COL1A1/ITGAV/THBS2/COL6A1/LAMB1/COL4A2/COL4A1/ITGB6/TNC/COL1A2/SDC1/ITGA5/HSPG2/LAMA2/THBS4/CD44/COL9A2/HMMR/CD36
hsa05218	Melanoma	72	0.359792	1.26316	0.128231	0.201419	0.112059	3565	tags=31%, list=18%, signal=25%	GADD45A/PIK3R1/BAX/CDK4/CDKN1A/CDK6/BAD/MITF/AKT2/MAP2K2/IGF1R/BAK1/PIK3CB/EGF/GADD45B/MET/RB1/KRAS/E2F2/MAPK1/HGF/E2F1
hsa04613	Neutrophil extracellular trap formation	108	0.331894	1.23485	0.128026	0.201419	0.112059	4045	tags=28%, list=20%, signal=22%	CYBA/ACTB/MAPK12/PIK3R1/SLC25A5/AQP9/VDAC1/FPR3/AKT2/RAC1/MAP2K2/PADI4/PIK3CB/FCGR2A/HDAC8/VDAC2/FCGR1A/FPR1/MTOR/NCF4/CLCN4/HDAC2/MAPK13/MAPK1/HMGB1/PPIF/FCGR3B/PLCB2/ACTG1/RAC2
hsa03440	Homologous recombination	41	-0.349649	-1.24956	0.132567	0.207253	0.115304	3964	tags=39%, list=20%, signal=31%	XRCC3/POLD4/TOP3A/BRIP1/POLD2/RPA1/RPA3/MUS81/UIMC1/TOP3B/XRCC2/TOPBP1/BARD1/RAD51/RPA2/ABRAXAS1
hsa04660	T cell receptor signaling pathway	102	0.333478	1.23141	0.133523	0.207772	0.115593	3398	tags=22%, list=17%, signal=18%	FOS/PPP3CC/CDC42/PPP3R1/MAPK12/PIK3R1/CDK4/RHOA/AKT2/MAP2K2/MAP3K8/PIK3CB/PAK1/NFATC1/CD4/FYN/GRB2/PTPRC/MAPK9/KRAS/MAPK13/MAPK1
hsa00280	Valine, leucine and isoleucine degradation	47	0.391563	1.2775	0.135863	0.21043	0.117072	3455	tags=38%, list=17%, signal=32%	HADHB/IVD/HSD17B10/ACADS/ACAA1/ECHS1/AUH/HIBCH/BCAT1/PCCA/ALDH1B1/OXCT1/DLD/BCAT2/ACAT1/EHHADH/ALDH2/ACAT2
hsa05160	Hepatitis C	155	0.308771	1.20501	0.137173	0.211475	0.117653	1822	tags=15%, list=9%, signal=14%	YWHAZ/MYC/CYCS/STAT3/YWHAE/PIK3R1/BAX/SOCS3/CDK4/CDKN1A/CDK6/BAD/PPP2CB/PPARA/JAK1/EIF2AK3/TNFRSF1A/AKT2/MAP2K2/IRF9/BAK1/PIK3CB/TRAF2/IFNAR1
hsa04730	Long-term depression	58	0.372257	1.26267	0.141658	0.217383	0.12094	3857	tags=29%, list=19%, signal=24%	GNA13/GNAI2/PPP2CB/GNA11/GNAS/GNA12/MAP2K2/IGF1R/GNAQ/GUCY1A1/ITPR1/GRIA1/KRAS/PRKG1/MAPK1/NOS1/PLCB2
hsa05230	Central carbon metabolism in cancer	69	0.357772	1.24752	0.144355	0.220506	0.122677	3424	tags=30%, list=17%, signal=25%	MYC/HK2/IDH2/PGAM2/LDHA/SLC7A5/PIK3R1/AKT2/MAP2K2/PIK3CB/PFKP/TIGAR/MET/HIF1A/MTOR/IDH1/PKM/KRAS/LDHB/MAPK1/LDHAL6A
hsa00670	One carbon pool by folate	18	-0.449857	-1.30632	0.146471	0.222716	0.123907	3957	tags=44%, list=19%, signal=36%	SHMT2/DHFR2/AMT/DHFR/MTFMT/MTHFD2/MTHFD2L/MTR
hsa04979	Cholesterol metabolism	50	0.38036	1.25466	0.149712	0.225585	0.125503	4220	tags=34%, list=21%, signal=27%	LPL/VDAC1/NPC1/SORT1/CYP27A1/PLTP/LIPA/VDAC2/SOAT1/ANGPTL4/APOE/SCARB1/APOC3/CD36/LIPG/LRP1/LRPAP1
hsa05226	Gastric cancer	148	0.308229	1.19615	0.149351	0.225585	0.125503	4067	tags=27%, list=20%, signal=22%	MYC/GADD45A/TGFB3/DVL1/PIK3R1/CSNK1A1/BAX/CDKN1A/SHC2/BCL2/JUP/AKT2/MAP2K2/DVL3/BAK1/PIK3CB/SMAD3/FZD4/EGF/GADD45B/CDK2/MET/CCNE2/MTOR/CTNNB1/RB1/GRB2/KRAS/CTNNA3/E2F2/WNT9A/MAPK1/HGF/E2F1/SOS1/AXIN1/DVL2/FRAT2/WNT1/APC2
hsa00100	Steroid biosynthesis	20	0.476093	1.29995	0.151926	0.226547	0.126038	3147	tags=45%, list=16%, signal=38%	TM7SF2/NSDHL/LSS/LIPA/LBR/EBP/SQLE/SOAT1/DHCR7
hsa04136	Autophagy - other	31	0.424952	1.2742	0.152054	0.226547	0.126038	1864	tags=26%, list=9%, signal=23%	GABARAPL1/ATG4B/WIPI1/PPP2CB/PIK3R4/GABARAPL2/BECN1/ATG3
hsa00510	N-Glycan biosynthesis	48	0.3828	1.25376	0.153072	0.226547	0.126038	3062	tags=23%, list=15%, signal=20%	STT3A/MOGS/TUSC3/STT3B/ALG9/ST6GAL1/MGAT5B/DPM3/DAD1/RPN1/DPM2
hsa04514	Cell adhesion molecules	154	0.30538	1.19122	0.152485	0.226547	0.126038	3173	tags=19%, list=16%, signal=17%	SDC4/VCAN/ICAM2/HLA-DPA1/HLA-DRB4/HLA-B/HLA-DQA1/PECAM1/ITGAV/HLA-DQA2/PTPRM/VSIR/PTPRD/HLA-A/SELL/JAM3/ICAM1/HLA-C/HLA-DRB1/CD4/SDC1/MPZL1/CD276/HLA-DQB1/HLA-G/PTPRC/SIGLEC1/HLA-E/NECTIN2/CDH3
hsa00410	beta-Alanine metabolism	31	0.422009	1.26537	0.158363	0.23334	0.129818	3435	tags=29%, list=17%, signal=24%	GADL1/ACADS/ECHS1/HIBCH/ALDH1B1/ACOX1/EHHADH/CNDP2/ALDH2
hsa04750	Inflammatory mediator regulation of TRP channels	96	0.329887	1.20777	0.161475	0.236878	0.131786	1645	tags=12%, list=8%, signal=12%	CAMK2A/MAPK12/PPP1CA/PIK3R1/ADCY9/PRKCE/GNAS/PPP1CB/IL1R1/MAP2K6/PIK3CB/PRKCD
hsa04927	Cortisol synthesis and secretion	64	0.357148	1.22893	0.164268	0.239579	0.133289	3857	tags=27%, list=19%, signal=22%	ORAI1/ADCY9/CACNA1S/GNA11/CREB3L2/CREB5/GNAS/PBX1/AGT/GNAQ/KCNK3/ITPR1/NR4A1/SCARB1/ATF2/CREB3/PLCB2
hsa04310	Wnt signaling pathway	166	0.299338	1.17719	0.164756	0.239579	0.133289	4067	tags=27%, list=20%, signal=21%	MYC/CAMK2A/PPP3CC/CACYBP/PPP3R1/DVL1/CSNK1A1/TBL1XR1/EP300/GPC4/RHOA/RUVBL1/RAC1/FBXW11/DAAM2/DVL3/CSNK2A2/TLE4/CREBBP/SMAD3/NFATC1/SIAH1/CSNK2B/SFRP4/BTRC/FZD4/CTNNB1/NLK/MAPK9/FOSL1/WNT9A/CSNK2A3/AXIN1/CUL1/CCND2/NKD2/DVL2/PLCB2/FRAT2/WNT1/SENP2/TLE1/RAC2/APC2
hsa04662	B cell receptor signaling pathway	80	0.339471	1.21136	0.168352	0.243744	0.135606	4179	tags=25%, list=21%, signal=20%	FOS/PPP3CC/PPP3R1/PIK3R1/AKT2/RAC1/MAP2K2/LILRA2/PIK3CB/NFATC1/INPPL1/GRB2/FCGR2B/KRAS/MAPK1/LILRA3/SOS1/LILRA5/RAC2/VAV2
hsa04630	JAK-STAT signaling pathway	165	0.296733	1.16665	0.178246	0.256952	0.142954	2944	tags=20%, list=15%, signal=17%	MYC/IL6ST/STAT3/BCL2L1/PIM1/PIK3R1/CISH/SOCS3/FHL1/CDKN1A/MCL1/EP300/IL4R/BCL2/JAK1/AKT2/IRF9/IL3RA/PIK3CB/STAM/CREBBP/IFNAR1/IFNGR1/STAT6/IFNGR2/EGF/IL13RA1/IL12A/IFNL2/MTOR/IL23R/STAT4/GRB2
hsa04640	Hematopoietic cell lineage	95	0.325465	1.18947	0.179617	0.257812	0.143433	2629	tags=18%, list=13%, signal=16%	CD9/HLA-DPA1/HLA-DRB4/MME/HLA-DQA1/HLA-DQA2/IL4R/IL1R1/IL3RA/CD24/CD59/HLA-DRB1/CD4/ITGA5/FCGR1A/HLA-DQB1/KITLG
hsa00270	Cysteine and methionine metabolism	50	0.367221	1.21132	0.187405	0.266692	0.148373	1820	tags=20%, list=9%, signal=18%	AHCY/LDHA/GOT2/AMD1/APIP/SMS/AHCYL2/MPST/GSS/BCAT1
hsa04020	Calcium signaling pathway	236	0.281695	1.14911	0.186931	0.266692	0.148373	4287	tags=24%, list=21%, signal=19%	ATP2A1/CAMK2A/TNNC2/PPP3CC/CASQ1/PPP3R1/ORAI1/SLC25A5/ADCY9/PHKG1/CACNA1S/NOS3/SLC8A3/VDAC1/PHKB/HRC/GNA11/GNAS/DRD1/CASQ2/TRDN/STIM1/EDNRB/PHKA1/GNAQ/ASPH/TPCN1/CAMK1D/EGF/VDAC2/CAMK1G/MET/ITPKB/CALM1/ITPR1/CHRM1/ATP2A2/HGF/SLC8A2/PLCD1/PPIF/NOS1/PLCD3/KDR/PLCB2/GRIN2C/PDGFB/FGFR1/P2RX2/MYLK3/ADRB2/ITPKC/SLC25A4/ADCY1/NGF/CAMK2D
hsa05231	Choline metabolism in cancer	95	0.321448	1.17479	0.19699	0.27914	0.155298	3409	tags=25%, list=17%, signal=21%	FOS/SLC22A5/PLPP1/PIK3R1/WASF2/LYPLA1/AKT2/RAC1/SLC22A3/RHEB/MAP2K2/PIP5K1C/PIK3CB/PLPP3/EGF/CHPT1/HIF1A/MTOR/GRB2/MAPK9/PCYT1A/KRAS/MAPK1/DGKI
hsa05320	Autoimmune thyroid disease	51	0.362008	1.19893	0.201175	0.283862	0.157925	3430	tags=25%, list=17%, signal=21%	HLA-DPA1/HLA-DRB4/HLA-B/HLA-DQA1/HLA-DQA2/CGA/HLA-A/HLA-C/HLA-DRB1/HLA-DQB1/HLA-G/HLA-E/PRF1
hsa00910	Nitrogen metabolism	17	0.470569	1.23694	0.206643	0.289126	0.160854	8	tags=6%, list=0%, signal=6%	CA3
hsa00514	Other types of O-glycan biosynthesis	44	-0.32076	-1.16352	0.205991	0.289126	0.160854	3350	tags=27%, list=17%, signal=23%	GALNT14/B4GALT2/XXYLT1/OGT/GALNT9/GALNT15/GXYLT2/POMT1/LFNG/POFUT1/ST3GAL3/MFNG
hsa05030	Cocaine addiction	49	0.361302	1.18653	0.21115	0.293104	0.163067	1399	tags=16%, list=7%, signal=15%	MAOB/GNAI2/FOSB/CREB3L2/CREB5/GNAS/DRD1/DLG4
hsa04721	Synaptic vesicle cycle	78	0.329483	1.16983	0.211246	0.293104	0.163067	3067	tags=19%, list=15%, signal=16%	VAMP2/ATP6V0D1/ATP6V1B2/CLTA/ATP6V1H/AP2B1/CPLX4/AP2M1/DNM1/ATP6V1G2/ATP6V1C1/SLC32A1/SLC6A2/ATP6V1F/AP2A2
hsa04720	Long-term potentiation	67	0.339051	1.17723	0.214347	0.296173	0.164775	4287	tags=27%, list=21%, signal=21%	CAMK2A/PPP3CC/PPP3R1/PPP1CA/EP300/MAP2K2/PPP1CB/CREBBP/GNAQ/CALM1/ITPR1/GRIA1/KRAS/MAPK1/PLCB2/GRIN2C/ADCY1/CAMK2D
hsa04966	Collecting duct acid secretion	27	0.409777	1.19734	0.229126	0.315285	0.175408	3059	tags=19%, list=15%, signal=16%	ATP6V0D1/ATP6V1B2/ATP6V1G2/ATP6V1C1/ATP6V1F
hsa00450	Selenocompound metabolism	14	-0.449333	-1.20406	0.23048	0.315843	0.175718	1087	tags=36%, list=5%, signal=34%	PAPSS2/KYAT1/MTR/TXNRD2/INMT
hsa04742	Taste transduction	86	-0.265024	-1.1085	0.240416	0.328108	0.182542	6808	tags=36%, list=34%, signal=24%	TAS2R9/SCNN1G/CHRM3/TAS2R39/PLCB4/P2RY1/TAS2R50/GNAT3/PDE1C/TAS2R40/HTR3E/PLCB1/PLCB3/SCNN1A/CACNA1C/GRM4/SCN9A/TAS2R20/GABBR1/HTR3A/SCN3A/TAS1R3/CACNA1A/TAS2R13/TAS2R46/TAS2R7/GABRA3/HTR1F/PDE1A/TAS2R30/HTR1A
hsa00860	Porphyrin metabolism	41	-0.316698	-1.1318	0.245516	0.333701	0.185653	4618	tags=41%, list=23%, signal=32%	COX10/UGT1A5/MMAB/CP/GUSB/UGT1A8/FXN/UGT2B7/UGT2B11/UGT1A1/UGT2B17/HMBS/BLVRB/CPOX/ALAS1/FECH/PPOX
hsa00600	Sphingolipid metabolism	53	0.344217	1.14801	0.252506	0.340423	0.189393	1941	tags=17%, list=10%, signal=15%	GLA/NEU1/PLPP1/B4GALT5/GBA2/CERS2/UGCG/PLPP3/HEXB
hsa00140	Steroid hormone biosynthesis	59	-0.287212	-1.11643	0.252038	0.340423	0.189393	4598	tags=32%, list=23%, signal=25%	HSD3B2/UGT1A5/HSD17B7/CYP11B1/HSD11B2/CYP11A1/UGT1A8/UGT2B7/HSD17B2/UGT2B11/CYP3A5/UGT1A1/AKR1C1/UGT2B17/HSD17B12/AKR1D1/AKR1C2/HSD17B3/AKR1C3
hsa04727	GABAergic synapse	88	0.311095	1.125	0.259254	0.348111	0.19367	1586	tags=10%, list=8%, signal=9%	GABARAPL1/SLC38A1/GNG10/ADCY9/CACNA1S/GNAI2/GNG5/GABARAPL2/PLCL1
hsa04916	Melanogenesis	101	0.30451	1.12333	0.261276	0.349417	0.194397	4287	tags=27%, list=21%, signal=21%	CAMK2A/DVL1/ADCY9/GNAI2/EP300/CREB3L2/GNAS/MITF/MAP2K2/DVL3/EDNRB/CREBBP/GNAQ/FZD4/KITLG/CTNNB1/EDN1/CALM1/KRAS/WNT9A/MAPK1/DVL2/CREB3/PLCB2/WNT1/ADCY1/CAMK2D
hsa00590	Arachidonic acid metabolism	55	0.338375	1.13726	0.264898	0.352844	0.196303	1003	tags=9%, list=5%, signal=9%	GPX4/PTGES3/EPHX2/PLA2G2A/PTGDS
hsa04914	Progesterone-mediated oocyte maturation	93	0.306783	1.11742	0.271442	0.360121	0.200352	3398	tags=23%, list=17%, signal=19%	HSP90AB1/CPEB4/MAPK12/PIK3R1/ADCY9/MAD1L1/GNAI2/AKT2/IGF1R/PIK3CB/ANAPC15/ANAPC7/HSP90AA1/MAD2L2/CDK2/ANAPC1/MAPK9/AURKA/KRAS/MAPK13/MAPK1
hsa00790	Folate biosynthesis	25	-0.35815	-1.1295	0.279624	0.369504	0.205572	903	tags=24%, list=4%, signal=23%	DHFR2/DHFR/PTS/MOCS1/AKR1C3/ALPP
hsa04550	Signaling pathways regulating pluripotency of stem cells	140	0.285698	1.10038	0.280989	0.369839	0.205758	4078	tags=28%, list=20%, signal=22%	MYC/IL6ST/STAT3/JARID2/DVL1/MAPK12/PIK3R1/JAK1/AKT2/MAP2K2/IGF1R/DVL3/PIK3CB/TCF3/SMAD3/PCGF6/SMARCAD1/FZD4/PCGF5/ID4/ESRRB/CTNNB1/GRB2/JAK2/BMPR1B/ID3/KRAS/WNT9A/MAPK13/MAPK1/TBX3/BMPR1A/AXIN1/DVL2/ZIC3/WNT1/PCGF2/APC2/FGFR1
hsa04924	Renin secretion	69	0.321076	1.11957	0.283396	0.371538	0.206704	3025	tags=19%, list=15%, signal=16%	PPP3CC/PPP3R1/ORAI1/CACNA1S/GNAI2/GNAS/AGT/GNAQ/AQP1/GUCY1A1/EDN1/CALM1/ITPR1
hsa00360	Phenylalanine metabolism	16	0.444038	1.14757	0.291358	0.377953	0.210273	1270	tags=19%, list=6%, signal=18%	GOT2/MAOB/MIF
hsa05310	Asthma	30	0.379311	1.13191	0.291	0.377953	0.210273	689	tags=17%, list=3%, signal=16%	HLA-DPA1/HLA-DRB4/HLA-DQA1/HLA-DQA2/FCER1G
hsa05033	Nicotine addiction	40	-0.308941	-1.09857	0.292608	0.377953	0.210273	6768	tags=48%, list=33%, signal=32%	GABRG1/GRIA4/GABRB3/GRIN3A/GRIN2D/CHRNB2/GRIN2A/GABRR2/GABRP/GABRE/GABRG3/CHRNA6/GABRR3/GRIN1/CHRNA7/CACNA1A/GABRB2/GABRG2/GABRA3
hsa00562	Inositol phosphate metabolism	73	-0.265584	-1.08427	0.292829	0.377953	0.210273	3526	tags=26%, list=17%, signal=22%	PI4KA/MIOX/PIK3C2A/PTEN/CDIPT/INPP5D/PIP4K2A/IMPA1/SACM1L/INPP5F/MTMR3/INPP5E/PIK3C2B/PLCD4/MTMR14/PI4KB/MTMR6/PI4K2B/SYNJ1
hsa04936	Alcoholic liver disease	140	0.283161	1.09061	0.295276	0.379641	0.211212	2041	tags=13%, list=10%, signal=12%	PPARGC1A/PRKAG2/FOXO1/MAPK12/C1QC/ADIPOR2/C1QB/PPARA/TNFRSF1A/AKT2/MAP2K4/ADIPOR1/SIRT1/MAP2K6/ACADVL/ALDH1B1/PRKAG1/ACOX1
hsa05150	Staphylococcus aureus infection	86	0.30463	1.09852	0.29774	0.381336	0.212155	5286	tags=35%, list=26%, signal=26%	HLA-DPA1/HLA-DRB4/HLA-DQA1/C1QC/C1QB/HLA-DQA2/FPR3/KRT10/ICAM1/FCGR2A/HLA-DRB1/FCGR1A/HLA-DQB1/FPR1/DEFB4A/CFB/FCGR2B/KRT13/FCGR3B/KRT9/HLA-DRA/KRT32/C1S/HLA-DRB5/ITGAL/C3/KRT33B/KRT31/CFI/MASP2
hsa03020	RNA polymerase	30	-0.333548	-1.10748	0.300026	0.382792	0.212965	2175	tags=33%, list=11%, signal=30%	POLR3GL/POLR3C/POLR2A/POLR2G/POLR1D/POLR3F/CRCP/POLR3K/POLR1E/POLR3A
hsa00230	Purine metabolism	124	0.287785	1.09055	0.302994	0.385104	0.214251	3233	tags=23%, list=16%, signal=19%	PDE4D/PRPS1/ADCY9/GMPR/ADA2/PDE7A/PRUNE1/ENTPD4/PGM1/GUK1/PNP/ENTPD6/DCK/IMPDH2/ENPP1/AK1/NME1-NME2/NUDT9/NME1/APRT/GART/GMPS/ENPP4/GUCY1A1/NUDT5/PDE4B/PAPSS1/PDE7B
hsa00565	Ether lipid metabolism	44	0.342636	1.10604	0.312298	0.395419	0.21999	2885	tags=18%, list=14%, signal=16%	PAFAH1B1/PLPP1/PLA2G2A/PAFAH2/PLPP3/SELENOI/CHPT1/PLA2G1B
hsa00770	Pantothenate and CoA biosynthesis	21	0.394159	1.08746	0.346864	0.437522	0.243413	4575	tags=43%, list=23%, signal=33%	GADL1/ENPP1/BCAT1/ALDH1B1/VNN2/BCAT2/ALDH2/VNN1/AASDHPPT
hsa00533	Glycosaminoglycan biosynthesis - keratan sulfate	14	-0.405249	-1.08593	0.348777	0.438275	0.243832	3682	tags=29%, list=18%, signal=23%	B3GNT7/B4GALT2/B3GNT2/ST3GAL3
hsa04724	Glutamatergic synapse	111	0.283135	1.05795	0.354119	0.443315	0.246636	1707	tags=10%, list=8%, signal=9%	SLC38A1/PPP3CC/GNG10/PPP3R1/ADCY9/HOMER2/GNAI2/GNAS/GNG5/DLG4/HOMER3
hsa00513	Various types of N-glycan biosynthesis	36	0.343711	1.06087	0.371606	0.463463	0.257846	3953	tags=25%, list=19%, signal=20%	STT3A/TUSC3/STT3B/ALG9/HEXB/DAD1/RPN1/CHST8/MGAT4B
hsa04950	Maturity onset diabetes of the young	26	-0.328852	-1.04594	0.380743	0.471329	0.262222	5868	tags=38%, list=29%, signal=27%	BHLHA15/HNF1B/HNF1A/HNF4G/PAX4/RFX6/NEUROG3/HHEX/SLC2A2/HES1
hsa00601	Glycosphingolipid biosynthesis - lacto and neolacto series	27	-0.325165	-1.04558	0.380429	0.471329	0.262222	4308	tags=59%, list=21%, signal=47%	B4GALT3/FUT2/B3GNT3/B3GALT5/FUT3/B3GALT1/ABO/ST3GAL6/FUT1/GCNT2/FUT6/B4GALT2/B3GNT2/A4GALT/B3GALNT1/ST3GAL3
hsa04064	NF-kappa B signaling pathway	100	0.283218	1.04384	0.388731	0.479435	0.266732	2449	tags=16%, list=12%, signal=14%	GADD45A/BCL2L1/BCL2/PLAU/TNFRSF1A/ERC1/TRIM25/CCL13/CSNK2A2/IL1R1/TRAF2/ICAM1/CYLD/CSNK2B/ATM/GADD45B
hsa00061	Fatty acid biosynthesis	17	-0.366249	-1.04068	0.40423	0.494884	0.275327	1076	tags=24%, list=5%, signal=22%	OXSM/MECR/FASN/ACACB
hsa04620	Toll-like receptor signaling pathway	100	0.28039	1.03341	0.403088	0.494884	0.275327	1996	tags=13%, list=10%, signal=12%	FOS/MAPK12/PIK3R1/TOLLIP/AKT2/RAC1/MAP2K2/MAP2K4/MAP3K8/MAP2K6/PIK3CB/IFNAR1/CXCL9
hsa00900	Terpenoid backbone biosynthesis	21	0.377549	1.04163	0.406255	0.495542	0.275693	3455	tags=33%, list=17%, signal=28%	IDI1/FNTA/RCE1/ACAT1/IDI2/GGPS1/ACAT2
hsa05034	Alcoholism	106	0.277106	1.02805	0.411765	0.500429	0.278412	1362	tags=11%, list=7%, signal=11%	GNG10/PPP1CA/MAOB/GNAI2/FOSB/SHC2/CREB3L2/CREB5/GNAS/DRD1/GNG5/PPP1CB
hsa04622	RIG-I-like receptor signaling pathway	69	-0.253305	-1.01922	0.413816	0.501093	0.278781	4933	tags=30%, list=24%, signal=23%	IFNA5/CASP8/IFNA6/ATG12/IFIH1/MAPK8/CXCL8/PIN1/IFNA2/ADAR/NFKBIA/TBK1/TANK/MAVS/MAPK10/IKBKB/MAP3K1/MAP3K7/NLRX1/ATG5/DHX58
hsa00350	Tyrosine metabolism	36	-0.291805	-1.01465	0.415655	0.501496	0.279005	3675	tags=28%, list=18%, signal=23%	ADH5/FAHD1/TYRP1/TYR/ADH7/GSTZ1/AOC3/ADH1A/ADH1B/MAOA
hsa04120	Ubiquitin mediated proteolysis	142	0.264538	1.02043	0.418037	0.50255	0.279592	2444	tags=20%, list=12%, signal=17%	STUB1/CDC34/UBE2A/TRIP12/NEDD4/SOCS3/UBE2Z/UBE3B/UBA2/UBA1/HERC4/HERC1/KLHL9/UBE4B/FBXW11/UBE2E3/FANCL/HUWE1/TRIM32/ANAPC15/ANAPC7/SIAH1/UBE2G1/BTRC/CBLC/UBC/UBE3C/CUL7
hsa00120	Primary bile acid biosynthesis	17	0.387499	1.01858	0.434515	0.520378	0.28951	1785	tags=24%, list=9%, signal=21%	ACOT8/CYP27A1/HSD17B4/HSD3B7
hsa04360	Axon guidance	181	0.255741	1.01426	0.435993	0.520378	0.28951	2564	tags=15%, list=13%, signal=13%	CAMK2A/PPP3CC/NRP1/CDC42/PPP3R1/RRAS/PIK3R1/GNAI2/SEMA4D/SSH1/ABL1/RGMA/ABLIM2/SSH2/RHOA/RAC1/SEMA3G/PIK3CB/PAK1/NTN4/CFL1/CFL2/PLXNA2/SEMA4B/FYN/MET/DPYSL2
hsa00071	Fatty acid degradation	43	0.314252	1.0094	0.441839	0.525473	0.292345	3770	tags=33%, list=19%, signal=27%	ACSL3/HADHB/ACADS/ACAA1/ECHS1/ACADVL/ALDH1B1/ACOX1/ACAT1/EHHADH/ACSL4/ALDH2/ACAT2/ACSL1
hsa00604	Glycosphingolipid biosynthesis - ganglio series	15	-0.366534	-1.00374	0.45081	0.534234	0.297219	3811	tags=40%, list=19%, signal=33%	B3GALT4/B4GALNT1/ST6GALNAC5/ST6GALNAC3/ST8SIA5/GLB1
hsa04664	Fc epsilon RI signaling pathway	65	0.289768	0.998924	0.45527	0.537607	0.299095	3398	tags=25%, list=17%, signal=21%	MAPK12/PIK3R1/FCER1G/AKT2/RAC1/MAP2K2/MAP2K4/MAP2K6/PIK3CB/FYN/GAB2/GRB2/MAPK9/KRAS/MAPK13/MAPK1
hsa04929	GnRH secretion	64	0.289071	0.994681	0.46155	0.543096	0.302149	4451	tags=31%, list=22%, signal=24%	PIK3R1/CACNA1S/CGA/GNA11/AKT2/KCNJ11/MAP2K2/PIK3CB/ARRB2/GNAQ/ITPR1/KRAS/MAPK1/KCNJ5/PLCB2/KCNJ9/GABBR2/GNRH1/SPP1/CACNA1H
hsa00563	Glycosylphosphatidylinositol (GPI)-anchor biosynthesis	25	-0.313718	-0.989372	0.466125	0.546548	0.30407	835	tags=20%, list=4%, signal=19%	PIGV/MPPE1/PIGQ/PIGH/PIGU
hsa04350	TGF-beta signaling pathway	92	0.271756	0.98785	0.484457	0.56407	0.313818	1805	tags=12%, list=9%, signal=11%	THBS1/MYC/TGFB3/BMP6/EP300/RGMA/TGIF1/PPP2CB/RHOA/CREBBP/SMAD3
hsa03450	Non-homologous end-joining	13	0.400683	0.98468	0.484109	0.56407	0.313818	2312	tags=23%, list=11%, signal=20%	XRCC5/XRCC6/RAD50
hsa04672	Intestinal immune network for IgA production	46	0.299931	0.974618	0.48907	0.567458	0.315703	670	tags=9%, list=3%, signal=8%	HLA-DPA1/HLA-DRB4/HLA-DQA1/HLA-DQA2
hsa00983	Drug metabolism - other enzymes	78	-0.237561	-0.978309	0.501032	0.577581	0.321335	5062	tags=32%, list=25%, signal=24%	UGT1A9/CES1/GSTA5/UGT1A5/NAT2/GSTO2/RRM2/UPP1/TK2/GUSB/CMPK1/UGT1A8/UGT2B7/UGT2B11/UGT1A1/UGT2B17/NME2/GSTA2/DUT/ITPA/GSTM3/GSTO1/XDH/NME3/RRM2B
hsa00220	Arginine biosynthesis	19	0.358028	0.965473	0.501264	0.577581	0.321335	627	tags=11%, list=3%, signal=10%	GOT2/NOS3
hsa04330	Notch signaling pathway	58	0.284502	0.965011	0.509203	0.584706	0.325299	2630	tags=21%, list=13%, signal=18%	APH1A/HEY1/DVL1/EP300/PSENEN/NCOR2/DVL3/TLE4/CREBBP/DTX1/HEYL/RBPJ
hsa04610	Complement and coagulation cascades	85	0.269766	0.971535	0.514643	0.588921	0.327644	2368	tags=16%, list=12%, signal=15%	THBD/C1QC/C1QB/SERPING1/CD46/PLAU/F13A1/PLAUR/SERPINE1/C8G/F8/ITGAX/CD59/TFPI
hsa04975	Fat digestion and absorption	43	0.29668	0.952952	0.524529	0.598179	0.332794	3755	tags=26%, list=19%, signal=21%	PLPP1/GOT2/PLA2G2A/AGPAT1/PLPP3/ACAT1/PNLIPRP1/PLA2G1B/SCARB1/ACAT2/CD36
hsa05032	Morphine addiction	91	0.26545	0.964037	0.527877	0.599942	0.333775	4326	tags=23%, list=21%, signal=18%	PDE4D/GNG10/ADCY9/GNAI2/PDE7A/GNAS/DRD1/GNG5/ARRB2/SLC32A1/GNGT2/PDE4B/PDE7B/KCNJ5/GNG3/KCNJ9/GABRA4/GABBR2/ADCY1/GNG2/GABRA2
hsa00970	Aminoacyl-tRNA biosynthesis	25	0.329514	0.941159	0.545125	0.617437	0.343508	2638	tags=24%, list=13%, signal=21%	MARS2/IARS2/LARS2/EARS2/FARSA/RARS2
hsa00260	Glycine, serine and threonine metabolism	39	0.299715	0.941612	0.547999	0.618588	0.344149	1458	tags=13%, list=7%, signal=12%	GATM/PGAM2/MAOB/BPGM/GCAT
hsa00310	Lysine degradation	62	0.274249	0.941176	0.555021	0.62341	0.346832	4464	tags=31%, list=22%, signal=24%	SMYD1/ECHS1/COLGALT1/SETD2/ALDH1B1/SMYD2/DLD/ACAT1/KMT5C/EHHADH/ALDH2/ACAT2/PLOD2/PHYKPL/SETD7/PLOD3/KMT2A/KMT2B/COLGALT2
hsa00650	Butanoate metabolism	26	-0.292652	-0.9308	0.556014	0.62341	0.346832	728	tags=15%, list=4%, signal=15%	ALDH5A1/L2HGDH/HMGCS1/HMGCL
hsa00640	Propanoate metabolism	31	0.308943	0.92635	0.56713	0.63362	0.352512	3424	tags=35%, list=17%, signal=30%	LDHA/ACADS/ECHS1/HIBCH/SUCLA2/PCCA/ACOX1/DLD/EHHADH/LDHB/LDHAL6A
hsa04392	Hippo signaling pathway - multiple species	28	0.315015	0.926149	0.568926	0.63362	0.352512	1687	tags=18%, list=8%, signal=16%	LATS2/SAV1/FRMD6/TEAD4/PAK1
hsa00603	Glycosphingolipid biosynthesis - globo and isoglobo series	14	0.366722	0.917441	0.573565	0.634542	0.353025	1941	tags=14%, list=10%, signal=13%	GLA/HEXB
hsa00511	Other glycan degradation	17	0.347599	0.913698	0.573018	0.634542	0.353025	5140	tags=41%, list=25%, signal=31%	NEU1/GBA2/HEXB/MAN2C1/FUCA1/ENGASE/NEU3
hsa00730	Thiamine metabolism	14	0.362777	0.907572	0.58487	0.644906	0.358791	1897	tags=14%, list=9%, signal=13%	ACP1/AK1
hsa00630	Glyoxylate and dicarboxylate metabolism	29	0.308603	0.913297	0.588559	0.646833	0.359863	3637	tags=24%, list=18%, signal=20%	ACO2/CAT/PCCA/DLD/ACAT1/ACAT2/AGXT
hsa05217	Basal cell carcinoma	63	0.264121	0.90688	0.61497	0.671426	0.373545	4067	tags=22%, list=20%, signal=18%	GADD45A/DVL1/BAX/CDKN1A/DVL3/BAK1/FZD4/GADD45B/CTNNB1/WNT9A/AXIN1/DVL2/WNT1/APC2
hsa00380	Tryptophan metabolism	42	0.281572	0.900752	0.614447	0.671426	0.373545	3455	tags=26%, list=17%, signal=22%	CYP1B1/CAT/MAOB/ECHS1/ALDH1B1/DLD/ACAT1/AOC1/EHHADH/ALDH2/ACAT2
hsa01232	Nucleotide metabolism	81	0.254543	0.909986	0.619961	0.674663	0.375346	2843	tags=21%, list=14%, signal=18%	GMPR/ADA2/ENTPD4/GUK1/PNP/CTPS1/ENTPD6/DCK/IMPDH2/ENPP1/AK1/DTYMK/NME1-NME2/NME1/APRT/GMPS/UCK2
hsa00592	alpha-Linolenic acid metabolism	22	0.315875	0.879848	0.626972	0.680071	0.378355	2885	tags=18%, list=14%, signal=16%	ACAA1/PLA2G2A/ACOX1/PLA2G1B
hsa00982	Drug metabolism - cytochrome P450	68	-0.22829	-0.914524	0.638451	0.690274	0.384031	3675	tags=22%, list=18%, signal=18%	ADH5/UGT1A8/UGT2B7/UGT2B11/CYP3A5/UGT1A1/FMO2/UGT2B17/ADH7/GSTA2/GSTM3/GSTO1/ADH1A/ADH1B/MAOA
hsa05143	African trypanosomiasis	35	-0.25775	-0.890482	0.640847	0.690621	0.384224	4977	tags=29%, list=25%, signal=22%	PLCB1/KNG1/IDO2/PLCB3/NPPA/VCAM1/IL18/APOL1/IL10/PRKCA
hsa00340	Histidine metabolism	22	0.304655	0.848597	0.674141	0.724157	0.402882	3435	tags=27%, list=17%, signal=23%	MAOB/ASPA/ALDH1B1/AOC1/CNDP2/ALDH2
hsa03320	PPAR signaling pathway	74	0.246567	0.868086	0.690418	0.739258	0.411283	3771	tags=26%, list=19%, signal=21%	LPL/ACSL3/ACAA1/PPARA/CYP27A1/PLTP/PLIN2/ACOX1/UBC/ANGPTL4/FABP7/EHHADH/ACSL4/GK2/AQP7/APOC3/CD36/ACSL1/GK
hsa05204	Chemical carcinogenesis - DNA adducts	64	0.245709	0.845475	0.722343	0.770963	0.428922	4773	tags=28%, list=24%, signal=22%	CYP1B1/EPHX1/GSTM1/GSTM4/GSTM2/SULT1A2/MGST3/GSTK1/GSTT1/MGST1/CBR1/GSTA4/CYP3A4/HSD11B1/UGT2A2/UGT2A3/GSTP1/CYP1A2
hsa00130	Ubiquinone and other terpenoid-quinone biosynthesis	11	-0.317059	-0.791929	0.742016	0.789429	0.439196	6802	tags=64%, list=34%, signal=42%	COQ2/VKORC1/HPD/NQO1/COQ6/COQ3/VKORC1L1
hsa00250	Alanine, aspartate and glutamate metabolism	34	0.264306	0.807312	0.756903	0.802703	0.446581	478	tags=6%, list=2%, signal=6%	GFPT2/GOT2
hsa00534	Glycosaminoglycan biosynthesis - heparan sulfate / heparin	24	-0.258785	-0.806148	0.76211	0.805659	0.448225	4051	tags=25%, list=20%, signal=20%	HS6ST3/HS6ST1/HS2ST1/EXTL1/NDST4/XYLT2
hsa04070	Phosphatidylinositol signaling system	96	0.228478	0.836494	0.774317	0.815973	0.453963	3025	tags=19%, list=15%, signal=16%	PIP4P1/PIK3R1/SYNJ2/PIP4K2B/INPP5A/CDS2/MTM1/PIP5K1C/IP6K3/PIK3CB/IMPA2/ITPK1/MTMR4/ITPKB/PI4K2A/INPPL1/CALM1/ITPR1
hsa00620	Pyruvate metabolism	47	0.243926	0.795828	0.788403	0.828196	0.460763	3455	tags=26%, list=17%, signal=21%	GLO1/LDHA/ME2/ACYP2/ALDH1B1/DLD/ACAT1/PKM/LDHB/LDHAL6A/ALDH2/ACAT2
hsa05340	Primary immunodeficiency	36	-0.226882	-0.788904	0.821053	0.859782	0.478336	3054	tags=22%, list=15%, signal=19%	CD8B/AICDA/CD3D/CD8A/AIRE/TAP1/DCLRE1C/CD79A
hsa00512	Mucin type O-glycan biosynthesis	33	0.249088	0.755073	0.831038	0.86751	0.482635	1428	tags=9%, list=7%, signal=8%	GALNT11/B4GALT5/GALNT18
hsa00040	Pentose and glucuronate interconversions	33	-0.222464	-0.758183	0.84859	0.883064	0.491289	5627	tags=42%, list=28%, signal=31%	AKR1A1/UGT1A6/FGGY/UGT1A9/SORD/UGT1A5/DCXR/GUSB/UGT1A8/UGT2B7/UGT2B11/UGT1A1/UGT2B17/KL
hsa00591	Linoleic acid metabolism	26	-0.234053	-0.74442	0.855188	0.887158	0.493567	4080	tags=46%, list=20%, signal=37%	PLA2G4E/PLA2G2C/PLA2G4C/ALOX15/CYP2C9/CYP2C8/PLA2G4F/PLA2G3/PLA2G2D/PLA2G2F/PLA2G10/PLA2G2E
hsa04340	Hedgehog signaling pathway	54	-0.209402	-0.797681	0.858577	0.887907	0.493983	2890	tags=17%, list=14%, signal=14%	SCUBE2/CSNK1E/SPOP/GAS1/BOC/CUL3/GRK2/HHATL/DISP1
hsa00240	Pyrimidine metabolism	56	-0.206495	-0.790882	0.868959	0.895862	0.498409	4061	tags=23%, list=20%, signal=19%	RRM2/UPP1/TK2/CMPK1/DCTPP1/ENTPD1/NME2/NT5C2/DUT/NUDT2/HDDC2/NME3/RRM2B
hsa04977	Vitamin digestion and absorption	23	0.249611	0.700458	0.873426	0.897688	0.499425	3918	tags=22%, list=19%, signal=18%	SLC5A6/SCARB1/MMACHC/SLC19A2/SLC19A3
hsa04726	Serotonergic synapse	111	0.208619	0.779516	0.876619	0.898197	0.499708	1281	tags=7%, list=6%, signal=7%	GNG10/DUSP1/MAOB/APP/CACNA1S/GNAI2/GNAS/GNG5
hsa01523	Antifolate resistance	30	-0.219249	-0.727973	0.885392	0.904404	0.503161	4424	tags=23%, list=22%, signal=18%	FOLR3/ABCC1/ABCC5/SHMT2/DHFR2/DHFR/IKBKB
hsa00430	Taurine and hypotaurine metabolism	16	-0.242464	-0.676641	0.891795	0.908159	0.50525	6129	tags=44%, list=30%, signal=31%	GGT1/GGT6/CSAD/GAD1/BAAT/FMO2/ADO
hsa00532	Glycosaminoglycan biosynthesis - chondroitin sulfate / dermatan sulfate	20	0.241111	0.658343	0.901843	0.91559	0.509385	196	tags=5%, list=1%, signal=5%	CHST15
hsa05168	Herpes simplex virus 1 infection	484	0.190778	0.820074	0.922605	0.933822	0.519528	3659	tags=19%, list=18%, signal=16%	CCL2/ALYREF/CD74/CYCS/BCL2L1/HLA-DPA1/NXF1/HLA-DRB4/HLA-B/PPP1CA/PIK3R1/HLA-DQA1/BAX/HLA-DQA2/SOCS3/CALR/BCL2/BAD/TAPBP/ZNF337/JAK1/EIF2AK3/ZNF426/TNFRSF1A/AKT2/RHEB/ZNF616/PPP1CB/IRF9/BAK1/ZNF768/HLA-A/ZNF547/EIF2B1/PIK3CB/ZNF283/TRAF2/ZNF540/ZNF776/IFNAR1/ZNF3/IFNGR1/ZNF181/IFNGR2/EIF2B2/HLA-C/SRSF1/HLA-DRB1/ZNF79/SRSF4/ZNF484/ITGA5/ZNF182/ZNF343/HLA-DQB1/ZNF814/ZNF564/HLA-G/IL12A/MTOR/CASP9/ZN…
hsa00980	Metabolism of xenobiotics by cytochrome P450	74	0.198822	0.699991	0.941168	0.949724	0.528375	4773	tags=27%, list=24%, signal=21%	CYP1B1/EPHX1/GSTM1/GSTM4/GSTM2/DHDH/MGST3/GSTK1/GSTT1/MGST1/CBR1/GSTA4/CYP3A4/CYP2S1/HSD11B1/ADH4/UGT2A2/UGT2A3/GSTP1/CYP1A2
hsa04061	Viral protein interaction with cytokine and cytokine receptor	95	-0.179452	-0.764807	0.953938	0.959702	0.533926	2973	tags=15%, list=15%, signal=13%	CCL5/CCL25/CXCL6/CCR6/CCL11/IL10RB/IL18/CCL23/IL10/TNFSF14/TNFRSF14/CSF1R/CCL17/CXCL14
hsa04060	Cytokine-cytokine receptor interaction	287	-0.156156	-0.775327	0.997756	1	0.556346	3790	tags=17%, list=19%, signal=14%	INHBC/TSLP/TNFSF12/CXCL8/IL5RA/ACVRL1/EBI3/IL17RE/IL13/GHR/IL12RB2/IL9/IL1RL1/TNFRSF11A/IFNA2/CCL5/CCL25/CXCL6/TNFRSF19/IL36A/AMHR2/CCR6/TNFRSF18/CCL11/TNFSF15/IL10RB/IL18/CCL23/INHBE/EDA2R/TNFRSF9/CNTFR/PRL/ACVR2A/IL10/CSF2RA/LEP/TNFSF14/TNFRSF14/TNFRSF4/CSF1R/CCL17/IFNLR1/IFNAR2/ACVR1/BMP4/LEPR/CXCL14
hsa04744	Phototransduction	28	0.0926764	0.27247	1	1	0.556346	6952	tags=32%, list=34%, signal=21%	RCVRN/CALM1/GRK7/GNGT1/GUCY2D/CNGA1/SLC24A1/CALML3/GUCA1A

## Sheet: GSE59088
Gene set enrichment analysis (KEGG pathways) for dataset GSE59088 (acute aerobic exercise in the younger male)
ID	Description	setSize	enrichmentScore	NES	pvalue	p.adjust	qvalue	rank	leading_edge	core_enrichment
hsa04932	Non-alcoholic fatty liver disease	146	0.56675	2.164	0.000159413	0.00282507	0.00189321	3185	tags=45%, list=17%, signal=38%	PRKAG2/IRS2/SOCS3/IL6R/FOS/UQCRB/MLXIPL/COX4I1/PIK3R1/COX6A1/NDUFB10/NDUFS6/ADIPOR2/IL6/UQCRH/CYCS/DDIT3/UQCRQ/CASP7/BID/TNFRSF1A/NDUFS2/CXCL8/PRKAB1/IRS1/NDUFS3/PPARG/ATF4/CEBPA/SDHC/NDUFB8/PPARA/IL1B/TNF/NDUFA3/BAX/UQCR11/PKLR/NDUFB3/COX7A2/NDUFB6/NDUFA9/SDHB/NDUFA2/NDUFA8/TGFB1/COX8A/UQCR10/NDUFA12/XBP1/CYC1/NDUFB2/MAP3K5/AKT1/NDUFA6/EIF2AK3/NDUFS7/NDUFA1/COX7A1/NDUFV1/NFKB1/NDUFAB1/COX7A2L/CO…
hsa04510	Focal adhesion	196	0.534379	2.12658	0.000154059	0.00282507	0.00189321	1857	tags=26%, list=10%, signal=23%	THBS1/FLNB/COL4A1/ACTN1/EMP1/TNC/LAMB1/ITGB3/VEGFA/KDR/THBS4/COL4A2/ITGA2/ITGA5/ACTN4/MET/IGF1/ACTB/CAV1/FLNA/HGF/PIK3R1/ACTG1/THBS2/PARVA/CRK/ITGA9/BCL2/LAMC1/MYL9/CCND2/COL6A3/CCND3/LAMA4/PIP5K1C/COL1A2/COL1A1/RAP1B/FN1/ITGA6/PAK1/PDGFRB/COL6A1/LAMA5/VEGFB/CAV2/ITGB5/MYL7/ZYX/COL6A2
hsa04978	Mineral absorption	59	0.636931	2.11086	0.000173702	0.00282507	0.00189321	2201	tags=37%, list=12%, signal=33%	MT1A/ATP1B3/TRPM7/HMOX1/MT1X/MT2A/MT1G/MT1E/ATP1A1/MT1M/MT1H/MT1B/SLC11A2/MT1HL1/SLC26A9/FTL/SLC30A1/MT1F/SLC31A1/ATP1B1/HMOX2/FTH1
hsa04512	ECM-receptor interaction	85	0.595009	2.10335	0.000167926	0.00282507	0.00189321	1857	tags=32%, list=10%, signal=29%	THBS1/SDC4/COL4A1/TNC/LAMB1/ITGB3/THBS4/COL4A2/ITGA2/ITGA5/THBS2/ITGA9/LAMC1/COL6A3/LAMA4/HSPG2/COL1A2/COL1A1/CD36/FN1/CD44/ITGA6/COL6A1/LAMA5/GP6/ITGB5/COL6A2
hsa05205	Proteoglycans in cancer	198	0.525894	2.09598	0.000153351	0.00282507	0.00189321	2150	tags=27%, list=12%, signal=24%	THBS1/FLNB/SDC4/MSN/ITGB3/VEGFA/KDR/ITGA2/ITGA5/MET/IGF1/ACTB/PLAU/CAV1/TIMP3/FLNA/HGF/HIF1A/MYC/WNT9A/WNT11/PIK3R1/ACTG1/CTSL/FZD5/TLR4/MIR21/ITPR3/HSPG2/FZD9/COL1A2/COL1A1/IQGAP1/STAT3/FN1/CD44/PAK1/RRAS/PLAUR/EZR/CAV2/TNF/TIAM1/FGF2/ITGB5/CBL/LUM/TGFB1/CCND1/PTPN6/SRC/FZD7/FZD4
hsa05146	Amoebiasis	99	0.568224	2.06174	0.000165728	0.00282507	0.00189321	1611	tags=25%, list=9%, signal=23%	COL4A1/ACTN1/LAMB1/COL4A2/ACTN4/TGFB3/CD14/IL1R1/SERPINB9/ARG2/C8G/PIK3R1/CXCL2/COL3A1/TLR4/IL6/LAMC1/LAMA4/COL1A2/COL1A1/CXCL8/FN1/IL1B/LAMA5/TNF
hsa00190	Oxidative phosphorylation	115	0.55542	2.05582	0.000165289	0.00282507	0.00189321	3438	tags=44%, list=19%, signal=36%	ATP6V1C1/UQCRB/COX4I1/COX6A1/NDUFB10/NDUFS6/ATP5MC3/UQCRH/CYCS/UQCRQ/ATP6V1G3/ATP5ME/NDUFS2/NDUFS3/SDHC/NDUFB8/PPA1/ATP6V0E1/NDUFA3/ATP6V1A/UQCR11/NDUFB3/COX7A2/NDUFB6/NDUFA9/SDHB/NDUFA2/NDUFA8/COX8A/UQCR10/NDUFA12/CYC1/NDUFB2/ATP6V1D/ATP5PO/NDUFA6/NDUFS7/NDUFA1/COX7A1/ATP5F1A/NDUFV1/NDUFAB1/COX7A2L/COX5A/SDHA/UQCRC1/ATP5F1B/ATP6V1F/ATP6V0D2/NDUFS1/ATP5PD
hsa05144	Malaria	47	0.645679	2.05444	0.000178158	0.00282507	0.00189321	1611	tags=38%, list=9%, signal=35%	THBS1/CCL2/ICAM1/THBS4/PECAM1/MET/TGFB3/HGF/CSF3/THBS2/TLR4/IL6/SELE/CD36/CXCL8/MYD88/IL1B/TNF
hsa04668	TNF signaling pathway	111	0.55003	2.02981	0.000165098	0.00282507	0.00189321	2926	tags=40%, list=16%, signal=33%	JUNB/CCL2/CXCL10/ICAM1/CSF1/SOCS3/IRF1/CEBPB/TNFRSF1B/FOS/CX3CL1/MAP2K6/PIK3R1/CXCL2/MLKL/MAP3K8/IL6/BCL3/SELE/CASP7/MMP3/JAG1/TNFRSF1A/IL18R1/TNFAIP3/CREB3L2/ATF4/IL1B/TNF/CXCL5/CREB5/EDN1/MAP3K5/AKT1/TRAF3/CXCL6/TRADD/FADD/BIRC3/TRAF5/TRAF1/BIRC2/NFKB1/NFKBIA
hsa04066	HIF-1 signaling pathway	107	0.551983	2.02701	0.000165426	0.00282507	0.00189321	1131	tags=21%, list=6%, signal=19%	HMOX1/HK2/ANGPT2/VEGFA/TEK/TIMP1/IGF1/IL6R/LDHB/SERPINE1/HIF1A/PDHA1/IFNGR1/PIK3R1/NOS3/PFKFB3/TLR4/IL6/BCL2/PFKP/MKNK2/STAT3
hsa05415	Diabetic cardiomyopathy	183	0.507322	2.00229	0.000154847	0.00282507	0.00189321	3188	tags=36%, list=17%, signal=30%	PDK4/SLC25A5/TGFB3/PDHA1/UQCRB/SMAD3/COX4I1/PPIF/PIK3R1/NOS3/COL3A1/COX6A1/GFPT2/NDUFB10/NDUFS6/ATP5MC3/UQCRH/UQCRQ/TGFBR2/CYBA/COL1A2/CTSD/COL1A1/CD36/NDUFS2/IRS1/NDUFS3/SLC25A4/PDK2/SDHC/NDUFB8/MPC1/PPARA/NDUFA3/UQCR11/NDUFB3/COX7A2/NDUFB6/NDUFA9/SDHB/NDUFA2/NDUFA8/SLC25A6/TGFB1/COX8A/UQCR10/NDUFA12/CYC1/NDUFB2/ATP5PO/AKT1/NDUFA6/NDUFS7/NDUFA1/COX7A1/PDHB/ATP5F1A/NDUFV1/NFKB1/NDUFAB1/COX7A2L/SL…
hsa04145	Phagosome	126	0.525809	1.9741	0.000162734	0.00282507	0.00189321	1018	tags=20%, list=6%, signal=19%	THBS1/ITGB3/THBS4/ITGA2/ITGA5/ACTB/CD14/ATP6V1C1/STX12/FCGR2A/COLEC12/TUBB6/ACTG1/CTSL/TUBA1B/TUBB2A/THBS2/TLR4/MSR1/SEC61B/TUBA1A/ATP6V1G3/CYBA/MRC2/CD36
hsa05222	Small cell lung cancer	92	0.541354	1.94139	0.000167898	0.00282507	0.00189321	2926	tags=39%, list=16%, signal=33%	COL4A1/LAMB1/GADD45A/COL4A2/ITGA2/GADD45B/GADD45G/MYC/CDK6/PIK3R1/CDK4/BCL2/LAMC1/CYCS/LAMA4/BCL2L1/TRAF6/FN1/ITGA6/LAMA5/BAX/CKS2/CCND1/CDKN1A/AKT1/TRAF3/BIRC3/TRAF5/LAMA1/TRAF1/LAMC2/BIRC2/TP53/NFKB1/CDK2/NFKBIA
hsa04151	PI3K-Akt signaling pathway	332	0.455652	1.92085	0.000142086	0.00282507	0.00189321	3097	tags=30%, list=17%, signal=26%	THBS1/OSMR/COL4A1/TNC/ANGPT2/LAMB1/ITGB3/VEGFA/KDR/TEK/THBS4/COL4A2/CSF1/ITGA2/ITGA5/MET/IGF1/IL6R/HGF/MYC/IL3RA/CDK6/RHEB/PIK3R1/FGF6/NOS3/CDK4/IL4R/CSF3/THBS2/ITGA9/TLR4/IL6/BCL2/LAMC1/CCND2/YWHAH/F2R/NR4A1/COL6A3/CCND3/LAMA4/BCL2L1/COL1A2/COL1A1/GNB4/YWHAZ/EFNA1/FGF10/FN1/IRS1/GNG12/HSP90AA1/CREB3L2/ITGA6/GNG11/PDGFRB/ATF4/KITLG/COL6A1/LAMA5/BRCA1/FGFR3/VEGFB/FGF2/FGF7/ITGB5/COL6A2/LPAR6/CCND1…
hsa04115	p53 signaling pathway	73	0.554124	1.90349	0.000171497	0.00282507	0.00189321	2239	tags=34%, list=12%, signal=30%	THBS1/GADD45A/IGF1/GADD45B/SERPINE1/GADD45G/CDK6/CDK4/BCL2/CCND2/CYCS/SHISA5/CCND3/BID/SESN1/TNFRSF10B/BCL2L1/IGFBP3/PMAIP1/ATM/BAX/STEAP3/CCND1/TP53AIP1/CDKN1A
hsa04920	Adipocytokine signaling pathway	65	0.559156	1.88457	0.000172563	0.00282507	0.00189321	1793	tags=28%, list=10%, signal=25%	PRKAG2/PPARGC1A/IRS2/SOCS3/ACSL1/TNFRSF1B/CPT1A/ADIPOR2/ACACB/CD36/ACSL5/TNFRSF1A/STAT3/PRKAB1/IRS1/PPARA/TNF/ACSL4
hsa05418	Fluid shear stress and atherosclerosis	132	0.494551	1.86609	0.000162075	0.00282507	0.00189321	1611	tags=22%, list=9%, signal=20%	CCL2/SDC4/HMOX1/ICAM1/ITGB3/VEGFA/KDR/PECAM1/ACTB/IL1R1/CAV1/FOS/CDH5/MAP2K6/PIK3R1/THBD/NOS3/ACTG1/CTSL/BCL2/SELE/CYBA/NQO1/GSTO1/TNFRSF1A/HSP90AA1/IL1B/CAV2/TNF
hsa04152	AMPK signaling pathway	114	0.504586	1.86499	0.00016559	0.00282507	0.00189321	1293	tags=18%, list=7%, signal=16%	PRKAG2/PPARGC1A/PFKFB2/IRS2/FOXO1/IGF1/MLYCD/CPT1A/RHEB/PIK3R1/PFKFB3/ADIPOR2/ACACB/PFKP/ULK1/CD36/PRKAB1/IRS1/CREB3L2/PPARG
hsa04210	Apoptosis	133	0.486154	1.83634	0.000161708	0.00282507	0.00189321	2926	tags=39%, list=16%, signal=33%	GADD45A/GADD45B/TNFSF10/ACTB/FOS/GADD45G/IL3RA/PIK3R1/ACTG1/CTSL/TUBA1B/BCL2/CYCS/DDIT3/CASP7/ITPR3/SPTAN1/BID/TUBA1A/TNFRSF10B/BCL2L1/CTSD/TNFRSF1A/HRK/PMAIP1/CTSZ/ATF4/ATM/LMNB1/TNF/BAX/DFFA/TP53AIP1/MCL1/CAPN2/MAP3K5/AIFM1/AKT1/PIDD1/ENDOG/BBC3/TRADD/FADD/BIRC3/EIF2AK3/TRAF1/BIRC2/PDPK1/TP53/TUBA1C/NFKB1/NFKBIA
hsa05208	Chemical carcinogenesis - reactive oxygen species	197	0.451342	1.79664	0.00015387	0.00282507	0.00189321	3188	tags=35%, list=17%, signal=29%	HMOX1/VEGFA/MET/SLC25A5/FOS/CYP1B1/HGF/HIF1A/SOD2/UQCRB/COX4I1/PPIF/PIK3R1/COX6A1/NDUFB10/NDUFS6/ATP5MC3/UQCRH/UQCRQ/AHR/CYBA/SLC26A9/NQO1/GSTO1/NDUFS2/NDUFS3/SLC25A4/SDHC/NDUFB8/NDUFA3/UQCR11/NDUFB3/COX7A2/NDUFB6/NDUFA9/SDHB/NDUFA2/CBR1/NDUFA8/SLC25A6/COX8A/UQCR10/NDUFA12/SRC/CAT/CYC1/NDUFB2/AKR1C4/GSTA5/ATP5PO/MAP3K5/AKT1/ABL1/NDUFA6/NDUFS7/NDUFA1/COX7A1/ATP5F1A/PDPK1/NDUFV1/NFKB1/NFKBIA/NDUFAB…
hsa04714	Thermogenesis	206	0.432767	1.73101	0.000153163	0.00282507	0.00189321	3438	tags=34%, list=19%, signal=28%	PRKAG2/PPARGC1A/COA7/ACSL1/ACTB/CPT1A/RHEB/UQCRB/COX4I1/ADCY3/ACTG1/COX6A1/NDUFB10/NDUFS6/ATP5MC3/UQCRH/UQCRQ/SLC25A20/ATP5ME/ACSL5/NDUFS2/PRKAB1/NDUFS3/CREB3L2/PPARG/SDHC/NDUFB8/RPS6KA2/NDUFA3/UQCR11/NDUFB3/COA3/COX7A2/NDUFB6/NDUFA9/ACSL4/ADCY9/SDHB/NDUFA2/COX18/NDUFA8/COX8A/UQCR10/NDUFA12/CREB5/CYC1/NDUFB2/NDUFAF5/ATP5PO/MAP3K5/FGFR1/NDUFAF7/NDUFA6/NDUFS7/SLC25A29/NDUFA1/COX7A1/ATP5F1A/NDUFV1/N…
hsa04061	Viral protein interaction with cytokine and cytokine receptor	91	0.537084	1.92262	0.000335796	0.00374431	0.00250922	3664	tags=43%, list=20%, signal=34%	CCL2/CXCL10/CSF1/TNFSF10/TNFRSF1B/IL6R/ACKR3/CX3CL1/CXCL2/CXCL12/IL6/CCL11/CCL8/CXCL9/TNFRSF10B/TNFRSF1A/IL18R1/CXCL8/CCL22/CCR1/TNF/CXCL13/CXCL5/XCL1/CXCL11/IL2RB/TNFSF14/CXCL6/IL2RA/XCR1/CCL7/CCL16/IL6ST/CCL3/IL10/TNFRSF14/CXCL1/PF4/IL22RA1
hsa04933	AGE-RAGE signaling pathway in diabetic complications	98	0.525953	1.90568	0.000331675	0.00374431	0.00250922	1659	tags=30%, list=9%, signal=27%	CCL2/COL4A1/ICAM1/VEGFA/COL4A2/FOXO1/EGR1/TGFB3/SERPINE1/SMAD3/PIK3R1/THBD/NOS3/CDK4/COL3A1/IL6/BCL2/SELE/TGFBR2/PIM1/COL1A2/COL1A1/STAT3/CXCL8/FN1/IL1B/VEGFB/TNF/BAX
hsa04064	NF-kappa B signaling pathway	97	0.524402	1.89703	0.00033184	0.00374431	0.00250922	3502	tags=43%, list=19%, signal=35%	ICAM1/GADD45A/GADD45B/CD14/IL1R1/PLAU/GADD45G/LY96/LBP/CXCL2/CXCL12/TLR4/BCL2/BCL2L1/TRAF6/TNFRSF1A/CXCL8/TNFAIP3/MYD88/ATM/LYN/IL1B/TNF/ERC1/TRAF3/PIDD1/TNFSF14/TRADD/BIRC3/TRAF5/TRAF1/BIRC2/NFKB1/CARD14/NFKBIA/VCAM1/BCL10/CSNK2A3/TNFRSF13C/LTB/NFKB2/CXCL1
hsa05323	Rheumatoid arthritis	82	0.529253	1.85819	0.000337325	0.00374431	0.00250922	2266	tags=29%, list=12%, signal=26%	CCL2/ICAM1/VEGFA/TEK/CSF1/TGFB3/FOS/ATP6V1C1/CXCL2/CTSL/CXCL12/TLR4/IL6/ATP6V1G3/MMP3/CXCL8/IL1B/ATP6V0E1/TNF/ATP6V1A/CXCL5/TGFB1/MMP1/ATP6V1D
hsa04931	Insulin resistance	102	0.504009	1.83668	0.00033195	0.00374431	0.00250922	1748	tags=23%, list=10%, signal=21%	PRKAG2/PPARGC1A/IRS2/SOCS3/FOXO1/CPT1A/MLXIPL/PIK3R1/NOS3/GFPT2/IL6/ACACB/CD36/TNFRSF1A/STAT3/PRKAB1/PPP1R3B/IRS1/CREB3L2/PPARA/RPS6KA2/TNF/PPP1R3D
hsa04670	Leukocyte transendothelial migration	107	0.48992	1.7991	0.000330852	0.00374431	0.00250922	1801	tags=21%, list=10%, signal=19%	ACTN1/MSN/ICAM1/ACTN4/PECAM1/ACTB/CDH5/RASSF5/PIK3R1/ACTG1/CXCL12/THY1/MYL9/CYBA/RAP1B/GNAI2/JAM3/CLDN6/GNAI1/EZR/CLDN5/MYL7
hsa03040	Spliceosome	125	-0.428663	-1.74613	0.000258398	0.00374431	0.00250922	3808	tags=38%, list=21%, signal=31%	SNU13/HNRNPM/SNRNP40/SF3B4/PRPF38B/SRSF6/SRSF4/SRSF5/THOC2/ACIN1/SNRPC/CHERP/SYF2/HNRNPK/LSM5/RBM25/SF3A3/TRA2A/CWC15/ALYREF/SF3B3/DHX8/RBM22/DHX15/SNRPG/EFTUD2/PRPF40B/HSPA8/SNRNP70/SRSF10/SF3A2/PQBP1/PRPF4/TRA2B/TCERG1/BCAS2/SF3B2/SNRPD1/WBP11/DDX23/SRSF2/DHX38/SNRPA1/RNU5A-1/RNU4-2/HSPA2/SRSF7/U2AF1L4
hsa04015	Rap1 signaling pathway	202	0.416804	1.66455	0.000306091	0.00374431	0.00250922	1824	tags=18%, list=10%, signal=17%	THBS1/ANGPT2/ITGB3/VEGFA/KDR/TEK/CSF1/MET/IGF1/ACTB/HGF/RASSF5/MAP2K6/PIK3R1/DOCK4/FGF6/ADCY3/ACTG1/CRK/RAPGEF5/F2R/EFNA1/FGF10/RAP1B/RAPGEF2/GNAI2/RRAS/PDGFRB/SIPA1L3/GNAI1/KITLG/FGFR3/VEGFB/TIAM1/FGF2/FGF7/ADCY9
hsa05206	MicroRNAs in cancer	252	0.402673	1.65002	0.00029656	0.00374431	0.00250922	1577	tags=16%, list=9%, signal=15%	THBS1/IRS2/HMOX1/TNC/ITGB3/VEGFA/ITGA5/MET/PLAU/TIMP3/CYP1B1/MYC/CDK6/FSCN1/MIR30C2/PIK3R1/CRK/MIR29A/BCL2/MIR21/NOTCH2/CCND2/BMF/SPRY2/MIR107/TP63/SLC7A1/PIM1/VIM/EFNA1/STAT3/IRS1/CD44/PDGFRB/MIR1-1/ST14/ATM/MIRLET7D/BRCA1/FGFR3/EZR
hsa05168	Herpes simplex virus 1 infection	452	0.345592	1.49875	0.000404204	0.00434193	0.00290972	2954	tags=26%, list=16%, signal=22%	CCL2/ITGB3/SOCS3/ITGA5/ZNF627/ZNF256/ZNF382/ZNF331/ZNF564/RHEB/ZNF548/IFNGR1/PIK3R1/ZNF442/ZNF724/ZNF320/IL6/SP100/BCL2/ZNF738/ZNF234/ZNF550/CYCS/ZNF316/ZNF17/ZNF716/ZNF528/BID/ZNF343/PML/ZNF141/ZNF283/BCL2L1/ZNF529/IRF7/ZNF552/ZNF519/ZNF556/TRAF6/ZNF419/TNFRSF1A/ZNF527/ZNF155/ZNF772/ZNF763/ZNF584/ZNF223/ZNF780B/ZNF605/MYD88/ZNF460/ZNF607/ZNF682/ZNF610/ZNF616/ZNF566/ZFP82/ZNF8/ZNF669/IL1B/ZNF430/…
hsa03320	PPAR signaling pathway	68	0.53652	1.81983	0.000516351	0.00537328	0.00360087	2570	tags=31%, list=14%, signal=27%	ANGPTL4/LPL/FABP3/ACSL1/PLTP/CPT1A/PLIN4/CD36/ACOX3/ACSL5/HMGCS2/PPARG/DBI/PPARA/PLIN2/ACSL4/ACADM/FABP7/MMP1/ACAA1/EHHADH
hsa05165	Human papillomavirus infection	311	0.376404	1.57641	0.000573559	0.0056984	0.00381874	2913	tags=25%, list=16%, signal=21%	THBS1/COL4A1/TNC/LAMB1/ITGB3/VEGFA/THBS4/COL4A2/ITGA2/HEY1/ITGA5/FOXO1/IRF1/ATP6V1C1/CDK6/RHEB/WNT9A/WNT11/PIK3R1/CDK4/FZD5/THBS2/HEY2/ITGA9/NOTCH2/LAMC1/CCND2/HES4/COL6A3/CCND3/HEYL/ATP6V1G3/LAMA4/PTGER4/JAG1/FZD9/COL1A2/COL1A1/TNFRSF1A/FN1/CREB3L2/ITGA6/PDGFRB/MAML2/COL6A1/ATM/LAMA5/ATP6V0E1/TNF/ATP6V1A/BAX/ITGB5/LFNG/COL6A2/MX2/CCND1/FZD7/FZD4/CREB5/CDKN1A/ATP6V1D/OASL/ITGA10/AKT1/TRAF3/ITGA4/…
hsa04010	MAPK signaling pathway	282	0.375527	1.5571	0.000581818	0.0056984	0.00381874	1611	tags=18%, list=9%, signal=17%	FLNB/ANGPT2/VEGFA/KDR/GADD45A/TEK/MAP3K2/CSF1/MET/IGF1/GADD45B/TGFB3/CD14/IL1R1/FOS/FLNA/HGF/GADD45G/MYC/MAP2K6/FGF6/MECOM/MAP3K8/CRK/NR4A1/DDIT3/MAP3K6/TGFBR2/TRAF6/TNFRSF1A/MKNK2/EFNA1/FGF10/IL1RAP/RAP1B/HSPA1L/RAPGEF2/MAPK8IP1/GNG12/MYD88/DUSP2/PAK1/RRAS/PDGFRB/ATF4/KITLG/IL1B/RPS6KA2/FGFR3/VEGFB/TNF
hsa04936	Alcoholic liver disease	132	0.449687	1.6968	0.000648298	0.00616809	0.00413351	1611	tags=22%, list=9%, signal=20%	PRKAG2/PPARGC1A/LPIN1/FOXO1/CD14/MLYCD/CPT1A/C5AR1/LY96/LBP/MAP2K6/CXCL2/ALDH1B1/TLR4/ADIPOR2/IL6/ACACB/ACADVL/C3AR1/ACOX3/TRAF6/TNFRSF1A/CXCL8/PRKAB1/MYD88/C1QB/PPARA/IL1B/TNF
hsa05164	Influenza A	151	0.431919	1.65764	0.000792896	0.00733428	0.00491503	1659	tags=20%, list=9%, signal=18%	CCL2/CXCL10/ICAM1/SOCS3/XPO1/SLC25A5/TNFSF10/ACTB/DNAJC3/CDK6/IFNGR1/PIK3R1/CDK4/ACTG1/KPNA2/TLR4/IL6/CYCS/CCND3/BID/TNFRSF10B/PML/IRF7/TNFRSF1A/CXCL8/MYD88/SLC25A4/IL1B/TNF/BAX
hsa04068	FoxO signaling pathway	122	0.465495	1.7404	0.000817528	0.00735775	0.00493075	1202	tags=17%, list=7%, signal=16%	PRKAG2/IRS2/GADD45A/FOXO1/IGF1/S1PR1/GADD45B/TGFB3/TNFSF10/GABARAPL1/GADD45G/SOD2/SMAD3/PIK3R1/IL6/CCND2/FBXO32/TGFBR2/STAT3/PRKAB1/IRS1
hsa04979	Cholesterol metabolism	47	0.596135	1.8968	0.000890789	0.00780613	0.00523123	1018	tags=17%, list=6%, signal=16%	ANGPTL4/LPL/NPC1/NCEH1/PLTP/SOAT1/LDLR/CD36
hsa05202	Transcriptional misregulation in cancer	164	0.422563	1.64365	0.00093882	0.00801608	0.00537193	1676	tags=21%, list=9%, signal=20%	NR4A3/GADD45A/FOXO1/MET/IGF1/CEBPB/GADD45B/CD14/PLAU/RUNX1/GADD45G/MYC/JMJD1C/ZBTB16/IL6/CCND2/DDIT3/ERG/TGFBR2/MMP3/PML/BCL2L1/NFKBIZ/IGFBP3/CCNT1/CXCL8/RARA/PPARG/CEBPA/ATM/BCL6/KDM6A/BAX/NUPR1/HHEX
hsa04060	Cytokine-cytokine receptor interaction	271	0.370147	1.52817	0.00117423	0.00977543	0.00655094	3836	tags=32%, list=21%, signal=26%	OSMR/CCL2/CXCL10/CSF1/TGFB3/TNFSF10/TNFRSF1B/IL6R/IL1R1/ACKR3/IL3RA/IFNGR1/CX3CL1/CXCL2/IL4R/CSF3/CXCL12/BMP6/IL6/CCL11/CCL8/TGFBR2/CXCL9/CXCL16/TNFRSF10B/IL32/TNFRSF1A/IL1RAP/IL18R1/CXCL8/ACVRL1/CCL22/IL1RL1/CCR1/IFNL3/THPO/IL1B/TNF/IL9/CXCL13/CXCL5/TGFB1/GDF2/XCL1/CLCF1/INHBB/CXCL11/IL1RL2/TNFRSF21/TNFRSF13B/IL17B/TNFSF9/IL2RB/TNFSF14/CXCL6/IL17RA/IL2RA/IL5RA/IL17D/XCR1/IFNG/GDF9/CCL7/CCL16/IL6…
hsa04216	Ferroptosis	38	0.61136	1.86284	0.00128629	0.0104472	0.00700113	3424	tags=53%, list=19%, signal=43%	HMOX1/SLC39A14/ACSL1/SAT1/SLC11A2/PRNP/MAP1LC3B/ACSL5/FTL/ACSL4/STEAP3/GPX4/FTH1/CP/TP53/SLC3A2/GCLC/ALOX15/SLC39A8/MAP1LC3A
hsa00020	Citrate cycle (TCA cycle)	30	0.647502	1.88331	0.00149757	0.0114217	0.00765419	3598	tags=57%, list=20%, signal=46%	PDHA1/IDH1/MDH1/SUCLG2/SUCLG1/SDHC/SDHB/SUCLA2/OGDHL/PDHB/IDH2/IDH3A/PC/SDHA/FH/ACO1/PDHA2
hsa05220	Chronic myeloid leukemia	72	0.517718	1.77483	0.00154347	0.0114217	0.00765419	2926	tags=33%, list=16%, signal=28%	GADD45A/GADD45B/TGFB3/RUNX1/GADD45G/MYC/CDK6/SMAD3/PIK3R1/MECOM/CDK4/CRK/TGFBR2/BCL2L1/BAX/CBL/TGFB1/CCND1/CDKN1A/AKT1/ABL1/TP53/NFKB1/NFKBIA
hsa04211	Longevity regulating pathway	87	0.485956	1.72454	0.00151184	0.0114217	0.00765419	2265	tags=25%, list=12%, signal=22%	PRKAG2/PPARGC1A/IRS2/FOXO1/IGF1/SOD2/RHEB/PIK3R1/ADCY3/ADIPOR2/ULK1/SESN1/PRKAB1/IRS1/CREB3L2/PPARG/ATF4/BAX/ADCY9/CAT/CREB5/EIF4E1B
hsa05020	Prion disease	250	0.374711	1.53469	0.00148368	0.0114217	0.00765419	3221	tags=30%, list=18%, signal=25%	EGR1/SLC25A5/CAV1/HSPA5/C8G/UQCRB/COX4I1/PPIF/TUBB6/PIK3R1/TUBA1B/COX6A1/TUBB2A/NDUFB10/NDUFS6/ATP5MC3/IL6/LAMC1/UQCRH/CYCS/DDIT3/UQCRQ/ITPR3/PRNP/TUBA1A/CYBA/PSMD8/NDUFS2/HSPA1L/NDUFS3/CREB3L2/ATF4/SLC25A4/SDHC/C1QB/NDUFB8/IL1B/CAV2/TNF/NDUFA3/BAX/UQCR11/NDUFB3/COX7A2/NDUFB6/NDUFA9/SDHB/NDUFA2/NDUFA8/SLC25A6/COX8A/UQCR10/NDUFA12/CREB5/CYC1/NDUFB2/ATP5PO/C1QC/NDUFA6/EIF2AK3/NDUFS7/NDUFA1/COX7A1/A…
hsa04530	Tight junction	159	0.407407	1.57651	0.00203986	0.0147668	0.00989587	2987	tags=25%, list=16%, signal=21%	PRKAG2/ACTN1/MSN/ACTN4/ACTB/RUNX1/MYH9/ARPC1B/MPDZ/TJP2/NEDD4/CDK4/ACTG1/TUBA1B/MYL9/TUBA1A/PRKAB1/RAPGEF2/JAM3/CLDN6/MICALL2/NEDD4L/EZR/TIAM1/ACTR3/ARPC5/CLDN5/CCND1/CLDN7/SRC/MYL6/MAP3K5/CLDN22/CRB3/LLGL2/MPP4/TUBA1C/PPP2R1B/RAB8B/RAPGEF6
hsa04218	Cellular senescence	147	0.414715	1.58606	0.00222611	0.0157722	0.0105697	2281	tags=24%, list=13%, signal=22%	TRPM7/GADD45A/FOXO1/SLC25A5/GADD45B/TGFB3/ETS1/SERPINE1/GADD45G/MYC/CDK6/RHEB/RASSF5/MAP2K6/SMAD3/PIK3R1/ZFP36L2/CDK4/IL6/CCND2/ITPR3/CCND3/TGFBR2/IGFBP3/CXCL8/RRAS/SLC25A4/ATM/SLC25A6/HIPK4/TGFB1/CCND1/SQSTM1/CDKN1A/CAPN2/HIPK2
hsa04930	Type II diabetes mellitus	45	0.574841	1.81493	0.00250582	0.0173841	0.0116499	1731	tags=20%, list=10%, signal=18%	IRS2/HK2/SOCS3/SOCS2/PIK3R1/IRS1/TNF/PKLR/PDX1
hsa04640	Hematopoietic cell lineage	88	0.475867	1.69146	0.00286147	0.0190574	0.0127712	1611	tags=22%, list=9%, signal=20%	ITGB3/CSF1/ITGA2/ITGA5/IL6R/CD14/IL1R1/CD9/IL3RA/IL4R/CSF3/IL6/CD36/CD44/ITGA6/KITLG/THPO/IL1B/TNF
hsa05132	Salmonella infection	240	0.372689	1.51926	0.00283879	0.0190574	0.0127712	1801	tags=20%, list=10%, signal=18%	FLNB/RHOB/TNFSF10/ACTB/CD14/ANXA2/FOS/PODXL/FLNA/VPS18/DYNLL1/MYC/ARPC1B/LY96/MAP2K6/S100A10/TUBB6/ACTG1/TUBA1B/MLKL/TUBB2A/TLR4/IL6/BCL2/MYL9/CYCS/CASP7/TUBA1A/TNFRSF10B/NOD1/CYTH4/TRAF6/TNFRSF1A/CXCL8/HSP90AA1/MYD88/PIK3C2A/PAK1/RRAS/CASP4/IL1B/TNF/SNX33/BAX/ACTR3/ARPC5/WASL/MYL7
hsa05130	Pathogenic Escherichia coli infection	189	0.386483	1.53288	0.00292173	0.0190772	0.0127844	1739	tags=22%, list=10%, signal=20%	MYO1B/TNFSF10/ACTB/IL1R1/FOS/MYH9/FCGR2A/ARPC1B/TUBB6/MYO1D/MYO1C/ACTG1/TUBA1B/TUBB2A/MYO1E/TLR4/IL6/SEC24D/GNA13/CYCS/F2R/CASP7/TUBA1A/TNFRSF10B/CYTH4/MYO5A/TRAF6/TNFRSF1A/CXCL8/MYD88/PAK1/CLDN6/CASP4/RAB1A/IL1B/EZR/TNF/BAX/ACTR3/ARPC5/WASL/CLDN5
hsa04810	Regulation of actin cytoskeleton	221	0.375975	1.51869	0.00301887	0.0193324	0.0129555	2560	tags=23%, list=14%, signal=20%	ACTN1/MSN/ITGB3/ITGA2/ITGA5/ACTN4/ACTB/C8G/MYH9/ARPC1B/PIK3R1/FGF6/ACTG1/CXCL12/CRK/ITGA9/MYL9/GNA13/F2R/PIP5K1C/IQGAP1/CFL1/FGF10/FN1/GNG12/ITGA6/PAK1/RRAS/PDGFRB/FGFR3/EZR/RGCC/TIAM1/ACTR3/FGF2/ARPC5/WASL/FGF7/ITGB5/MYL7/PFN1/SRC/PDGFD/GSN/FGFR1/ITGA10/AKT1/PIKFYVE/SPATA13/ITGA4/FGF5
hsa05230	Central carbon metabolism in cancer	67	0.506507	1.71441	0.00344709	0.0216581	0.0145141	2872	tags=30%, list=16%, signal=25%	HK2/MET/LDHB/HIF1A/MYC/PDHA1/SLC7A5/PIK3R1/PFKP/IDH1/PDGFRB/SLC1A5/FGFR3/KIT/FGFR1/AKT1/GLS/PDHB/TP53/IDH2
hsa05010	Alzheimer disease	357	0.330627	1.40515	0.00420875	0.025954	0.0173929	3247	tags=27%, list=18%, signal=23%	IRS2/SLC39A14/LPL/CSF1/SLC25A5/WNT9A/UQCRB/ADAM10/COX4I1/PPIF/TUBB6/WNT11/PIK3R1/SLC11A2/TUBA1B/COX6A1/FZD5/TUBB2A/NDUFB10/NDUFS6/ATP5MC3/IL6/UQCRH/CYCS/DDIT3/UQCRQ/CASP7/ITPR3/ULK1/BID/TUBA1A/FZD9/PSMD8/TNFRSF1A/NDUFS2/IRS1/BACE2/NDUFS3/NRBF2/HSD17B10/ATF4/SLC25A4/SDHC/NDUFB8/IL1B/TNF/NDUFA3/UQCR11/NDUFB3/COX7A2/NDUFB6/NDUFA9/SDHB/NDUFA2/NDUFA8/SLC25A6/FRAT1/COX8A/UQCR10/NDUFA12/FZD7/FZD4/XBP1/C…
hsa00520	Amino sugar and nucleotide sugar metabolism	46	0.548759	1.74062	0.00571531	0.0346036	0.0231894	3244	tags=37%, list=18%, signal=30%	HK2/UGDH/GNPDA1/PGM2/GFPT2/NPL/UAP1L1/NANP/GNE/NANS/AMDHD2/PMM2/UAP1/HEXB/NAGK/GALK1/HEXA
hsa05169	Epstein-Barr virus infection	181	0.377935	1.48926	0.00587871	0.0349573	0.0234264	3070	tags=27%, list=17%, signal=23%	CXCL10/ICAM1/GADD45A/GADD45B/GADD45G/MYC/CDK6/MAP2K6/PIK3R1/NEDD4/CDK4/IL6/BCL2/CCND2/CYCS/CCND3/BID/CD58/PSMD8/IRF7/TRAF6/VIM/STAT3/TNFAIP3/CD44/MYD88/CIR1/LYN/TNF/BAX/CD247/CCND1/ENTPD1/CDKN1A/CD19/AKT1/TRAF3/TLR2/TRADD/FADD/TRAF5/ISG15/TP53/B2M/NFKB1/CDK2/NFKBIA/NFKBIE/STAT2
hsa04657	IL-17 signaling pathway	90	0.446767	1.5946	0.00622372	0.035904	0.0240609	3018	tags=37%, list=17%, signal=31%	CCL2/CXCL10/CEBPB/FOS/CXCL2/CSF3/IL6/CCL11/MMP3/TRAF6/CXCL8/S100A8/TNFAIP3/HSP90AA1/FOSL1/FOSB/IL1B/TNF/S100A9/CXCL5/MMP1/IL17B/TRAF3/CXCL6/TRADD/FADD/IL17RA/TRAF5/IL17D/NFKB1/IFNG/NFKBIA/CCL7
hsa05014	Amyotrophic lateral sclerosis	331	0.33091	1.39439	0.00625355	0.035904	0.0240609	3438	tags=30%, list=19%, signal=24%	TNFRSF1B/ACTB/HSPA5/UQCRB/SMCR8/MAP2K6/COX4I1/TUBB6/ACTG1/TUBA1B/COX6A1/TUBB2A/NDUFB10/NDUFS6/ATP5MC3/BCL2/UQCRH/CYCS/DDIT3/DERL1/GPX3/UQCRQ/C9orf72/ITPR3/GPX1/ULK1/BID/TUBA1A/BCL2L1/MAP1LC3B/PSMD8/TNFRSF1A/NDUFS2/NDUFS3/NRBF2/RAB1A/ATF4/SDHC/NDUFB8/TNF/NDUFA3/BAX/UQCR11/NDUFB3/COX7A2/NDUFB6/NDUFA9/SDHB/NDUFA2/NDUFA8/DNAH17/NUP37/COX8A/PFN1/CHMP2B/SQSTM1/UQCR10/NDUFA12/CAT/XBP1/CYC1/NDUFB2/TOMM40…
hsa04310	Wnt signaling pathway	163	-0.347894	-1.4707	0.00689275	0.0389031	0.0260707	2844	tags=28%, list=16%, signal=24%	MAP3K7/CBY1/MAPK9/ROCK2/GSK3B/CUL1/PORCN/SENP2/PLCB1/LRP6/MAPK8/PPP3CC/TCF7L1/INVS/PRKACB/ZNRF3/ROR1/JUN/SKP1/RYK/CTNNBIP1/PPP3R1/LGR5/TCF7L2/CAMK2G/PPP3CB/NFATC3/APCDD1/DAAM1/AXIN2/SIAH1/CSNK2B/NOTUM/CAMK2A/TBL1Y/DVL3/VANGL2/CSNK1A1/LRP5/PLCB4/FRZB/GPC4/NFATC1/RSPO3/NFATC2
hsa05225	Hepatocellular carcinoma	157	0.385706	1.48927	0.0080277	0.0445538	0.0298574	1033	tags=14%, list=6%, signal=13%	HMOX1/GADD45A/MET/GADD45B/TGFB3/ACTB/HGF/GADD45G/MYC/CDK6/WNT9A/SMAD3/WNT11/PIK3R1/CDK4/ACTG1/FZD5/TGFBR2/BCL2L1/FZD9/NQO1/GSTO1
hsa04213	Longevity regulating pathway - multiple species	58	0.498975	1.64859	0.00902151	0.0492486	0.0330036	1202	tags=17%, list=7%, signal=16%	PRKAG2/IRS2/FOXO1/IGF1/SOD2/PIK3R1/ADCY3/PRKAB1/HSPA1L/IRS1
hsa01200	Carbon metabolism	109	0.419528	1.54546	0.00955204	0.0513037	0.0343809	4045	tags=35%, list=22%, signal=27%	HK2/PDHA1/TKT/PFKP/ACOX3/IDH1/MDH1/SUCLG2/SUCLG1/SDHC/ACSS1/PKLR/ENO1/SDHB/SUCLA2/CAT/GOT1L1/ACAT1/RPEL1/OGDHL/ACADS/PDHB/IDH2/IDH3A/TKTL2/PRPS1L1/PC/SDHA/ECHS1/FH/ACO1/PSPH/SDS/PDHA2/ENO2/GPT2/GOT1/PFKL
hsa04924	Renin secretion	69	-0.421231	-1.54837	0.0103019	0.0536019	0.035921	2496	tags=25%, list=14%, signal=21%	CALML4/GNAQ/PLCB1/PPP3CC/GUCY1B1/EDNRA/CREB1/PRKACB/CACNA1S/PPP3R1/PPP3CB/ORAI1/PLCB4/GUCY1A1/ITPR2/CALML6/KCNJ2
hsa05166	Human T-cell leukemia virus 1 infection	207	0.361362	1.44692	0.0102462	0.0536019	0.035921	2926	tags=24%, list=16%, signal=20%	ZFP36/ETS2/PTTG2/ICAM1/XPO1/EGR1/SLC25A5/TGFB3/IL1R1/ETS1/FOS/NRP1/MYC/SMAD3/PIK3R1/ADCY3/CDK4/IL6/CCND2/MSX2/CCND3/TGFBR2/BCL2L1/TNFRSF1A/EGR2/FOSL1/CREB3L2/ATF4/SLC25A4/ATM/TNF/BAX/ADCY9/SLC25A6/TGFB1/CCND1/CDC26/CREB5/CDKN1A/AKT1/SPI1/IL2RB/IL2RA/TCF3/TP53/B2M/NFKB1/CDK2/NFKBIA
hsa05016	Huntington disease	283	0.333365	1.38319	0.0111659	0.0572037	0.0383347	3438	tags=29%, list=19%, signal=24%	PPARGC1A/SLC25A5/SOD2/UQCRB/COX4I1/PPIF/TUBB6/TUBA1B/COX6A1/TUBB2A/NDUFB10/NDUFS6/ATP5MC3/UQCRH/CYCS/GPX3/UQCRQ/GPX1/ULK1/TUBA1A/PSMD8/TGM2/NDUFS2/NDUFS3/NRBF2/CREB3L2/PPARG/SLC25A4/SDHC/NDUFB8/TFAM/NDUFA3/BAX/UQCR11/NDUFB3/COX7A2/NDUFB6/NDUFA9/POLR2K/CLTC/SDHB/NDUFA2/NDUFA8/SLC25A6/DNAH17/COX8A/UQCR10/NDUFA12/CREB5/CYC1/NDUFB2/WIPI1/ATP5PO/MAP3K5/HAP1/GPX2/BBC3/NDUFA6/CLTA/NDUFS7/NDUFA1/COX7A1/A…
hsa01250	Biosynthesis of nucleotide sugars	34	0.56791	1.69399	0.0116905	0.0581115	0.0389431	3207	tags=38%, list=18%, signal=32%	HK2/UGDH/PGM2/GFPT2/UAP1L1/NANP/GNE/NANS/PMM2/UAP1/TGDS/NAGK/GALK1
hsa04910	Insulin signaling pathway	131	0.393233	1.48189	0.0116921	0.0581115	0.0389431	1202	tags=12%, list=7%, signal=11%	PRKAG2/PPARGC1A/IRS2/HK2/SOCS3/FOXO1/SOCS2/RHEB/PIK3R1/CRK/ACACB/CBLB/MKNK2/PRKAB1/PPP1R3B/IRS1
hsa05133	Pertussis	72	0.466224	1.5983	0.0125193	0.0613077	0.041085	1611	tags=26%, list=9%, signal=24%	ITGA5/IRF1/CD14/FOS/LY96/TLR4/IL6/CASP7/NOD1/TRAF6/CFL1/CXCL8/C1R/GNAI2/MYD88/GNAI1/C1QB/IL1B/TNF
hsa05162	Measles	130	0.39273	1.47885	0.0128351	0.0619433	0.0415109	3238	tags=33%, list=18%, signal=27%	MSN/FOS/CDK6/PIK3R1/CDK4/TLR4/IL6/BCL2/CCND2/CYCS/CBLB/CCND3/BID/BCL2L1/IRF7/TRAF6/STAT3/HSPA1L/TNFAIP3/MYD88/IL1B/BAX/MX2/CCND1/AKT1/TRAF3/TLR2/IL2RB/TLR9/BBC3/TRADD/FADD/IL2RA/EIF2AK3/TP53/NFKB1/CDK2/NFKBIA/HSPA6/STAT2/TP73/CSNK2A3/EIF3H
hsa04720	Long-term potentiation	65	-0.423023	-1.53835	0.0137865	0.0638479	0.0427873	4167	tags=49%, list=23%, signal=38%	MAP2K1/PPP3CA/RAP1A/PLCB3/CREBBP/CALML3/RAF1/GRIN2D/PRKCA/PRKACA/PPP1CB/PRKACG/PPP1R1A/ADCY8/CAMK2B/PPP1CA/CALML4/GNAQ/KRAS/PLCB1/ARAF/PPP3CC/PRKACB/RAPGEF3/PPP3R1/MAPK3/CAMK2G/PPP3CB/CAMK2A/PLCB4/ITPR2/CALML6
hsa04974	Protein digestion and absorption	94	0.4221	1.51889	0.014214	0.0638479	0.0427873	2048	tags=19%, list=11%, signal=17%	SLC7A8/ATP1B3/COL4A1/COL4A2/COL12A1/ATP1A1/COL3A1/COL11A2/COL6A3/COL1A2/COL1A1/SLC1A5/COL6A1/COL21A1/COL6A2/CELA3A/SLC16A10/ATP1B1
hsa04380	Osteoclast differentiation	120	0.399351	1.48791	0.0136334	0.0638479	0.0427873	2555	tags=25%, list=14%, signal=22%	JUNB/ITGB3/FOSL2/CSF1/SOCS3/IL1R1/FOS/FCGR2A/IFNGR1/MAP2K6/PIK3R1/TGFBR2/CYBA/TRAF6/TNFRSF1A/FOSL1/PPARG/LILRB5/FOSB/IL1B/TNF/LILRB2/TGFB1/SQSTM1/SOCS1/AKT1/SPI1/LILRA3/OSCAR/LILRA4
hsa04935	Growth hormone synthesis, secretion and action	115	0.401865	1.48746	0.0143802	0.0638479	0.0427873	1451	tags=16%, list=8%, signal=14%	JUNB/IRS2/SOCS3/IGF1/FOS/SOCS2/MAP2K6/PIK3R1/ADCY3/CRK/ITPR3/IGFBP3/STAT3/IRS1/GNAI2/CREB3L2/GNAI1/ATF4
hsa04217	Necroptosis	121	0.396343	1.47786	0.0142881	0.0638479	0.0427873	3260	tags=33%, list=18%, signal=27%	TRPM7/CHMP1B/SLC25A5/TNFSF10/IFNGR1/MLKL/TLR4/BCL2/GLUL/BID/TNFRSF10B/STAT6/TNFRSF1A/STAT3/TNFAIP3/HSP90AA1/SLC25A4/FTL/IL1B/TNF/BAX/SLC25A6/CHMP2B/SQSTM1/RBCK1/FTH1/CAPN2/PYGL/AIFM1/TRADD/FADD/BIRC3/TRAF5/BIRC2/CHMP1A/IFNG/SLC25A31/STAT2/ALOX15/PPIA
hsa05131	Shigellosis	214	0.350277	1.40766	0.0141509	0.0638479	0.0427873	2097	tags=20%, list=12%, signal=18%	ACTN1/HK2/RRAGC/ITGA5/FOXO1/ACTN4/FNBP1L/ACTB/CD14/IL1R1/ARPC1B/PIK3R1/ACTG1/CRK/TLR4/BCL2/MYL9/CYCS/ITPR3/NOD1/BCL2L1/MAP1LC3B/CYTH4/TRAF6/TIFA/TNFRSF1A/CXCL8/CD44/MYD88/CASP4/ATM/IL1B/TNF/BAX/ACTR3/ARPC5/WASL/MYL7/PFN1/SQSTM1/CGAS/SRC/RBCK1
hsa04014	Ras signaling pathway	219	0.347556	1.40223	0.0146459	0.0641723	0.0430047	2627	tags=21%, list=14%, signal=18%	ETS2/ANGPT2/VEGFA/KDR/TEK/CSF1/MET/IGF1/ETS1/HGF/KSR1/RASSF5/PIK3R1/FGF6/RALGAPA2/RAPGEF5/BCL2L1/GNB4/EFNA1/FGF10/RAP1B/GNG12/PAK1/GNG11/RRAS/PDGFRB/PLA1A/KITLG/FGFR3/VEGFB/TIAM1/FGF2/FGF7/RALGAPA1/PLA2G2F/KIT/PDGFD/RALA/FGFR1/AKT1/PLA2G2D/ABL1/PLA2G10/FGF5/ANGPT4
hsa03013	Nucleocytoplasmic transport	96	-0.376044	-1.46839	0.0160643	0.0694727	0.0465567	3988	tags=40%, list=22%, signal=31%	XPO6/NUP214/NXF1/XPO7/CASC3/NUP205/NUP188/NUP107/SUMO3/KPNA3/IPO5/THOC2/ACIN1/NUP133/NXT2/IPO8/NUP160/IPO9/KPNA4/SENP2/NUP43/ALYREF/SUMO4/XPOT/TPR/IPO13/KPNA1/DDX19A/NUP93/RANBP2/UBE2I/PHAX/TNPO2/NUP58/KPNA5/NUP210/THOC6/XPO4
hsa00640	Propanoate metabolism	31	0.567657	1.65989	0.0172027	0.0721438	0.0483467	3197	tags=45%, list=18%, signal=37%	LDHB/MLYCD/ACACB/ACOX3/HADHA/SUCLG2/SUCLG1/ACSS1/SUCLA2/EHHADH/ECHDC1/ACADS/BCKDHA/ECHS1
hsa04150	mTOR signaling pathway	147	0.376198	1.43876	0.0173318	0.0721438	0.0483467	2917	tags=23%, list=16%, signal=20%	FNIP2/RRAGC/LPIN1/IGF1/ATP6V1C1/FLCN/RHEB/WNT9A/SLC7A5/WNT11/PIK3R1/FZD5/FNIP1/ULK1/ATP6V1G3/FZD9/TNFRSF1A/IRS1/RPS6KA2/TNF/ATP6V1A/LAMTOR5/FZD7/FZD4/DEPTOR/EIF4E1B/ATP6V1D/AKT1/LPIN2/RRAGD/SEH1L/PDPK1/RICTOR/SLC3A2
hsa05417	Lipid and atherosclerosis	198	0.351365	1.40038	0.0170219	0.0721438	0.0483467	1659	tags=22%, list=9%, signal=20%	CCL2/ICAM1/TNFSF10/CD14/HSPA5/FOS/SOD2/LY96/LBP/MAP2K6/PIK3R1/NOS3/CXCL2/TLR4/IL6/BCL2/SELE/LDLR/CYCS/DDIT3/CASP7/BID/TNFRSF10B/MMP3/BCL2L1/CYBA/IRF7/CD36/TRAF6/TNFRSF1A/STAT3/RAP1B/CXCL8/HSPA1L/HSP90AA1/HSPD1/MYD88/PPARG/ATF4/LYN/IL1B/TNF/BAX
hsa04658	Th1 and Th2 cell differentiation	85	-0.384761	-1.47161	0.0180381	0.0741564	0.0496955	2430	tags=27%, list=13%, signal=24%	NFKBIB/NOTCH3/MAPK8/PPP3CC/MAPK13/STAT5B/TBX21/MAF/JUN/PPP3R1/MAPK3/HLA-DOA/HLA-DMA/PPP3CB/NFATC3/DLL4/MAML3/HLA-DQB1/NFATC1/HLA-DMB/IL12RB2/JAK2/NFATC2
hsa05012	Parkinson disease	243	0.338112	1.37934	0.0185324	0.0752594	0.0504347	3196	tags=29%, list=18%, signal=24%	SLC39A14/SLC25A5/HSPA5/UQCRB/COX4I1/PPIF/TUBB6/SLC11A2/TUBA1B/COX6A1/TUBB2A/NDUFB10/NDUFS6/ATP5MC3/UQCRH/CYCS/DDIT3/UQCRQ/ITPR3/TUBA1A/BCL2L1/PSMD8/NDUFS2/NDUFS3/GNAI2/GNAI1/ATF4/SLC25A4/SDHC/NDUFB8/NDUFA3/BAX/UQCR11/NDUFB3/COX7A2/NDUFB6/NDUFA9/SDHB/NDUFA2/NDUFA8/SLC25A6/COX8A/UQCR10/NDUFA12/XBP1/CYC1/NDUFB2/SLC39A1/ATP5PO/MAP3K5/ATF6/MAPT/NDUFA6/EIF2AK3/NDUFS7/NDUFA1/COX7A1/ATP5F1A/TP53/NDUFV1/T…
hsa00564	Glycerophospholipid metabolism	90	0.420409	1.50052	0.0190076	0.076092	0.0509926	2581	tags=24%, list=14%, signal=21%	GPCPD1/LPIN1/GPAT3/PLPP3/CHPT1/CDS2/DGKH/SELENOI/PLA2G15/PISD/AGPAT2/PLA1A/CHKA/ETNK2/GPAM/PLA2G2F/PLPP2/PLA2G2D/LPIN2/PLA2G10/PLD4/LYPLA2
hsa04261	Adrenergic signaling in cardiomyocytes	149	-0.330183	-1.37814	0.0191944	0.076092	0.0509926	4201	tags=37%, list=23%, signal=29%	ADCY2/PRKCA/ATP2B3/MYH6/POPDC2/ATP1A4/PRKACA/PPP1CB/POPDC3/PRKACG/PPP1R1A/PPP2R5C/CACNB1/MAPK12/ADCY8/KCNK2/PPP2R2A/CAMK2B/PPP1CA/CACNA2D3/PPP2R3C/TNNC1/CALML4/GNAQ/PPP2R5B/PPP2R5D/PLCB1/RPS6KA5/TPM1/MAPK13/TPM2/ATP2A1/CREB3/CREB1/PRKACB/RAPGEF3/CACNA1S/ADRA1B/MAPK3/CAMK2G/CREB3L1/CAMK2A/ATP1B2/PPP2CB/ATF6B/PLCB4/CACNG1/PPP2R3A/ATP2B2/ATP1B4/CACNG6/TPM3/CALML6/SLC8A3/ACTC1
hsa05223	Non-small cell lung cancer	70	0.449395	1.53485	0.0203802	0.078007	0.0522759	532	tags=14%, list=3%, signal=14%	GADD45A/MET/GADD45B/HGF/GADD45G/EML4/CDK6/RASSF5/PIK3R1/CDK4
hsa05142	Chagas disease	99	0.410384	1.48904	0.020053	0.078007	0.0522759	3859	tags=40%, list=21%, signal=32%	CCL2/TGFB3/SERPINE1/FOS/IFNGR1/PIK3R1/TLR4/IL6/TGFBR2/TRAF6/TNFRSF1A/CXCL8/GNAI2/MYD88/GNAI1/C1QB/IL1B/TNF/CD247/TGFB1/TLR6/AKT1/TLR2/C1QC/TLR9/FADD/NFKB1/PPP2R1B/IFNG/NFKBIA/CALR/GNA15/PPP2R2B/CCL3/IL10/AKT2/IFNGR2/MAPK11/PPP2R2C/CASP8
hsa04919	Thyroid hormone signaling pathway	118	0.39062	1.45231	0.0202269	0.078007	0.0522759	723	tags=12%, list=4%, signal=11%	PFKFB2/ATP1B3/ITGB3/FOXO1/ACTB/ATP1A1/HIF1A/MYC/RHEB/MED17/PIK3R1/ACTG1/NOTCH2/PFKP
hsa05022	Pathways of neurodegeneration - multiple diseases	442	0.298554	1.29237	0.0214923	0.0813288	0.054502	3438	tags=27%, list=19%, signal=22%	CSF1/SLC25A5/TNFRSF1B/HSPA5/WNT9A/UQCRB/SMCR8/MAP2K6/COX4I1/PPIF/TUBB6/WNT11/TUBA1B/COX6A1/FZD5/TUBB2A/NDUFB10/NDUFS6/ATP5MC3/IL6/BCL2/UQCRH/CYCS/DDIT3/DERL1/GPX3/UQCRQ/CASP7/C9orf72/ITPR3/PRNP/GPX1/ULK1/BID/TUBA1A/BCL2L1/MAP1LC3B/FZD9/PSMD8/TNFRSF1A/NDUFS2/NDUFS3/NRBF2/HSD17B10/RAB1A/ATF4/SLC25A4/SDHC/NDUFB8/IL1B/TNF/NDUFA3/BAX/UQCR11/NDUFB3/COX7A2/NDUFB6/NDUFA9/SDHB/NDUFA2/NDUFA8/SLC25A6/DNAH17…
hsa00051	Fructose and mannose metabolism	30	0.562849	1.63709	0.0219019	0.0819476	0.0549167	723	tags=13%, list=4%, signal=13%	PFKFB2/HK2/PFKFB3/PFKP
hsa04371	Apelin signaling pathway	130	0.380036	1.43105	0.0229082	0.0847604	0.0568016	1513	tags=16%, list=8%, signal=15%	PRKAG2/PPARGC1A/ACTA2/EGR1/APLN/SERPINE1/SMAD3/NOS3/ADCY3/GNA13/ITPR3/JAG1/MAP1LC3B/GNB4/PRKAB1/GNG12/GNAI2/GNG11/RRAS/GNAI1/TFAM
hsa05218	Melanoma	70	0.441782	1.50885	0.024148	0.0883657	0.0592177	2911	tags=33%, list=16%, signal=28%	GADD45A/MET/IGF1/GADD45B/HGF/GADD45G/CDK6/PIK3R1/FGF6/CDK4/FGF10/PDGFRB/BAX/FGF2/FGF7/CCND1/PDGFD/CDKN1A/FGFR1/AKT1/FGF5/TP53/FGF8
hsa01230	Biosynthesis of amino acids	69	0.441684	1.50408	0.0259094	0.0929965	0.062321	4045	tags=36%, list=22%, signal=28%	ARG2/TKT/PFKP/GLUL/IDH1/PKLR/ENO1/GOT1L1/PYCR1/RPEL1/ASNS/IDH2/IDH3A/TKTL2/PRPS1L1/PC/ACO1/PSPH/ALDH18A1/BCAT1/SDS/ENO2/GPT2/GOT1/PFKL
hsa04630	JAK-STAT signaling pathway	157	0.3626	1.40005	0.025972	0.0929965	0.062321	2239	tags=19%, list=12%, signal=17%	OSMR/CISH/SOCS3/IL6R/SOCS7/SOCS2/MYC/IL3RA/IFNGR1/PIK3R1/IL4R/CSF3/IL6/BCL2/CCND2/CCND3/PIM1/BCL2L1/STAT6/STAT3/PDGFRB/IFNL3/THPO/IL9/CCND1/PTPN6/CLCF1/SOCS1/MCL1/CDKN1A
hsa01212	Fatty acid metabolism	53	0.470303	1.53353	0.0269753	0.0955614	0.0640399	2734	tags=30%, list=15%, signal=26%	ACSL1/ELOVL5/CPT1A/ACADVL/ELOVL2/ACOX3/ACSL5/HADHA/HADHB/ACAA2/ACSL4/ACADM/ACAT1/ACAA1/EHHADH/ACADS
hsa04926	Relaxin signaling pathway	124	0.375399	1.40649	0.0279366	0.0979252	0.065624	2220	tags=23%, list=12%, signal=20%	COL4A1/VEGFA/EDNRB/ACTA2/COL4A2/FOS/PIK3R1/NOS3/ADCY3/COL3A1/TGFBR2/COL1A2/COL1A1/GNB4/GNG12/GNAI2/CREB3L2/GNG11/RLN2/GNAI1/ATF4/VEGFB/ADCY9/TGFB1/SRC/CREB5/EDN1/MMP1
hsa04710	Circadian rhythm	31	0.541258	1.5827	0.0293568	0.0994358	0.0666363	519	tags=19%, list=3%, signal=19%	PRKAG2/NFIL3/BHLHE40/PER1/RORC/CRY1
hsa05212	Pancreatic cancer	75	0.42775	1.47578	0.0296675	0.0994358	0.0666363	2434	tags=24%, list=13%, signal=21%	VEGFA/GADD45A/GADD45B/TGFB3/GADD45G/CDK6/SMAD3/PIK3R1/CDK4/TGFBR2/BCL2L1/STAT3/BAX/TGFB1/CCND1/CDKN1A/RALA/AKT1
hsa04610	Complement and coagulation cascades	84	0.414448	1.46157	0.0298959	0.0994358	0.0666363	2608	tags=25%, list=14%, signal=22%	PLAU/SERPINE1/C8G/C5AR1/THBD/CFHR2/F2R/CFH/C3AR1/F13A1/C1R/CFHR1/PLAUR/TFPI/C1QB/SERPINF2/F13B/F2RL2/MASP1/C1QC/FGB
hsa05032	Morphine addiction	88	0.408623	1.45244	0.0296246	0.0994358	0.0666363	2038	tags=19%, list=11%, signal=17%	PDE10A/PDE7A/PDE7B/GRK5/ADCY3/GNB4/PDE3A/PDE4D/GNG12/GNAI2/GNG11/GNAI1/PDE2A/GABBR2/ADCY9/PDE11A/PDE8A
hsa05167	Kaposi sarcoma-associated herpesvirus infection	178	0.348806	1.37238	0.0287614	0.0994358	0.0666363	1338	tags=15%, list=7%, signal=14%	ZFP36/ANGPT2/ICAM1/VEGFA/FOS/HIF1A/MYC/CDK6/IFNGR1/MAP2K6/PIK3R1/CLEC2B/CXCL2/CDK4/IL6/CYCS/ITPR3/BID/MAP1LC3B/IRF7/GNB4/TNFRSF1A/STAT3/CXCL8/GNG12/CCR1/GNG11
hsa05163	Human cytomegalovirus infection	205	0.338186	1.3529	0.0301592	0.0994358	0.0666363	2153	tags=20%, list=12%, signal=18%	CCL2/ITGB3/VEGFA/IL6R/IL1R1/AKAP13/MYC/CDK6/RHEB/CX3CL1/MAP2K6/PIK3R1/ADCY3/CDK4/CXCL12/CRK/IL6/GNA13/CYCS/ITPR3/BID/PTGER4/GNB4/TNFRSF1A/STAT3/CXCL8/GNG12/GNAI2/CREB3L2/CCR1/GNG11/GNAI1/ATF4/IL1B/TNF/BAX/ADCY9/PTGER3/CCND1/CGAS/SRC/CREB5
hsa05145	Toxoplasmosis	101	0.394101	1.43366	0.0307564	0.100411	0.0672896	3047	tags=36%, list=17%, signal=30%	LAMB1/TGFB3/LY96/IFNGR1/MAP2K6/PPIF/TLR4/BCL2/LAMC1/LDLR/CYCS/LAMA4/BCL2L1/TRAF6/TNFRSF1A/STAT3/HSPA1L/GNAI2/MYD88/ITGA6/GNAI1/LAMA5/TNF/TGFB1/SOCS1/AKT1/TLR2/BIRC3/LAMA1/LAMC2/BIRC2/PDPK1/NFKB1/IFNG/NFKBIA/HSPA6
hsa04620	Toll-like receptor signaling pathway	92	0.402037	1.44177	0.0310611	0.100421	0.0672964	3033	tags=32%, list=17%, signal=26%	CXCL10/CD14/FOS/LY96/LBP/MAP2K6/PIK3R1/MAP3K8/TLR4/IL6/CXCL9/IRF7/TRAF6/CXCL8/MYD88/IL1B/TOLLIP/TNF/TLR1/TLR6/CXCL11/AKT1/TRAF3/TLR2/TLR9/FADD/NFKB1/NFKBIA/SPP1
hsa04120	Ubiquitin mediated proteolysis	137	-0.32611	-1.34425	0.031383	0.100486	0.06734	4705	tags=40%, list=26%, signal=30%	CUL4B/CDC23/TRIM32/DDB1/PRPF19/BIRC7/UBE3C/PIAS2/MDM2/ANAPC15/UBE4B/CDC27/FBXO2/UBE2L3/XIAP/TRIP12/CUL7/HUWE1/UBA6/ELOB/UBE2D4/ANAPC10/ANAPC4/UBE2R2/UBE2A/BIRC6/PPIL2/CUL1/UBE2E1/FBXW8/CUL5/WWP1/CDC16/UBE3A/UBA2/UBE2N/UBE4A/DET1/FBXO4/SKP1/ANAPC16/UBE2I/HERC4/WWP2/SIAH1/RCHY1/UBE2Q2/FBXW7/SMURF1/PIAS3/COP1/UBA7/HERC3/FANCL/RHOBTB1
hsa05211	Renal cell carcinoma	64	0.441736	1.48449	0.0331149	0.104147	0.0697933	2599	tags=25%, list=14%, signal=22%	VEGFA/MET/TGFB3/ETS1/HGF/HIF1A/FLCN/PIK3R1/CRK/RAP1B/PAK1/EGLN1/TGFB1/CDKN1A/AKT1/EPAS1
hsa05224	Breast cancer	142	0.363444	1.38326	0.0331518	0.104147	0.0697933	2434	tags=23%, list=13%, signal=20%	GADD45A/HEY1/IGF1/GADD45B/FOS/GADD45G/MYC/CDK6/WNT9A/WNT11/PIK3R1/FGF6/CDK4/FZD5/HEY2/NOTCH2/HEYL/JAG1/FZD9/FGF10/BRCA1/BAX/FGF2/FGF7/FRAT1/CCND1/FZD7/FZD4/KIT/CDKN1A/FGFR1/AKT1
hsa04520	Adherens junction	69	0.431115	1.46809	0.0343171	0.1068	0.0715713	1025	tags=16%, list=6%, signal=15%	ACTN1/ACTN4/MET/SNAI2/ACTB/SMAD3/ACTG1/TGFBR2/FER/IQGAP1/YES1
hsa00565	Ether lipid metabolism	43	0.484596	1.51383	0.0382189	0.117841	0.0789707	4228	tags=42%, list=23%, signal=32%	PAFAH2/PLA2G7/PLPP3/CHPT1/SELENOI/PAFAH1B2/PLA2G2F/PLPP2/PLA2G2D/PLA2G10/PLD4/PLA2G2A/CEPT1/PLA2G6/PLA2G4F/PLA2G2C/PLA2G4D/PLA2G1B
hsa05171	Coronavirus disease - COVID-19	206	0.330841	1.32332	0.038597	0.117916	0.0790205	2608	tags=18%, list=14%, signal=16%	CCL2/CXCL10/IL6R/C8G/FOS/FCGR2A/NRP1/C5AR1/PIK3R1/CSF3/TLR4/IL6/MMP3/C3AR1/F13A1/TRAF6/TNFRSF1A/STAT3/CXCL8/C1R/MYD88/C1QB/IL1B/TNF/RPL10L/RPL4/MX2/CGAS/F13B/MMP1/SELP/MASP1/TRAF3/RPL12/TLR2/RPL31/C1QC/FGB
hsa00561	Glycerolipid metabolism	60	0.44379	1.47403	0.0391304	0.118074	0.0791263	2529	tags=22%, list=14%, signal=19%	LPL/LPIN1/GPAT3/PLPP3/ALDH1B1/DGKH/MOGAT1/GLA/AGPAT2/GPAM/PLPP2/LPIN2/LIPG
hsa04728	Dopaminergic synapse	129	-0.325474	-1.33371	0.0393578	0.118074	0.0791263	3982	tags=32%, list=22%, signal=25%	ARNTL/DRD4/PRKACA/PPP1CB/PRKACG/PPP2R5C/MAPK12/PPP2R2A/CAMK2B/DRD2/PPP1CA/PPP2R3C/MAPK9/GSK3B/CALML4/GNAQ/PPP2R5B/PPP2R5D/GNAL/PLCB1/MAPK8/PPP3CC/MAPK13/CREB3/CREB1/GNB3/LRTOMT/PRKACB/ARRB1/CAMK2G/PPP3CB/CREB3L1/CAMK2A/CLOCK/PPP2CB/ATF6B/PLCB4/GNAO1/PPP2R3A/ITPR2/CALML6
hsa04062	Chemokine signaling pathway	178	0.340008	1.33777	0.0398949	0.118616	0.0794897	3104	tags=25%, list=17%, signal=21%	CCL2/CXCL10/GRK5/CX3CL1/PIK3R1/CXCL2/ADCY3/CXCL12/CRK/CCL11/CCL8/CXCL9/CXCL16/GNB4/STAT3/RAP1B/CXCL8/GNG12/GNAI2/CCL22/CCR1/PAK1/GNG11/GNAI1/LYN/CXCL13/TIAM1/ADCY9/HCK/CXCL5/XCL1/SRC/CXCL11/FGR/AKT1/CXCL6/NFKB1/XCR1/NFKBIA/CCL7/GNB1/STAT2/GNGT2/CCL16
hsa04012	ErbB signaling pathway	80	-0.361514	-1.36877	0.0407218	0.119567	0.080127	4481	tags=45%, list=25%, signal=34%	ERBB4/EGFR/PLCG1/SOS2/RAF1/PRKCA/PAK3/PIK3R3/NRG2/PAK2/RPS6KB1/PAK4/SHC1/BAD/CAMK2B/MAPK9/MAP2K4/GSK3B/PTK2/NRG4/KRAS/MAPK8/ARAF/ERBB2/RPS6KB2/STAT5B/GAB1/NCK1/JUN/MAPK3/HBEGF/CAMK2G/MAP2K7/CAMK2A/AREG/EGF
hsa04110	Cell cycle	125	0.364682	1.36792	0.0409328	0.119567	0.080127	1049	tags=11%, list=6%, signal=11%	PTTG2/GADD45A/GADD45B/TGFB3/GADD45G/MYC/CDK6/SMAD3/CDK4/CDC14B/CCND2/YWHAH/CCND3/YWHAZ
hsa04611	Platelet activation	121	0.365424	1.36257	0.0423715	0.122693	0.082222	1824	tags=18%, list=10%, signal=16%	ITGB3/ITGA2/ACTB/FCGR2A/PIK3R1/NOS3/ADCY3/ACTG1/COL3A1/GNA13/F2R/ITPR3/COL1A2/COL1A1/RAP1B/GNAI2/PTGIR/GNAI1/LYN/TBXA2R/GP6/ADCY9
hsa04621	NOD-like receptor signaling pathway	166	0.342715	1.33448	0.0429755	0.123369	0.0826751	3932	tags=33%, list=22%, signal=26%	CCL2/TRPM7/IFI16/GABARAPL1/CXCL2/TLR4/IL6/BCL2/GBP2/NAMPT/ITPR3/NOD1/BCL2L1/CYBA/MAP1LC3B/IRF7/TRAF6/CXCL8/TNFAIP3/BRCC3/HSP90AA1/MYD88/CASP4/IL1B/TNF/GBP7/CARD6/CASP5/RBCK1/CAMP/TP53BP1/TRAF3/GBP3/FADD/BIRC3/TRAF5/BIRC2/NFKB1/NFKBIA/STAT2/GPSM3/GSDMD/RNASEL/GABARAPL2/TRPV2/MAP1LC3A/CXCL1/IFNA13/MAPK11/P2RX7/CARD8/CASP8/TXNIP/NOD2
hsa01521	EGFR tyrosine kinase inhibitor resistance	76	0.407569	1.41079	0.044898	0.127786	0.0856353	2434	tags=26%, list=13%, signal=23%	VEGFA/KDR/MET/IGF1/IL6R/HGF/PIK3R1/IL6/BCL2/GAS6/BCL2L1/STAT3/PDGFRB/FGFR3/BAX/FGF2/SRC/PDGFD/EIF4E1B/AKT1
hsa00430	Taurine and hypotaurine metabolism	15	-0.581503	-1.51368	0.047532	0.133578	0.0895162	248	tags=40%, list=1%, signal=39%	GGT5/FMO5/CSAD/GGT7/FMO2/GADL1
hsa01523	Antifolate resistance	30	0.520257	1.51321	0.0477349	0.133578	0.0895162	3186	tags=43%, list=17%, signal=36%	ABCC4/IL6/ABCC5/IL1B/TNF/GGH/FOLR3/SLC46A1/NFKB1/ALOX12/TYMS/MTHFR/DHFR2
hsa00052	Galactose metabolism	29	0.52316	1.5115	0.0494175	0.136736	0.0916326	1060	tags=14%, list=6%, signal=13%	HK2/PGM2/PFKP/GLA
hsa04726	Serotonergic synapse	106	-0.333525	-1.32552	0.0496847	0.136736	0.0916326	2444	tags=19%, list=13%, signal=16%	GNAQ/PTGS1/KRAS/PLCB1/ARAF/HTR2B/GNB3/HTR7/PRKACB/DUSP1/RAPGEF3/CACNA1S/MAPK3/CASP3/PLCB4/GNAO1/TPH1/ITPR2/CYP2J2/CYP4X1
hsa04917	Prolactin signaling pathway	67	0.417603	1.41349	0.0511892	0.139721	0.0936335	668	tags=13%, list=4%, signal=13%	CISH/SOCS3/IRF1/SOCS7/FOS/CGA/SOCS2/PIK3R1/CCND2
hsa04973	Carbohydrate digestion and absorption	39	0.479712	1.46783	0.0527473	0.142804	0.0956989	489	tags=10%, list=3%, signal=10%	ATP1B3/HK2/ATP1A1/PIK3R1
hsa00563	Glycosylphosphatidylinositol (GPI)-anchor biosynthesis	25	-0.490765	-1.45621	0.0572697	0.152566	0.102241	5002	tags=60%, list=27%, signal=44%	PIGP/PIGL/PIGU/PIGC/PIGQ/PIGT/PIGO/PIGN/DPM2/PIGG/GPLD1/PIGZ/PIGS/PGAP1/PIGF
hsa05100	Bacterial invasion of epithelial cells	66	0.413408	1.39613	0.0569456	0.152566	0.102241	2085	tags=24%, list=11%, signal=22%	ITGA5/MET/ACTB/CAV1/ARPC1B/PIK3R1/ACTG1/CRK/FN1/CAV2/ACTR3/ARPC5/WASL/CBL/CLTC/SRC
hsa04960	Aldosterone-regulated sodium reabsorption	35	0.488056	1.46611	0.0580729	0.153478	0.102853	2048	tags=23%, list=11%, signal=20%	ATP1B3/IGF1/ATP1A1/PIK3R1/IRS1/NEDD4L/SLC9A3R2/ATP1B1
hsa05160	Hepatitis C	147	0.344001	1.31562	0.0596279	0.156347	0.104775	2926	tags=25%, list=16%, signal=21%	CXCL10/SOCS3/MYC/CDK6/PIK3R1/CDK4/YWHAH/LDLR/CYCS/BID/IRF7/TRAF6/YWHAZ/TNFRSF1A/STAT3/CLDN6/PPARA/IFIT1/TNF/BAX/CLDN5/MX2/CCND1/CLDN7/CDKN1A/AKT1/TRAF3/CLDN22/TRADD/FADD/EIF2AK3/TP53/NFKB1/CDK2/PPP2R1B/IFNG/NFKBIA
hsa05034	Alcoholism	100	-0.333314	-1.3117	0.0606595	0.157809	0.105755	4174	tags=31%, list=23%, signal=24%	SOS2/RAF1/GRIN2D/HDAC3/PRKACA/PPP1CB/HDAC1/PRKACG/NTRK2/SHC1/DRD2/PPP1CA/CALML4/KRAS/ARAF/HDAC7/CREB3/CREB1/GNB3/PRKACB/MAPK3/HDAC11/HDAC6/CREB3L1/HDAC9/ATF6B/GNAO1/HDAC5/HDAC10/CALML6/SLC29A2
hsa04921	Oxytocin signaling pathway	147	-0.304519	-1.26896	0.0616752	0.159208	0.106692	2983	tags=27%, list=16%, signal=22%	CAMK2B/PPP1CA/TRPM2/CACNA2D3/ROCK2/ROCK1/CALML4/GNAQ/KRAS/PLCB1/PPP1R12B/PPP3CC/MEF2C/GUCY1B1/PRKACB/NPR2/PRKAA1/JUN/CACNA1S/PPP3R1/MAPK3/CAMK2G/PPP3CB/NFATC3/CAMK2A/PLCB4/GNAO1/CACNG1/PRKAA2/MYLK2/NFATC1/GUCY1A1/CACNG6/ITPR2/PRKAG3/CD38/CALML6/KCNJ2/NFATC2
hsa04922	Glucagon signaling pathway	101	0.369016	1.34241	0.0658354	0.16864	0.113013	1525	tags=14%, list=8%, signal=13%	PRKAG2/PPARGC1A/FOXO1/SIK2/LDHB/CPT1A/PDHA1/ACACB/PFKP/ITPR3/PRKAB1/CREB3L2/ATF4/PPARA
hsa04340	Hedgehog signaling pathway	53	-0.390256	-1.36103	0.0671992	0.169852	0.113825	3814	tags=38%, list=21%, signal=30%	PRKACA/PRKACG/CSNK1A1L/SPOP/GLI2/SUFU/GLI3/SPOPL/GSK3B/CUL1/BOC/GRK2/PRKACB/SCUBE2/ARRB1/SMO/CSNK1A1/SMURF1/CDON/DISP1
hsa05410	Hypertrophic cardiomyopathy	88	0.37821	1.34434	0.0673287	0.169852	0.113825	641	tags=12%, list=4%, signal=12%	PRKAG2/ITGB3/ITGA2/ITGA5/IGF1/TGFB3/ACTB/ACTG1/TPM4/ITGA9/IL6
hsa05219	Bladder cancer	38	0.468632	1.42794	0.0696435	0.171516	0.114941	2239	tags=26%, list=12%, signal=23%	THBS1/VEGFA/MYC/CDK4/CXCL8/FGFR3/CCND1/SRC/MMP1/CDKN1A
hsa05322	Systemic lupus erythematosus	44	0.452835	1.42076	0.069009	0.171516	0.114941	1611	tags=18%, list=9%, signal=17%	ACTN1/ACTN4/C8G/FCGR2A/C1R/C1QB/TRIM21/TNF
hsa04727	GABAergic synapse	87	0.375894	1.33395	0.0700487	0.171516	0.114941	3463	tags=25%, list=19%, signal=21%	SLC38A1/PLCL1/GABARAPL1/ADCY3/GLUL/GNB4/GNG12/GNAI2/GNG11/GNAI1/GABBR2/ADCY9/SRC/HAP1/KCNJ6/GLS/GNB1/GNGT2/ADCY4/GABRB2/GABARAPL2/GABRB3
hsa04144	Endocytosis	227	0.311388	1.26215	0.0697256	0.171516	0.114941	2285	tags=21%, list=13%, signal=18%	CHMP1B/DAB2/SH3KBP1/RAB31/CAV1/PSD3/ARPC1B/GRK5/SMAD3/NEDD4/ASAP1/ASAP2/LDLR/CBLB/SH3GL1/TGFBR2/VPS35/PML/VPS26A/PIP5K1C/IST1/IGF2R/CYTH4/TRAF6/SNF8/EHD4/HSPA1L/SNX2/VPS37B/NEDD4L/FGFR3/VPS25/CAV2/RAB35/ACTR3/ARPC5/WASL/EHD2/CBL/CLTC/CHMP2B/SRC/ARF4/EPN3/ARFGEF2/GIT2/WIPF1
hsa00280	Valine, leucine and isoleucine degradation	45	0.445209	1.40564	0.0758905	0.184464	0.123617	3958	tags=44%, list=22%, signal=35%	ALDH1B1/HADHA/HADHB/HMGCS2/HSD17B10/ACAA2/ACADM/HIBADH/ACAT1/AUH/ACAA1/EHHADH/ACADS/BCKDHA/IVD/ECHS1/OXCT1/BCAT1/HMGCS1/ALDH3A2
hsa05226	Gastric cancer	145	0.336981	1.28565	0.077512	0.18704	0.125344	2976	tags=23%, list=16%, signal=19%	GADD45A/MET/GADD45B/TGFB3/HGF/GADD45G/MYC/WNT9A/SMAD3/WNT11/PIK3R1/FGF6/FZD5/BCL2/TGFBR2/FZD9/FGF10/BAX/FGF2/FGF7/FRAT1/TGFB1/CCND1/FZD7/FZD4/CDKN1A/AKT1/FGF5/FRAT2/TP53/CDK2/FGF8/REG4
hsa05231	Choline metabolism in cancer	93	0.365098	1.31169	0.0805425	0.192954	0.129307	1360	tags=15%, list=7%, signal=14%	SLC22A5/GPCPD1/SLC22A3/FOS/HIF1A/RHEB/PLPP3/PIK3R1/CHPT1/DGKH/PIP5K1C/SLC22A4/SLC22A1/PDGFRB
hsa04613	Neutrophil extracellular trap formation	105	0.35461	1.29879	0.0848384	0.201794	0.135231	3398	tags=27%, list=19%, signal=22%	ITGB3/SLC25A5/ACTB/FCGR2A/C5AR1/PPIF/PIK3R1/ACTG1/TLR4/FPR3/CYBA/CASP4/SLC25A4/SLC25A6/SRC/CAMP/SELP/CTSG/AKT1/TLR2/FGB/NFKB1/SLC25A31/CLCN4/ITGA2B/GSDMD/FCGR3A/PADI4
hsa04923	Regulation of lipolysis in adipocytes	53	0.417215	1.36043	0.0878872	0.207563	0.139097	1866	tags=17%, list=10%, signal=15%	IRS2/CGA/PIK3R1/ADCY3/IRS1/GNAI2/GNAI1/ADCY9/PTGER3
hsa00592	alpha-Linolenic acid metabolism	21	0.53245	1.42961	0.08897	0.207981	0.139377	4228	tags=52%, list=23%, signal=40%	ACOX3/PLA2G2F/ACAA1/PLA2G2D/PLA2G10/PLA2G2A/PLA2G6/PLA2G4F/PLA2G2C/PLA2G4D/PLA2G1B
hsa03030	DNA replication	36	-0.418976	-1.3503	0.0893131	0.207981	0.139377	3542	tags=33%, list=19%, signal=27%	LIG1/RPA1/MCM5/MCM6/MCM2/RFC3/POLA1/POLA2/POLE3/RNASEH1/MCM7/POLE
hsa00760	Nicotinate and nicotinamide metabolism	34	0.465004	1.38704	0.0935238	0.216274	0.144935	2509	tags=26%, list=14%, signal=23%	NNMT/NMRK2/PNP/NAMPT/SIRT5/NMRK1/NADK/NT5M/NAPRT
hsa00600	Sphingolipid metabolism	51	0.415952	1.34629	0.0973638	0.223601	0.149845	3615	tags=37%, list=20%, signal=30%	CERK/ASAH1/PLPP3/UGCG/NEU1/ACER3/GLA/CERS2/B4GALT5/ACER1/SPHK1/PLPP2/HEXB/SGPP2/DEGS2/KDSR/HEXA/CERS6/SPTLC2
hsa04215	Apoptosis - multiple species	30	0.474522	1.38018	0.0999626	0.227997	0.152791	2763	tags=43%, list=15%, signal=37%	BCL2/CYCS/CASP7/BID/BCL2L1/TNFRSF1A/PMAIP1/BOK/BAX/BBC3/FADD/BIRC3/BIRC2
hsa04390	Hippo signaling pathway	149	0.325269	1.24571	0.100904	0.228579	0.153181	1049	tags=13%, list=6%, signal=12%	SNAI2/TGFB3/ACTB/SERPINE1/WWTR1/MYC/WNT9A/LATS2/SMAD3/WNT11/ACTG1/FZD5/BMP6/CCND2/YWHAH/CCND3/TGFBR2/FZD9/YWHAZ
hsa00071	Fatty acid degradation	41	0.437445	1.35193	0.103517	0.232914	0.156086	2734	tags=41%, list=15%, signal=35%	ACSL1/CPT1A/ALDH1B1/ACADVL/ACOX3/ACSL5/HADHA/HADHB/CYP2U1/ACAA2/GCDH/ACSL4/ACADM/ACAT1/ACAA1/EHHADH/ACADS
hsa05214	Glioma	72	0.375278	1.28652	0.107357	0.239933	0.160789	532	tags=11%, list=3%, signal=11%	GADD45A/CAMK1G/IGF1/GADD45B/GADD45G/CDK6/PIK3R1/CDK4
hsa04977	Vitamin digestion and absorption	22	0.508765	1.38178	0.109542	0.243183	0.162968	2761	tags=23%, list=15%, signal=19%	SLC19A2/MMACHC/SLC5A6/LRAT/SLC46A1
hsa05135	Yersinia infection	132	0.328442	1.23931	0.115073	0.25377	0.170062	1725	tags=17%, list=9%, signal=16%	CCL2/ITGA5/ACTB/FOS/FCGR2A/ARPC1B/MAP2K6/PIK3R1/ACTG1/CRK/TLR4/IL6/PIP5K1C/TRAF6/CXCL8/FN1/MYD88/IL1B/RPS6KA2/TNF/ACTR3/ARPC5/WASL
hsa00670	One carbon pool by folate	17	0.536681	1.37896	0.11986	0.262589	0.175972	3914	tags=41%, list=21%, signal=32%	MTHFD1L/MTFMT/MTHFD2/TYMS/MTHFR/DHFR2/MTHFD2L
hsa00061	Fatty acid biosynthesis	16	0.546783	1.38053	0.120669	0.262633	0.176002	1793	tags=25%, list=10%, signal=23%	ACSL1/ACACB/ACSL5/ACSL4
hsa04623	Cytosolic DNA-sensing pathway	65	0.379944	1.28055	0.123555	0.265444	0.177885	2941	tags=25%, list=16%, signal=21%	CXCL10/GSDME/MLKL/IL6/CASP7/POLR3K/IRF7/IL1B/POLR2K/CGAS/POLR3C/FADD/POLR3GL/NFKB1/NFKBIA/POLR2E
hsa05031	Amphetamine addiction	69	-0.338858	-1.24558	0.122904	0.265444	0.177885	4161	tags=30%, list=23%, signal=24%	GRIN2D/PRKCA/PRKACA/PPP1CB/HDAC1/PRKACG/CAMK2B/PPP1CA/CALML4/PPP3CC/CREB3/CREB1/PRKACB/JUN/PPP3R1/CAMK2G/PPP3CB/CREB3L1/CAMK2A/ATF6B/CALML6
hsa05110	Vibrio cholerae infection	49	0.402703	1.2928	0.12962	0.273272	0.183132	1824	tags=20%, list=10%, signal=18%	ACTB/ATP6V1C1/TJP2/ADCY3/ACTG1/SEC61B/ATP6V1G3/ATP6V0E1/ATP6V1A/ADCY9
hsa00350	Tyrosine metabolism	35	-0.402397	-1.29002	0.128618	0.273272	0.183132	1759	tags=17%, list=10%, signal=16%	ADH1A/LRTOMT/PNMT/AOC3/ADH1C/ADH1B
hsa05210	Colorectal cancer	84	0.353735	1.24747	0.129661	0.273272	0.183132	1141	tags=14%, list=6%, signal=13%	GADD45A/GADD45B/TGFB3/FOS/GADD45G/MYC/SMAD3/PIK3R1/BCL2/CYCS/TGFBR2/PMAIP1
hsa00062	Fatty acid elongation	26	0.473273	1.33294	0.131808	0.2744	0.183887	3600	tags=35%, list=20%, signal=28%	ELOVL5/ELOVL2/HADHA/HADHB/ACAA2/ACOT2/ECHS1/ELOVL1/ACOT7
hsa04742	Taste transduction	82	-0.319892	-1.21696	0.131844	0.2744	0.183887	6267	tags=40%, list=34%, signal=27%	ENTPD2/ASIC2/SCNN1G/HTR1A/SCN3A/GRM4/PLCB2/GABRA4/SCNN1A/HTR3B/PLCB3/TAS2R40/TAS2R10/PDE1A/HTR3D/HCN4/TRPM5/PRKACA/PRKACG/PDE1C/ADCY8/TAS2R3/P2RY4/PLCB1/TAS2R46/GNB3/PRKACB/TAS2R31/TAS2R19/TAS2R50/PLCB4/TAS2R4/TAS2R20
hsa05216	Thyroid cancer	35	0.431629	1.2966	0.145367	0.300666	0.20149	2239	tags=26%, list=12%, signal=23%	GADD45A/GADD45B/GADD45G/MYC/PPARG/BAX/TFG/CCND1/CDKN1A
hsa04360	Axon guidance	178	-0.268847	-1.14815	0.147949	0.304118	0.203803	2983	tags=24%, list=16%, signal=20%	CAMK2B/SRGAP2/TRPC1/EPHA3/EPHB1/RASA1/CDC42/ROCK2/GSK3B/ROCK1/PTK2/SEMA4D/CXCR4/KRAS/LRIG2/MYL12A/PPP3CC/SEMA3B/BOC/EPHA4/NCK1/PLXNC1/SEMA6A/SLIT3/RYK/PPP3R1/MAPK3/CAMK2G/PPP3CB/NFATC3/PTPN11/NEO1/SEMA6C/CAMK2A/PARD3/SMO/ABLIM1/ABLIM3/ENAH/SEMA3C/SEMA4C/SEMA6D/NFATC2
hsa00330	Arginine and proline metabolism	47	0.397209	1.26385	0.154285	0.315101	0.211163	1262	tags=17%, list=7%, signal=16%	ARG2/SAT1/CKB/NOS3/ALDH1B1/ODC1/AMD1/CKMT2
hsa05412	Arrhythmogenic right ventricular cardiomyopathy	75	-0.321327	-1.20034	0.155185	0.315101	0.211163	3003	tags=33%, list=16%, signal=28%	ITGB4/ITGB6/CACNA2D3/DMD/ITGAV/CTNNA3/SGCG/TCF7L1/ATP2A1/DSC2/SGCD/DSG2/JUP/CACNA1S/TCF7L2/ITGA3/ITGA8/SGCB/ITGA7/DAG1/PKP2/CACNG1/CACNG6/ACTN3/SLC8A3
hsa04140	Autophagy - animal	131	0.317378	1.19603	0.156382	0.315607	0.211502	2846	tags=25%, list=16%, signal=21%	IRS2/RRAGC/GABARAPL1/HIF1A/RHEB/SMCR8/PIK3R1/CTSL/BCL2/TP53INP2/C9orf72/ULK1/BCL2L1/MAP1LC3B/CTSD/TRAF6/IRS1/NRBF2/RRAS/RAB1A/ZFYVE1/SQSTM1/DEPTOR/WIPI1/LAMP1/UVRAG/AKT1/BNIP3/RRAGD/EIF2AK3/DAPK2/PDPK1/PIK3R4
hsa04975	Fat digestion and absorption	40	0.4118	1.26565	0.158155	0.317262	0.212611	5418	tags=45%, list=30%, signal=32%	PLPP3/CD36/AGPAT2/PLA2G2F/ACAT1/PLPP2/PLA2G2D/PLA2G10/PLA2G2A/ABCA1/CEL/ABCG5/PLA2G2C/PLA2G1B/PNLIP/DGAT2/PNLIPRP1/ACAT2
hsa00982	Drug metabolism - cytochrome P450	50	-0.354476	-1.22298	0.159668	0.318379	0.21336	2655	tags=18%, list=15%, signal=15%	CYP3A5/HPGDS/GSTM3/ADH1A/GSTM5/CYP2E1/FMO2/ADH1C/ADH1B
hsa04913	Ovarian steroidogenesis	47	0.394002	1.25365	0.161055	0.319233	0.213932	705	tags=13%, list=4%, signal=12%	IGF1/CGA/CYP1B1/ADCY3/BMP6/LDLR
hsa05217	Basal cell carcinoma	62	0.368904	1.2328	0.165023	0.325164	0.217907	2505	tags=19%, list=14%, signal=17%	GADD45A/GADD45B/GADD45G/WNT9A/WNT11/FZD5/FZD9/BAX/FZD7/FZD4/CDKN1A/GLI1
hsa00500	Starch and sucrose metabolism	29	0.438504	1.26692	0.166667	0.326471	0.218782	412	tags=7%, list=2%, signal=7%	HK2/PGM2
hsa04146	Peroxisome	77	0.347566	1.20567	0.175221	0.339408	0.227452	3372	tags=30%, list=19%, signal=24%	ACSL1/MLYCD/SOD2/FAR2/ACOX3/ACSL5/IDH1/PEX11A/PRDX5/ACSL4/PMVK/CRAT/CAT/ACAA1/NUDT7/EHHADH/PHYH/IDH2/DDO/MPV17L/ABCD4/DAO/PEX12
hsa04142	Lysosome	125	0.314703	1.18045	0.17531	0.339408	0.227452	2716	tags=25%, list=15%, signal=21%	CTNS/NPC1/ASAH1/SLC11A2/LITAF/CTSL/NEU1/ARSB/CD68/HYAL1/CTSD/IGF2R/PLA2G15/GLA/CTSZ/CTSA/CLN5/NCOA7/CD164/TPP1/CLTC/AP3M1/GALNS/GNS/HYAL2/LAMP1/CTSG/HEXB/GM2A/CLTA/MAN2B1
hsa03420	Nucleotide excision repair	41	-0.364298	-1.21119	0.179623	0.345749	0.231702	4904	tags=39%, list=27%, signal=29%	RPA4/CUL4B/DDB1/MNAT1/RAD23B/LIG1/XPC/RPA1/RAD23A/RFC3/GTF2H3/POLE3/ERCC2/ERCC4/XPA/POLE
hsa00562	Inositol phosphate metabolism	73	-0.31542	-1.17297	0.184129	0.352384	0.236148	4597	tags=38%, list=25%, signal=29%	IPMK/INPP4A/PIP4K2B/PLCG1/PIP4K2A/MTMR2/SYNJ1/PI4KA/ITPK1/INPP5B/PLCH1/INPPL1/INPP5J/PIP4K2C/PI4K2A/PLCB1/MTMR4/MTM1/INPP5D/INPP5F/MTMR14/MTMR3/PIP5K1A/PLCE1/PLCB4/PLCD4/OCRL/PIK3C2B
hsa00650	Butanoate metabolism	24	0.449801	1.24254	0.197373	0.369819	0.247832	3750	tags=42%, list=21%, signal=33%	HADHA/HMGCS2/L2HGDH/ACAT1/ALDH5A1/EHHADH/ACADS/ECHS1/OXCT1/HMGCS1
hsa00240	Pyrimidine metabolism	52	-0.341192	-1.18676	0.196097	0.369819	0.247832	3382	tags=29%, list=19%, signal=24%	NME3/NT5C/RRM2B/UPB1/ENTPD4/DUT/DPYD/UCK1/RRM1/CMPK1/CTPS2/ENTPD5/ENTPD3/NT5C2/TK2
hsa04976	Bile secretion	75	0.343746	1.18595	0.197272	0.369819	0.247832	3942	tags=32%, list=22%, signal=25%	ATP1B3/ATP1A1/NCEH1/NR0B2/ABCC4/ADCY3/LDLR/SLC4A4/SLC22A1/ADCY9/ATP1B1/ABCB11/SCTR/SCT/CFTR/ADCY4/UGT2B17/UGT2B7/HMGCR/ABCG5/SULT2A1/UGT2B4/ATP1A3/SLCO1B3
hsa04022	cGMP-PKG signaling pathway	160	-0.266017	-1.12059	0.197681	0.369819	0.247832	2605	tags=22%, list=14%, signal=19%	ROCK2/ROCK1/CALML4/GNAQ/PLCB1/PPP3CC/MEF2D/GTF2I/KCNMB2/ATP2A1/MEF2C/CREB3/GUCY1B1/EDNRA/CREB1/NPR2/CACNA1S/ADRA1B/PPP3R1/MAPK3/PPP3CB/NFATC3/CREB3L1/ATP1B2/ATF6B/PLCB4/ATP2B2/ATP1B4/MYLK2/NFATC1/GUCY1A1/PDE5A/ITPR2/CALML6/SLC8A3/NFATC2
hsa04961	Endocrine and other factor-regulated calcium reabsorption	50	-0.342107	-1.18031	0.202353	0.376445	0.252272	752	tags=16%, list=4%, signal=15%	ATP1B2/PLCB4/ATP2B2/ATP1B4/ESR1/DNM3/CLTCL1/SLC8A3
hsa01524	Platinum drug resistance	69	0.347259	1.18253	0.204358	0.378063	0.253356	2813	tags=32%, list=15%, signal=27%	PIK3R1/REV3L/BCL2/CYCS/BID/BCL2L1/GSTO1/PMAIP1/ATM/BRCA1/BAX/SLC31A1/CDKN1A/GSTA5/MAP3K5/AKT1/BBC3/FADD/BIRC3/BIRC2/PDPK1/TP53
hsa01240	Biosynthesis of cofactors	130	0.305876	1.1518	0.207149	0.381108	0.255397	4102	tags=28%, list=23%, signal=22%	PANK1/UGDH/MOCS1/MTHFD1L/ALDH1B1/AK4/CPOX/NQO1/IDO1/COQ5/AFMID/LIPT1/HSD17B6/PMM2/GGH/RDH13/NADK/BCO1/MTHFD2/NAPRT/PANK3/COQ6/GCLC/DHFR2/AK1/AK3/UGT2B17/UGT2B7/BCAT1/COQ2/UGT2B4/HMBS/MTHFD2L/ALDH3A2/CTPS1/ALAS1
hsa04659	Th17 cell differentiation	101	0.318745	1.15953	0.210141	0.384489	0.257663	1237	tags=17%, list=7%, signal=16%	IL6R/IL1R1/FOS/RUNX1/RORC/HIF1A/IFNGR1/SMAD3/IL4R/IL6/AHR/TGFBR2/STAT6/IL1RAP/STAT3/RARA/HSP90AA1
hsa04964	Proximal tubule bicarbonate reclamation	21	0.459225	1.233	0.213297	0.388088	0.260075	1178	tags=19%, list=6%, signal=18%	ATP1B3/ATP1A1/SLC4A4/MDH1
hsa05150	Staphylococcus aureus infection	76	0.337657	1.16879	0.214456	0.388088	0.260075	3925	tags=33%, list=22%, signal=26%	ICAM1/FCGR2A/C5AR1/CFH/KRT10/FPR3/C3AR1/C1R/KRT32/C1QB/CAMP/SELP/MASP1/KRT37/KRT23/C1QC/C1S/FCGR3A/KRT13/IL10/KRT18/PLG/KRT26/KRT16/HLA-DQA1
hsa04020	Calcium signaling pathway	235	-0.245338	-1.08903	0.215605	0.388088	0.260075	4216	tags=31%, list=23%, signal=25%	PLCG1/ADCY2/GRIN2D/PRKCA/NOS2/FGF22/ATP2B3/HRH2/HTR2A/FGFR4/PTGER1/PDGFB/PRKACA/FGF16/PRKACG/CHRM5/RET/NTSR1/NTRK3/PDE1C/ADCY8/NTRK2/CAMK2B/TRDN/STIM2/TNNC1/CACNA1H/CALML4/SPHK2/GNAQ/CXCR4/GNAL/PLCB1/PHKB/ERBB2/PPP3CC/PDGFA/PHKG1/FGF1/ATP2A1/PDGFRA/HRC/HTR2B/EDNRA/HTR7/STIM1/CASQ2/PRKACB/P2RX6/CASQ1/CACNA1S/NOS1/ADRA1B/PPP3R1/CAMK2G/PPP3CB/TPCN1/PDGFC/CAMK2A/TACR3/ORAI1/PLCE1/PLCB4/GDNF/PLCD4/FGF…
hsa05143	African trypanosomiasis	34	0.402661	1.20108	0.220635	0.395007	0.264712	1611	tags=26%, list=9%, signal=24%	ICAM1/APOL1/IL6/SELE/LAMA4/IDO1/MYD88/IL1B/TNF
hsa00250	Alanine, aspartate and glutamate metabolism	32	0.405028	1.19189	0.230955	0.410284	0.274949	4333	tags=41%, list=24%, signal=31%	GFPT2/GLUL/ASPA/GOT1L1/ALDH5A1/ASRGL1/ASNS/GLS/PPAT/DDO/GPT2/GOT1/GFPT1
hsa00010	Glycolysis / Gluconeogenesis	64	0.345348	1.16057	0.231632	0.410284	0.274949	1795	tags=14%, list=10%, signal=13%	HK2/LDHB/PDHA1/PGM2/ALDH1B1/PFKP/ACSS1/PKLR/ENO1
hsa05330	Allograft rejection	26	-0.392225	-1.17474	0.232923	0.410389	0.275019	1138	tags=15%, list=6%, signal=14%	HLA-DOA/HLA-DMA/HLA-DQB1/HLA-DMB
hsa04666	Fc gamma R-mediated phagocytosis	89	0.321032	1.1444	0.236687	0.414826	0.277993	2434	tags=20%, list=13%, signal=18%	FCGR2A/PLPP3/ARPC1B/PIK3R1/ASAP1/CRK/ASAP2/PIP5K1C/CFL1/PAK1/LYN/ACTR3/ARPC5/SPHK1/HCK/PLPP2/GSN/AKT1
hsa05134	Legionellosis	53	0.356966	1.16397	0.242778	0.418886	0.280714	3502	tags=42%, list=19%, signal=34%	CD14/CXCL2/TLR4/IL6/CYCS/CASP7/CXCL8/HSPA1L/HSPD1/MYD88/RAB1A/IL1B/TNF/EEF1A1/BNIP3/TLR2/NFKB1/NFKBIA/HSPA6/SAR1A/NFKB2/CXCL1
hsa05221	Acute myeloid leukemia	64	0.342668	1.15156	0.242497	0.418886	0.280714	2483	tags=22%, list=14%, signal=19%	CD14/RUNX1/MYC/PIK3R1/ZBTB16/PIM1/PML/STAT3/RARA/CEBPA/CCND1/KIT/AKT1/SPI1
hsa05152	Tuberculosis	162	0.288422	1.11929	0.240409	0.418886	0.280714	4118	tags=33%, list=23%, signal=26%	CEBPB/TGFB3/CD14/FCGR2A/KSR1/IFNGR1/LBP/NFYA/TLR4/IL6/BCL2/CYCS/BID/CTSD/MRC2/TRAF6/TNFRSF1A/HSPD1/MYD88/IL1B/TNF/BAX/SPHK1/TLR1/TGFB1/TLR6/SRC/CAMP/FCER1G/LAMP1/AKT1/TLR2/TLR9/TRADD/FADD/NFKB1/IFNG/BCL10/FCGR3A/ATP6V0D2/IL10/AKT2/IFNGR2/NFYC/IFNA13/MAPK11/CASP8/HLA-DQA1/NOD2/RAB7A/IRAK1/IL12A/ATP6V0D1/RAB5B
hsa00900	Terpenoid backbone biosynthesis	20	0.447464	1.19012	0.247784	0.423139	0.283564	3945	tags=50%, list=22%, signal=39%	DHDDS/HMGCS2/IDI1/PDSS1/PMVK/ACAT1/HMGCR/HMGCS1/MVK/IDI2
hsa04918	Thyroid hormone synthesis	73	0.332092	1.14078	0.246956	0.423139	0.283564	2153	tags=18%, list=12%, signal=16%	ATP1B3/ATP1A1/HSPA5/CGA/ADCY3/GPX3/ITPR3/GPX1/CREB3L2/ATF4/ADCY9/ATP1B1/CREB5
hsa02010	ABC transporters	42	-0.34094	-1.1379	0.255367	0.433863	0.290751	1120	tags=21%, list=6%, signal=20%	ABCC1/ABCC10/ABCA3/ABCC2/ABCA10/ABCA8/ABCA9/ABCA6/ABCB4
hsa00532	Glycosaminoglycan biosynthesis - chondroitin sulfate / dermatan sulfate	20	0.441893	1.1753	0.261079	0.438516	0.293869	3816	tags=45%, list=21%, signal=36%	CHST15/CHSY1/CHST3/CHSY3/CHST7/B3GAT3/DSE/XYLT1/CHPF
hsa00591	Linoleic acid metabolism	25	-0.389735	-1.15643	0.260355	0.438516	0.293869	456	tags=8%, list=3%, signal=8%	CYP2E1/CYP2J2
hsa05414	Dilated cardiomyopathy	93	0.313006	1.12454	0.262056	0.438516	0.293869	626	tags=11%, list=3%, signal=10%	ITGB3/ITGA2/ITGA5/IGF1/TGFB3/ACTB/ADCY3/ACTG1/TPM4/ITGA9
hsa00220	Arginine biosynthesis	19	0.442365	1.1622	0.268015	0.444926	0.298164	2722	tags=26%, list=15%, signal=22%	ARG2/NOS3/GLUL/GOT1L1/GLS
hsa01232	Nucleotide metabolism	76	-0.294909	-1.10497	0.268559	0.444926	0.298164	3680	tags=45%, list=20%, signal=36%	TK1/NME4/ADA2/NME7/NME6/GUK1/NTPCR/DCTD/GMPS/AK8/UPP1/IMPDH2/ADSL/ADK/NME3/NT5C/GDA/RRM2B/ENTPD4/DGUOK/DUT/AMPD2/UCK1/RRM1/CMPK1/CTPS2/ENTPD5/GMPR/ADA/ENTPD3/NT5C2/TK2/AMPD1/AMPD3
hsa04912	GnRH signaling pathway	89	-0.28374	-1.09191	0.276612	0.455998	0.305584	4201	tags=38%, list=23%, signal=30%	ADCY2/SOS2/RAF1/PRKCA/MAPK7/PRKACA/PRKACG/MAPK12/ADCY8/CAMK2B/PLD2/MAPK9/PLD1/MAP2K4/CDC42/CALML4/GNAQ/KRAS/PLCB1/MAPK8/MAP3K3/MAPK13/PRKACB/JUN/CACNA1S/MAPK3/HBEGF/CAMK2G/MAP2K7/CAMK2A/PLCB4/LHB/ITPR2/CALML6
hsa03022	Basal transcription factors	40	-0.339168	-1.12078	0.280458	0.457807	0.306796	5785	tags=52%, list=32%, signal=36%	TAF7L/GTF2H5/TAF5L/TAF15/TAF6/TAF13/TAF1/MNAT1/TAF5/TAF11/TAF12/TAF9B/TBPL1/TAF3/GTF2H3/TAF4/GTF2I/TAF1L/TAF6L/TAF8/ERCC2
hsa04723	Retrograde endocannabinoid signaling	137	0.289514	1.09857	0.279558	0.457807	0.306796	3509	tags=28%, list=19%, signal=23%	ADCY3/ABHD6/NDUFB10/NDUFS6/ITPR3/GNB4/NDUFS2/GNG12/NDUFS3/GNAI2/GNG11/GNAI1/NDUFB8/NDUFA3/NDUFB3/NDUFB6/NDUFA9/ADCY9/NDUFA2/NDUFA8/NDUFA12/NDUFB2/KCNJ6/NDUFA6/NDUFS7/NDUFA1/NDUFV1/NDUFAB1/GRM1/GNB1/GNGT2/GRM5/NDUFS1/ADCY4/GABRB2/GRIA2/GABRB3/KCNJ5
hsa00515	Mannose type O-glycan biosynthesis	21	-0.403353	-1.14759	0.285744	0.46416	0.311054	4091	tags=38%, list=22%, signal=30%	FKRP/POMK/B3GAT1/POMGNT1/B3GALNT2/B4GAT1/ST3GAL3/LARGE1
hsa03410	Base excision repair	33	-0.355774	-1.12414	0.287264	0.464364	0.31119	6312	tags=45%, list=35%, signal=30%	TDG/PARP2/FEN1/NEIL1/XRCC1/MBD4/MUTYH/NEIL2/LIG1/NEIL3/LIG3/POLB/PARP3/POLE3/POLE
hsa05416	Viral myocarditis	48	0.350169	1.11864	0.290729	0.465965	0.312264	855	tags=12%, list=5%, signal=12%	ICAM1/ACTB/CAV1/ACTG1/CYCS/BID
hsa00510	N-Glycan biosynthesis	45	-0.32772	-1.10798	0.291053	0.465965	0.312264	4679	tags=44%, list=26%, signal=33%	STT3B/DOLK/MAN1C1/MAN1B1/DOLPP1/MGAT4A/DPM2/FUT8/ALG1/MGAT3/ALG3/MOGS/ALG9/DPM1/MAN2A2/MAN1A2/ALG14/ALG8/MAN2A1/ST6GAL1
hsa05140	Leishmaniasis	65	0.327627	1.10423	0.298706	0.475928	0.31894	4087	tags=40%, list=22%, signal=31%	TGFB3/FOS/FCGR2A/IFNGR1/TLR4/CYBA/TRAF6/MYD88/IL1B/TNF/TGFB1/PTPN6/EEF1A1/ITGA4/TLR2/NFKB1/IFNG/NFKBIA/FCGR3A/IL10/IFNGR2/MAPK11/HLA-DQA1/IRAK1/ELK1/IL12A
hsa04330	Notch signaling pathway	53	0.339744	1.10781	0.302993	0.480461	0.321978	2396	tags=25%, list=13%, signal=21%	HEY1/DTX4/HEY2/TLE3/NOTCH2/HEYL/JAG1/TLE1/MAML2/CIR1/LFNG/DTX3L/DTX1
hsa04350	TGF-beta signaling pathway	89	0.304884	1.08684	0.309592	0.488597	0.327431	842	tags=9%, list=5%, signal=9%	THBS1/EMP3/TGFB3/MYC/SMAD6/SMAD3/BMP6/TGFBR2
hsa00340	Histidine metabolism	22	0.409677	1.11266	0.316031	0.496406	0.332664	4165	tags=45%, list=23%, signal=35%	ALDH1B1/ASPA/CARNMT1/ALDH3B2/CNDP1/ALDH3B1/ALDH3A2/MAOB/AMDHD1/HAL
hsa03250	Viral life cycle - HIV-1	56	0.331703	1.09065	0.324783	0.505533	0.33878	1098	tags=11%, list=6%, signal=10%	ELL2/XPO1/MAP1B/AFF4/TRIM5/CCNT1
hsa05161	Hepatitis B	152	0.278201	1.06876	0.324877	0.505533	0.33878	2926	tags=25%, list=16%, signal=21%	TGFB3/FOS/MYC/MAP2K6/SMAD3/PIK3R1/TLR4/IL6/BCL2/CYCS/TGFBR2/BID/HSPG2/IRF7/STAT6/TRAF6/YWHAZ/EGR2/STAT3/CXCL8/CREB3L2/MYD88/ATF4/EGR3/TNF/BAX/TGFB1/SRC/CREB5/CDKN1A/AKT1/TRAF3/TLR2/FADD/TP53/NFKB1/CDK2/NFKBIA
hsa00310	Lysine degradation	62	-0.298071	-1.07258	0.326463	0.505638	0.33885	3959	tags=34%, list=22%, signal=27%	PRDM6/KMT2B/TMLHE/SMYD3/PLOD2/EZH2/NSD1/NSD3/SETD1A/SUV39H1/KMT2A/EHMT2/KMT5B/ALDH9A1/KMT2D/SETD1B/HYKK/KMT2E/SETDB1/CAMKMT/AADAT
hsa04260	Cardiac muscle contraction	80	-0.280583	-1.06235	0.335528	0.517272	0.346647	2022	tags=19%, list=11%, signal=17%	TPM1/TPM2/ATP2A1/SLC9A6/HRC/CASQ2/CACNA1S/SLC9A7/ATP1B2/CACNG1/ATP1B4/CACNG6/TPM3/SLC8A3/ACTC1
hsa05120	Epithelial cell signaling in Helicobacter pylori infection	68	0.315827	1.07126	0.343029	0.5264	0.352764	4135	tags=35%, list=23%, signal=27%	MET/ATP6V1C1/ADAM10/CXCL2/ATP6V1G3/NOD1/CXCL8/JAM3/PAK1/LYN/ATP6V0E1/ATP6V1A/SRC/ATP6V1D/NFKB1/NFKBIA/ATP6V1F/ATP6V0D2/CXCL1/MAPK11/ATP6V0D1/CXCL3/JAM2/CXCR1
hsa05207	Chemical carcinogenesis - receptor activation	189	0.265939	1.05477	0.345687	0.528044	0.353866	2153	tags=17%, list=12%, signal=15%	VEGFA/FOS/CYP1B1/MYC/PIK3R1/FGF6/ADCY3/KPNA2/MIR29A/BCL2/NOTCH2/CCND3/AHR/JAG1/GSTO1/FGF10/STAT3/HSP90AA1/GNAI2/CREB3L2/GNAI1/ATF4/PPARA/MIRLET7D/RPS6KA2/BCL6/FGF2/FGF7/ADCY9/CCND1/SRC/CREB5
hsa05321	Inflammatory bowel disease	59	0.322873	1.07004	0.349835	0.529523	0.354857	2014	tags=24%, list=11%, signal=21%	TGFB3/RORC/IFNGR1/SMAD3/IL4R/TLR4/IL6/STAT6/STAT3/IL18R1/IL1B/TNF/TGFB1/RORA
hsa05203	Viral carcinogenesis	156	0.273514	1.05532	0.349819	0.529523	0.354857	2926	tags=22%, list=16%, signal=19%	ACTN1/ACTN4/CDK6/PIK3R1/GTF2H1/CDK4/SP100/CCND2/YWHAH/CCND3/IRF7/YWHAZ/EGR2/STAT3/PMAIP1/HPN/CREB3L2/ATF4/LYN/EGR3/BAX/GTF2A2/CCND1/SRC/CREB5/CDKN1A/GSN/TRAF3/TRADD/TRAF5/TRAF1/TP53/NFKB1/CDK2/NFKBIA
hsa04722	Neurotrophin signaling pathway	116	-0.258582	-1.04363	0.353908	0.533265	0.357364	4216	tags=32%, list=23%, signal=25%	PLCG1/SOS2/RAF1/MAPK7/ARHGDIG/PIK3R3/NTRK3/MAPK12/NTRK2/SHC1/BAD/CAMK2B/MAPK9/FRS2/CDC42/GSK3B/CALML4/NFKBIB/KRAS/PSEN2/IRAK2/MAPK8/NTF3/RPS6KA5/MAP3K3/IRAK4/MAPK13/GAB1/JUN/MAPK3/CAMK2G/MAGED1/MAP2K7/PTPN11/CAMK2A/ARHGDIB/CALML6
hsa04730	Long-term depression	54	-0.301512	-1.05547	0.357597	0.536396	0.359462	2444	tags=22%, list=13%, signal=19%	GNAQ/KRAS/PLCB1/ARAF/GUCY1B1/NOS1/MAPK3/PPP2CB/PLCB4/GNAO1/GUCY1A1/ITPR2
hsa04612	Antigen processing and presentation	47	0.331529	1.05487	0.372884	0.556254	0.37277	3925	tags=40%, list=22%, signal=32%	HSPA5/NFYA/CTSL/PSME2/HSPA1L/HSP90AA1/IFI30/TNF/CD8A/B2M/IFNG/KLRC1/HSPA6/KLRC3/CALR/NFYC/CANX/CD4/HLA-DQA1
hsa05213	Endometrial cancer	56	0.319069	1.04911	0.374177	0.556254	0.37277	489	tags=9%, list=3%, signal=9%	GADD45A/GADD45B/GADD45G/MYC/PIK3R1
hsa04141	Protein processing in endoplasmic reticulum	157	0.269153	1.03924	0.377459	0.55864	0.374369	1451	tags=13%, list=8%, signal=12%	HSPA4L/HSPA5/DNAJC3/TUSC3/PREB/MAN1A1/BCL2/SEC24D/DDIT3/SEC61B/DERL1/HERPUD1/DNAJB11/ERP29/HYOU1/HSPA1L/HSPH1/HSP90AA1/DNAJA1/RRBP1/ATF4
hsa00910	Nitrogen metabolism	16	-0.401115	-1.06648	0.379317	0.558906	0.374547	4186	tags=50%, list=23%, signal=39%	CA9/CA14/CPS1/CA3/CA1/CA2/CA5B/CA4
hsa05332	Graft-versus-host disease	24	-0.355337	-1.0447	0.389638	0.571583	0.383043	1138	tags=17%, list=6%, signal=16%	HLA-DOA/HLA-DMA/HLA-DQB1/HLA-DMB
hsa04940	Type I diabetes mellitus	30	-0.334757	-1.03463	0.402146	0.585115	0.392111	1138	tags=13%, list=6%, signal=13%	HLA-DOA/HLA-DMA/HLA-DQB1/HLA-DMB
hsa04725	Cholinergic synapse	108	0.278076	1.02297	0.402377	0.585115	0.392111	1451	tags=12%, list=8%, signal=11%	KCNQ4/FOS/PIK3R1/ADCY3/BCL2/ITPR3/GNB4/GNG12/GNAI2/CREB3L2/GNG11/GNAI1/ATF4
hsa04071	Sphingolipid signaling pathway	113	0.27781	1.02653	0.404262	0.585302	0.392236	2913	tags=23%, list=16%, signal=19%	S1PR1/ASAH1/PIK3R1/NOS3/BCL2/GNA13/BID/CTSD/TNFRSF1A/CERS2/GNAI2/GNAI1/TNF/ACER1/BAX/SPHK1/FCER1G/MAP3K5/AKT1/TRADD/SGPP2/PDPK1/TP53/NFKB1/DEGS2/PPP2R1B
hsa04070	Phosphatidylinositol signaling system	96	-0.260743	-1.01816	0.409639	0.590518	0.395732	2597	tags=26%, list=14%, signal=22%	PI4KA/ITPK1/INPP5B/INPPL1/PPIP5K1/PIP4K2C/CALML4/PI4K2A/PLCB1/MTMR4/MTM1/INPP5D/INPP5F/MTMR14/MTMR3/PIP5K1A/PLCE1/PLCB4/PLCD4/DGKD/IP6K2/ITPR2/OCRL/PIK3C2B/CALML6
hsa00053	Ascorbate and aldarate metabolism	17	0.396298	1.01826	0.432312	0.620517	0.415835	538	tags=12%, list=3%, signal=11%	UGDH/ALDH1B1
hsa00604	Glycosphingolipid biosynthesis - ganglio series	14	0.415578	1.01594	0.436004	0.621521	0.416509	1028	tags=21%, list=6%, signal=20%	SLC33A1/ST6GALNAC3/ST3GAL5
hsa04970	Salivary secretion	83	-0.26405	-1.00612	0.436745	0.621521	0.416509	2496	tags=35%, list=14%, signal=30%	SLC9A1/CALML3/ADRA1A/ADCY7/ADCY2/PRKCA/ATP2B3/ATP1A4/PRKACA/PRKACG/SLC12A2/ADCY8/MUC7/CALML4/GNAQ/PLCB1/GUCY1B1/BST1/PRKACB/NOS1/ADRA1B/ATP1B2/PLCB4/ATP2B2/ATP1B4/GUCY1A1/ITPR2/CD38/CALML6
hsa00380	Tryptophan metabolism	38	0.329503	1.00401	0.438993	0.622062	0.416871	2570	tags=24%, list=14%, signal=20%	CYP1B1/ALDH1B1/IDO1/HADHA/AFMID/GCDH/CAT/ACAT1/EHHADH
hsa04024	cAMP signaling pathway	219	0.248065	1.00083	0.450853	0.631444	0.423158	2203	tags=14%, list=12%, signal=12%	ATP1B3/PDE10A/ATP1A1/FOS/CGA/ABCC4/PIK3R1/ADCY3/MYL9/F2R/HTR1F/ACOX3/PDE3A/PDE4D/RAP1B/GNAI2/CREB3L2/GPHA2/PAK1/RRAS/GNAI1/PPARA/TIAM1/GABBR2/ADCY9/PTGER3/ATP1B1/CREB5/EDN3/EDN1
hsa04934	Cushing syndrome	152	0.260399	1.00038	0.450135	0.631444	0.423158	2239	tags=17%, list=12%, signal=15%	NCEH1/CDK6/WNT9A/WNT11/ADCY3/CDK4/FZD5/LDLR/NR4A1/ITPR3/AHR/FZD9/RAP1B/GNAI2/CREB3L2/RASD1/GNAI1/ATF4/ADCY9/PDE11A/CCND1/PDE8A/FZD7/FZD4/CREB5/CDKN1A
hsa00983	Drug metabolism - other enzymes	57	-0.281224	-0.997491	0.451303	0.631444	0.423158	5763	tags=44%, list=32%, signal=30%	TK1/NME4/MPO/NAT1/NME7/NME6/GMPS/UGT2B10/MGST2/UPP1/IMPDH2/GSTT1/NME3/RRM2B/UPB1/DUT/DPYD/UCK1/RRM1/GUSB/GSTM3/CMPK1/GSTM5/TK2/CYP2E1
hsa04514	Cell adhesion molecules	138	0.262153	0.995545	0.460122	0.639794	0.428754	2576	tags=17%, list=14%, signal=14%	SDC4/ICAM1/PECAM1/CDH5/ITGA9/SELE/CD274/PDCD1LG2/CD58/ICAM2/JAM3/ITGA6/CLDN6/CLDN5/MPZL1/NECTIN3/CLDN7/LRRC4B/CD8A/SELP/NEGR1/ITGA4/CLDN22
hsa04660	T cell receptor signaling pathway	100	-0.252352	-0.99309	0.461113	0.639794	0.428754	3664	tags=27%, list=20%, signal=22%	PAK3/PIK3R3/CHUK/MAPK12/PAK2/ITK/PAK4/DLG1/TEC/MAP3K7/MAPK9/CDC42/GSK3B/NFKBIB/KRAS/MAPK8/PPP3CC/MAPK13/NCK1/JUN/PPP3R1/MAPK3/PPP3CB/NFATC3/MAP2K7/NFATC1/NFATC2
hsa01040	Biosynthesis of unsaturated fatty acids	27	0.346936	0.985184	0.471032	0.650845	0.43616	3600	tags=26%, list=20%, signal=21%	ELOVL5/ELOVL2/ACOX3/ACOT2/ACAA1/ELOVL1/ACOT7
hsa04928	Parathyroid hormone synthesis, secretion and action	101	0.27078	0.985043	0.474979	0.653587	0.437997	1451	tags=14%, list=8%, signal=13%	NR4A2/EGR1/AKAP13/FOS/ADCY3/BCL2/MAFB/GNA13/ITPR3/PDE4D/GNAI2/CREB3L2/GNAI1/ATF4
hsa05235	PD-L1 expression and PD-1 checkpoint pathway in cancer	85	-0.257056	-0.983167	0.482827	0.661652	0.443402	2486	tags=21%, list=14%, signal=18%	TICAM1/NFKBIB/KRAS/PPP3CC/MAP3K3/RPS6KB2/MAPK13/JUN/PPP3R1/MAPK3/PPP3CB/NFATC3/PTPN11/CSNK2B/NFATC1/JAK2/EGF/NFATC2
hsa04114	Oocyte meiosis	119	-0.240795	-0.97419	0.505876	0.690022	0.462414	4706	tags=35%, list=26%, signal=26%	YWHAG/CALML3/CDC23/ADCY7/CCNE2/YWHAB/ADCY2/ANAPC15/CDC27/PRKACA/PPP1CB/PRKACG/PPP2R5C/MAPK12/ADCY8/MAD1L1/ANAPC10/ANAPC4/CAMK2B/PPP1CA/PGR/CALML4/CUL1/STAG3/PPP2R5B/PPP2R5D/PPP3CC/CDC16/MAPK13/PRKACB/SKP1/PPP3R1/MAPK3/ANAPC16/CAMK2G/PPP3CB/CAMK2A/PPP2CB/AR/CPEB2/ITPR2/CALML6
hsa04370	VEGF signaling pathway	55	0.293211	0.960459	0.511818	0.690022	0.462414	510	tags=7%, list=3%, signal=7%	VEGFA/KDR/PIK3R1/NOS3
hsa00620	Pyruvate metabolism	47	0.300309	0.955529	0.510244	0.690022	0.462414	3317	tags=28%, list=18%, signal=23%	LDHB/PDHA1/ALDH1B1/ACACB/MDH1/ACSS1/PKLR/ACAT1/ACYP1/HAGH/PDHB/PC/FH
hsa00770	Pantothenate and CoA biosynthesis	21	0.354964	0.953065	0.51153	0.690022	0.462414	538	tags=10%, list=3%, signal=9%	PANK1/ALDH1B1
hsa04925	Aldosterone synthesis and secretion	98	0.265955	0.963632	0.514428	0.690744	0.462898	2153	tags=15%, list=12%, signal=14%	ATP1B3/CAMK1G/NR4A2/ATP1A1/ADCY3/LDLR/NR4A1/ITPR3/CREB3L2/CYP11B2/ATF4/PDE2A/ADCY9/ATP1B1/CREB5
hsa04971	Gastric acid secretion	75	0.279383	0.963896	0.516795	0.691135	0.46316	2048	tags=16%, list=11%, signal=14%	ATP1B3/ACTB/ATP1A1/ADCY3/ACTG1/ITPR3/GNAI2/GAST/GNAI1/EZR/ADCY9/ATP1B1
hsa04136	Autophagy - other	30	-0.309368	-0.956161	0.524678	0.698871	0.468344	4590	tags=40%, list=25%, signal=30%	ATG7/ATG16L1/IGBP1/BECN1/WIPI2/ATG2A/ATG9A/ATG12/ATG101/ATG10/ULK2/PPP2CB
hsa04713	Circadian entrainment	95	-0.246079	-0.959553	0.541053	0.71208	0.477196	2658	tags=20%, list=15%, signal=17%	CACNA1H/CALML4/GNAQ/PER3/PER2/PLCB1/RPS6KA5/GUCY1B1/CREB1/GNB3/PRKACB/NOS1/MAPK3/CAMK2G/CAMK2A/PLCB4/GNAO1/GUCY1A1/CALML6
hsa04929	GnRH secretion	63	-0.264133	-0.953855	0.543148	0.71208	0.477196	2878	tags=21%, list=16%, signal=17%	TRPC1/CACNA1H/GNAQ/KRAS/GPER1/PLCB1/HCN1/CACNA1S/MAPK3/ARRB1/PLCB4/LHB/ITPR2
hsa00860	Porphyrin metabolism	29	0.323431	0.934451	0.539083	0.71208	0.477196	4102	tags=34%, list=23%, signal=27%	HMOX1/CPOX/HMOX2/BLVRA/CP/UGT2B17/UGT2B7/UGT2B4/HMBS/ALAS1
hsa00100	Steroid biosynthesis	18	0.35616	0.925332	0.540128	0.71208	0.477196	3704	tags=39%, list=20%, signal=31%	LSS/SOAT1/SQLE/SC5D/MSMO1/CEL/EBP
hsa05215	Prostate cancer	93	0.262663	0.94367	0.553751	0.723133	0.484603	2926	tags=24%, list=16%, signal=20%	FOXO1/IGF1/PLAU/PIK3R1/BCL2/ERG/MMP3/HSP90AA1/CREB3L2/PDGFRB/ATF4/CCND1/CREB5/PDGFD/CDKN1A/FGFR1/AKT1/PDPK1/TP53/NFKB1/CDK2/NFKBIA
hsa04622	RIG-I-like receptor signaling pathway	64	0.275841	0.926987	0.576233	0.742876	0.497834	2926	tags=19%, list=16%, signal=16%	CXCL10/RNF125/IRF7/TRAF6/CXCL8/TNF/TRAF3/TRADD/FADD/ISG15/NFKB1/NFKBIA
hsa05320	Autoimmune thyroid disease	36	-0.286722	-0.924068	0.577792	0.742876	0.497834	1138	tags=11%, list=6%, signal=10%	HLA-DOA/HLA-DMA/HLA-DQB1/HLA-DMB
hsa05310	Asthma	24	-0.312861	-0.919823	0.577296	0.742876	0.497834	1138	tags=17%, list=6%, signal=16%	HLA-DOA/HLA-DMA/HLA-DQB1/HLA-DMB
hsa00630	Glyoxylate and dicarboxylate metabolism	27	0.320905	0.911265	0.576901	0.742876	0.497834	2131	tags=22%, list=12%, signal=20%	GLUL/MDH1/AFMID/ACSS1/CAT/ACAT1
hsa00030	Pentose phosphate pathway	29	0.313027	0.904391	0.587937	0.753011	0.504626	723	tags=10%, list=4%, signal=10%	PGM2/TKT/PFKP
hsa01522	Endocrine resistance	91	-0.242055	-0.93624	0.596639	0.75544	0.506253	4358	tags=40%, list=24%, signal=30%	EGFR/MDM2/ADCY2/SOS2/RAF1/E2F3/PRKACA/PRKACG/PIK3R3/MMP9/MED1/MAPK12/ADCY8/RPS6KB1/SHC1/BAD/MAPK9/PTK2/KRAS/GPER1/NOTCH3/MAPK8/ARAF/ERBB2/CARM1/RPS6KB2/MAPK13/PRKACB/NCOR1/JUN/MAPK3/HBEGF/DLL4/SP1/ESR1/NCOA3
hsa00480	Glutathione metabolism	52	0.280147	0.909103	0.593366	0.75544	0.506253	2951	tags=23%, list=16%, signal=19%	CHAC1/GPX3/GPX1/GGCT/GSTO1/IDH1/ODC1/GPX4/GSTA5/GPX2/IDH2/GCLC
hsa00533	Glycosaminoglycan biosynthesis - keratan sulfate	14	-0.353911	-0.90457	0.59531	0.75544	0.506253	3107	tags=36%, list=17%, signal=30%	B3GNT7/CHST1/FUT8/ST3GAL2/ST3GAL3
hsa03050	Proteasome	46	-0.269038	-0.914485	0.609811	0.764478	0.51231	5085	tags=46%, list=28%, signal=33%	PSMD6/PSMA2/PSMC5/PSMA1/PSMA6/PSMD11/ADRM1/PSMC1/PSMB6/PSMC2/PSMA5/PSMD2/PSME4/PSMB5/PSMD3/PSMA4/PSMB2/PSMD13/PSMC3/PSMB1/PSMB4
hsa00513	Various types of N-glycan biosynthesis	35	-0.281457	-0.902305	0.610664	0.764478	0.51231	4226	tags=37%, list=23%, signal=29%	MAN1C1/MAN1B1/MGAT4A/FUT8/ALG1/ALG3/ALG9/ST3GAL3/MAN2A2/MAN1A2/ALG14/CHST9/MAN2A1
hsa03060	Protein export	23	0.322371	0.883223	0.607354	0.764478	0.51231	731	tags=9%, list=4%, signal=8%	HSPA5/SEC61B
hsa04966	Collecting duct acid secretion	26	0.312822	0.881043	0.615545	0.767702	0.514471	4091	tags=35%, list=22%, signal=27%	ATP6V1C1/ATP6V1G3/ATP6V0E1/ATP6V1A/ATP6V1D/ATP6V1F/ATP6V0D2/ATP4B/ATP6V0D1
hsa04915	Estrogen signaling pathway	130	-0.227484	-0.932469	0.626462	0.778403	0.521642	2560	tags=19%, list=14%, signal=17%	KRT19/CALML4/GNAQ/KRAS/GPER1/PLCB1/CREB3/CREB1/HSPA8/PRKACB/JUN/EBAG9/MAPK3/HBEGF/CREB3L1/SP1/ATF6B/PLCB4/GNAO1/ESR1/HSPA2/NCOA3/ITPR2/KRT31/CALML6
hsa00360	Phenylalanine metabolism	15	0.348477	0.866538	0.629061	0.778726	0.521858	4132	tags=40%, list=23%, signal=31%	MIF/GOT1L1/ALDH3B2/ALDH3B1/GOT1/MAOB
hsa04911	Insulin secretion	83	0.252214	0.887493	0.662014	0.816485	0.547162	2153	tags=13%, list=12%, signal=12%	ATP1B3/ATP1A1/ADCY3/ITPR3/RAB3A/CREB3L2/ATF4/PDX1/ADCY9/ATP1B1/CREB5
hsa00512	Mucin type O-glycan biosynthesis	34	0.28461	0.84895	0.670625	0.824053	0.552234	4890	tags=38%, list=27%, signal=28%	ST6GALNAC3/GALNT11/B4GALT5/GALNT18/GALNT6/GALNT13/B3GNT3/GALNT16/GCNT1/GALNT8/GALNT9/GCNT3/C1GALT1C1L
hsa04750	Inflammatory mediator regulation of TRP channels	94	-0.231765	-0.902651	0.676529	0.82518	0.552989	4667	tags=33%, list=26%, signal=25%	CALML3/ADCY7/ASIC1/TRPV3/PLCG1/ADCY2/PRKCA/HTR2A/PRKACA/PPP1CB/PRKACG/PIK3R3/MAPK12/ADCY8/CAMK2B/PPP1CA/MAPK9/CALML4/GNAQ/PLCB1/MAPK8/MAPK13/HTR2B/PRKACB/CAMK2G/CAMK2A/P2RY2/PLCB4/ITPR2/CALML6/CYP2J2
hsa04540	Gap junction	85	-0.234541	-0.897053	0.682481	0.82518	0.552989	4469	tags=36%, list=25%, signal=28%	TUBB1/EGFR/ADCY2/SOS2/RAF1/PRKCA/HTR2A/MAPK7/PDGFB/PRKACA/PRKACG/ADCY8/DRD2/GNAQ/KRAS/PLCB1/TJP1/PDGFA/GUCY1B1/PDGFRA/HTR2B/PRKACB/TUBB/MAPK3/PDGFC/TUBA4A/TUBB4B/PLCB4/GUCY1A1/ITPR2/EGF
hsa04625	C-type lectin receptor signaling pathway	101	-0.227194	-0.896289	0.701279	0.82518	0.552989	2496	tags=18%, list=14%, signal=15%	CALML4/KRAS/MAPK8/PPP3CC/MAPK13/CYLD/MRAS/JUN/PPP3R1/MAPK3/IRF9/PPP3CB/NFATC3/PTPN11/NFATC1/ITPR2/CALML6/NFATC2
hsa04270	Vascular smooth muscle contraction	126	0.237588	0.892001	0.681367	0.82518	0.552989	2542	tags=15%, list=14%, signal=13%	ACTA2/ADM/MYH9/CALD1/ACTG2/ADCY3/MYL9/GNA13/ITPR3/AVPR1A/PTGIR/ADCY9/PLA2G2F/EDN3/RAMP3/EDN1/MYL6/PLA2G2D/PLA2G10
hsa04721	Synaptic vesicle cycle	76	-0.237374	-0.889395	0.688258	0.82518	0.552989	1591	tags=11%, list=9%, signal=10%	SLC1A1/ATP6V0A2/ATP6V0E2/SLC1A7/DNM3/CLTCL1/UNC13B/SLC6A1
hsa04650	Natural killer cell mediated cytotoxicity	101	0.241909	0.880016	0.692934	0.82518	0.552989	2252	tags=15%, list=12%, signal=13%	ICAM1/TNFSF10/IFNGR1/PIK3R1/BID/TNFRSF10B/ULBP1/ICAM2/PAK1/TNF/CD247/PTPN6/RAET1L/FCER1G/NCR2
hsa00980	Metabolism of xenobiotics by cytochrome P450	54	-0.249977	-0.875066	0.693522	0.82518	0.552989	2655	tags=15%, list=15%, signal=13%	CYP3A5/HPGDS/GSTM3/ADH1A/GSTM5/CYP2E1/ADH1C/ADH1B
hsa00590	Arachidonic acid metabolism	51	-0.251141	-0.869942	0.689703	0.82518	0.552989	456	tags=12%, list=3%, signal=12%	HPGDS/PTGS1/PTGES/CYP2E1/PTGIS/CYP2J2
hsa04672	Intestinal immune network for IgA production	39	-0.260991	-0.857846	0.695288	0.82518	0.552989	1408	tags=13%, list=8%, signal=12%	CCR10/HLA-DOA/HLA-DMA/HLA-DQB1/HLA-DMB
hsa00040	Pentose and glucuronate interconversions	21	0.306825	0.823812	0.696964	0.82518	0.552989	3905	tags=33%, list=21%, signal=26%	UGDH/RPEL1/DHDH/UGT2B17/UGT2B7/UGT2B4/KL
hsa01210	2-Oxocarboxylic acid metabolism	17	0.319163	0.820067	0.693949	0.82518	0.552989	4015	tags=47%, list=22%, signal=37%	IDH1/GOT1L1/IDH2/IDH3A/ACO1/BCAT1/GPT2/GOT1
hsa00531	Glycosaminoglycan degradation	18	0.314167	0.816231	0.701218	0.82518	0.552989	3483	tags=44%, list=19%, signal=36%	ARSB/HYAL1/GALNS/GNS/HYAL2/HEXB/HEXA/NAGLU
hsa00410	beta-Alanine metabolism	31	0.281193	0.822239	0.714473	0.837744	0.561409	3197	tags=29%, list=18%, signal=24%	MLYCD/ALDH1B1/ACOX3/HADHA/EHHADH/ALDH3B2/ACADS/CNDP1/ECHS1
hsa00601	Glycosphingolipid biosynthesis - lacto and neolacto series	26	0.287365	0.809344	0.727307	0.849801	0.569489	1439	tags=8%, list=8%, signal=7%	B3GALT1/ST3GAL4
hsa04550	Signaling pathways regulating pluripotency of stem cells	134	-0.217012	-0.891851	0.731033	0.851167	0.570405	899	tags=9%, list=5%, signal=9%	MAPK3/AXIN2/ACVR1B/DVL3/KLF4/SETDB1/MYF5/ID3/MEIS1/ACVR1/JAK2/ID1
hsa00230	Purine metabolism	119	0.231451	0.861635	0.742937	0.862014	0.577673	3409	tags=24%, list=19%, signal=19%	PDE10A/PDE7A/PDE7B/PGM2/ADCY3/PNP/AK4/PDE3A/PDE4D/PDE2A/ADCY9/PDE11A/PDE8A/CANT1/ENTPD1/NUDT2/NT5M/LACC1/IMPDH1/ITPA/PPAT/ENTPD6/PDE6H/PRPS1L1/AK1/NPR1/ADCY4/AK3
hsa03460	Fanconi anemia pathway	48	-0.245105	-0.839429	0.746388	0.863012	0.578342	3422	tags=25%, list=19%, signal=20%	RPA1/FANCC/FANCG/MUS81/FANCM/POLI/HES1/ERCC4/PMS2/USP1/WDR48/FANCL
hsa04080	Neuroactive ligand-receptor interaction	342	0.211876	0.895478	0.757113	0.869029	0.582374	3819	tags=18%, list=21%, signal=15%	EDNRB/ADM/S1PR1/APLN/CGA/NR3C1/C5AR1/F2R/HTR1F/PTGER4/FPR3/C3AR1/AVPR1A/GAL/GPHA2/SPX/PTGIR/RLN2/TBXA2R/GABBR2/PTGER3/HCRTR2/LPAR6/PRLHR/EDN3/EDN1/F2RL2/P2RX4/CTSG/SCTR/P2RY13/NTSR2/NPBWR1/KISS1/TAAR8/P2RX3/HTR4/SCT/CHRNB2/GALP/F2RL3/TAAR1/DRD5/GRM1/QRFPR/TAC4/NPFFR2/POMC/HTR1B/GRM5/MC5R/CHRM4/GABRB2/GRIA2/GABRB3/TAAR6/P2RX7/PLG/LYNX1/HTR6/ADRA1D/GPR156/HCRT
hsa04137	Mitophagy - animal	64	-0.233627	-0.846357	0.758325	0.869029	0.582374	2790	tags=27%, list=15%, signal=23%	MAPK9/ATG9A/CITED2/USP30/KRAS/MAPK8/CALCOCO2/TFEB/BNIP3L/MRAS/MFN1/JUN/USP15/MITF/CSNK2B/TBK1/SP1
hsa00534	Glycosaminoglycan biosynthesis - heparan sulfate / heparin	24	0.283699	0.783695	0.759421	0.869029	0.582374	3329	tags=29%, list=18%, signal=24%	EXT1/EXTL1/HS3ST1/EXTL2/B3GAT3/HS3ST3B1/XYLT1
hsa04962	Vasopressin-regulated water reabsorption	44	-0.242653	-0.818878	0.768194	0.87264	0.584794	2537	tags=32%, list=14%, signal=27%	RAB5A/ARHGDIG/PRKACA/PRKACG/DCTN1/DYNC1LI1/CREB3/CREB1/DCTN4/AVP/PRKACB/CREB3L1/ARHGDIB/AQP4
hsa03450	Non-homologous end-joining	12	-0.311481	-0.768667	0.768572	0.87264	0.584794	6274	tags=50%, list=34%, signal=33%	PRKDC/FEN1/RAD50/LIG4/XRCC5/MRE11
hsa00130	Ubiquinone and other terpenoid-quinone biosynthesis	11	0.324518	0.746807	0.770439	0.87264	0.584794	3751	tags=36%, list=21%, signal=29%	NQO1/COQ5/COQ6/COQ2
hsa04072	Phospholipase D signaling pathway	140	0.222258	0.845542	0.783165	0.875148	0.586475	2434	tags=17%, list=13%, signal=15%	RHEB/PLPP3/PIK3R1/ADCY3/GNA13/F2R/DGKH/PIP5K1C/CYTH4/AVPR1A/CXCL8/AGPAT2/RRAS/PDGFRB/KITLG/SPHK1/ADCY9/LPAR6/PLPP2/KIT/FCER1G/PDGFD/RALA/AKT1
hsa04916	Melanogenesis	99	0.230794	0.837411	0.775439	0.875148	0.586475	2208	tags=15%, list=12%, signal=13%	EDNRB/WNT9A/WNT11/ADCY3/FZD5/FZD9/GNAI2/CREB3L2/GNAI1/KITLG/ADCY9/FZD7/FZD4/EDN1/KIT
hsa03020	RNA polymerase	27	-0.260948	-0.787922	0.783117	0.875148	0.586475	2970	tags=22%, list=16%, signal=19%	POLR1D/POLR3F/POLR2I/POLR2G/POLR2J/POLR2C
hsa03430	Mismatch repair	23	-0.269352	-0.784351	0.779508	0.875148	0.586475	3542	tags=48%, list=19%, signal=39%	EXO1/MLH3/MSH6/RPA3/MLH1/RPA4/LIG1/RPA1/MSH3/RFC3/PMS2
hsa00120	Primary bile acid biosynthesis	16	0.296583	0.748818	0.786417	0.875843	0.586941	3482	tags=31%, list=19%, signal=25%	HSD3B7/CYP46A1/AKR1C4/CYP39A1/CH25H
hsa04927	Cortisol synthesis and secretion	65	-0.227582	-0.827613	0.79748	0.879641	0.589486	2658	tags=20%, list=15%, signal=17%	CACNA1H/GNAQ/PLCB1/CREB3/CREB1/PRKACB/CACNA1S/CREB3L1/SP1/ORAI1/ATF6B/PLCB4/ITPR2
hsa04972	Pancreatic secretion	91	0.229993	0.823312	0.794661	0.879641	0.589486	2851	tags=16%, list=16%, signal=14%	ATP1B3/ATP1A1/ADCY3/ITPR3/SLC4A4/RAP1B/ADCY9/CELA3A/PLA2G2F/ATP1B1/PLA2G2D/SCTR/PLA2G10/SCT/PLA2G2A
hsa00830	Retinol metabolism	48	-0.235766	-0.807447	0.797753	0.879641	0.589486	128	tags=15%, list=1%, signal=15%	ALDH1A1/ALDH1A2/DGAT1/CYP3A5/ADH1A/ADH1C/ADH1B
hsa00603	Glycosphingolipid biosynthesis - globo and isoglobo series	15	0.29368	0.730278	0.802717	0.882194	0.591197	4146	tags=40%, list=23%, signal=31%	GLA/HEXB/A3GALT2/HEXA/FUT2/B3GALT5
hsa04614	Renin-angiotensin system	23	0.269704	0.738928	0.811393	0.888795	0.595621	5092	tags=30%, list=28%, signal=22%	CTSA/CTSG/MRGPRD/ENPEP/PRCP/PREP/CMA1
hsa05170	Human immunodeficiency virus 1 infection	188	0.211775	0.83904	0.822705	0.895485	0.600104	1720	tags=14%, list=9%, signal=13%	TNFRSF1B/FOS/MAP2K6/PIK3R1/CRK/TLR4/BCL2/CYCS/ITPR3/BID/BCL2L1/TRIM5/GNB4/TRAF6/CFL1/TNFRSF1A/GNG12/GNAI2/MYD88/PAK1/GNG11/GNAI1/ATM/TNF/BAX/CD247
hsa04662	B cell receptor signaling pathway	79	-0.216994	-0.819805	0.823386	0.895485	0.600104	2539	tags=24%, list=14%, signal=21%	SOS2/RAF1/LILRA2/BLNK/PIK3R3/CHUK/INPPL1/GSK3B/NFKBIB/KRAS/PPP3CC/INPP5D/JUN/PPP3R1/MAPK3/PPP3CB/NFATC3/NFATC1/NFATC2
hsa04914	Progesterone-mediated oocyte maturation	90	0.225422	0.804574	0.825568	0.895485	0.600104	4275	tags=27%, list=23%, signal=21%	IGF1/CPEB4/PIK3R1/ADCY3/HSP90AA1/GNAI2/GNAI1/RPS6KA2/ADCY9/AURKA/CDC26/SPDYE3/AKT1/CDK2/ADCY4/AKT2/RPS6KA1/MAPK11/MAD2L2/CCNB3/CCNB2/CCNA1/CPEB3/PIK3R2
hsa04392	Hippo signaling pathway - multiple species	27	0.259873	0.737952	0.831289	0.898764	0.602301	1321	tags=11%, list=7%, signal=10%	WWTR1/LATS2/PAK1
hsa03008	Ribosome biogenesis in eukaryotes	71	-0.216364	-0.799575	0.852715	0.918945	0.615826	4039	tags=25%, list=22%, signal=20%	RPP30/POP5/NXF1/SNU13/DKC1/XRN1/NOL6/NXT2/RIOK1/SBDS/NVL/UTP4/DROSHA/FCF1/MPHOSPH10/RCL1/CSNK2B/GNL3L
hsa00450	Selenocompound metabolism	12	-0.28051	-0.692237	0.858992	0.922724	0.618358	3815	tags=42%, list=21%, signal=33%	TXNRD2/CTH/MTR/KYAT1/PSTK
hsa00511	Other glycan degradation	17	-0.252738	-0.680833	0.884647	0.944375	0.632867	2934	tags=29%, list=16%, signal=25%	MANBA/NEU3/AGA/GLB1/FUCA1
hsa00790	Folate biosynthesis	25	0.243444	0.679812	0.88482	0.944375	0.632867	3186	tags=20%, list=17%, signal=17%	MOCS1/CBR1/GGH/PCBD1/DHFR2
hsa04130	SNARE interactions in vesicular transport	31	0.236857	0.692597	0.890613	0.947522	0.634976	570	tags=6%, list=3%, signal=6%	VAMP1/STX11
hsa05017	Spinocerebellar ataxia	139	0.204022	0.775321	0.910912	0.947918	0.635241	3050	tags=18%, list=17%, signal=15%	SLC25A5/PPIF/NFYA/PIK3R1/CYCS/ITPR3/ULK1/PSMD8/PUM2/NRBF2/SLC25A4/SLC25A6/RORA/BEAN1/XBP1/WIPI1/MAP3K5/AKT1/ATXN3L/SPTBN2/KCNC3/PIK3R4/PSMA3/GRM1/SLC25A31
hsa04724	Glutamatergic synapse	110	0.209351	0.771847	0.898878	0.947918	0.635241	1446	tags=8%, list=8%, signal=8%	SLC38A1/ADCY3/GLUL/ITPR3/GNB4/GNG12/GNAI2/GNG11/GNAI1
hsa03018	RNA degradation	74	-0.202695	-0.756236	0.910839	0.947918	0.635241	3010	tags=19%, list=17%, signal=16%	XRN1/PABPC1/TTC37/EXOSC9/LSM5/ZCCHC7/EXOSC8/PARN/CNOT3/DCP1B/DHX36/EXOSC10/DCPS/PAN3
hsa00270	Cysteine and methionine metabolism	46	-0.215495	-0.732488	0.897797	0.947918	0.635241	4365	tags=28%, list=24%, signal=22%	MDH2/SMS/CTH/MPST/MTR/AHCYL2/KYAT1/LDHA/AHCYL1/APIP/MRI1/DNMT3A/BHMT2
hsa05204	Chemical carcinogenesis - DNA adducts	45	-0.21362	-0.722221	0.908041	0.947918	0.635241	2655	tags=16%, list=15%, signal=13%	CYP3A5/HPGDS/GSTM3/GSTM5/SULT1A2/CYP2E1/CYP3A43
hsa00260	Glycine, serine and threonine metabolism	34	-0.219297	-0.698662	0.90982	0.947918	0.635241	3966	tags=21%, list=22%, signal=16%	DMGDH/AGXT/GCAT/CTH/ALAS2/BPGM/AOC3
hsa04744	Phototransduction	28	-0.224809	-0.684571	0.909536	0.947918	0.635241	109	tags=39%, list=1%, signal=39%	SAG/GUCA1C/CALM2/GNAT1/CNGA1/CALM3/GRK1/CALML3/PDE6G/CALML4/CALML6
hsa03440	Homologous recombination	38	0.214679	0.654136	0.936972	0.96898	0.649356	2750	tags=21%, list=15%, signal=18%	RBBP8/PALB2/BRCC3/ATM/BRCA1/TOP3A/RAD51C/POLD4
hsa04950	Maturity onset diabetes of the young	25	0.22337	0.623755	0.935104	0.96898	0.649356	2673	tags=16%, list=15%, signal=14%	HHEX/PKLR/PDX1/NEUROD1
hsa05030	Cocaine addiction	49	-0.194803	-0.669513	0.960432	0.987111	0.661506	1782	tags=12%, list=10%, signal=11%	CREB3/CREB1/PRKACB/JUN/CREB3L1/ATF6B
hsa05033	Nicotine addiction	40	0.202519	0.622435	0.960095	0.987111	0.661506	14539	tags=100%, list=80%, signal=20%	CHRNB2/GABRB2/GRIA2/GABRB3/GRIN2A/GABRE/GABRA1/GABRA2/SLC17A6/CHRNA4/GABRA6/GABRG3/GABRR2/GRIA4/GABRA3/GRIN2C/GABRB1/CHRNA6/SLC32A1/GRIN1/CACNA1A/GABRR1/GRIA1/GRIA3/GABRD/GABRA5/GRIN2B/GABRQ/CACNA1B/SLC17A8/GABRR3/GABRP/CHRNA7/GRIN3A/GABRA4/GRIN3B/GABRG1/GABRG2/GRIN2D/SLC17A7
hsa03015	mRNA surveillance pathway	85	-0.185864	-0.710879	0.966148	0.988848	0.66267	6057	tags=46%, list=33%, signal=31%	CSTF2/WDR33/PNN/PYM1/PPP2R5A/PPP2R5E/PPP2R1A/PABPC3/CPSF1/SMG5/SMG7/FIP1L1/CPSF6/SSU72/WDR82/NXF1/PABPC5/PPP1CB/CASC3/PPP2R5C/SYMPK/MSI2/ACIN1/GSPT2/PPP2R2A/PABPC1/CPSF3/PPP1CA/CPSF4/PPP2R3C/NXT2/CPSF4L/PPP2R5B/PPP2R5D/ALYREF/DDX19A/CPSF7/PPP2CB/PPP2R3A
hsa00730	Thiamine metabolism	14	-0.215765	-0.551481	0.968061	0.988848	0.66267	5006	tags=57%, list=27%, signal=41%	ALPI/AK5/TPK1/NTPCR/AK8/ACP1/ALPP/THTPA
hsa03010	Ribosome	114	-0.176378	-0.710146	0.982841	0.994791	0.666653	6593	tags=41%, list=36%, signal=26%	RPL22/RPL30/RPL28/MRPL24/RPS9/MRPL21/RPL9/MRPL14/RPL18A/MRPL19/RPL35/RPS27/RPS7/RPS27A/RPS17/RPL37A/MRPS2/RPS5/RPLP1/RPS23/RPS8/RPS4Y1/RPL38/MRPL20/RPL5/MRPL33/RPL36AL/RPL29/RPL7/RPS3A/RPS27L/RPS3/RPS4X/FAU/RPS29/RPL26/RPLP2/MRPL2/RPL41/RPL3L/RPS14/RPLP0/MRPL27/RPL10A/RSL24D1/RPL13/RPS13
hsa00514	Other types of O-glycan biosynthesis	45	-0.180696	-0.610909	0.982333	0.994791	0.666653	1342	tags=36%, list=7%, signal=33%	C1GALT1/RFNG/POFUT2/POFUT1/GALNT5/COLGALT2/B3GLCT/GALNT12/GXYLT2/GALNT1/GALNT2/XXYLT1/ST3GAL3/ST6GAL1/GALNT15/MFNG
hsa05340	Primary immunodeficiency	35	0.186062	0.558924	0.981875	0.994791	0.666653	4241	tags=26%, list=23%, signal=20%	CD79A/TNFRSF13B/CD19/CD8A/AIRE/TNFRSF13C/JAK3/CD4/ICOS
hsa04664	Fc epsilon RI signaling pathway	63	-0.173374	-0.626102	0.987198	0.996172	0.667579	4216	tags=25%, list=23%, signal=20%	PLCG1/SOS2/RAF1/PRKCA/PIK3R3/MAPK12/IL3/IL13/MAPK9/MAP2K4/KRAS/MAPK8/MAPK13/INPP5D/MAPK3/MAP2K7
hsa00970	Aminoacyl-tRNA biosynthesis	25	-0.178125	-0.528538	0.990279	0.996263	0.667639	2135	tags=32%, list=12%, signal=28%	GATC/FARSB/IARS2/RARS2/WARS2/PSTK/SARS2/VARS2
hsa00140	Steroid hormone biosynthesis	45	0.166374	0.525285	0.99463	0.997626	0.668553	3805	tags=20%, list=21%, signal=16%	CYP1B1/CYP11B2/HSD17B6/DHRS11/AKR1C4/CYP21A2/UGT2B17/UGT2B7/UGT2B4
hsa04740	Olfactory transduction	372	-0.134687	-0.627543	1	1	0.670144	5979	tags=26%, list=33%, signal=18%	OR4C15/OR7A17/OR10G2/CALM3/OR51B4/OR8I2/OR1L1/OR4X2/OR51F1/OR56A4/OR52E4/OR14I1/OR5H2/OR5K2/ARRB2/OR5H6/OR10C1/OR10P1/OR4C13/OR2L5/GRK3/OR51B2/OR51V1/OR2C1/OR1S2/OR13C3/OR2A5/OR8H3/OR5AP2/OR6C65/OR5B21/OR5A1/OR10H5/OR56A3/OR4C11/OR2D3/CALML3/OR52I2/OR3A3/PDE1A/OR1J2/OR4Q3/OR52I1/OR8H2/OR14J1/OR51D1/OR51I1/OR4D11/OR52D1/OR2AE1/OR7A10/OR4E2/OR7C2/OR51E2/OR51F2/OR10H2/PRKACA/OR52K1/OR2AT4/PRKACG/PDE…

## Sheet: GSE126296
Gene set enrichment analysis (KEGG pathways) for dataset GSE126296 (acute aerobic exercise in the younger male)
ID	Description	setSize	enrichmentScore	NES	pvalue	p.adjust	qvalue	rank	leading_edge	core_enrichment
hsa04932	Non-alcoholic fatty liver disease	146	0.565516	2.26467	0.000149633	0.00604872	0.00412999	2208	tags=16%, list=12%, signal=14%	FOS/PRKAG2/IRS2/DDIT3/IL6R/JUN/EIF2AK3/PIK3R3/IL1A/TNFRSF1A/PIK3R1/LEP/COX6B2/SOCS3/TRAF2/MAPK11/BCL2L11/TGFB1/BID/AKT2/CEBPA/NDUFA4L2/TNF
hsa04933	AGE-RAGE signaling pathway in diabetic complications	98	0.598201	2.25295	0.000159388	0.00604872	0.00412999	1236	tags=17%, list=7%, signal=16%	EGR1/PIM1/VEGFA/THBD/JUN/FOXO1/SMAD3/PIK3R3/NOX4/NOS3/DIAPH1/IL1A/CDK4/PIK3R1/TGFB2/AGTR1/SERPINE1
hsa05224	Breast cancer	142	0.563753	2.25015	0.000150128	0.00604872	0.00412999	1871	tags=23%, list=10%, signal=20%	FOS/MYC/WNT9A/GADD45B/JUN/GADD45A/HES1/FGF6/HEY1/WNT7A/HEYL/PIK3R3/FGFR1/CDKN1A/DLL1/FZD7/FZD5/FGF21/CDK4/WNT1/PIK3R1/JAG2/FZD10/FZD8/WNT3A/FGF23/FZD1/FGF4/WNT9B/TP53/FGF16/E2F3
hsa05210	Colorectal cancer	84	0.61307	2.24865	0.000163479	0.00604872	0.00412999	2061	tags=20%, list=11%, signal=18%	FOS/MYC/GADD45B/JUN/GADD45A/SMAD3/PIK3R3/CDKN1A/PIK3R1/TGFB2/BBC3/RAC3/BCL2L11/TP53/TGFB1/RAC2/AKT2
hsa04380	Osteoclast differentiation	121	0.55847	2.17257	0.000154512	0.00604872	0.00412999	2352	tags=25%, list=13%, signal=22%	FOS/JUNB/FOSB/FOSL2/MAP3K14/JUN/PIK3R3/FCGR2A/JUND/IL1A/FHL2/TNFRSF1A/PIK3R1/IKBKG/TGFB2/SOCS3/IL1R1/IFNGR1/ITGB3/TRAF2/FOSL1/MAPK11/CSF1/TGFB1/NCF2/SOCS1/AKT2/TNF/TRAF6/NCF4
hsa05418	Fluid shear stress and atherosclerosis	132	0.54303	2.14414	0.000152114	0.00604872	0.00412999	2061	tags=22%, list=11%, signal=20%	FOS/DUSP1/SDC4/VEGFA/THBD/JUN/ACTB/PIK3R3/HMOX1/NOS3/IL1A/TNFRSF1A/PIK3R1/IKBKG/GSTA2/HSP90AA1/PDGFA/IL1R1/ITGB3/RAC3/PECAM1/MAPK11/CALML3/TP53/ACTG1/NCF2/RAC2/KDR/AKT2
hsa04010	MAPK signaling pathway	282	0.486251	2.10486	0.000135851	0.00604872	0.00412999	1822	tags=17%, list=10%, signal=15%	FOS/NR4A1/MYC/GADD45B/DUSP1/VEGFA/DUSP2/DDIT3/MAP3K14/JUN/GADD45A/FGF6/MAP3K2/TEK/FGFR1/CRK/MKNK2/JUND/IL1A/DUSP8/FLNB/FGF21/TNFRSF1A/DUSP5/MAPKAPK3/MAP3K6/IKBKG/MYD88/TGFB2/PTPN7/MAP4K2/PDGFA/IL1R1/TRAF2/FGF23/RAC3/PGF/MAPK11/MAP3K8/FGF4/CSF1/MAPT/CD14/CACNB4/TP53/TGFB1/FGF16
hsa05166	Human T-cell leukemia virus 1 infection	207	0.500359	2.08675	0.000142268	0.00604872	0.00412999	1498	tags=14%, list=8%, signal=13%	FOS/EGR1/MYC/PTTG2/MAP3K14/JUN/PTTG1/ETS2/SMAD3/ZFP36/PIK3R3/CDKN1A/IL2RB/EGR2/BCL2L1/TNFRSF1A/CDK4/XPO1/HLA-DOB/PIK3R1/IKBKG/TGFB2/ETS1/IL1R1/ADCY3/FOSL1/SLC25A31/CREB3L1
hsa05206	MicroRNAs in cancer	252	0.484525	2.06914	0.000138179	0.00604872	0.00412999	2385	tags=25%, list=13%, signal=22%	PIM1/DDIT4/MYC/THBS1/VEGFA/IRS2/MIR29A/MIR29B1/ITGA5/PIK3R3/HMOX1/MIR1-1/MIR103A1/CRK/TP63/TIMP3/MIR92A2/CDKN1A/MIR27A/MIRLET7I/CYP1B1/MIR23A/MIR124-2/SOX4/MIR26A1/MIR107/MIR21/MIR181B2/PIK3R1/MIR9-3/MIR30E/MIR181A2/MIR183/MIR124-3/TGFB2/GLS2/MIR124-1/WNT3A/PDGFA/ITGB3/MIR181C/MIR26B/MIR135A1/MMP16/BCL2L11/MIR96/TP53/E2F3/SOCS1/ZEB2/BMF/CDCA5/TRIM71/MIR375/FGFR3/MIR100/MIR200B/MIR128-2/E2F2/EZR/M…
hsa04668	TNF signaling pathway	111	0.556075	2.13622	0.000312598	0.00867459	0.0059229	1764	tags=18%, list=10%, signal=16%	FOS/JUNB/MAP3K14/JUN/CEBPB/PIK3R3/IL18R1/TNFRSF1B/TNFRSF1A/PIK3R1/IRF1/IKBKG/BCL3/SOCS3/TRAF2/CREB3L1/MAPK11/MAP3K8/CSF1/CREB3L3
hsa04630	JAK-STAT signaling pathway	157	0.47793	1.93088	0.000295421	0.00867459	0.0059229	1584	tags=17%, list=9%, signal=16%	CISH/PIM1/MYC/IL6R/SOCS2/PIK3R3/CSF3/CDKN1A/IL23R/SOCS7/IL2RB/BCL2L1/IL4R/PRLR/PIK3R1/CSF3R/IFNE/IL3/LEP/SOCS3/IFNL2/PDGFA/CLCF1/IFNGR1/OSMR/CSH2/IL20RB
hsa05205	Proteoglycans in cancer	199	0.443989	1.84509	0.000286246	0.00867459	0.0059229	2061	tags=21%, list=11%, signal=18%	MYC/WNT9A/SDC4/THBS1/VEGFA/WNT7A/ACTB/ITGA5/PIK3R3/FGFR1/TIMP3/CDKN1A/FZD7/ITGA2/FZD5/FLNB/MIR21/PTCH1/WNT1/ITPR3/PIK3R1/TWIST2/HBEGF/FZD10/TGFB2/MSN/FZD8/WNT3A/ITGB3/FZD1/MAPK11/VTN/HIF1A/TFAP4/WNT9B/TP53/TGFB1/ACTG1/PLAUR/KDR/AKT2
hsa05168	Herpes simplex virus 1 infection	453	-0.456355	-2.38987	0.000498256	0.00903909	0.00617178	3589	tags=43%, list=20%, signal=35%	ZNF267/ZFP1/ZIK1/ZNF302/ZNF732/ZNF229/ZNF879/ZNF548/PPP1CA/ZNF77/TRAF5/TAP2/ZNF793/PTPN11/ZNF181/ZNF615/IFNA21/ZNF561/ZNF124/SRSF1/ZNF529/ZNF568/ZNF684/ZNF112/ZNF805/EIF2B3/ZNF623/ZNF777/ZNF91/ZNF557/IFIH1/EIF2B1/ZNF562/ZNF230/ZNF506/ZNF256/ZNF564/IFNAR1/TBK1/ZNF596/ZNF766/ZNF641/ZNF792/ZNF431/ZNF254/ZNF558/ZNF140/ZNF880/ZNF571/ZNF556/ZNF404/ZNF671/ZNF492/MAP3K7/SYK/ZNF208/ZNF630/HLA-DOA/ZNF257/S…
hsa05219	Bladder cancer	38	0.685189	2.18046	0.000537057	0.00903909	0.00617178	2263	tags=32%, list=12%, signal=28%	MYC/THBS1/VEGFA/CDKN1A/DAPK3/CDK4/HBEGF/UPK3A/TP53/E2F3/FGFR3/E2F2
hsa05216	Thyroid cancer	35	0.68624	2.14372	0.000542888	0.00903909	0.00617178	327	tags=11%, list=2%, signal=11%	MYC/GADD45B/GADD45A/CDKN1A
hsa04210	Apoptosis	133	0.519906	2.05461	0.000456691	0.00903909	0.00617178	2061	tags=20%, list=11%, signal=17%	FOS/GADD45B/DDIT3/MAP3K14/JUN/GADD45A/ACTB/EIF2AK3/PIK3R3/BCL2L1/TNFRSF1A/ITPR3/PIK3R1/IKBKG/TUBA8/IL3/LMNB1/BBC3/TRAF2/BCL2L11/TP53/ACTG1/TUBAL3/SPTAN1/BID/AKT2
hsa05202	Transcriptional misregulation in cancer	164	0.472831	1.9229	0.000440076	0.00903909	0.00617178	1759	tags=16%, list=10%, signal=14%	NR4A3/MYC/GADD45B/DDIT3/GADD45A/RARA/FOXO1/CEBPB/CDKN1A/ZBTB16/KLF3/IL2RB/RUNX1/BCL2L1/CEBPE/NFKBIZ/IL3/BCL11B/TLX3/PDGFA/NUPR1/WT1/DOT1L/CD14/PTCRA/TP53
hsa00280	Valine, leucine and isoleucine degradation	45	-0.521092	-1.91762	0.000462214	0.00903909	0.00617178	7030	tags=71%, list=38%, signal=44%	ACAT2/HADH/ECHS1/ABAT/BCKDHA/HADHB/PCCB/ACAA2/ACAD8/ACAT1/ALDH2/ALDH6A1/HMGCL/IVD/ALDH9A1/HIBADH/BCKDHB/ACADM/HSD17B10/PCCA/AUH/HADHA/HMGCS1/MCCC1/DBT/EHHADH/HIBCH/ALDH7A1/OXCT1/MCEE/ALDH3A2/HMGCLL1
hsa04151	PI3K-Akt signaling pathway	332	0.396662	1.74771	0.000394789	0.00903909	0.00617178	2094	tags=18%, list=11%, signal=17%	NR4A1/DDIT4/MYC/THBS1/VEGFA/IL6R/SGK1/FGF6/TEK/ITGA5/PIK3R3/FGFR1/TCL1B/CSF3/CDKN1A/NOS3/GNGT1/PPP2R1B/IL2RB/ITGA2/FGF21/COL6A5/BCL2L1/PHLPP2/TCL1A/COL9A2/CDK4/IL4R/PRLR/PIK3R1/CSF3R/RHEB/IKBKG/LPAR3/IL3/LAMA5/HSP90AA1/YWHAZ/FOXO3/PDGFA/ITGB3/FGF23/PKN3/OSMR/CREB3L1/PGF/CSH2/BCL2L11/FGF4/VTN/CSF1/ITGA9/TP53/CREB3L3/PIK3AP1/FGF16/GH2/KDR/AKT2/LPAR2/MYB
hsa04080	Neuroactive ligand-receptor interaction	342	0.385764	1.70426	0.000393443	0.00903909	0.00617178	3962	tags=37%, list=22%, signal=30%	ADRB2/ADM/PRLHR/PLG/EDNRB/NPBWR2/PRSS2/CHRNA7/FPR2/INSL5/GRIN2D/OXT/PTGDR/BDKRB2/CRH/CHRNA6/OPRK1/PRLR/HTR2C/DRD2/NPVF/UTS2/AGTR2/GPHA2/ADRA1D/GPHB5/NMS/INSL3/LPAR3/GRM8/S1PR1/TMEM97/LEP/P2RY14/PRSS3/GRIK5/AGTR1/GRM1/QRFP/OPRD1/GALP/SCT/P2RY6/GALR3/S1PR4/CHRM4/GNRH2/CSH2/CHRNA4/FSHB/HCRTR2/CALCB/PRLH/GRIA4/SSTR1/HTR5A/NPY/CHRNA2/PATE2/P2RX2/GHRH/GAL/GH2/GABRA3/DRD5/NPBWR1/LPAR2/SSTR2/ADORA1/TRH/G…
hsa04657	IL-17 signaling pathway	90	0.565218	2.09316	0.000647144	0.00908446	0.00620276	2468	tags=26%, list=14%, signal=22%	FOS/FOSB/JUN/S100A8/CEBPB/CSF3/JUND/IKBKG/MAPK6/MAPK4/HSP90AA1/IL17RA/TRAF2/S100A7/FOSL1/MAPK11/S100A9/IL17C/TNF/MUC5B/TRAF6/CCL7/MMP3
hsa04928	Parathyroid hormone synthesis, secretion and action	101	0.550225	2.08522	0.000633012	0.00908446	0.00620276	2124	tags=20%, list=12%, signal=18%	FOS/EGR1/MAFB/NR4A2/FGFR1/CDKN1A/JUND/PDE4D/ITPR3/GNA13/HBEGF/FGF23/ADCY3/CREB3L1/SOST/MMP16/CREB3L3/SLC34A1/MMP24/GCM1
hsa05231	Choline metabolism in cancer	93	0.550902	2.0582	0.000641231	0.00908446	0.00620276	1435	tags=17%, list=8%, signal=16%	FOS/SLC22A5/JUN/GPCPD1/SLC22A3/PIK3R3/DGKD/CHKA/DGKZ/DGKA/PIK3R1/RHEB/DGKK/PLPP3/PDGFA/RAC3
hsa00563	Glycosylphosphatidylinositol (GPI)-anchor biosynthesis	25	-0.614304	-1.96338	0.000654736	0.00908446	0.00620276	5589	tags=76%, list=31%, signal=53%	PIGG/PIGB/PIGA/PIGS/PIGO/PIGP/PIGL/PIGV/PIGF/PIGZ/PIGX/PIGU/PIGK/PIGW/PIGN/PGAP1/PIGQ/MPPE1/GPLD1
hsa03420	Nucleotide excision repair	41	-0.548645	-1.9731	0.000691404	0.0092095	0.00628813	5194	tags=49%, list=28%, signal=35%	RBX1/CETN2/RFC3/ERCC2/POLE4/ERCC3/GTF2H4/CUL4A/GTF2H5/XPA/POLD3/CDK7/GTF2H3/RFC1/RFC4/PCNA/CUL4B/RFC5/ERCC8/ERCC4
hsa05207	Chemical carcinogenesis - receptor activation	189	0.440561	1.81905	0.000721917	0.0092461	0.00631312	1822	tags=15%, list=10%, signal=13%	FOS/MYC/VEGFA/JUN/ADRB2/FGF6/MIR29A/MIR29B1/PIK3R3/EPHX3/CHRNA7/DLL1/MIRLET7I/CYP1B1/KPNA2/UGT2B10/WNT1/PIK3R1/CYP2B6/GSTA2/KLF5/HSP90AA1/ADCY3/CREB3L1/CHRNA4/FGF4/CREB3L3/FGF16
hsa04917	Prolactin signaling pathway	67	0.591288	2.09061	0.000849041	0.00997753	0.00681254	1275	tags=15%, list=7%, signal=14%	FOS/CISH/SOCS2/PIK3R3/SOCS7/PRLR/PIK3R1/IRF1/SOCS3/FOXO3
hsa05226	Gastric cancer	145	0.471731	1.88912	0.000896459	0.00997753	0.00681254	1871	tags=20%, list=10%, signal=18%	MYC/WNT9A/GADD45B/GADD45A/FGF6/SMAD3/WNT7A/PIK3R3/CDKN1A/FZD7/FZD5/FGF21/WNT1/PIK3R1/FZD10/TGFB2/CDX2/FZD8/WNT3A/FGF23/FZD1/TERC/REG4/FGF4/WNT9B/TP53/TGFB1/FGF16/E2F3
hsa04150	mTOR signaling pathway	147	0.46515	1.86301	0.000898876	0.00997753	0.00681254	2362	tags=21%, list=13%, signal=19%	DDIT4/WNT9A/FNIP2/SLC7A5/ATP6V1F/SGK1/WNT7A/FLCN/PIK3R3/LPIN1/RRAGC/FZD7/SLC3A2/FZD5/TNFRSF1A/WNT1/PIK3R1/RHEB/FZD10/FZD8/WNT3A/ULK1/FZD1/WNT9B/PRR5L/TELO2/RPS6KA1/AKT2/TNF/EIF4E1B/WNT2B
hsa05225	Hepatocellular carcinoma	157	0.449463	1.81587	0.000886263	0.00997753	0.00681254	1871	tags=18%, list=10%, signal=16%	MYC/WNT9A/GADD45B/GADD45A/SMAD3/WNT7A/ACTB/PIK3R3/HMOX1/CDKN1A/FZD7/FZD5/BCL2L1/CDK4/WNT1/PIK3R1/FZD10/TGFB2/GSTA2/FZD8/WNT3A/FZD1/TERC/WNT9B/TP53/TGFB1/ACTG1/E2F3
hsa05221	Acute myeloid leukemia	64	0.596384	2.09717	0.00101989	0.0109556	0.00748033	979	tags=17%, list=5%, signal=16%	PIM1/MYC/RARA/PIK3R3/ZBTB16/PPARD/RUNX1/CEBPE/PIK3R1/IKBKG/IL3
hsa04935	Growth hormone synthesis, secretion and action	115	0.50781	1.95682	0.00109324	0.0113765	0.00776774	2090	tags=19%, list=11%, signal=17%	FOS/JUNB/IRS2/SOCS2/BCAR1/PIK3R3/CRK/ITPR3/PIK3R1/SOCS3/ADCY3/CREB3L1/MAPK11/CSH2/IRS4/CREB3L3/SSTR1/GHRH/GH2/SOCS1/AKT2/SSTR2
hsa03440	Homologous recombination	38	-0.543094	-1.92245	0.00113225	0.0114254	0.00780112	3632	tags=45%, list=20%, signal=36%	MUS81/XRCC2/RAD51C/BRCC3/RAD50/POLD3/TOP3B/BRCA2/EME1/RAD51B/PALB2/ATM/TOPBP1/NBN/BARD1/BRCA1/MRE11
hsa04659	Th17 cell differentiation	101	0.515928	1.95524	0.00142428	0.0139495	0.00952457	1803	tags=20%, list=10%, signal=18%	FOS/IL6R/JUN/RARA/SMAD3/IL23R/IL2RB/RUNX1/RORC/IL4R/HLA-DOB/EBI3/IKBKG/HSP90AA1/IL1R1/IFNGR1/MAPK11/HIF1A/IRF4/TGFB1
hsa05220	Chronic myeloid leukemia	72	0.557929	2.00054	0.0015015	0.0142857	0.00975412	2061	tags=25%, list=11%, signal=22%	MYC/GADD45B/GADD45A/SMAD3/PIK3R3/CRK/CDKN1A/RUNX1/BCL2L1/CDK4/PIK3R1/IKBKG/TGFB2/CTBP2/TP53/TGFB1/E2F3/AKT2
hsa04390	Hippo signaling pathway	149	0.443226	1.78006	0.00164155	0.0151843	0.0103677	1847	tags=19%, list=10%, signal=18%	MYC/WNT9A/SMAD3/SMAD7/WNT7A/ACTB/LATS2/FZD7/PPP2R1B/FZD5/WNT1/FZD10/BMP8B/DLG5/SNAI2/TGFB2/TP73/BBC3/BMP6/SERPINE1/YWHAZ/FZD8/TEAD3/WNT3A/FZD1/PARD6B/WNT9B/TGFB1/ACTG1
hsa05217	Basal cell carcinoma	62	0.57273	2.00215	0.00188098	0.0169289	0.0115588	1759	tags=24%, list=10%, signal=22%	WNT9A/GADD45B/GADD45A/WNT7A/CDKN1A/FZD7/FZD5/PTCH1/WNT1/FZD10/FZD8/WNT3A/FZD1/WNT9B/TP53
hsa03430	Mismatch repair	23	-0.605541	-1.89704	0.0019544	0.0171267	0.0116939	3279	tags=43%, list=18%, signal=36%	MSH6/MLH3/POLD3/PMS2/RFC1/MSH3/RFC4/PCNA/MSH2/RFC5
hsa05213	Endometrial cancer	56	0.583776	2.00536	0.00224913	0.0192042	0.0131124	800	tags=11%, list=4%, signal=10%	MYC/GADD45B/GADD45A/PIK3R3/CDKN1A/PIK3R1
hsa04068	FoxO signaling pathway	122	0.467477	1.82186	0.00231196	0.0192471	0.0131417	1614	tags=16%, list=9%, signal=14%	GADD45B/PRKAG2/IRS2/GABARAPL1/SGK1/GADD45A/FOXO1/SMAD3/PIK3R3/CDKN1A/PIK3R1/S1PR1/TGFB2/GRM1/FOXO3/S1PR4/MAPK11/BCL2L11/IRS4
hsa05323	Rheumatoid arthritis	82	0.508237	1.85868	0.00278324	0.0226053	0.0154346	381	tags=7%, list=2%, signal=7%	FOS/VEGFA/JUN/ATP6V1F/TEK/IL1A
hsa04910	Insulin signaling pathway	131	0.445731	1.75674	0.00304832	0.0241688	0.0165022	2686	tags=21%, list=15%, signal=18%	PPARGC1A/PRKAG2/IRS2/HK2/FOXO1/SOCS2/PPP1R3B/PIK3R3/CRK/MKNK2/PIK3R1/RHEB/SOCS3/LIPE/PPP1R3C/CBLB/IRS4/CALML3/PTPN1/SOCS1/AKT2/EIF4E1B/SORBS1/PYGL/PRKACG/SREBF1/FASN
hsa04931	Insulin resistance	102	0.483985	1.83506	0.00316857	0.024538	0.0167542	2633	tags=23%, list=14%, signal=19%	PPARGC1A/PRKAG2/IRS2/FOXO1/PPP1R3B/PIK3R3/NOS3/TNFRSF1A/PPARGC1B/PIK3R1/CPT1A/SOCS3/PPP1R3C/CREB3L1/CREB3L3/PRKCD/PTPN1/RPS6KA1/AKT2/TNF/PYGL/SREBF1/SLC2A2
hsa05212	Pancreatic cancer	75	0.514205	1.85661	0.00348374	0.0252193	0.0172194	2263	tags=24%, list=12%, signal=21%	GADD45B/VEGFA/GADD45A/SMAD3/PIK3R3/CDKN1A/BCL2L1/CDK4/PIK3R1/IKBKG/TGFB2/RAC3/TP53/TGFB1/E2F3/RAC2/AKT2/E2F2
hsa01522	Endocrine resistance	92	0.488331	1.81957	0.00336862	0.0252193	0.0172194	2061	tags=17%, list=11%, signal=16%	FOS/JUN/PIK3R3/CDKN1A/ABCB11/DLL1/CDK4/PIK3R1/HBEGF/JAG2/ADCY3/MAPK11/TP53/E2F3/CYP2D7/AKT2
hsa03050	Proteasome	46	-0.4696	-1.73591	0.00346661	0.0252193	0.0172194	7997	tags=80%, list=44%, signal=45%	PSMC4/PSMB2/PSME4/PSMB11/PSME3/PSMA3/PSMD9/SEM1/IFNG/PSMD11/PSMD6/PSMB4/PSMC2/PSMF1/PSMC5/PSMA6/PSMD4/PSMA1/PSMB5/PSMD12/PSMB7/PSMC1/PSMD2/PSME1/PSMB6/PSMD1/PSMD7/PSMB3/PSMC3/PSMA2/POMP/PSME2/PSMD14/PSMA5/PSMB9/PSMA4/PSMB8
hsa05218	Melanoma	70	0.51931	1.85745	0.00368447	0.0258565	0.0176545	2263	tags=24%, list=12%, signal=21%	GADD45B/GADD45A/FGF6/PIK3R3/FGFR1/CDKN1A/FGF21/CDK4/PIK3R1/PDGFA/FGF23/FGF4/TP53/FGF16/E2F3/AKT2/E2F2
hsa05208	Chemical carcinogenesis - reactive oxygen species	198	0.400809	1.66475	0.00372706	0.0258565	0.0176545	2227	tags=13%, list=12%, signal=11%	FOS/VEGFA/MAP3K14/JUN/PIK3R3/HMOX1/NOX4/EPHX3/CYP1B1/CYP2F1/PIK3R1/IKBKG/SLC26A1/GSTA2/COX6B2/FOXO3/SLC25A31/MAPK11/HIF1A/PRKCD/NCF2/PTPN1/AKT2/NDUFA4L2/CYP1A2
hsa04920	Adipocytokine signaling pathway	65	0.545038	1.92114	0.0039036	0.0265285	0.0181134	2208	tags=25%, list=12%, signal=22%	PPARGC1A/PRKAG2/IRS2/TNFRSF1B/TNFRSF1A/IKBKG/AGRP/ACSL1/LEP/CPT1A/SOCS3/TRAF2/IRS4/NPY/AKT2/TNF
hsa04740	Olfactory transduction	374	0.339985	1.51291	0.00414132	0.0275812	0.0188321	3833	tags=34%, list=21%, signal=28%	OR10R2/OR4C16/OR6C76/OR1E2/OR5B2/OR6Y1/OR8K1/OR4D9/OR13C3/OR7A10/OR1L6/OR5H2/OR5K2/ANO2/OR4S2/OR14C36/OR6C65/OR10P1/OR2T27/OR9A4/RGS2/OR13D1/OR4X1/OR51D1/PDE2A/OR51G2/SLC24A4/OR51E1/OR51L1/OR11G2/OR5AC2/OR52E2/OR6T1/OR5B3/OR56A4/OR12D2/OR4C12/OR3A3/OR6X1/OR52N1/OR52M1/OR52E6/OR6C4/OR6C3/OR51B6/OR2AP1/OR13C2/OR5A1/OR2T11/OR5D16/OR2M7/OR10S1/ADCY3/OR4X2/OR7E24/OR51A2/OR4C3/OR2G6/OR1B1/OR9K2/OR10H5/…
hsa05031	Amphetamine addiction	69	0.517874	1.84482	0.00437122	0.0285415	0.0194878	2567	tags=20%, list=14%, signal=18%	FOS/FOSB/JUN/GRIN2D/MAOA/CREB3L1/CALML3/GRIA4/CREB3L3/PPP1R1B/GRIN2C/SLC18A2/GRIN3B/PRKACG
hsa03030	DNA replication	36	-0.506141	-1.76957	0.00448229	0.0287039	0.0195987	3168	tags=44%, list=17%, signal=37%	SSBP1/RFC3/POLE4/MCM6/MCM7/POLA1/POLD3/PRIM1/RNASEH2B/RFC1/RFC4/PCNA/POLA2/RFC5/DNA2/PRIM2
hsa05230	Central carbon metabolism in cancer	67	0.521847	1.84509	0.00492444	0.0303486	0.0207217	3158	tags=27%, list=17%, signal=22%	MYC/SLC7A5/HK2/SLC16A3/PIK3R3/FGFR1/PIK3R1/PFKP/GLS2/HIF1A/TP53/AKT2/FGFR3/SLC2A2/LDHAL6A/SIRT6/GCK/SCO2
hsa05142	Chagas disease	99	0.469361	1.77255	0.0049222	0.0303486	0.0207217	2490	tags=19%, list=14%, signal=17%	FOS/JUN/PIK3R3/PPP2R1B/BDKRB2/TNFRSF1A/PIK3R1/IKBKG/MYD88/TGFB2/SERPINE1/IFNGR1/MAPK11/TGFB1/TLR9/AKT2/TNF/TRAF6/IL10
hsa03010	Ribosome	114	-0.358831	-1.5706	0.00501253	0.0303486	0.0207217	8760	tags=73%, list=48%, signal=38%	RPL27/RPL38/RPS27/RPLP1/MRPS10/RPL31/RPL11/MRPS15/MRPL19/RPS23/MRPS5/RPL34/RPL4/RPS4Y1/RPS15A/RPS8/RPL41/RPS6/RPL7/RSL24D1/RPS25/RPS4X/MRPL4/MRPL21/RPL13/RPS9/RPL14/MRPL33/RPS29/RPS27A/RPS21/MRPS2/RPL8/MRPS16/UBA52/RPL18A/MRPL16/RPL22/MRPL18/MRPS21/RPLP0/RPL28/RPL24/RPL9/RPL26L1/RPL29/RPL35A/RPL26/RPS20/RPL27A/RPL30/MRPS9/RPS27L/RPS17/MRPS12/MRPL35/RPL18/MRPL13/RPLP2/MRPL17/MRPL34/MRPL15/RPL36/MR…
hsa05135	Yersinia infection	132	0.431254	1.7028	0.005324	0.0316588	0.0216163	2338	tags=19%, list=13%, signal=17%	FOS/JUN/ACTB/BCAR1/ITGA5/PIK3R3/CRK/FCGR2A/MEFV/PIK3R1/BAIAP2/IKBKG/MYD88/TRAF2/RAC3/MAPK11/WIPF3/ACTG1/NLRP3/RPS6KA1/RAC2/AKT2/TNF/TRAF6/NLRC4
hsa04218	Cellular senescence	147	0.414661	1.66079	0.00569288	0.0332584	0.0227085	2263	tags=20%, list=12%, signal=18%	MYC/GADD45B/GADD45A/FOXO1/TRPM7/SMAD3/PIK3R3/CDKN1A/IL1A/CDK4/ITPR3/PIK3R1/RHEB/TGFB2/RASSF5/SERPINE1/ETS1/FOXO3/SLC25A31/E2F5/MAPK11/CALML3/TP53/TGFB1/E2F3/AKT2/GATA4/CDKN2B/CCNA1/E2F2
hsa00514	Other types of O-glycan biosynthesis	45	-0.457597	-1.68396	0.00623989	0.0346623	0.023667	1570	tags=24%, list=9%, signal=22%	POFUT2/GALNT1/GXYLT2/GALNT12/MFNG/C1GALT1/GALNT5/COLGALT2/B3GLCT/GALNT15/ST6GAL1
hsa05167	Kaposi sarcoma-associated herpesvirus infection	178	0.393409	1.61572	0.00624546	0.0346623	0.023667	918	tags=7%, list=5%, signal=7%	FOS/MYC/VEGFA/JUN/ZFP36/PIK3R3/CDKN1A/GNGT1/TNFRSF1A/CDK4/ITPR3/PIK3R1/IKBKG
hsa04024	cAMP signaling pathway	219	0.380891	1.59996	0.0062103	0.0346623	0.023667	2191	tags=19%, list=12%, signal=17%	FOS/JUN/ADRB2/PDE10A/HCAR3/PIK3R3/PDE4D/GRIN2D/OXT/CRH/ATP1B3/PTCH1/DRD2/PIK3R1/GPHA2/GPHB5/NPR1/LIPE/ADCY3/SOX9/RAC3/CREB3L1/POPDC2/FSHB/CALML3/GRIA4/CREB3L3/SSTR1/NPY/ATP2A3/DRD5/PPP1R1B/RAC2/AKT2/SSTR2/FFAR2/ADORA1/GRIN2C/PTGER3/HCN4/HCN2
hsa04211	Longevity regulating pathway	87	0.474665	1.752	0.0066386	0.0360243	0.0245969	1764	tags=16%, list=10%, signal=15%	PPARGC1A/PRKAG2/IRS2/FOXO1/PIK3R3/PIK3R1/RHEB/FOXO3/ULK1/ADCY3/CREB3L1/IRS4/TP53/CREB3L3
hsa04152	AMPK signaling pathway	114	0.442538	1.70389	0.00670722	0.0360243	0.0245969	1764	tags=17%, list=10%, signal=15%	PPARGC1A/PRKAG2/IRS2/FOXO1/PIK3R3/PPP2R1B/TBC1D1/PIK3R1/RHEB/LEP/CPT1A/PFKP/PFKFB3/FOXO3/LIPE/ULK1/CREB3L1/IRS4/CREB3L3
hsa05133	Pertussis	72	0.495882	1.77806	0.00700701	0.037037	0.0252884	2490	tags=18%, list=14%, signal=16%	FOS/JUN/ITGA5/IL1A/IRF1/MYD88/MAPK11/CD14/CALML3/NLRP3/TNF/TRAF6/IL10
hsa04660	T cell receptor signaling pathway	100	0.453221	1.71602	0.00775439	0.0403471	0.0275485	2298	tags=15%, list=13%, signal=13%	FOS/MAP3K14/JUN/PIK3R3/CDK4/PIK3R1/IKBKG/CBLB/MAPK11/MAP3K8/CARD11/AKT2/TNF/PDCD1/PAK5
hsa04371	Apelin signaling pathway	130	0.422579	1.66351	0.00900626	0.0453507	0.0309649	2061	tags=13%, list=11%, signal=12%	EGR1/PPARGC1A/PRKAG2/SMAD3/NOS3/GNGT1/ITPR3/GNA13/AGTR1/SERPINE1/LIPE/ADCY3/ACTA2/CALML3/MYLK2/UCP1/AKT2
hsa03040	Spliceosome	125	-0.334116	-1.48478	0.00912461	0.0453507	0.0309649	6071	tags=54%, list=33%, signal=37%	WBP11/RBM17/RNU4-1/MAGOH/RNU5D-1/SNRNP27/SNRPD2/TXNL4A/SF3B1/SF3B2/SF3B5/CTNNBL1/PRPF38A/SART1/NCBP1/SNRPE/LSM4/DHX38/SNRPD3/MAGOHB/SNRPD1/DDX42/SMNDC1/PRPF38B/HNRNPM/EFTUD2/PRPF6/DDX46/THOC2/PRPF40A/SRSF7/PPIE/SYF2/ZMAT2/XAB2/SNRNP200/PPIH/HSPA1L/SNRPA1/PLRG1/SF3B6/NCBP2/HSPA2/DDX23/DHX8/PQBP1/LSM5/SNRNP40/SRSF1/SLU7/DHX16/LSM2/PRPF18/AQR/LSM3/LSM8/SRSF4/SRSF6/THOC1/ACIN1/RNU5F-1/U2AF1L4/TRA2A/L…
hsa04120	Ubiquitin mediated proteolysis	137	-0.323105	-1.45143	0.00894188	0.0453507	0.0309649	6517	tags=55%, list=36%, signal=35%	ANAPC15/ITCH/FBXW8/UBE2D1/MDM2/TRIP12/UBE2NL/UBE2J2/UBE2D2/BIRC3/DDB2/UBE3A/BTRC/UBE3C/HERC1/NEDD4L/UBE2J1/UBE2L3/UBE2Z/CUL3/CUL1/HERC2/CDC26/TRIM32/RCHY1/RBX1/SAE1/ANAPC16/ANAPC2/CDC16/HUWE1/WWP1/UBE4A/ANAPC5/RNF7/CUL4A/UBA1/PIAS2/UBE4B/ANAPC13/UBA3/KLHL13/SMURF2/TRIM37/CUL2/ANAPC7/UBE2L6/WWP2/UBE3B/DET1/ANAPC10/PPIL2/UBA6/HERC4/UBE2Q2/CDC27/KEAP1/ANAPC4/CUL7/ANAPC1/PIAS3/CUL5/MID1/CUL4B/VHL/FBX…
hsa04550	Signaling pathways regulating pluripotency of stem cells	134	0.417469	1.65024	0.00975015	0.0477471	0.0326011	2671	tags=24%, list=15%, signal=21%	MYC/WNT9A/TBX3/SMAD3/WNT7A/PIK3R3/FGFR1/FZD7/FZD5/WNT1/HAND1/PIK3R1/INHBE/FZD10/FZD8/WNT3A/HOXA1/FZD1/ID4/ZIC3/PAX6/MAPK11/INHBB/WNT9B/PCGF2/AKT2/FGFR3/WNT2B/ISL1/SMAD9/WNT10A/PCGF5
hsa04066	HIF-1 signaling pathway	107	0.44059	1.68288	0.00990255	0.0477905	0.0326308	1333	tags=13%, list=7%, signal=12%	VEGFA/IL6R/HK2/TEK/PIK3R3/HMOX1/MKNK2/CDKN1A/NOS3/PIK3R1/PFKP/PFKFB3/SERPINE1/IFNGR1
hsa04930	Type II diabetes mellitus	45	0.551396	1.81305	0.0103965	0.0494575	0.033769	3091	tags=33%, list=17%, signal=28%	IRS2/HK2/SOCS2/PIK3R3/PIK3R1/SOCS3/IRS4/ABCC8/PRKCD/SOCS1/KCNJ11/TNF/SLC2A2/CACNA1D/GCK
hsa04146	Peroxisome	77	-0.38215	-1.56069	0.0106491	0.0499457	0.0341023	5644	tags=45%, list=31%, signal=32%	HMGCL/ACSL3/ACOX1/IDH2/SLC25A17/HSD17B4/MPV17L2/PEX11B/FAR1/CROT/PEX5/PRDX1/FAR2/ACOT8/PEX1/SOD1/GNPAT/AGPS/EHHADH/PECR/PEX2/ABCD3/PEX6/PEX3/HACL1/BAAT/DDO/NUDT12/NUDT7/ABCD4/EPHX2/ACOX2/PXMP4/HMGCLL1/IDH1
hsa04710	Circadian rhythm	31	0.606688	1.85068	0.0113929	0.052692	0.0359775	736	tags=19%, list=4%, signal=19%	BHLHE40/PRKAG2/NFIL3/CRY1/RORC/BHLHE41
hsa05140	Leishmaniasis	65	0.494316	1.74235	0.0127291	0.0572811	0.0391108	2490	tags=26%, list=14%, signal=23%	FOS/JUN/FCGR2A/IL1A/HLA-DOB/MYD88/TGFB2/MARCKSL1/IFNGR1/MAPK11/CR1/TGFB1/NCF2/TNF/TRAF6/NCF4/IL10
hsa04915	Estrogen signaling pathway	130	0.411342	1.61928	0.0126698	0.0572811	0.0391108	2567	tags=18%, list=14%, signal=16%	FOS/JUN/RARA/PIK3R3/NOS3/ITPR3/KRT28/PIK3R1/HBEGF/GRM1/HSP90AA1/ADCY3/CREB3L1/KRT40/KRT35/CALML3/CREB3L3/PRKCD/AKT2/KRT32/KRT37/KRT18/KCNJ5/PRKACG
hsa04662	B cell receptor signaling pathway	80	0.460239	1.67647	0.0138181	0.0605449	0.0413394	2061	tags=15%, list=11%, signal=13%	FOS/JUN/PIK3R3/PIK3R1/IKBKG/RAC3/PIK3AP1/CR2/BLK/RAC2/CARD11/AKT2
hsa03022	Basal transcription factors	40	-0.44237	-1.58531	0.0136457	0.0605449	0.0413394	5326	tags=55%, list=29%, signal=39%	GTF2A2/GTF2I/ERCC2/TAF12/ERCC3/GTF2H4/GTF2B/GTF2H5/TAF6L/TAF1L/TAF5/TAF3/TAF15/TBPL1/GTF2E2/TAF2/CDK7/TBP/GTF2H3/TAF11/TAF8/GTF2E1
hsa04926	Relaxin signaling pathway	124	0.41465	1.61811	0.0141822	0.0613335	0.0418778	1803	tags=13%, list=10%, signal=12%	FOS/VEGFA/JUN/PIK3R3/EDNRB/NOS3/GNGT1/INSL5/PIK3R1/INSL3/ADCY3/CREB3L1/MAPK11/ACTA2/CREB3L3/TGFB1
hsa03013	Nucleocytoplasmic transport	96	-0.344641	-1.46257	0.0147335	0.0629005	0.0429477	6872	tags=59%, list=38%, signal=37%	RANGAP1/NUP58/DDX19B/MAGOH/SAP18/NUP54/IPO4/UPF1/KPNA3/NUP133/NUP43/TPR/SEC13/NUP88/NCBP1/THOC7/CSE1L/MAGOHB/NUP160/THOC2/RNPS1/EEF1A1/KPNB1/XPO7/TNPO1/THOC5/NXF1/KPNA4/GLE1/NCBP2/SUMO4/NUP205/SUMO1/IPO13/SENP2/TNPO2/NUP210L/PNN/IPO7/PHAX/IPO9/NUP155/TNPO3/XPOT/SNUPN/NUP107/RAE1/THOC1/KPNA5/AAAS/ACIN1/RANBP17/UPF2/NUP37/IPO8/UPF3B/XPO4
hsa00350	Tyrosine metabolism	35	-0.461102	-1.60273	0.0149687	0.063096	0.0430812	4734	tags=43%, list=26%, signal=32%	GOT1L1/ADH5/DBH/COMT/LRTOMT/FAH/AOC2/GSTZ1/PNMT/FAHD1/ADH1C/ADH1B/ADH1A/AOC3/TYRP1
hsa00620	Pyruvate metabolism	47	-0.42961	-1.59433	0.0151692	0.0631418	0.0431124	7030	tags=55%, list=38%, signal=34%	ACAT2/ACYP1/MDH2/ADH7/GRHPR/MDH1/ACAT1/HAGH/ALDH2/ALDH9A1/LDHC/FH/DLAT/PDHB/LDHA/ME1/ADH5/ME2/PC/ALDH7A1/ALDH3A2/LDHB/AKR1A1/ADH1C/ADH1B/ADH1A
hsa00040	Pentose and glucuronate interconversions	21	-0.534291	-1.63284	0.0154905	0.0636833	0.0434822	4200	tags=57%, list=23%, signal=44%	UGP2/UGT2B28/FGGY/UGT2A3/UGT2B17/GUSB/CRYL1/RPE/XYLB/SORD/AKR1A1/UGT2B7
hsa04978	Mineral absorption	59	0.490755	1.70246	0.0161846	0.0657252	0.0448764	2261	tags=32%, list=12%, signal=28%	TRPM7/MT1X/HMOX1/SLC11A2/MT1A/MT1H/FTL/MT1G/ATP1B3/MT1M/S100G/MT2A/MT1B/MT1E/MT1HL1/SLC5A1/SLC34A1/SLC9A3/HEPHL1
hsa04934	Cushing syndrome	152	0.38612	1.55536	0.017037	0.0683534	0.0466709	1871	tags=16%, list=10%, signal=15%	NR4A1/WNT9A/WNT7A/RASD1/NCEH1/CDKN1A/FZD7/CRH/FZD5/CDK4/WNT1/ITPR3/FZD10/MRAP/AGTR1/PDE8A/FZD8/WNT3A/ADCY3/FZD1/KCNA4/CREB3L1/WNT9B/CREB3L3/E2F3
hsa05235	PD-L1 expression and PD-1 checkpoint pathway in cancer	85	0.44363	1.63081	0.0193969	0.0748506	0.0511071	2330	tags=15%, list=13%, signal=13%	FOS/JUN/PIK3R3/PIK3R1/IKBKG/MYD88/IFNGR1/MAPK11/HIF1A/TLR9/AKT2/PDCD1/TRAF6
hsa04912	GnRH signaling pathway	89	0.437058	1.61792	0.019358	0.0748506	0.0511071	1806	tags=12%, list=10%, signal=11%	EGR1/JUN/MAP3K2/ITPR3/HBEGF/ADCY3/MAPK11/GNRH2/FSHB/CALML3/PRKCD
hsa04110	Cell cycle	125	0.406015	1.58648	0.0190916	0.0748506	0.0511071	2263	tags=15%, list=12%, signal=13%	MYC/PTTG2/GADD45B/PTTG1/GADD45A/SMAD3/CDKN1A/CDK4/TGFB2/DBF4/YWHAZ/SMC1B/E2F5/TP53/TGFB1/E2F3/CDKN2B/CCNA1/E2F2
hsa05161	Hepatitis B	152	0.38249	1.54073	0.0195556	0.0748506	0.0511071	2330	tags=16%, list=13%, signal=14%	FOS/MYC/JUN/SMAD3/PIK3R3/EGR3/CDKN1A/EGR2/PIK3R1/IKBKG/MYD88/TGFB2/YWHAZ/CREB3L1/MAPK11/TP53/CREB3L3/TGFB1/E2F3/BID/AKT2/TNF/CCNA1/E2F2/TRAF6
hsa05211	Renal cell carcinoma	64	0.475468	1.67197	0.0210777	0.0797599	0.0544591	2298	tags=22%, list=13%, signal=19%	VEGFA/JUN/FLCN/PIK3R3/CRK/CDKN1A/PIK3R1/TGFB2/ETS1/EPAS1/HIF1A/TGFB1/AKT2/PAK5
hsa04213	Longevity regulating pathway - multiple species	58	0.476963	1.64974	0.0236288	0.0875772	0.0597967	1614	tags=14%, list=9%, signal=13%	PRKAG2/IRS2/FOXO1/PIK3R3/PIK3R1/FOXO3/ADCY3/IRS4
hsa04310	Wnt signaling pathway	163	0.370613	1.5051	0.0236695	0.0875772	0.0597967	1759	tags=17%, list=10%, signal=15%	MYC/WNT9A/JUN/SMAD3/WNT7A/RSPO2/PPARD/FZD7/TLE3/FZD5/DAAM2/WNT1/WIF1/FZD10/RSPO4/CXXC4/FZD8/WNT3A/FOSL1/FZD1/RAC3/SIAH1/SOST/ROR2/CTBP2/WNT9B/TP53
hsa04725	Cholinergic synapse	108	0.404717	1.54773	0.0250039	0.0914979	0.0624737	800	tags=7%, list=4%, signal=7%	FOS/KCNQ4/PIK3R3/CHRNA7/GNGT1/CHRNA6/ITPR3/PIK3R1
hsa04115	p53 signaling pathway	73	0.449788	1.61818	0.0262328	0.0947938	0.0647241	1759	tags=16%, list=10%, signal=15%	GADD45B/THBS1/GADD45A/CDKN1A/BCL2L1/CDK4/TP73/BBC3/SERPINE1/SIAH1/RPRM/TP53
hsa04015	Rap1 signaling pathway	202	0.350017	1.45523	0.026474	0.0947938	0.0647241	3745	tags=27%, list=20%, signal=21%	THBS1/VEGFA/FGF6/ACTB/TEK/BCAR1/PIK3R3/FGFR1/CRK/FGF21/DRD2/PIK3R1/LPAR3/RASSF5/PDGFA/ITGB3/FGF23/ADCY3/RAC3/PGF/MAPK11/PFN3/PARD6B/FGF4/CSF1/CALML3/FGF16/ACTG1/RAC2/KDR/AKT2/LPAR2/CNR1/FGFR3/SIPA1L3/RAPGEF5/FPR1/FGF19/NGF/FGF17/SKAP1/PARD6G/VAV1/VASP/PDGFD/ITGA2B/FGF3/MAPK13/FGF18/EFNA2/EFNA4/ADCY4/MRAS/F2RL3
hsa00430	Taurine and hypotaurine metabolism	15	-0.571411	-1.59842	0.030176	0.1069	0.0729902	4135	tags=47%, list=23%, signal=36%	GGT7/CSAD/FMO4/GADL1/BAAT/CDO1/FMO2
hsa04620	Toll-like receptor signaling pathway	92	0.415963	1.54992	0.0311197	0.107154	0.0731632	3192	tags=24%, list=17%, signal=20%	FOS/JUN/PIK3R3/PIK3R1/IKBKG/MYD88/MAPK11/MAP3K8/CD14/TLR9/AKT2/TNF/TRAF6/TOLLIP/CD86/IFNA16/IL12B/IFNA5/TLR8/TICAM1/CXCL8/CXCL10
hsa05222	Small cell lung cancer	92	0.415196	1.54706	0.0314405	0.107154	0.0731632	2330	tags=21%, list=13%, signal=18%	MYC/GADD45B/GADD45A/PIK3R3/CDKN1A/ITGA2/BCL2L1/CDK4/PIK3R1/IKBKG/LAMA5/TRAF2/TP53/E2F3/AKT2/CKS1B/CDKN2B/E2F2/TRAF6
hsa00510	N-Glycan biosynthesis	45	-0.405299	-1.4915	0.0309683	0.107154	0.0731632	4371	tags=44%, list=24%, signal=34%	STT3B/B4GALT3/MAN2A2/MAN2A1/ALG9/GANAB/DAD1/TUSC3/ALG14/STT3A/DPAGT1/MAN1A2/MGAT4A/DOLPP1/ALG6/MGAT5/SRD5A3/ALG8/FUT8/ST6GAL1
hsa03460	Fanconi anemia pathway	48	-0.394723	-1.47096	0.0315347	0.107154	0.0731632	3231	tags=40%, list=18%, signal=33%	POLN/RAD51C/FANCI/FAN1/WDR48/TOP3B/ATR/BRCA2/EME1/FANCB/PMS2/PALB2/FANCF/FANCL/BRCA1/POLI/UBE2T/FANCM/ERCC4
hsa05162	Measles	130	0.378456	1.48982	0.0319035	0.107312	0.0732713	1146	tags=11%, list=6%, signal=10%	FOS/JUN/EIF2AK3/PIK3R3/IL1A/IL2RB/BCL2L1/CDK4/PIK3R1/IKBKG/MYD88/TP73/MSN/BBC3
hsa04921	Oxytocin signaling pathway	147	0.36659	1.46825	0.032809	0.108157	0.0738483	750	tags=6%, list=4%, signal=6%	FOS/PRKAG2/JUN/ACTB/CDKN1A/NOS3/OXT/RGS2/ITPR3
hsa05132	Salmonella infection	241	0.330739	1.40519	0.0331292	0.108157	0.0738483	2338	tags=14%, list=13%, signal=12%	FOS/MYC/JUN/ACTB/VPS18/RHOB/PODXL/TUBB8/FLNB/TNFRSF1A/TUBB2A/IKBKG/DYNLT1/MYD88/TUBA8/TUBB6/HSP90AA1/TRAF2/MAPK11/PFN3/CD14/RAB7A/TUBB2B/ACTG1/TLR9/NLRP3/PIK3C2A/TUBAL3/AKT2/DYNLRB2/TNF/TRAF6/NLRC4
hsa01240	Biosynthesis of cofactors	131	-0.300995	-1.34571	0.0328393	0.108157	0.0738483	4313	tags=34%, list=24%, signal=26%	NME6/LIPT1/UGP2/FLAD1/UGT2B28/COQ7/NMNAT3/GPHN/ALAD/COQ6/NME7/NME2/PSAT1/EARS2/VKORC1L1/UGT2A3/SDR16C5/UGT2B17/PPOX/CTPS2/MAT2B/GUSB/GGCX/LIPT2/NMNAT1/COASY/AK7/MTHFD2/PPCS/IDO1/RDH13/DHFR2/TPK1/ALDH3A2/COX15/CPOX/PPCDC/AKR1A1/GGH/RGN/NQO1/AK9/MOCS2/UGT2B7
hsa04350	TGF-beta signaling pathway	89	0.416844	1.54309	0.0343604	0.111087	0.0758492	1803	tags=17%, list=10%, signal=15%	MYC/THBS1/SMAD3/SMAD7/TGIF1/EMP3/PPP2R1B/INHBE/BMP8B/TGFB2/BMP6/ID4/E2F5/INHBB/TGFB1
hsa05030	Cocaine addiction	49	0.477512	1.59728	0.0373212	0.118362	0.0808159	3046	tags=31%, list=17%, signal=26%	FOSB/JUN/GRIN2D/DRD2/MAOA/CREB3L1/CREB3L3/PPP1R1B/GRIN2C/SLC18A2/GRIN3B/PRKACG/BDNF/CDK5R1/GRIN3A
hsa05130	Pathogenic Escherichia coli infection	189	0.343458	1.41812	0.0372509	0.118362	0.0808159	2428	tags=19%, list=13%, signal=17%	FOS/JUN/ACTB/FCGR2A/TUBB8/CLDN6/MYO1C/TNFRSF1A/TUBB2A/BAIAP2/GNA13/IKBKG/MYD88/TUBA8/MYH9/TUBB6/CLDN19/IL1R1/TRAF2/MYO1H/CLDN22/MAPK11/WIPF3/TUBB2B/CLDN11/ACTG1/NLRP3/TUBAL3/LPAR2/CLDN24/CLDN14/TNF/CLDN3/EZR/TRAF6/F2
hsa04658	Th1 and Th2 cell differentiation	85	0.418235	1.53746	0.0379788	0.118773	0.0810965	936	tags=9%, list=5%, signal=9%	FOS/JUN/DLL1/IL2RB/IL4R/HLA-DOB/IKBKG/JAG2
hsa04012	ErbB signaling pathway	80	0.421787	1.5364	0.0381642	0.118773	0.0810965	928	tags=10%, list=5%, signal=10%	MYC/JUN/PIK3R3/CRK/CDKN1A/PIK3R1/HBEGF/BTC
hsa00532	Glycosaminoglycan biosynthesis - chondroitin sulfate / dermatan sulfate	20	0.591936	1.65875	0.0403587	0.124439	0.0849658	2863	tags=40%, list=16%, signal=34%	CHST15/CHSY3/CHST3/CHPF/CHSY1/CHST7/CHST11/XYLT1
hsa04060	Cytokine-cytokine receptor interaction	271	0.315272	1.35716	0.0409814	0.1252	0.085485	3857	tags=32%, list=21%, signal=26%	IL6R/TNFRSF12A/RELT/CSF3/IL23R/IL18R1/IL1A/GDF15/IL2RB/TNFRSF1B/TNFRSF1A/IL4R/PRLR/INHBE/EBI3/CSF3R/TNFSF9/IFNE/CXCR1/IL3/BMP8B/TNFSF18/TNFRSF18/TGFB2/LEP/BMP6/IFNL2/IL36A/IL17RA/TNFRSF13B/IL1R1/CLCF1/IFNGR1/IL36G/ACKR4/OSMR/CSH2/IL20RB/CSF1/INHBB/CCL23/TGFB1/GH2/IL17C/GDF3/TNF/EPO/CCL7/IL10/CCR1/IL21R/PRL/IL36B/CXCL17/IFNL1/NGF/IFNA16/IL12B/EPOR/IFNA5/IFNL3/IL1R2/CCR7/CSF2/ACVRL1/CXCL8/IL25/MPL/…
hsa04979	Cholesterol metabolism	47	0.47082	1.56365	0.0435543	0.126118	0.086112	3423	tags=34%, list=19%, signal=28%	ANGPTL4/LPL/NCEH1/ABCB11/NPC1/SOAT1/ABCG8/CYP7A1/LIPC/LPA/PCSK9/LIPG/LRP2/SOAT2/OSBPL5/APOA2
hsa04370	VEGF signaling pathway	55	0.456756	1.56244	0.0424242	0.126118	0.086112	2061	tags=20%, list=11%, signal=18%	VEGFA/PIK3R3/NOS3/MAPKAPK3/PIK3R1/SH2D2A/RAC3/MAPK11/RAC2/KDR/AKT2
hsa03450	Non-homologous end-joining	12	-0.585963	-1.53244	0.0426148	0.126118	0.086112	5383	tags=67%, list=29%, signal=47%	PRKDC/DCLRE1C/LIG4/XRCC5/RAD50/POLL/XRCC4/MRE11
hsa00240	Pyrimidine metabolism	53	-0.372296	-1.41866	0.0417444	0.126118	0.086112	4817	tags=45%, list=26%, signal=33%	RRM2B/DCK/RRM1/CMPK1/UMPS/CANT1/NME6/HDDC2/UPP2/TYMS/DUT/NT5C1A/NME7/NME2/CTPS2/ENTPD4/DPYD/ENTPD5/NT5C3A/ENTPD6/DCTD/NT5C2/TK2/AK9
hsa04924	Renin secretion	69	-0.343917	-1.37922	0.0434139	0.126118	0.086112	3389	tags=30%, list=19%, signal=25%	CACNA1S/CLCA1/KCNMA1/PDE3B/GNAQ/ACE/PPP3CA/REN/PTGER4/GNAI1/PDE1C/ITPR2/CREB1/GUCY1A2/ITPR1/GUCY1A1/PLCB4/PRKACB/KCNJ2/PDE1A/EDNRA
hsa01232	Nucleotide metabolism	77	-0.336185	-1.37297	0.0431034	0.126118	0.086112	5915	tags=52%, list=32%, signal=35%	ADK/ASMTL/AK2/GMPS/AK1/IMPDH2/DCTPP1/GMPR2/RRM2B/DCK/AMPD2/RRM1/CMPK1/AK8/ITPA/HPRT1/CANT1/NME6/HDDC2/UPP2/TYMS/ADA/DUT/NT5C1A/NME7/NME2/DGUOK/CTPS2/ENTPD4/ENTPD5/AK7/NT5C3A/ENTPD6/DCTD/AMPD1/NUDT16/NT5C2/TK2/ADA2/AK9
hsa05010	Alzheimer disease	357	0.297443	1.31957	0.044026	0.126385	0.0862941	2208	tags=13%, list=12%, signal=12%	WNT9A/IRS2/DDIT3/LPL/WNT7A/EIF2AK3/PIK3R3/SLC11A2/SLC39A14/NOX4/CHRNA7/IL1A/FZD7/GRIN2D/TUBB8/FZD5/TNFRSF1A/WNT1/ITPR3/PIK3R1/TUBB2A/IKBKG/FZD10/TUBA8/NRBF2/TUBB6/COX6B2/FZD8/WNT3A/ULK1/TRAF2/FZD1/SLC25A31/IRS4/CSF1/MAPT/WNT9B/CALML3/TUBB2B/ATP2A3/TUBAL3/BID/AKT2/GRIN2C/CHRM3/NDUFA4L2/TNF
hsa04140	Autophagy - animal	132	0.362829	1.43262	0.0460907	0.131181	0.0895689	1823	tags=14%, list=10%, signal=12%	DDIT4/IRS2/GABARAPL1/EIF2AK3/PIK3R3/RRAGC/DAPK3/BCL2L1/ATG16L2/PIK3R1/RHEB/NRBF2/TP53INP2/ULK1/IRS4/HIF1A/PRKCD/RAB7A
hsa04927	Cortisol synthesis and secretion	65	0.424719	1.49704	0.0510862	0.142956	0.0976083	1764	tags=17%, list=10%, signal=15%	NR4A1/NCEH1/ITPR3/NR0B1/MRAP/AGTR1/PDE8A/ADCY3/KCNA4/CREB3L1/CREB3L3
hsa05417	Lipid and atherosclerosis	198	0.329383	1.36808	0.0510321	0.142956	0.0976083	3228	tags=19%, list=18%, signal=16%	FOS/DDIT3/JUN/EIF2AK3/PIK3R3/NOS3/ABCG1/BCL2L1/TNFRSF1A/PIK3R1/IKBKG/CYP2B6/MYD88/HSP90AA1/TRAF2/MAPK11/CD14/CALML3/TP53/NLRP3/NCF2/BID/AKT2/POU2F3/TNF/TRAF6/NCF4/MMP3/IFNA16/IL12B/IFNA5/HSPA5/XBP1/MMP9/TICAM1/CXCL8/VAV1/POU2F1
hsa05223	Non-small cell lung cancer	70	0.412814	1.47654	0.0577793	0.159166	0.108676	2263	tags=17%, list=12%, signal=15%	GADD45B/GADD45A/PIK3R3/CDKN1A/CDK4/PIK3R1/RASSF5/FOXO3/TP53/E2F3/AKT2/E2F2
hsa00970	Aminoacyl-tRNA biosynthesis	25	-0.452391	-1.44589	0.057835	0.159166	0.108676	6080	tags=52%, list=33%, signal=35%	RARS2/FARSB/IARS2/CARS2/YARS2/TARS2/LARS2/DARS2/EARS2/QRSL1/WARS2/FARS2/SEPSECS
hsa00220	Arginine biosynthesis	19	0.568988	1.57081	0.0605377	0.165238	0.112823	2200	tags=37%, list=12%, signal=32%	GLUL/NOS3/OTC/GLS2/ARG2/GLUD2/NAGS
hsa04960	Aldosterone-regulated sodium reabsorption	35	0.484475	1.51343	0.063156	0.169604	0.115804	800	tags=17%, list=4%, signal=16%	SGK1/PIK3R3/SLC9A3R2/ATP1B3/SCNN1G/PIK3R1
hsa05321	Inflammatory bowel disease	59	0.422802	1.46673	0.0626722	0.169604	0.115804	2804	tags=29%, list=15%, signal=24%	JUN/SMAD3/IL23R/IL18R1/IL1A/RORC/IL4R/HLA-DOB/TGFB2/IFNGR1/TGFB1/FOXP3/TNF/IL10/IL21R/MAF/IL12B
hsa01210	2-Oxocarboxylic acid metabolism	17	-0.50399	-1.45635	0.0644477	0.170685	0.116541	134	tags=35%, list=1%, signal=35%	ACO1/IDH2/GOT1L1/GPT2/IDH1/AADAT
hsa04713	Circadian entrainment	95	0.379309	1.42203	0.0645833	0.170685	0.116541	750	tags=5%, list=4%, signal=5%	FOS/RASD1/GNGT1/GRIN2D/ITPR3
hsa04612	Antigen processing and presentation	47	-0.368885	-1.36897	0.0674446	0.176843	0.120746	4259	tags=43%, list=23%, signal=33%	RFXAP/HLA-F/HLA-DMB/HSPA1L/HLA-DPA1/TAPBP/HSPA2/TAP2/PSME2/NFYB/LGMN/HLA-DOA/CTSL/CD4/CREB1/IFI30/RFX5/HLA-DMA/CTSS/HLA-DQB1
hsa05214	Glioma	72	0.402189	1.44211	0.0682349	0.177517	0.121207	2263	tags=17%, list=12%, signal=15%	GADD45B/GADD45A/PIK3R3/CDKN1A/CDK4/PIK3R1/PDGFA/CALML3/TP53/E2F3/AKT2/E2F2
hsa05169	Epstein-Barr virus infection	181	0.324817	1.33584	0.0697035	0.179932	0.122856	947	tags=8%, list=5%, signal=8%	MYC/GADD45B/MAP3K14/JUN/GADD45A/HES1/PIK3R3/CD58/CDKN1A/CDK4/SAP30/HLA-DOB/PIK3R1/IKBKG/MYD88
hsa00130	Ubiquinone and other terpenoid-quinone biosynthesis	11	-0.568112	-1.45005	0.0756801	0.193857	0.132364	4026	tags=91%, list=22%, signal=71%	COQ3/COQ5/TAT/COQ2/HPD/COQ7/COQ6/VKORC1L1/GGCX/NQO1
hsa00534	Glycosaminoglycan biosynthesis - heparan sulfate / heparin	24	-0.441083	-1.39438	0.0763541	0.194091	0.132523	3522	tags=46%, list=19%, signal=37%	EXT2/NDST2/HS6ST2/EXT1/NDST1/EXTL3/GLCE/EXTL2/XYLT2/HS2ST1/HS3ST5
hsa04923	Regulation of lipolysis in adipocytes	53	0.421989	1.43098	0.0787539	0.198414	0.135474	3019	tags=28%, list=17%, signal=24%	IRS2/ADRB2/PIK3R3/PIK3R1/NPR1/LIPE/ADCY3/IRS4/NPY/AKT2/ADORA1/PTGER3/PRKACG/PLIN1/PRKG1
hsa05165	Human papillomavirus infection	311	0.290313	1.26867	0.0792463	0.198414	0.135474	1764	tags=13%, list=10%, signal=12%	WNT9A/THBS1/VEGFA/ATP6V1F/HES1/FOXO1/HEY1/WNT7A/ITGA5/HEYL/PIK3R3/CDKN1A/FZD7/PPP2R1B/LFNG/HES4/CRB3/ITGA2/FZD5/COL6A5/TNFRSF1A/COL9A2/CDK4/WNT1/PIK3R1/IRF1/RHEB/IKBKG/FZD10/LAMA5/FZD8/WNT3A/ITGB3/FZD1/CREB3L1/PARD6B/VTN/ITGA9/WNT9B/TP53/CREB3L3
hsa04520	Adherens junction	69	0.392555	1.3984	0.0832213	0.206811	0.141208	1990	tags=19%, list=11%, signal=17%	SMAD3/ACTB/FGFR1/ACTN4/NECTIN4/NECTIN2/BAIAP2/SNAI2/ACTN1/RAC3/ACTG1/PTPN1/RAC2
hsa04714	Thermogenesis	206	0.310033	1.29196	0.0865535	0.213499	0.145774	2206	tags=12%, list=12%, signal=10%	PPARGC1A/PRKAG2/ACTB/FGFR1/COA7/FGF21/RHEB/BMP8B/ACSL1/COX6B2/NPR1/CPT1A/SLC25A29/LIPE/ADCY3/ZNF516/CREB3L1/MAPK11/CREB3L3/ACTG1/RPS6KA1/UCP1/CNR1/NDUFA4L2
hsa04950	Maturity onset diabetes of the young	25	0.487201	1.42939	0.0979705	0.22073	0.150712	4417	tags=56%, list=24%, signal=43%	HES1/NKX2-2/HNF1A/PAX6/BHLHA15/SLC2A2/FOXA2/MNX1/HNF4A/GCK/NEUROG3/PDX1/HHEX/MAFA
hsa05033	Nicotine addiction	40	0.440231	1.41659	0.0918822	0.22073	0.150712	4970	tags=50%, list=27%, signal=36%	CHRNA7/GRIN2D/CHRNA6/CHRNA4/GRIA4/GABRA3/GRIN2C/GABRR1/GRIN3B/GABRD/GRIN3A/GABRG3/GABRB3/CACNA1A/SLC32A1/GABRP/SLC17A7/GABRA5/GABRE/GABRR2
hsa04216	Ferroptosis	38	0.441893	1.40623	0.0981024	0.22073	0.150712	1759	tags=24%, list=10%, signal=21%	HMOX1/SLC11A2/SLC39A14/SLC3A2/FTL/ACSL1/SAT1/ALOX15/TP53
hsa05144	Malaria	47	0.420627	1.39695	0.094805	0.22073	0.150712	3123	tags=30%, list=17%, signal=25%	THBS1/CSF3/GYPA/MYD88/TGFB2/PECAM1/CR1/TGFB1/TLR9/TNF/COMP/IL10/CXCL8/SDC2
hsa04640	Hematopoietic cell lineage	88	0.367739	1.3594	0.0915265	0.22073	0.150712	2967	tags=28%, list=16%, signal=24%	IL6R/ITGA5/CSF3/IL1A/ITGA2/CD9/IL4R/HLA-DOB/CSF3R/GYPA/IL3/IL1R1/ITGB3/CD7/CSF1/CD14/CD1A/CR1/CR2/GP1BA/TNF/EPO/EPOR/IL1R2/CSF2
hsa04625	C-type lectin receptor signaling pathway	101	0.353878	1.34111	0.0943187	0.22073	0.150712	2208	tags=19%, list=12%, signal=17%	MAP3K14/JUN/PIK3R3/EGR3/KSR1/EGR2/ITPR3/PIK3R1/IRF1/IKBKG/BCL3/CLEC1B/CBLB/MAPK11/CALML3/PRKCD/NLRP3/AKT2/TNF
hsa04936	Alcoholic liver disease	132	0.33423	1.3197	0.0950715	0.22073	0.150712	3125	tags=22%, list=17%, signal=18%	PPARGC1A/PRKAG2/MAP3K14/FOXO1/NOX4/LPIN1/TNFRSF1A/MIR217/IKBKG/MYD88/CPT1A/FOXO3/IL17RA/MAPK11/CD14/AKT2/TNF/TRAF6/MLYCD/SREBF1/TRA2B/FASN/IFNA16/IL12B/IFNA5/TICAM1/CXCL8/ADH6/SCD
hsa04510	Focal adhesion	196	0.310051	1.28674	0.0924623	0.22073	0.150712	2061	tags=15%, list=11%, signal=13%	THBS1/VEGFA/JUN/ACTB/BCAR1/ITGA5/PIK3R3/EMP1/CRK/DIAPH1/ACTN4/ITGA2/FLNB/COL6A5/COL9A2/PIK3R1/LAMA5/PDGFA/ITGB3/ACTN1/RAC3/PGF/VTN/ITGA9/ACTG1/MYLK2/RAC2/KDR/AKT2
hsa05171	Coronavirus disease - COVID-19	206	0.308223	1.28442	0.0909739	0.22073	0.150712	947	tags=6%, list=5%, signal=6%	FOS/IL6R/JUN/PIK3R3/FCGR2A/CSF3/TNFRSF1A/PIK3R1/HBEGF/IKBKG/C8G/MYD88
hsa04623	Cytosolic DNA-sensing pathway	65	-0.323809	-1.28336	0.0961071	0.22073	0.150712	4426	tags=32%, list=24%, signal=25%	POLR2H/RIPK1/POLR3G/IFNA8/POLR3A/POLR2F/SAMHD1/POLR3F/IFNA21/POLR2K/CASP1/TBK1/POLR3B/CGAS/DNASE2/CHUK/IFNA6/NFKBIA/IL33/DDX58/IL18
hsa05163	Human cytomegalovirus infection	205	0.306243	1.27553	0.0973767	0.22073	0.150712	2263	tags=16%, list=12%, signal=14%	MYC/VEGFA/IL6R/BCAR1/PIK3R3/CRK/CDKN1A/GNGT1/TNFRSF1A/CDK4/ITPR3/PIK3R1/GNA13/RHEB/IKBKG/IL1R1/ITGB3/TRAF2/ADCY3/RAC3/CREB3L1/MAPK11/CALML3/TP53/CREB3L3/E2F3/RAC2/BID/AKT2/PTGER3/TNF/E2F2
hsa04020	Calcium signaling pathway	235	0.296619	1.25694	0.0972822	0.22073	0.150712	3679	tags=28%, list=20%, signal=22%	GDNF/VEGFA/ADRB2/FGF6/FGFR1/EDNRB/NOS3/CHRNA7/GRIN2D/BDKRB2/FGF21/HTR2C/ITPR3/ADRA1D/AGTR1/GRM1/PDGFA/FGF23/ADCY3/MST1R/SLC25A31/FGF4/ORAI2/CALML3/HTR5A/FGF16/PDE1B/P2RX2/MYLK2/ATP2A3/DRD5/KDR/GRIN2C/CHRM3/PTGER3/FGFR3/ITPKB/PRKACG/FGF19/NGF/FGF17/CACNA1D/HTR2B/TACR2/TBXA2R/TACR3/PTGER1/ITPKC/PDGFD/GRM5/FGF3/NTSR1/CACNA1F/CAMK1G/CAMK1/SLC8A3/CCKBR/ITPKA/FGF18/PLCD1/SLC8A2/HTR4/AVPR1B/CACNA1E/ADCY4
hsa05020	Prion disease	250	0.294364	1.25563	0.0972607	0.22073	0.150712	2208	tags=11%, list=12%, signal=10%	EGR1/DDIT3/EIF2AK3/PIK3R3/IL1A/GRIN2D/TUBB8/ITPR3/PIK3R1/TUBB2A/C8G/TUBA8/TUBB6/COX6B2/SLC25A31/CREB3L1/MAPK11/CREB3L3/PRKCD/TUBB2B/C6/NCF2/TUBAL3/RAC2/C8A/GRIN2C/NDUFA4L2/TNF
hsa04810	Regulation of actin cytoskeleton	221	0.300329	1.26307	0.0990966	0.221471	0.151218	2428	tags=20%, list=13%, signal=17%	FGF6/ACTB/BCAR1/ITGA5/PIK3R3/FGFR1/CRK/DIAPH1/ACTN4/BDKRB2/ITGA2/FGF21/PIK3R1/BAIAP2/GNA13/C8G/MYH9/MSN/PDGFA/ITGB3/FGF23/ACTN1/RAC3/CHRM4/PFN3/FGF4/ITGAX/ITGA9/FGF16/ACTG1/C6/MYLK2/RAC2/AKT2/LPAR2/C8A/CHRM3/FGFR3/RGCC/PAK5/DIAPH3/EZR/GIT1/F2
hsa00053	Ascorbate and aldarate metabolism	17	-0.476729	-1.37758	0.101972	0.226377	0.154567	2930	tags=47%, list=16%, signal=40%	UGT2A3/UGT2B17/GUSB/ALDH7A1/ALDH3A2/AKR1A1/RGN/UGT2B7
hsa04919	Thyroid hormone signaling pathway	118	0.338566	1.31018	0.104436	0.230312	0.157254	2142	tags=15%, list=12%, signal=14%	MYC/FOXO1/ACTB/PIK3R3/SLC16A10/ATP1B3/PIK3R1/DIO3/RHEB/PFKP/ITGB3/DIO1/HIF1A/TP53/ACTG1/ATP2A3/AKT2/GATA4
hsa01521	EGFR tyrosine kinase inhibitor resistance	76	0.369837	1.33615	0.108588	0.237892	0.16243	2337	tags=17%, list=13%, signal=15%	VEGFA/IL6R/PIK3R3/BCL2L1/PIK3R1/AXL/FOXO3/PDGFA/BCL2L11/KDR/AKT2/FGFR3/EIF4E1B
hsa00020	Citrate cycle (TCA cycle)	30	-0.395068	-1.32225	0.112443	0.244728	0.167098	8439	tags=73%, list=46%, signal=40%	IDH3A/SDHD/IDH3G/SUCLG1/SUCLG2/DLD/SDHC/IDH3B/ACO2/SDHA/MDH2/MDH1/DLST/SUCLA2/OGDH/ACO1/IDH2/FH/DLAT/PDHB/PC/IDH1
hsa03320	PPAR signaling pathway	68	0.374064	1.32741	0.115586	0.248761	0.169851	4726	tags=35%, list=26%, signal=26%	ANGPTL4/LPL/PLIN4/PPARD/ACSL1/CPT1A/FABP7/FABP3/CYP7A1/UCP1/APOA5/SORBS1/PLIN2/PLIN1/SCD/APOA2/RXRG/SLC27A2/PCK1/GK2/ADIPOQ/ACOX3/HMGCS2/SCD5
hsa00410	beta-Alanine metabolism	31	-0.391333	-1.32009	0.115789	0.248761	0.169851	5989	tags=52%, list=33%, signal=35%	ALDH3B2/ALDH2/ALDH6A1/ACOX1/ALDH9A1/HADHA/CSAD/AOC2/EHHADH/CNDP2/HIBCH/GADL1/DPYD/ALDH7A1/ALDH3A2/AOC3
hsa04530	Tight junction	159	0.311607	1.26116	0.118756	0.253499	0.173086	3357	tags=23%, list=18%, signal=19%	PRKAG2/JUN/ACTB/WHAMM/ACTN4/PPP2R1B/CRB3/RUNX1/CLDN6/CDK4/MARVELD3/TUBA8/MYH9/MSN/CLDN19/ACTN1/CLDN22/PARD6B/CD1A/CLDN11/ACTG1/TUBAL3/CLDN24/CLDN14/GATA4/CLDN3/EZR/PRKACG/CLDN23/CACNA1D/RAB8B/PARD6G/MICALL2/NEDD4/VASP/ARHGAP17/TJP3
hsa00071	Fatty acid degradation	41	-0.353031	-1.26961	0.12814	0.271788	0.185573	7030	tags=59%, list=38%, signal=36%	ACAT2/HADH/ACADVL/ECHS1/ADH7/HADHB/ACAA2/CPT1C/ECI2/ACAT1/ALDH2/ACSL3/ACOX1/ALDH9A1/ACADM/ADH5/HADHA/CPT2/EHHADH/ALDH7A1/ALDH3A2/ADH1C/ADH1B/ADH1A
hsa00561	Glycerolipid metabolism	60	0.37881	1.31656	0.130435	0.274415	0.187367	1233	tags=17%, list=7%, signal=16%	LPL/GPAT3/LIPF/LPIN1/DGKD/AGPAT2/DGKZ/DGKA/DGKK/PLPP3
hsa04922	Glucagon signaling pathway	101	0.337747	1.27998	0.131192	0.274415	0.187367	130	tags=4%, list=1%, signal=4%	PPARGC1A/PRKAG2/FOXO1/SIK2
hsa05131	Shigellosis	215	0.29197	1.2235	0.131851	0.274415	0.187367	1885	tags=13%, list=10%, signal=12%	JUN/HK2/FOXO1/ACTB/BCAR1/ITGA5/PIK3R3/CRK/RRAGC/DIAPH1/ACTN4/FNBP1L/BCL2L1/TNFRSF1A/ITPR3/PIK3R1/IKBKG/MYD88/FOXO3/IL1R1/TRAF2/ACTN1/MAPK11/PFN3/CD14/TP53/PRKCD/ACTG1/NLRP3
hsa00120	Primary bile acid biosynthesis	16	-0.463484	-1.31772	0.140869	0.289564	0.197711	5263	tags=56%, list=29%, signal=40%	HSD17B4/AKR1D1/ACOT8/CYP8B1/BAAT/CYP39A1/CH25H/ACOX2/AKR1C4
hsa04973	Carbohydrate digestion and absorption	39	0.410755	1.31769	0.140597	0.289564	0.197711	2798	tags=26%, list=15%, signal=22%	HK2/PIK3R3/ATP1B3/PIK3R1/MGAM/SLC5A1/AKT2/TAS1R3/SLC2A2/CACNA1D
hsa04925	Aldosterone synthesis and secretion	98	0.335332	1.26293	0.142333	0.290779	0.198541	1950	tags=13%, list=11%, signal=12%	NR4A1/NR4A2/ATP1B3/ITPR3/PDE2A/NPR1/AGTR1/LIPE/ADCY3/CREB3L1/CALML3/CREB3L3/DAGLA
hsa04070	Phosphatidylinositol signaling system	96	0.336024	1.26256	0.145318	0.293686	0.200525	1005	tags=11%, list=5%, signal=11%	SYNJ2/IP6K3/PIK3R3/CDS2/DGKD/DGKZ/PIP4P1/DGKA/ITPR3/PIK3R1/DGKK
hsa05170	Human immunodeficiency virus 1 infection	188	0.29494	1.21655	0.14552	0.293686	0.200525	2330	tags=12%, list=13%, signal=11%	FOS/JUN/PIK3R3/CRK/GNGT1/TNFRSF1B/BCL2L1/TNFRSF1A/ITPR3/PIK3R1/IKBKG/MYD88/AP1M2/TRAF2/RAC3/MAPK11/CALML3/RAC2/BID/AKT2/TNF/PAK5/TRAF6
hsa00601	Glycosphingolipid biosynthesis - lacto and neolacto series	26	0.452636	1.3364	0.147423	0.293963	0.200714	3334	tags=46%, list=18%, signal=38%	B3GNT5/FUT7/A4GALT/B4GALT1/ST8SIA1/FUT9/B3GNT3/B3GALT5/FUT2/B3GNT4/FUT6/FUT1
hsa04961	Endocrine and other factor-regulated calcium reabsorption	50	-0.330412	-1.24168	0.147245	0.293963	0.200714	891	tags=14%, list=5%, signal=13%	ESR1/ATP2B2/ATP1B4/PRKCA/PLCB4/ATP2B4/PRKACB
hsa04392	Hippo signaling pathway - multiple species	27	-0.387852	-1.26332	0.15262	0.302515	0.206554	4945	tags=52%, list=27%, signal=38%	TEAD4/PAK1/TEAD2/FRMD6/DCHS2/NF2/MOB1A/RASSF4/TEAD1/LATS1/MOB1B/WWTR1/RASSF2/FAT4
hsa04137	Mitophagy - animal	65	0.360079	1.2692	0.154447	0.302534	0.206566	1823	tags=14%, list=10%, signal=13%	JUN/GABARAPL1/EIF2AK3/BCL2L1/FOXO3/ULK1/HIF1A/TP53/RAB7A
hsa04916	Melanogenesis	99	0.330288	1.24734	0.153858	0.302534	0.206566	1764	tags=15%, list=10%, signal=14%	WNT9A/WNT7A/EDNRB/FZD7/FZD5/WNT1/FZD10/FZD8/WNT3A/ADCY3/FZD1/CREB3L1/WNT9B/CALML3/CREB3L3
hsa05120	Epithelial cell signaling in Helicobacter pylori infection	68	0.355317	1.26088	0.156879	0.305267	0.208433	977	tags=9%, list=5%, signal=8%	MAP3K14/JUN/ATP6V1F/HBEGF/IKBKG/CXCR1
hsa04130	SNARE interactions in vesicular transport	31	-0.372176	-1.25546	0.157675	0.305267	0.208433	5601	tags=61%, list=31%, signal=43%	GOSR2/STX17/SNAP29/USE1/STX7/BET1L/STX18/VTI1B/GOSR1/STX8/VAMP3/VAMP4/VAMP7/STX5/VAMP8/BNIP1/VTI1A/STX19/YKT6
hsa00790	Folate biosynthesis	25	-0.392398	-1.25415	0.16543	0.318429	0.217419	1444	tags=20%, list=8%, signal=18%	DHFR2/CBR1/GGH/MOCS2/AKR1C3
hsa05160	Hepatitis C	147	0.30083	1.20487	0.169438	0.32427	0.221407	2330	tags=18%, list=13%, signal=16%	MYC/EIF2AK3/PIK3R3/CDKN1A/PPP2R1B/CLDN6/TNFRSF1A/CDK4/PIK3R1/IKBKG/SOCS3/CLDN19/YWHAZ/TRAF2/CLDN22/TP53/CLDN11/E2F3/BID/AKT2/CLDN24/CLDN14/TNF/E2F2/CLDN3/IFIT1B/TRAF6
hsa00310	Lysine degradation	62	-0.304011	-1.19433	0.171642	0.32661	0.223005	7306	tags=58%, list=40%, signal=35%	EHMT1/PRDM7/KMT2D/ACAT2/HADH/ECHS1/SMYD2/PLOD1/PLOD3/PRDM2/SETMAR/KMT5A/COLGALT1/DLST/ACAT1/ALDH2/NSD2/ALDH9A1/NSD3/DHTKD1/CAMKMT/HADHA/SMYD1/EZH1/KMT2A/EHHADH/SETD2/TMLHE/ALDH7A1/NSD1/ALDH3A2/KMT5B/SETDB1/COLGALT2/AADAT/PLOD2
hsa04670	Leukocyte transendothelial migration	107	0.31856	1.21678	0.174159	0.329517	0.22499	3196	tags=25%, list=17%, signal=21%	ACTB/BCAR1/PIK3R3/ACTN4/CLDN6/PIK3R1/MSN/RASSF5/CLDN19/ACTN1/PECAM1/CLDN22/MAPK11/CLDN11/ACTG1/NCF2/RAC2/CLDN24/CLDN14/CLDN3/EZR/NCF4/CLDN23/MMP9/VAV1/VASP/PXN
hsa04145	Phagosome	127	0.306994	1.2031	0.176724	0.332481	0.227014	2352	tags=18%, list=13%, signal=16%	THBS1/ATP6V1F/ACTB/ITGA5/FCGR2A/TUBB8/ITGA2/HLA-DOB/TUBB2A/TUBA8/TUBB6/ITGB3/SEC61B/CD14/RAB7A/TUBB2B/ACTG1/STX12/NCF2/TUBAL3/COMP/MSR1/NCF4
hsa05100	Bacterial invasion of epithelial cells	66	0.346682	1.22517	0.182049	0.335376	0.228991	800	tags=9%, list=4%, signal=9%	ACTB/BCAR1/ITGA5/PIK3R3/CRK/PIK3R1
hsa00564	Glycerophospholipid metabolism	90	0.328861	1.21787	0.180715	0.335376	0.228991	1233	tags=16%, list=7%, signal=15%	GPCPD1/GPAT3/CDS2/LPIN1/DGKD/AGPAT2/PLA2G1B/PLA2G15/CHKA/DGKZ/DGKA/DGKK/LYPLA2/PLPP3
hsa00982	Drug metabolism - cytochrome P450	51	-0.317753	-1.19812	0.180816	0.335376	0.228991	4030	tags=33%, list=22%, signal=26%	UGT2B28/GSTM5/GSTM1/FMO4/HPGDS/GSTA1/UGT2A3/UGT2B17/MGST3/GSTA4/GSTT1/ADH1C/CYP3A4/ADH1B/ADH1A/UGT2B7/FMO2
hsa04728	Dopaminergic synapse	129	0.304342	1.19649	0.182292	0.335376	0.228991	2061	tags=12%, list=11%, signal=10%	FOS/GNGT1/PPP2R1B/ITPR3/DRD2/MAOA/CALY/CREB3L1/MAPK11/CALML3/GRIA4/CREB3L3/DRD5/PPP1R1B/AKT2
hsa03250	Viral life cycle - HIV-1	56	-0.308416	-1.18638	0.185457	0.339325	0.231687	5256	tags=43%, list=29%, signal=31%	NELFCD/PIN1/CCNT1/CHMP6/APOBEC3F/CDK9/SERINC3/SAMHD1/HGS/CCNT2/TSG101/TRIM5/MLLT3/NELFE/MX1/KAT2B/VPS4B/TNPO3/BICD1/PSIP1/CD4/SERINC5/BST2/MX2
hsa04540	Gap junction	85	-0.278538	-1.1601	0.186967	0.340218	0.232297	2056	tags=20%, list=11%, signal=18%	TUBB/GNAI1/CDK1/ITPR2/GJA1/GUCY1A2/EGF/TUBA4A/ITPR1/TJP1/TUBB4A/GUCY1A1/PRKCA/TUBB1/PLCB4/SOS1/PRKACB
hsa04613	Neutrophil extracellular trap formation	105	0.315344	1.20202	0.188472	0.341093	0.232894	3403	tags=27%, list=19%, signal=22%	ACTB/PIK3R3/FCGR2A/PADI4/FPR2/HDAC10/AQP9/PIK3R1/AZU1/ITGB3/SLC25A31/MAPK11/CR1/ACTG1/NCF2/RAC2/GP1BA/AKT2/NCF4/HDAC4/FPR1/CLCN5/HDAC5/TLR8/CAMP/SIGLEC9/ITGA2B/MAPK13
hsa04071	Sphingolipid signaling pathway	113	0.307502	1.1827	0.200905	0.36163	0.246916	2240	tags=19%, list=12%, signal=17%	PIK3R3/NOS3/PPP2R1B/BDKRB2/TNFRSF1A/PIK3R1/GNA13/ASAH1/S1PR1/OPRD1/DEGS2/TRAF2/RAC3/S1PR4/MAPK11/TP53/RAC2/BID/AKT2/ADORA1/TNF/SGPP2
hsa04330	Notch signaling pathway	53	0.354817	1.2032	0.206335	0.367475	0.250907	1740	tags=19%, list=10%, signal=17%	HES1/HEY1/HEYL/DLL1/TLE3/LFNG/JAG2/DTX2/CTBP2/PTCRA
hsa00640	Propanoate metabolism	31	-0.355748	-1.20005	0.20636	0.367475	0.250907	6923	tags=58%, list=38%, signal=36%	ECHS1/ABAT/BCKDHA/PCCB/SUCLA2/ALDH6A1/ACOX1/LDHC/BCKDHB/LDHA/PCCA/HADHA/DBT/EHHADH/HIBCH/ECHDC1/MCEE/LDHB
hsa00511	Other glycan degradation	17	-0.419799	-1.21307	0.215391	0.381517	0.260495	6208	tags=65%, list=34%, signal=43%	MAN2C1/FUCA1/HEXA/MANBA/ENGASE/GBA/FUCA2/GBA2/NEU3/GLB1/AGA
hsa00603	Glycosphingolipid biosynthesis - globo and isoglobo series	15	0.47215	1.23246	0.221415	0.390112	0.266364	3334	tags=47%, list=18%, signal=38%	A4GALT/ST8SIA1/ST3GAL1/FUT9/B3GALT5/FUT2/FUT1
hsa04918	Thyroid hormone synthesis	73	-0.281688	-1.13953	0.226187	0.396423	0.270673	2419	tags=22%, list=13%, signal=19%	GNAQ/CREB3/ATF2/ATF6B/ITPR2/CREB5/CREB1/TTF1/GPX8/PDIA4/TTF2/ITPR1/ATP1B4/PRKCA/PLCB4/PRKACB
hsa04064	NF-kappa B signaling pathway	97	0.308796	1.16279	0.229153	0.399519	0.272787	1354	tags=9%, list=7%, signal=9%	GADD45B/MAP3K14/GADD45A/BCL2L1/TNFRSF1A/IKBKG/MYD88/IL1R1/TRAF2
hsa03020	RNA polymerase	28	-0.356492	-1.16846	0.239149	0.412626	0.281736	7973	tags=71%, list=44%, signal=40%	POLR3C/POLR2I/POLR3H/POLR2G/POLR2E/POLR2D/POLR3GL/POLR3D/POLR1D/POLR1E/POLR2B/POLR2H/POLR3G/POLR2C/POLR3A/POLR2F/CRCP/POLR3F/POLR2K/POLR3B
hsa03018	RNA degradation	74	-0.277403	-1.1245	0.239054	0.412626	0.281736	5973	tags=50%, list=33%, signal=34%	DIS3/DCP1B/XRN2/PNLDC1/LSM4/WDR61/EXOSC1/LSM1/TTC37/EXOSC9/CNOT1/DDX6/ENO1/DCPS/CNOT7/MPHOSPH6/CNOT2/EXOSC8/CNOT8/LSM5/DHX36/XRN1/DIS3L/LSM2/EDC3/LSM3/LSM8/CNOT6/CNOT10/CNOT3/PAN2/PARN/NUDT16/DCP2/LSM6/PAN3/TOB2
hsa04061	Viral protein interaction with cytokine and cytokine receptor	91	0.307155	1.1417	0.247068	0.424091	0.289565	5661	tags=44%, list=31%, signal=30%	IL6R/IL18R1/IL2RB/TNFRSF1B/TNFRSF1A/CXCR1/ACKR4/IL20RB/CSF1/CCL23/TNF/CCL7/IL10/CCR1/CCR7/CXCL8/CXCL10/IL24/CXCR5/CXCR3/CXCL6/IL19/CXCL14/IL6/TNFRSF14/CCL20/IL18RAP/CCL28/TNFSF14/TNFRSF10D/CXCL3/ACKR3/TNFRSF10B/TNFSF10/CCL18/IL37/PF4/CXCL5/LTA/IL2RA
hsa04975	Fat digestion and absorption	40	0.360035	1.15853	0.2562	0.43751	0.298727	5890	tags=45%, list=32%, signal=31%	LIPF/AGPAT2/PLA2G1B/PLPP3/ABCG8/PLA2G2A/PLPP2/CEL/PLA2G2E/PLA2G3/PLA2G2D/NPC1L1/APOB/APOA1/PLA2G5/PLPP1/PNLIPRP1/MTTP
hsa04742	Taste transduction	83	-0.267106	-1.10837	0.262887	0.446639	0.30496	1500	tags=17%, list=8%, signal=16%	TAS2R5/TAS2R8/TAS2R43/PDE1C/TAS2R9/TAS2R50/TAS2R13/SCN9A/TAS2R20/PLCB4/TAS2R19/TAS2R31/PRKACB/PDE1A
hsa00860	Porphyrin metabolism	29	-0.344422	-1.14206	0.265373	0.448574	0.306281	4030	tags=45%, list=22%, signal=35%	UGT2B28/HCCS/ALAD/EARS2/UGT2A3/HEPH/UGT2B17/PPOX/GUSB/CP/COX15/CPOX/UGT2B7
hsa05410	Hypertrophic cardiomyopathy	88	0.302221	1.1172	0.273933	0.460705	0.314564	3775	tags=26%, list=21%, signal=21%	PRKAG2/ACTB/ITGA5/ITGA2/TPM4/TGFB2/ITGB3/ITGA9/CACNB4/TGFB1/ACTG1/ATP2A3/TNF/CACNG2/LAMA1/ITGA10/CACNA1D/ITGA2B/CACNA1F/SLC8A3/SLC8A2/CACNB3/IL6
hsa00250	Alanine, aspartate and glutamate metabolism	32	0.371315	1.1386	0.280374	0.469168	0.320342	1567	tags=12%, list=9%, signal=11%	GLUL/RIMKLB/GLS2/GLUD2
hsa03410	Base excision repair	33	-0.329274	-1.12672	0.284544	0.472897	0.322889	3861	tags=27%, list=21%, signal=22%	MBD4/PARP3/PARP2/OGG1/POLD3/PARP4/SMUG1/PCNA/POLL
hsa00983	Drug metabolism - other enzymes	58	-0.284851	-1.10358	0.285442	0.472897	0.322889	5131	tags=50%, list=28%, signal=36%	GSTP1/MGST2/RRM2B/RRM1/CMPK1/ITPA/HPRT1/GSTA5/UMPS/NME6/UGT2B28/UPP2/DUT/GSTM5/GSTM1/NME7/NME2/GSTA1/UGT2A3/UGT2B17/MGST3/GSTA4/GUSB/NAT2/DPYD/GSTT1/TK2/CYP3A4/UGT2B7
hsa04512	ECM-receptor interaction	85	0.299344	1.10041	0.297311	0.490121	0.334649	1713	tags=12%, list=9%, signal=11%	SDC4/THBS1/ITGA5/ITGA2/COL6A5/COL9A2/LAMA5/ITGB3/VTN/ITGA9
hsa00900	Terpenoid backbone biosynthesis	20	-0.373835	-1.12797	0.30043	0.492824	0.336494	2323	tags=50%, list=13%, signal=44%	ACAT1/PDSS1/DHDDS/HMGCS1/PDSS2/ICMT/ZMPSTE24/GGPS1/PCYOX1/HMGCR
hsa00604	Glycosphingolipid biosynthesis - ganglio series	15	0.429288	1.12058	0.309943	0.505936	0.345447	1299	tags=20%, list=7%, signal=19%	ST3GAL5/ST8SIA1/ST3GAL1
hsa00052	Galactose metabolism	29	0.366357	1.1036	0.319978	0.519769	0.354892	1855	tags=17%, list=10%, signal=16%	HK2/B4GALT1/PFKP/PGM2/MGAM
hsa04977	Vitamin digestion and absorption	22	0.385357	1.09847	0.328742	0.531412	0.362842	63	tags=5%, list=0%, signal=5%	SLC19A2
hsa00140	Steroid hormone biosynthesis	46	-0.291154	-1.07627	0.330714	0.532018	0.363256	4351	tags=37%, list=24%, signal=28%	HSD11B1L/CYP11A1/HSD17B12/UGT2B28/COMT/LRTOMT/UGT2A3/UGT2B17/CYP17A1/HSD17B11/AKR1C1/AKR1C2/SRD5A3/CYP3A4/UGT2B7/AKR1C3/AKR1C4
hsa00650	Butanoate metabolism	24	-0.34515	-1.09111	0.336306	0.538413	0.367622	7187	tags=67%, list=39%, signal=41%	ACSM1/ACAT2/HADH/ECHS1/ABAT/ACAT1/HMGCL/BDH1/HADHA/ACSM5/HMGCS1/L2HGDH/EHHADH/ACSM6/OXCT1/HMGCLL1
hsa00230	Purine metabolism	120	-0.237775	-1.04935	0.338496	0.539326	0.368246	4032	tags=27%, list=22%, signal=21%	ADPRM/HDDC2/GUCY1B1/ADA/NT5C1A/ADCY10/GUCY2F/NME7/NME2/DGUOK/PAPSS2/NUDT5/PDE3B/ENTPD4/ENTPD5/AK7/ENTPD6/PDE6C/AMPD1/PDE1C/NUDT16/GUCY1A2/PDE4A/NT5C2/PDE5A/PAPSS1/PDE7B/GUCY1A1/ADA2/AK9/PDE11A/PDE1A
hsa00480	Glutathione metabolism	52	0.315185	1.06873	0.341544	0.541592	0.369792	1220	tags=12%, list=7%, signal=11%	CHAC1/NAT8/GPX3/GPX6/GSTA2/GPX7
hsa04727	GABAergic synapse	87	0.287191	1.06003	0.34375	0.542506	0.370417	4602	tags=30%, list=25%, signal=22%	SLC38A1/GABARAPL1/GLUL/GNGT1/GLS2/ADCY3/SLC12A5/GABRA3/GABRR1/SLC6A11/GABRD/PRKACG/CACNA1D/GNG8/GABRG3/CACNA1F/GABRB3/ADCY4/CACNA1A/GAD1/SLC32A1/GABRP/HAP1/GNB3/SLC6A13/GABRA5
hsa00730	Thiamine metabolism	14	-0.394413	-1.07759	0.364225	0.572107	0.390628	7036	tags=57%, list=38%, signal=35%	AK2/AK1/NFS1/AK8/ACP1/AK7/TPK1/THTPA
hsa00980	Metabolism of xenobiotics by cytochrome P450	56	-0.273561	-1.0523	0.367125	0.573955	0.39189	3003	tags=25%, list=16%, signal=21%	HPGDS/GSTA1/UGT2A3/UGT2B17/MGST3/GSTA4/AKR1C1/GSTT1/CBR1/ADH1C/CYP3A4/ADH1B/ADH1A/UGT2B7
hsa05320	Autoimmune thyroid disease	36	-0.301612	-1.0545	0.372927	0.580302	0.396223	5228	tags=39%, list=29%, signal=28%	FASLG/CD28/IL4/IFNA8/HLA-F/HLA-DMB/HLA-DPA1/TSHB/IFNA21/HLA-DOA/PRF1/HLA-DMA/IFNA6/HLA-DQB1
hsa04610	Complement and coagulation cascades	84	0.281714	1.03329	0.376492	0.583124	0.39815	4119	tags=36%, list=23%, signal=28%	THBD/PLG/BDKRB2/SERPINC1/C8G/SERPINE1/F7/VTN/ITGAX/CR1/CR2/C6/PLAUR/SERPINA1/C8A/CFHR5/F2/PROCR/CFHR3/PROC/F12/PLAU/SERPINF2/FGG/F2RL3/CD55/BDKRB1/C4BPB/C1QA/CD46
hsa00500	Starch and sucrose metabolism	29	0.347757	1.04757	0.382201	0.589226	0.402317	3910	tags=24%, list=21%, signal=19%	HK2/PGM2/MGAM/PYGL/GCK/ENPP3/GYG2
hsa00760	Nicotinate and nicotinamide metabolism	34	0.331731	1.03143	0.389818	0.592737	0.404714	1636	tags=15%, list=9%, signal=13%	NMRK2/NNMT/SIRT7/NAMPT/NADK
hsa04022	cGMP-PKG signaling pathway	160	0.253566	1.02725	0.388995	0.592737	0.404714	2142	tags=16%, list=12%, signal=14%	IRS2/ADRB2/EDNRB/GTF2IRD1/NOS3/BDKRB2/ATP1B3/RGS2/ITPR3/PDE2A/ADRA1D/GNA13/NPR1/AGTR1/OPRD1/ADCY3/SLC25A31/CREB3L1/IRS4/CALML3/CREB3L3/MYLK2/ATP2A3/AKT2/ADORA1/GATA4
hsa04514	Cell adhesion molecules	138	0.258271	1.02657	0.389573	0.592737	0.404714	2454	tags=19%, list=13%, signal=16%	SDC4/CD58/SELL/CNTNAP2/CLDN6/PVR/HLA-DOB/NECTIN2/CLDN19/LRRC4C/PECAM1/CLDN22/SLITRK2/MADCAM1/CDH3/ITGA9/CLDN11/VSIR/CLDN24/CLDN14/CD276/CADM3/PDCD1/CLDN3/NLGN3/CD86
hsa00565	Ether lipid metabolism	43	-0.28434	-1.03409	0.400139	0.599521	0.409346	3836	tags=30%, list=21%, signal=24%	PLA2G7/PLD3/PLA2G10/PLA2G4A/AGPS/PLA2G2F/LPCAT2/LPCAT4/PLD1/PLA2G4F/CEPT1/ENPP2/GDPD1
hsa05204	Chemical carcinogenesis - DNA adducts	45	-0.279314	-1.02788	0.403282	0.599521	0.409346	4351	tags=38%, list=24%, signal=29%	HSD11B1L/UGT2B28/GSTM5/GSTM1/HPGDS/GSTA1/UGT2A3/PTGS2/UGT2B17/MGST3/GSTA4/NAT2/GSTT1/CBR1/AKR1C2/CYP3A4/UGT2B7
hsa00051	Fructose and mannose metabolism	30	0.339655	1.02741	0.400702	0.599521	0.409346	1224	tags=10%, list=7%, signal=9%	HK2/PFKP/PFKFB3
hsa04114	Oocyte meiosis	119	0.263371	1.02043	0.401895	0.599521	0.409346	2096	tags=12%, list=11%, signal=10%	PTTG2/PTTG1/CPEB4/PPP2R1B/ITPR3/YWHAZ/ADCY3/SMC1B/MAPK11/CALML3/SPDYC/STAG3/RPS6KA1/CPEB1
hsa05034	Alcoholism	100	0.268931	1.01824	0.396107	0.599521	0.409346	2738	tags=19%, list=15%, signal=16%	FOSB/GNGT1/GRIN2D/HDAC10/CRH/DRD2/MAOA/CREB3L1/CALML3/CREB3L3/NPY/PPP1R1B/GRIN2C/HDAC4/SLC18A2/GRIN3B/PRKACG/BDNF/HDAC5
hsa05215	Prostate cancer	93	0.27233	1.01744	0.405258	0.599782	0.409524	3325	tags=23%, list=18%, signal=19%	FOXO1/PIK3R3/FGFR1/CDKN1A/PIK3R1/IKBKG/HSP90AA1/PDGFA/CREB3L1/SRD5A2/TP53/CREB3L3/E2F3/AKT2/E2F2/MMP3/IL1R2/MMP9/KLK3/PDGFD/PLAU
hsa05146	Amoebiasis	100	-0.237829	-1.01683	0.416508	0.613705	0.41903	544	tags=11%, list=3%, signal=11%	LAMB1/LAMA3/COL1A2/PRKCA/PLCB4/ARG1/COL1A1/GNAL/COL3A1/PRKACB/LAMA4
hsa05164	Influenza A	151	0.25053	1.00858	0.418446	0.613844	0.419125	2208	tags=17%, list=12%, signal=15%	DNAJB1/ACTB/PLG/PIK3R3/PRSS2/IL1A/KPNA2/TNFRSF1A/CDK4/XPO1/HLA-DOB/PIK3R1/IKBKG/MYD88/TPSD1/PRSS3/SOCS3/IFNGR1/SLC25A31/ACTG1/NLRP3/BID/AKT2/CPSF4L/KPNA7/TNF
hsa00450	Selenocompound metabolism	12	-0.393969	-1.03033	0.423045	0.617577	0.421674	5687	tags=67%, list=31%, signal=46%	SEPHS1/MTR/TXNRD2/KYAT1/TXNRD1/PAPSS2/PAPSS1/SEPSECS
hsa04014	Ras signaling pathway	219	0.240457	1.01005	0.4247	0.617577	0.421674	3783	tags=22%, list=21%, signal=18%	VEGFA/FGF6/ETS2/TEK/PIK3R3/FGFR1/GNGT1/KSR1/PLA2G1B/FGF21/BCL2L1/PIK3R1/IKBKG/RASSF5/ETS1/PDGFA/FGF23/RAC3/PGF/FGF4/CSF1/CALML3/FGF16/RAC2/KDR/AKT2/FGFR3/PAK5/RAPGEF5/PLA2G2A/PRKACG/BDNF/FGF19/NGF/FGF17/REL/GNG8/PDGFD/FGF3/FGF18/EFNA2/ZAP70/RRAS2/PLA2G2E/EFNA4/RASGRP4/MRAS/TGFA
hsa04972	Pancreatic secretion	91	-0.240018	-1.01003	0.432089	0.620478	0.423655	3237	tags=23%, list=18%, signal=19%	CLCA1/PNLIPRP2/CELA3A/CD38/KCNMA1/RAP1A/ATP1A4/PLA2G2F/GNAQ/RAB27B/SLC9A1/SLC4A4/ITPR2/ITPR1/ATP2B2/TRPC1/ATP1B4/PRKCA/PLCB4/ATP2B4/SLC12A2
hsa00562	Inositol phosphate metabolism	73	-0.24964	-1.00988	0.432269	0.620478	0.423655	2554	tags=22%, list=14%, signal=19%	FIG4/MTMR7/IMPA2/PLCH1/PIP5K1B/PIP4K2A/INPP5D/PIKFYVE/MTMR3/SYNJ1/INPP5B/PLCD4/PLCE1/PLCB4/PIK3C2B/MTMR4
hsa04340	Hedgehog signaling pathway	53	-0.264867	-1.00929	0.432369	0.620478	0.423655	2162	tags=17%, list=12%, signal=15%	KIF3A/SPOP/CSNK1G1/SCUBE2/EFCAB7/ARRB1/CDON/SPOPL/PRKACB
hsa04971	Gastric acid secretion	75	-0.247118	-1.00458	0.435581	0.620478	0.423655	2082	tags=20%, list=11%, signal=18%	HRH2/ATP1A4/GNAQ/CAMK2D/SLC9A1/GNAI1/ITPR2/KCNE2/ITPR1/ATP1B4/PRKCA/PLCB4/MYLK4/PRKACB/KCNJ2
hsa04672	Intestinal immune network for IgA production	39	0.310215	0.995163	0.436011	0.620478	0.423655	2490	tags=18%, list=14%, signal=16%	MAP3K14/HLA-DOB/TNFRSF13B/MADCAM1/TGFB1/CD86/IL10
hsa04270	Vascular smooth muscle contraction	126	-0.225258	-1.00309	0.447159	0.633634	0.432638	3636	tags=23%, list=20%, signal=19%	PLA2G10/MYLK/PLA2G4A/CACNA1S/PPP1CA/PPP1R12B/KCNMA1/ARHGEF11/PLA2G2F/CALCA/GNAQ/PRKCE/ROCK2/AVPR1A/PRKCQ/ITPR2/PRKCH/GUCY1A2/PLA2G4F/MYL6B/ITPR1/CALCRL/GUCY1A1/PRKCA/PLCB4/MYLK4/MYH10/PRKACB/EDNRA
hsa05145	Toxoplasmosis	101	-0.233587	-0.999621	0.452077	0.637888	0.435543	2196	tags=16%, list=12%, signal=14%	MAP3K7/HLA-DOA/GNAI1/STAT1/IL10RB/LAMB1/CHUK/LAMA3/ITGA6/HLA-DMA/NFKBIA/IRAK4/JAK2/LY96/LAMA4/HLA-DQB1
hsa04726	Serotonergic synapse	107	0.256969	0.981523	0.457561	0.642901	0.438965	3592	tags=23%, list=20%, signal=19%	DUSP1/GNGT1/HTR3A/CYP2C19/HTR2C/ITPR3/MAOA/ALOX15/HTR5A/ALOX12B/CYP2D7/ALOX15B/ALOX5/SLC18A2/KCNJ5/HTR3C/HTR1B/PRKACG/CACNA1D/HTR2B/GNG8/CACNA1F/CYP2C18/HTR4/GABRB3
hsa04142	Lysosome	125	-0.224139	-0.996055	0.464214	0.64951	0.443478	3937	tags=26%, list=22%, signal=20%	ARSA/GNS/WDR7/GBA/CTSW/SCARB2/FUCA2/DMXL1/AP3B1/NAGA/AP1G2/LGMN/GUSB/CLN5/ENTPD4/CTSO/MFSD8/GNPTAB/GM2A/CTSL/NCOA7/PPT1/DNASE2/GLB1/AGA/AP4M1/CTSS/AP4B1/AP3M2/CTSC/DMXL2/HYAL4
hsa00910	Nitrogen metabolism	16	0.368098	0.977393	0.4673	0.651092	0.444558	1567	tags=19%, list=9%, signal=17%	GLUL/CA6/GLUD2
hsa03015	mRNA surveillance pathway	85	-0.23742	-0.988844	0.480217	0.666301	0.454943	6847	tags=49%, list=37%, signal=31%	PABPC1/DDX19B/HBS1L/MAGOH/GSPT1/SAP18/UPF1/CPSF7/PPP1CB/PPP2R5A/NCBP1/PPP2R2A/SMG7/CSTF1/MAGOHB/PPP2R5D/WDR82/RNPS1/PPP2R5C/PPP1CC/CPSF2/FIP1L1/PPP2R5B/PPP2R5E/NUDT21/NXF1/TARDBP/GLE1/NCBP2/RNGTT/PPP1CA/GSPT2/PNN/PPP2R3C/PAPOLG/CPSF3/CSTF3/PAPOLA/PPP2R3A/ACIN1/UPF2/UPF3B
hsa04970	Salivary secretion	83	-0.237437	-0.985256	0.482732	0.667011	0.455427	1991	tags=20%, list=11%, signal=18%	CD38/KCNMA1/ATP1A4/GNAQ/SLC9A1/HTN1/ITPR2/GUCY1A2/ITPR1/ATP2B2/ATP1B4/GUCY1A1/PRKCA/PLCB4/ATP2B4/PRKACB/SLC12A2
hsa04611	Platelet activation	121	-0.221718	-0.979013	0.505949	0.687958	0.469729	3600	tags=26%, list=20%, signal=21%	MYLK/VWF/PLA2G4A/PIK3R5/PPP1CA/VAMP8/P2RY1/RAP1A/ARHGAP35/PIK3R6/GNAQ/SYK/TLN2/GNAI1/MYL12A/ROCK2/ITPR2/FYN/GUCY1A2/PLA2G4F/LCP2/ITPR1/F2R/GUCY1A1/COL1A2/PLCB4/COL1A1/BTK/MYLK4/COL3A1/PRKACB
hsa00010	Glycolysis / Gluconeogenesis	64	-0.245997	-0.971978	0.502306	0.687958	0.469729	6174	tags=38%, list=34%, signal=25%	GPI/ALDH3B2/ALDH2/GAPDHS/ALDH9A1/LDHC/HK1/DLAT/PDHB/LDHA/ADH5/ENO1/G6PC2/MINPP1/PGK2/ADPGK/ALDH7A1/ALDH3A2/GALM/LDHB/AKR1A1/ADH1C/ADH1B/ADH1A
hsa03008	Ribosome biogenesis in eukaryotes	71	-0.240903	-0.970482	0.505719	0.687958	0.469729	5390	tags=46%, list=29%, signal=33%	MDN1/BMS1/NOP10/WDR36/WDR75/RPP30/NOL6/XRN2/POP5/RIOK1/IMP4/NOB1/FBL/POP4/RIOK2/UTP6/SPATA5/GNL3L/CSNK2A2/EFL1/NXF1/REXO2/DKC1/XRN1/UTP14A/EIF6/CSNK2A3/FCF1/RPP38/RPP40/FBLL1/NVL/DROSHA
hsa00830	Retinol metabolism	48	-0.259532	-0.967165	0.507125	0.687958	0.469729	3319	tags=25%, list=18%, signal=21%	ALDH1A1/UGT2A3/SDR16C5/UGT2B17/DHRS9/RPE65/RDH13/ADH1C/CYP3A4/ADH1B/ADH1A/UGT2B7
hsa04966	Collecting duct acid secretion	26	0.318238	0.93959	0.508221	0.687958	0.469729	100	tags=4%, list=1%, signal=4%	ATP6V1F
hsa05143	African trypanosomiasis	34	-0.280789	-0.967912	0.512217	0.690559	0.471506	515	tags=15%, list=3%, signal=14%	IDO1/PRKCA/PLCB4/IL18/LAMA4
hsa05310	Asthma	24	-0.304544	-0.962747	0.520774	0.699266	0.47745	5030	tags=42%, list=28%, signal=30%	IL4/IL9/HLA-DMB/HLA-DPA1/RNASE3/MS4A2/HLA-DOA/FCER1A/HLA-DMA/HLA-DQB1
hsa04976	Bile secretion	75	0.258182	0.932205	0.53434	0.713416	0.487112	3081	tags=27%, list=17%, signal=22%	NCEH1/ABCB11/ATP1B3/UGT2B10/AQP9/SCT/ADCY3/ABCG8/NR1H4/CYP7A1/SLC5A1/SLC22A8/SLC9A3/SLC51B/SLC22A1/PRKACG/UGT2B4/ABCC4/SLCO1B1/EPHX1
hsa00533	Glycosaminoglycan biosynthesis - keratan sulfate	14	0.357603	0.920483	0.535598	0.713416	0.487112	1299	tags=21%, list=7%, signal=20%	CHST6/B4GALT1/ST3GAL1
hsa04974	Protein digestion and absorption	94	-0.226593	-0.959118	0.538237	0.714075	0.487562	3127	tags=22%, list=17%, signal=19%	CELA3A/COL15A1/COL6A6/ATP1A4/SLC36A2/COL4A5/COL5A1/MEP1A/SLC38A2/COL4A4/PRCP/COL8A1/COL5A2/KCNJ13/COL28A1/SLC1A1/ATP1B4/SLC7A7/COL1A2/COL1A1/COL3A1
hsa05322	Systemic lupus erythematosus	44	0.281472	0.92116	0.541359	0.715367	0.488444	2490	tags=23%, list=14%, signal=20%	FCGR2A/ACTN4/HLA-DOB/C8G/ACTN1/C6/C8A/TNF/CD86/IL10
hsa00770	Pantothenate and CoA biosynthesis	21	-0.307773	-0.940583	0.547117	0.717676	0.490021	2447	tags=29%, list=13%, signal=25%	GADL1/DPYD/COASY/PPCS/ALDH3A2/PPCDC
hsa02010	ABC transporters	42	0.282636	0.917929	0.547417	0.717676	0.490021	2097	tags=21%, list=11%, signal=19%	ABCA10/ABCB11/ABCG1/ABCA5/ABCA12/ABCG8/ABCC8/ABCC5/ABCC11
hsa04730	Long-term depression	54	-0.247241	-0.945202	0.552403	0.721374	0.492545	1803	tags=15%, list=10%, signal=13%	GNAI1/ITPR2/GUCY1A2/PLA2G4F/ITPR1/GUCY1A1/PRKCA/PLCB4
hsa04360	Axon guidance	178	-0.204023	-0.959957	0.561758	0.730724	0.49893	2329	tags=18%, list=13%, signal=16%	SEMA4C/EPHA8/RYK/EPHA3/EPHB6/FZD3/NFATC3/WNT5A/CAMK2D/PPP3CA/SRGAP3/GNAI1/MYL12A/ROCK2/ABLIM1/TRPC4/SEMA6C/NFATC2/SEMA5A/FYN/RASA1/LRIG2/SEMA6A/TRPC1/EPHB1/BMPR1B/PRKCA/NEO1/SEMA3C/ABLIM3/PLXNC1/SEMA6D
hsa00260	Glycine, serine and threonine metabolism	34	-0.270708	-0.93316	0.56486	0.7319	0.499733	3238	tags=18%, list=18%, signal=15%	AOC2/PSAT1/ALDH7A1/BHMT/GATM/AOC3
hsa05415	Diabetic cardiomyopathy	183	0.227571	0.936533	0.568681	0.733996	0.501163	2352	tags=10%, list=13%, signal=9%	PDK4/SMAD3/PIK3R3/NOS3/PIK3R1/TGFB2/COX6B2/AGTR1/SLC25A31/MAPK11/TGFB1/PRKCD/NCF2/ATP2A3/RAC2/AKT2/NDUFA4L2/NCF4
hsa00380	Tryptophan metabolism	38	0.281696	0.896435	0.576799	0.741599	0.506355	1187	tags=11%, list=6%, signal=10%	IDO2/CYP1B1/TDO2/MAOA
hsa05414	Dilated cardiomyopathy	93	0.243668	0.910357	0.582559	0.746123	0.509444	3681	tags=26%, list=20%, signal=21%	ACTB/ITGA5/ITGA2/TPM4/TGFB2/ITGB3/ADCY3/ITGA9/CACNB4/TGFB1/ACTG1/ATP2A3/TNF/CACNG2/PRKACG/LAMA1/ITGA10/CACNA1D/ITGA2B/CACNA1F/SLC8A3/SLC8A2/ADCY4/CACNB3
hsa00520	Amino sugar and nucleotide sugar metabolism	46	0.269608	0.890222	0.586432	0.748206	0.510866	1353	tags=11%, list=7%, signal=10%	HK2/GNPDA1/UAP1L1/RENBP/PGM2
hsa04940	Type I diabetes mellitus	30	-0.273602	-0.915711	0.589671	0.749467	0.511727	2123	tags=20%, list=12%, signal=18%	HLA-DOA/CPE/ICA1/PRF1/HLA-DMA/HLA-DQB1
hsa04724	Glutamatergic synapse	110	0.236005	0.905452	0.59396	0.752049	0.51349	3277	tags=20%, list=18%, signal=17%	SLC38A1/GLUL/GNGT1/GRIN2D/ITPR3/GRM8/GRIK5/GLS2/GRM1/ADCY3/SLC1A6/GRIA4/SHANK1/GRIN2C/GRIN3B/PRKACG/CACNA1D/GRIN3A/GNG8/GRIK3/GRM5/GRM6
hsa05022	Pathways of neurodegeneration - multiple diseases	442	0.206923	0.935256	0.618159	0.778776	0.531739	2208	tags=11%, list=12%, signal=10%	WNT9A/DDIT3/WNT7A/EIF2AK3/NOX4/CHRNA7/IL1A/FZD7/GRIN2D/GPX3/TNFRSF1B/TUBB8/FZD5/BCL2L1/TNFRSF1A/WNT1/ITPR3/TUBB2A/GPX6/FZD10/TUBA8/NRBF2/TUBB6/COX6B2/GPX7/GRM1/FZD8/WNT3A/ULK1/TRAF2/FZD1/SLC25A31/MAPK11/CSF1/MAPT/SIGMAR1/TRPC3/WNT9B/CALML3/GRIA4/TUBB2B/SPTBN2/ATP2A3/TUBAL3/BID/GRIN2C/CHRM3/NDUFA4L2/TNF
hsa04217	Necroptosis	121	0.230696	0.897459	0.619747	0.778776	0.531739	3063	tags=17%, list=17%, signal=15%	TRPM7/CHMP1B/GLUL/IL1A/FTL/TNFRSF1A/CHMP4C/HSP90AA1/IFNGR1/TRAF2/ALOX15/SLC25A31/GLUD2/NLRP3/BID/TNF/PYGL/IFNA16/IFNA5/SQSTM1/TICAM1
hsa04215	Apoptosis - multiple species	30	0.285643	0.864032	0.624792	0.782165	0.534053	2043	tags=17%, list=11%, signal=15%	BCL2L1/TNFRSF1A/BBC3/BCL2L11/BID
hsa05330	Allograft rejection	26	-0.273397	-0.883289	0.639137	0.797126	0.544268	5228	tags=38%, list=29%, signal=27%	FASLG/CD28/IL4/HLA-F/HLA-DMB/HLA-DPA1/HLA-DOA/PRF1/HLA-DMA/HLA-DQB1
hsa04261	Adrenergic signaling in cardiomyocytes	149	-0.202994	-0.928719	0.641927	0.797618	0.544604	5193	tags=32%, list=28%, signal=23%	PPP2R5D/ATP2A2/PIK3CG/TPM1/PPP2R5C/PPP1CC/CALM3/MAPK14/SLC8A1/PPP2R5B/CACNA1C/CACNG6/PPP2R5E/ATP2B3/CAMK2G/MYL3/SCN1B/RPS6KA5/PIK3R5/CACNA1S/PPP1CA/ATP1A4/POPDC3/PIK3R6/CACNB1/GNAQ/CREB3/MYH6/PPP2R3C/RAPGEF4/ATF2/CAMK2D/SLC9A1/ATF6B/GNAI1/PLN/PPP2R3A/CREB5/CREB1/TPM3/SCN4B/ATP2B2/ATP1B4/PRKCA/PLCB4/ATP2B4/ACTC1/PRKACB
hsa03060	Protein export	23	-0.277907	-0.870631	0.649077	0.800526	0.54659	5528	tags=65%, list=30%, signal=46%	SRPRB/SRP72/SPCS1/SRPRA/SRP68/SEC11A/SEC61G/SPCS3/OXA1L/SPCS2/SEC62/SEC63/SEC61A2/SEC11C/IMMP1L
hsa04721	Synaptic vesicle cycle	76	0.24084	0.870108	0.64821	0.800526	0.54659	4551	tags=28%, list=25%, signal=21%	ATP6V1F/STXBP1/STX3/CPLX1/SLC1A6/CPLX2/SLC6A11/SLC18A2/RIMS1/CPLX3/ATP6V0E2/NAPA/SLC6A7/ATP6V1C1/CACNA1A/SLC32A1/ATP6V0D2/CLTCL1/SLC1A2/SLC6A13/SLC17A7
hsa01230	Biosynthesis of amino acids	69	0.242691	0.86454	0.651479	0.800526	0.54659	2996	tags=14%, list=16%, signal=12%	GLUL/MAT2A/PRPS1L1/OTC/PFKP/ARG2/NAGS/PYCR1/PYCR3/PRPS2
hsa00591	Linoleic acid metabolism	25	0.28221	0.827973	0.669742	0.819941	0.559846	5451	tags=48%, list=30%, signal=34%	PLA2G1B/CYP2C19/ALOX15/CYP1A2/PLA2G2A/PLA2G2E/PLB1/PLA2G3/PLA2G2D/PLA2G6/PLA2G4C/PLA2G5
hsa04621	NOD-like receptor signaling pathway	166	-0.198402	-0.923616	0.672619	0.820447	0.560192	4729	tags=41%, list=26%, signal=31%	NOD1/IRF9/IFNB1/BIRC3/MAPK8/VDAC2/PLCB1/MFN2/TAB3/VDAC3/SHARPIN/NFKBIB/CARD18/TXN2/GPSM3/GBP7/OAS2/RNASEL/CCL5/MAPK9/GBP3/MAPK14/TYK2/RIPK1/NEK7/IFNA8/TAB2/RNF31/ANTXR1/GBP2/SUGT1/MCU/DEFA5/TRAF5/PKN2/NLRP12/IFNA21/BRCC3/DEFA6/MFN1/CASP1/IFNAR1/TBK1/IFI16/CASP4/MAP3K7/GBP4/ERBIN/OAS3/STAT1/ATG16L1/RIPK2/ITPR2/CARD8/TANK/CHUK/IFNAR2/ITPR1/IFNA6/NFKBIA/PANX1/TRAF3/CYBB/STAT2/IRAK4/PLCB4/IL18/NAIP
hsa00330	Arginine and proline metabolism	47	0.251577	0.835516	0.679727	0.826092	0.564046	2830	tags=19%, list=15%, signal=16%	NOS3/AMD1/MAOA/SAT1/HOGA1/ARG2/PYCR1/ODC1/PYCR3
hsa00512	Mucin type O-glycan biosynthesis	34	-0.249454	-0.859897	0.687028	0.828914	0.565973	3470	tags=26%, list=19%, signal=21%	ST6GALNAC4/GALNT18/B4GALT5/GALNTL5/GALNT1/GALNT12/C1GALT1/GALNT5/GALNT15
hsa00340	Histidine metabolism	22	-0.273095	-0.846504	0.686177	0.828914	0.565973	6460	tags=59%, list=35%, signal=38%	CARNS1/MAOB/HDC/ALDH3B2/ALDH2/ALDH9A1/CARNMT1/UROC1/ASPA/CNDP2/ALDH7A1/HNMT/ALDH3A2
hsa05203	Viral carcinogenesis	156	-0.197273	-0.908465	0.699536	0.830698	0.567191	3161	tags=20%, list=17%, signal=17%	CDK2/RBL2/TBPL1/YWHAB/RBPJ/KAT2B/GTF2E2/CREB3/SYK/CCNA2/CDK6/ATF2/TBP/GTF2H3/ATF6B/CDK1/CREB5/CREB1/HDAC8/DLG1/NFKBIA/RBL1/EIF2AK2/TRAF3/BAK1/RASA2/GTF2E1/SKP2/CCNE2/PRKACB/HDAC9
hsa05012	Parkinson disease	243	0.207836	0.883993	0.699168	0.830698	0.567191	1944	tags=8%, list=11%, signal=7%	DUSP1/DDIT3/EIF2AK3/SLC11A2/SLC39A14/TUBB8/BCL2L1/ITPR3/DRD2/TUBB2A/TUBA8/TUBB6/COX6B2/MAOA/SLC25A31/MAPT/CALML3/TP53/TUBB2B/TUBAL3
hsa05017	Spinocerebellar ataxia	139	0.216976	0.863448	0.695913	0.830698	0.567191	2128	tags=13%, list=12%, signal=12%	MYOD1/PIK3R3/GRIN2D/CIC/ITPR3/PIK3R1/NRBF2/GRM1/ULK1/TRAF2/SLC25A31/SLC1A6/TRPC3/SPTBN2/NFYA/ATP2A3/AKT2/GRIN2C
hsa04722	Neurotrophin signaling pathway	116	0.22067	0.852325	0.70098	0.830698	0.567191	2777	tags=16%, list=15%, signal=13%	JUN/PIK3R3/CRK/SH2B3/PIK3R1/ARHGDIA/TP73/FOXO3/MAPK11/CALML3/TP53/PRKCD/RPS6KA1/AKT2/TRAF6/IRAK3/BDNF/NGF
hsa01523	Antifolate resistance	30	0.271194	0.820326	0.691853	0.830698	0.567191	2691	tags=23%, list=15%, signal=20%	FOLR3/IKBKG/FOLR1/ABCC5/MTHFR/TNF/ABCC4
hsa00270	Cysteine and methionine metabolism	46	-0.231388	-0.855343	0.713427	0.842451	0.575216	6434	tags=39%, list=35%, signal=25%	SMS/MDH1/PHGDH/MTR/APIP/LDHC/BHMT2/LDHA/GOT1L1/KYAT1/DNMT1/PSAT1/MRI1/DNMT3A/MAT2B/BHMT/LDHB/CDO1
hsa05150	Staphylococcus aureus infection	76	0.225264	0.813835	0.748176	0.880363	0.601101	4044	tags=30%, list=22%, signal=24%	PLG/FCGR2A/FPR2/HLA-DOB/KRT28/KRT40/KRT35/KRT32/KRT37/KRT18/IL10/FPR1/CAMP/KRT24/KRT36/KRT13/FGG/KRT38/KRT14/KRT17/C1QA/FCAR/HLA-DPB1
hsa04720	Long-term potentiation	65	-0.215197	-0.852891	0.752068	0.881826	0.602101	4823	tags=28%, list=26%, signal=20%	MAP2K1/PPP1CC/CALM3/RPS6KA3/GRIN2A/CACNA1C/CAMK2G/PPP1CA/RAP1A/RPS6KA2/GNAQ/CAMK2D/PPP3CA/ITPR2/ITPR1/PRKCA/PLCB4/PRKACB
hsa04141	Protein processing in endoplasmic reticulum	157	-0.191948	-0.885404	0.762686	0.888022	0.606331	6237	tags=44%, list=34%, signal=29%	LMAN1/NFE2L2/UBE2J2/ERLEC1/UBE2D2/ATF4/SEC13/SEC23A/MAPK8/NSFL1C/HYOU1/PLAA/UBE2J1/CALR/CAPN1/SEC61G/CANX/CUL1/NGLY1/RBX1/LMAN2/MBTPS2/MAPK9/BCAP31/EIF2S1/AMFR/ERO1A/STT3B/SEC62/SEC63/SEC24C/EIF2AK1/OS9/UGGT1/HSPA1L/UBE4B/DNAJB12/EDEM3/MAP2K7/UGGT2/HSPA2/SEC61A2/MAP3K5/SVIP/DNAJC10/DNAJB2/GANAB/DERL2/DAD1/UBXN2A/SELENOS/SSR1/SEL1L/TUSC3/LMAN1L/PDIA6/ATF6B/UFD1/STT3A/ATXN3/ERO1B/MAN1A2/WFS1/SEC23B…
hsa05412	Arrhythmogenic right ventricular cardiomyopathy	75	0.223075	0.805444	0.761447	0.888022	0.606331	3681	tags=24%, list=20%, signal=19%	ACTB/ITGA5/ITGA2/DSP/ITGB3/ITGA9/CACNB4/ACTG1/ATP2A3/CACNG2/LAMA1/ITGA10/CACNA1D/ITGA2B/CACNA1F/SLC8A3/SLC8A2/CACNB3
hsa04911	Insulin secretion	83	-0.205075	-0.850968	0.767784	0.888098	0.606383	2965	tags=18%, list=16%, signal=15%	KCNMA1/ATP1A4/GNAQ/CREB3/RAPGEF4/KCNN2/ATF2/CAMK2D/ATF6B/CREB5/CREB1/ATP1B4/PRKCA/PLCB4/PRKACB
hsa04750	Inflammatory mediator regulation of TRP channels	94	-0.201017	-0.850861	0.783059	0.888098	0.606383	2124	tags=15%, list=12%, signal=13%	GNAQ/PRKCE/CAMK2D/PTGER4/PRKCQ/ITPR2/PRKCH/PLA2G4F/HRH1/ITPR1/PRKCA/ASIC5/PLCB4/PRKACB
hsa04072	Phospholipase D signaling pathway	140	0.206721	0.823455	0.777043	0.888098	0.606383	1379	tags=12%, list=8%, signal=11%	PIK3R3/DGKD/AGPAT2/DGKZ/DGKA/PIK3R1/GNA13/RHEB/LPAR3/CXCR1/GRM8/DGKK/AGTR1/GRM1/PLPP3/PDGFA/ADCY3
hsa05032	Morphine addiction	88	0.218369	0.807234	0.772801	0.888098	0.606383	2567	tags=17%, list=14%, signal=15%	PDE10A/PDE7A/GNGT1/PDE4D/PDE2A/GRK5/PDE8A/ADCY3/PDE1B/GABRA3/ADORA1/GABRR1/KCNJ5/GABRD/PRKACG
hsa00100	Steroid biosynthesis	18	-0.268029	-0.784588	0.772582	0.888098	0.606383	4199	tags=39%, list=23%, signal=30%	CYP24A1/FDFT1/NSDHL/DHCR7/MSMO1/SC5D/CYP2R1
hsa00670	One carbon pool by folate	17	-0.266312	-0.769547	0.783337	0.888098	0.606383	5687	tags=41%, list=31%, signal=28%	MTR/ALDH1L2/ATIC/DHFR/TYMS/MTHFD2/DHFR2
hsa01250	Biosynthesis of nucleotide sugars	34	0.245941	0.764685	0.779636	0.888098	0.606383	1353	tags=9%, list=7%, signal=8%	HK2/UAP1L1/PGM2
hsa04964	Proximal tubule bicarbonate reclamation	21	0.261555	0.739281	0.784087	0.888098	0.606383	2157	tags=24%, list=12%, signal=21%	ATP1B3/GLS2/GLUD2/SLC9A3/SLC25A10
hsa04744	Phototransduction	28	-0.238267	-0.780956	0.792854	0.892183	0.609172	451	tags=7%, list=2%, signal=7%	SLC24A1/GUCA1C
hsa00515	Mannose type O-glycan biosynthesis	21	0.259448	0.733325	0.793052	0.892183	0.609172	1784	tags=19%, list=10%, signal=17%	B4GALT1/FUT9/B3GAT1/B3GAT2
hsa01524	Platinum drug resistance	69	-0.206397	-0.827722	0.801431	0.893357	0.609973	4668	tags=33%, list=26%, signal=25%	PMAIP1/PIK3CA/CDKN2A/ATP7A/ATP7B/ERBB2/GSTM5/GSTM1/MAP3K5/XPA/MSH6/GSTA1/ABCC2/MGST3/GSTA4/TOP2B/MSH3/ATM/APAF1/GSTT1/MSH2/BAK1/BRCA1
hsa05416	Viral myocarditis	48	-0.216532	-0.80692	0.799813	0.893357	0.609973	5112	tags=35%, list=28%, signal=26%	CD28/ITGB2/EIF4G1/ITGAL/HLA-F/HLA-DMB/HLA-DPA1/SGCD/SGCG/MYH6/HLA-DOA/PRF1/SGCB/FYN/CAV1/HLA-DMA/HLA-DQB1
hsa04136	Autophagy - other	30	0.245267	0.741899	0.802143	0.893357	0.609973	94	tags=3%, list=1%, signal=3%	GABARAPL1
hsa04622	RIG-I-like receptor signaling pathway	64	-0.208393	-0.823395	0.805293	0.893875	0.610327	1367	tags=12%, list=7%, signal=12%	TANK/CHUK/IFNA6/NFKBIA/TRAF3/AZI2/SIKE1/DDX58
hsa00590	Arachidonic acid metabolism	51	0.224633	0.758597	0.811955	0.895302	0.611301	2533	tags=20%, list=14%, signal=17%	PLA2G1B/CYP2C19/CYP4F8/CYP2B6/TBXAS1/ALOX15/ALOX12B/ALOX15B/ALOX5/PLA2G2A
hsa00360	Phenylalanine metabolism	15	-0.264056	-0.738649	0.810142	0.895302	0.611301	159	tags=53%, list=1%, signal=53%	MAOB/PAH/HPD/ALDH3B2/MIF/GOT1L1/AOC2/AOC3
hsa05110	Vibrio cholerae infection	49	-0.214226	-0.801772	0.816307	0.89713	0.61255	1092	tags=10%, list=6%, signal=10%	PDIA4/TJP1/PRKCA/PRKACB/SLC12A2
hsa05332	Graft-versus-host disease	24	-0.236489	-0.747606	0.831629	0.910776	0.621867	2123	tags=38%, list=12%, signal=33%	FASLG/CD28/HLA-F/HLA-DMB/HLA-DPA1/HLA-DOA/PRF1/HLA-DMA/HLA-DQB1
hsa00630	Glyoxylate and dicarboxylate metabolism	27	0.238328	0.7091	0.834194	0.910776	0.621867	1337	tags=7%, list=7%, signal=7%	GLUL/HOGA1
hsa00513	Various types of N-glycan biosynthesis	35	-0.218677	-0.760092	0.840706	0.914886	0.624673	4371	tags=49%, list=24%, signal=37%	ALG1/HEXA/MGAT4C/ALG13/ALG12/STT3B/B4GALT3/MAN2A2/MAN2A1/ALG9/DAD1/TUSC3/ALG14/STT3A/MAN1A2/MGAT4A/FUT8
hsa04962	Vasopressin-regulated water reabsorption	44	-0.209183	-0.765554	0.851157	0.923242	0.630379	2893	tags=23%, list=16%, signal=19%	DYNC2LI1/DCTN5/DYNC1LI2/CREB3/DYNC2H1/AQP4/CREB5/CREB1/ARHGDIB/PRKACB
hsa04914	Progesterone-mediated oocyte maturation	90	-0.18869	-0.793968	0.879351	0.936567	0.639477	5257	tags=33%, list=29%, signal=24%	CDC26/CCNB2/ANAPC16/ANAPC2/MAP2K1/CDC16/RPS6KA3/MAPK9/MAPK14/ANAPC5/PIK3CA/SPDYA/ANAPC13/CDK2/ANAPC7/RPS6KA2/PKMYT1/PDE3B/ANAPC10/CCNA2/CDC27/ANAPC4/CPEB3/GNAI1/CDK1/AURKA/ANAPC1/CPEB2/CDC23/PRKACB
hsa04664	Fc epsilon RI signaling pathway	63	-0.195057	-0.768083	0.888754	0.936567	0.639477	2472	tags=30%, list=14%, signal=26%	MAP2K1/IL4/MAPK9/MAPK14/GAB2/SOS2/PIK3CA/MAP2K7/PLA2G4A/MS4A2/SYK/INPP5D/FCER1A/FYN/PLA2G4F/LCP2/PRKCA/BTK/SOS1
hsa05134	Legionellosis	53	-0.198538	-0.756541	0.883162	0.936567	0.639477	3084	tags=23%, list=17%, signal=19%	ITGB2/EEF1A1/RAB1B/HSPA1L/HSPA2/CLK4/CASP1/CR1L/APAF1/NFKBIA/IL18/NAIP
hsa04913	Ovarian steroidogenesis	47	-0.202366	-0.751001	0.875846	0.936567	0.639477	4325	tags=21%, list=24%, signal=16%	CYP11A1/CYP2J2/FSHR/PLA2G4A/BMP15/PTGS2/CYP17A1/PLA2G4F/AKR1C3/PRKACB
hsa05340	Primary immunodeficiency	35	-0.211241	-0.734245	0.87109	0.936567	0.639477	1752	tags=11%, list=10%, signal=10%	CD4/RFX5/BTK/RAG2
hsa04929	GnRH secretion	63	0.206541	0.724528	0.870348	0.936567	0.639477	3343	tags=21%, list=18%, signal=17%	PIK3R3/ITPR3/PIK3R1/KCNN3/GNRH2/KCNJ11/AKT2/HCN2/KCNJ5/KISS1R/CACNA1D/HCN1/CACNA1F
hsa00600	Sphingolipid metabolism	51	0.207713	0.701456	0.888289	0.936567	0.639477	2612	tags=18%, list=14%, signal=15%	CERK/ASAH1/ENPP7/PLPP3/DEGS2/NEU2/NEU4/SGPP2/PLPP2
hsa00531	Glycosaminoglycan degradation	18	-0.234848	-0.68746	0.87779	0.936567	0.639477	2404	tags=39%, list=13%, signal=34%	GALNS/HEXA/HGSNAT/GNS/GUSB/GLB1/HYAL4
hsa00062	Fatty acid elongation	26	0.224081	0.661596	0.885646	0.936567	0.639477	2981	tags=23%, list=16%, signal=19%	ELOVL6/ELOVL7/ELOVL5/ELOVL4/THEM5/ACOT7
hsa01200	Carbon metabolism	109	-0.184219	-0.799388	0.896035	0.941261	0.642682	7157	tags=39%, list=39%, signal=24%	ACO2/HAO2/SDHA/TALDO1/ACAT2/ECHS1/ESD/MDH2/PCCB/MDH1/PHGDH/GPI/DLST/SUCLA2/OGDH/ACAT1/ACO1/ALDH6A1/ACOX1/IDH2/FH/HK1/PGLS/DLAT/PDHB/GOT1L1/PCCA/ME1/ADH5/ENO1/ME2/PGK2/PSAT1/PGD/GPT2/PC/ADPGK/HIBCH/RPE/MCEE/RGN/H6PD/IDH1
hsa00592	alpha-Linolenic acid metabolism	21	0.225604	0.637667	0.901009	0.943509	0.644217	5451	tags=48%, list=30%, signal=33%	PLA2G1B/PLA2G2A/PLA2G2E/PLB1/PLA2G3/PLA2G2D/ACOX3/PLA2G6/PLA2G4C/PLA2G5
hsa01040	Biosynthesis of unsaturated fatty acids	27	0.212063	0.630955	0.918849	0.9581	0.654179	3125	tags=22%, list=17%, signal=18%	ELOVL6/ELOVL7/ELOVL5/ELOVL4/ACOT7/SCD
hsa04614	Renin-angiotensin system	23	0.21652	0.623415	0.920697	0.9581	0.654179	4899	tags=35%, list=27%, signal=25%	AGTR2/AGTR1/KLK2/KLK1/MAS1/ACE2/THOP1/CMA1
hsa04650	Natural killer cell mediated cytotoxicity	101	0.186368	0.70629	0.929577	0.964328	0.658432	3847	tags=23%, list=21%, signal=18%	PIK3R3/RAET1E/RAET1L/PIK3R1/IFNGR1/RAC3/SH3BP2/RAET1G/RAC2/BID/NCR1/TNF/IFNA16/ULBP1/IFNA5/ICAM2/CSF2/VAV1/NCR2/ZAP70/KLRD1/PPP3R2/IFNA13
hsa00030	Pentose phosphate pathway	29	-0.191874	-0.636229	0.95072	0.983198	0.671316	1630	tags=10%, list=9%, signal=9%	RPE/RGN/H6PD
hsa01212	Fatty acid metabolism	53	-0.179008	-0.682121	0.954991	0.984557	0.672244	7030	tags=53%, list=38%, signal=33%	ACAT2/HADH/ACADVL/ECHS1/HADHB/MCAT/TECR/ACAA2/CPT1C/HSD17B8/ACAT1/ELOVL1/OXSM/ACSL3/ACOX1/HSD17B4/HACD2/ACADM/HADHA/HSD17B12/CPT2/EHHADH/HACD4/CBR4/HACD3/ELOVL3/PPT1/FADS2
hsa05152	Tuberculosis	162	0.173084	0.702569	0.962827	0.98726	0.67409	3110	tags=17%, list=17%, signal=14%	CEBPB/FCGR2A/IL1A/KSR1/TNFRSF1A/HLA-DOB/MYD88/TGFB2/IFNGR1/MAPK11/CD14/ITGAX/CR1/CALML3/TGFB1/RAB7A/TLR9/NFYA/BID/AKT2/TNF/TRAF6/IL10/IFNA16/IL12B/IFNA5/CYP27B1/CAMP
hsa04666	Fc gamma R-mediated phagocytosis	89	0.178773	0.661788	0.963543	0.98726	0.67409	2127	tags=11%, list=12%, signal=10%	PIK3R3/CRK/FCGR2A/PIK3R1/PLPP3/MARCKSL1/PRKCD/RAC2/AKT2/HCK
hsa05014	Amyotrophic lateral sclerosis	331	0.167166	0.736276	0.976542	0.996915	0.680682	2208	tags=9%, list=12%, signal=8%	DDIT3/ACTB/EIF2AK3/POM121L2/GRIN2D/GPX3/TNFRSF1B/TUBB8/BCL2L1/TNFRSF1A/ITPR3/TUBB2A/GPX6/TUBA8/NRBF2/TUBB6/COX6B2/GPX7/ULK1/TRAF2/MAPK11/PFN3/SIGMAR1/TP53/TUBB2B/ACTG1/TUBAL3/BID/GRIN2C/NDUFA4L2/TNF
hsa05016	Huntington disease	283	0.166023	0.718816	0.981947	0.996915	0.680682	2351	tags=9%, list=13%, signal=8%	PPARGC1A/GPX3/TUBB8/TUBB2A/GPX6/TUBA8/NRBF2/TUBB6/COX6B2/BBC3/GPX7/ULK1/TRAF2/SLC25A31/CREB3L1/POLR2A/TP53/GRIA4/CREB3L3/TUBB2B/TUBAL3/UCP1/NDUFA4L2/KCNJ10/DNAI2/RCOR1
hsa04062	Chemokine signaling pathway	178	0.163957	0.673367	0.981554	0.996915	0.680682	3425	tags=17%, list=19%, signal=14%	BCAR1/PIK3R3/CRK/GNGT1/GRK1/PIK3R1/IKBKG/GRK5/CXCR1/FGR/FOXO3/ADCY3/RAC3/CCL23/PRKCD/RAC2/AKT2/HCK/CCL7/CCR1/PRKACG/CCR7/PREX1/CXCL8/GNG8/VAV1/CXCL10/PXN/CXCR5/CXCR3/CXCL6
hsa00190	Oxidative phosphorylation	115	-0.151206	-0.66299	0.996944	0.999719	0.682596	8451	tags=53%, list=46%, signal=29%	ATP6V0D1/ATP6V1B1/SDHD/COX6B1/ATP6V1H/COX10/ATP5MC3/ATP5F1A/CYC1/COX7A2L/COX6A1/NDUFB6/NDUFA1/ATP6V1D/SDHC/PPA1/NDUFA12/NDUFB4/NDUFB10/UQCRC2/NDUFV3/CYCS/NDUFS5/UQCR10/UQCRH/SDHA/NDUFS6/TCIRG1/COX7A1/NDUFV2/NDUFV1/NDUFB2/NDUFS2/NDUFS4/NDUFA11/NDUFA5/NDUFB9/ATP5PD/ATP5PO/COX7B2/COX7C/NDUFA8/NDUFB5/COX4I2/NDUFS1/ATP4A/NDUFC1/COX11/NDUFA4/ATP5MG/UQCRB/ATP6V0A2/ATP5F1C/ATP6V1E1/NDUFA6/ATP5PB/NDUFB3/A…
hsa04260	Cardiac muscle contraction	80	-0.157864	-0.650095	0.990314	0.999719	0.682596	6200	tags=32%, list=34%, signal=22%	HRC/COX7B2/COX7C/ATP1A2/COX4I2/SLC9A6/TRDN/CACNG1/ATP2A2/TPM1/UQCRB/SLC9A7/SLC8A1/CACNA1C/CACNG6/MYL3/ASPH/CACNA1S/ATP1A4/CACNB1/MYH6/SLC9A1/TPM3/CASQ2/ATP1B4/ACTC1
hsa04723	Retrograde endocannabinoid signaling	137	-0.138612	-0.622661	0.999106	0.999719	0.682596	2808	tags=12%, list=15%, signal=10%	PTGS2/SLC17A8/GNAQ/GNG2/ABHD6/GABRB2/GNAI1/NAPEPLD/ITPR2/GABRG2/MGLL/ITPR1/PRKCA/PLCB4/GNG11/PRKACB
hsa04144	Endocytosis	227	0.142062	0.599842	0.999719	0.999719	0.682596	3182	tags=14%, list=17%, signal=12%	SMAD3/CHMP1B/FOLR3/SH3GL1/IL2RB/RAB11FIP1/GRK1/CHMP4C/GRK5/CXCR1/EPS15L1/RAB11FIP3/CBLB/FOLR1/PARD6B/WIPF3/RAB7A/SH3GL3/FGFR3/SH3GL2/TRAF6/DAB2/GIT1/PIP5KL1/IGF2R/PARD6G/ARFGAP2/CBL/CAPZA1/PIP5K1C/NEDD4/CBLC
hsa00061	Fatty acid biosynthesis	16	0.136485	0.362402	0.998479	0.999719	0.682596	2686	tags=12%, list=15%, signal=11%	ACSL1/FASN

## Sheet: GSE59363
Gene set enrichment analysis (KEGG pathways) for dataset GSE59363 (acute aerobic exercise in the older male)
ID	Description	setSize	enrichmentScore	NES	pvalue	p.adjust	qvalue	rank	leading_edge	core_enrichment
hsa04978	Mineral absorption	59	0.606612	2.32342	0.000203376	0.0226669	0.0209222	2852	tags=36%, list=16%, signal=30%	HMOX1/TRPM7/ATP1A1/MT1M/MT1X/MT1E/MT2A/CYBRD1/MT1G/TF/MT1H/SLC31A1/MT1A/SLC46A1/VDR/MT1B/SLC11A2/SLC26A9/SLC34A2/MT1HL1/ATP2B4
hsa04310	Wnt signaling pathway	163	-0.38205	-1.74716	0.000204207	0.0226669	0.0209222	4364	tags=39%, list=24%, signal=30%	RAC2/NFATC3/NFATC2/WNT9A/RAC1/RBX1/RHOA/LRP5/VANGL1/PPP3R2/PLCB3/RSPO1/VANGL2/TLE4/AXIN2/ROCK2/DKK1/FZD10/CACYBP/CCND3/MAPK9/PRKACA/NFATC4/NKD1/RNF43/FRAT1/LGR4/NKD2/CAMK2D/RUVBL1/CSNK1A1L/PPARD/WNT7B/FZD8/PLCB2/ROR2/WNT1/FZD6/FOSL1/CSNK1A1/CAMK2G/WNT10A/DVL3/WNT7A/APC2/FZD9/PPP3R1/NLK/SIAH1/FRZB/PPP3CA/SOX17/ROR1/PPP3CB/NOTUM/WNT3/RAC3/APCDD1/TLE2/FZD1/GPC4/PRKCA/LGR5/RSPO3
hsa05168	Herpes simplex virus 1 infection	453	0.297057	1.51024	0.000192197	0.0226669	0.0209222	3825	tags=30%, list=21%, signal=24%	ZNF780B/ZNF556/PIK3R1/ZNF737/ZNF525/ZNF814/BCL2L1/IFNGR1/ZNF566/ZNF845/ZNF585A/ZNF555/ZNF81/ZNF417/ZNF354B/ZNF772/ZNF717/PIK3R3/ZNF175/ZNF383/ZNF195/ZFP57/ZNF256/ITGA5/HLA-F/ZNF100/ZNF611/ZNF420/ZNF84/ZNF221/ZNF300/SRSF7/ZNF184/ZNF189/C3/ZNF429/SRSF9/CD74/IL6/ZNF615/ZNF468/ZNF708/ZNF10/ZNF275/ZNF224/ZNF37A/ZNF28/ZNF543/HLA-DPA1/ZNF688/ZNF623/ZNF45/ZNF627/ZNF793/TRAF2/ZNF470/ZNF626/ZNF665/IFNA6/ZN…
hsa04720	Long-term potentiation	65	-0.458823	-1.79499	0.000395023	0.0328856	0.0303544	4176	tags=38%, list=23%, signal=30%	CALM1/PPP3R2/GRIA1/PLCB3/CALML5/PRKACA/MAP2K1/CAMK2D/HRAS/PLCB2/GRIN2C/PPP1CB/RAF1/CAMK2G/GRIN1/PPP3R1/MAPK3/RPS6KA3/GRM5/PPP3CA/PPP3CB/PPP1CA/PRKCA/MAP2K2/CALML6
hsa04152	AMPK signaling pathway	114	0.40448	1.73569	0.000593003	0.039494	0.0364541	3052	tags=30%, list=17%, signal=25%	PPARGC1A/PRKAG2/PFKFB2/PIK3R1/IRS2/IGF1/PFKP/PFKFB3/HMGCR/PIK3R3/CREB5/FOXO3/RAB14/PPARG/RPTOR/ADIPOQ/PFKL/PPP2CB/RPS6KB1/CREB3L4/CPT1A/MLYCD/FOXO1/RHEB/RAB2A/CAMKK2/PPP2R5B/TBC1D1/PFKFB4/TSC1/CD36/PDPK1/PPP2R3C/PRKAG1
hsa04211	Longevity regulating pathway	87	0.433314	1.78565	0.00117693	0.0653197	0.060292	2384	tags=26%, list=13%, signal=23%	PPARGC1A/PRKAG2/PIK3R1/IRS2/SESN3/IGF1/PIK3R3/CREB5/FOXO3/PPARG/RPTOR/ADIPOQ/ATF6B/RB1CC1/TP53/RPS6KB1/ADCY9/CREB3L4/ATG101/FOXO1/RHEB/ATG5/CAMKK2
hsa00410	beta-Alanine metabolism	31	-0.550469	-1.83582	0.00197355	0.0803646	0.0741788	3408	tags=48%, list=19%, signal=39%	ACOX3/ALDH3A1/ABAT/AOC3/CSAD/ALDH7A1/ACOX1/ALDH9A1/ALDH3B1/CARNS1/HIBCH/SMOX/ACADS/GAD2/GADL1
hsa00860	Porphyrin metabolism	29	0.559264	1.83064	0.00265469	0.0803646	0.0741788	996	tags=17%, list=5%, signal=16%	HMOX1/ALAS2/UGT2B17/ALAD/CPOX
hsa04216	Ferroptosis	38	0.51288	1.78783	0.00262945	0.0803646	0.0741788	2377	tags=34%, list=13%, signal=30%	HMOX1/GCLC/PRNP/SAT1/TF/ACSL4/MAP1LC3C/ATG7/MAP1LC3A/TP53/SLC11A2/ACSL1/ATG5
hsa04066	HIF-1 signaling pathway	107	0.400703	1.70295	0.0017741	0.0803646	0.0741788	2400	tags=28%, list=13%, signal=24%	HMOX1/VEGFA/TEK/PIK3R1/CDKN1A/IFNGR1/TIMP1/IGF1/PFKP/PFKFB3/HK2/EGF/PIK3R3/STAT3/TF/HIF1A/IL6/EGLN1/LDHB/PFKL/EGLN3/NPPA/IL6R/RPS6KB1/HKDC1/TLR4/ENO1/ANGPT2/PDHA2/CAMK2B
hsa04020	Calcium signaling pathway	235	-0.301098	-1.44112	0.00227885	0.0803646	0.0741788	4979	tags=36%, list=27%, signal=26%	FGFR4/PDE1A/ORAI1/PLCB1/TNNC2/ATP2B1/CHRM3/SLC8A2/PRKACG/PRKCG/PDGFA/ATP2B2/ADRA1B/PHKB/CACNA1A/PTGER3/SPHK1/TRHR/SLC25A4/CALM1/ITPKA/FGF9/PPP3R2/PLCB3/HRH1/PDGFB/CASQ1/AVPR1B/ADCY2/CALML5/OXTR/CASQ2/PRKACA/FGF23/AGTR1/CACNA1S/VDAC3/ATP2B3/P2RX1/NTRK1/SLC8A3/HTR6/CAMK2D/VEGFB/GDNF/PLCB2/NGF/CCKBR/PHKG1/CACNA1I/MST1R/PTGER1/GRIN2C/CAMK2G/FGFR3/ERBB4/PDE1C/GRIN1/CXCR4/GNA11/CHRNA7/CYSLTR1/ASPH/FLT4…
hsa04936	Alcoholic liver disease	132	0.358948	1.58035	0.00372038	0.103241	0.095294	3052	tags=27%, list=17%, signal=23%	PPARGC1A/PRKAG2/LPIN1/C3AR1/FOXO3/C3/CXCL8/IL6/ADIPOQ/TCF7L2/LBP/IFNA6/IL17A/IFNA21/MAP2K7/CD14/TRAF6/CXCL3/C5/CPT1A/IFNA10/TLR4/MLYCD/CXCL1/CXCL2/FOXO1/CAMKK2/NOX4/LY96/TNFRSF1A/PPARA/MAPK13/IL17RA/ALDH1B1/MIR217/PRKAG1
hsa05131	Shigellosis	215	0.31374	1.47104	0.00448256	0.114822	0.105984	2921	tags=26%, list=16%, signal=22%	IL1R1/ACTN1/PIK3R1/MYL9/BCL2L1/CD44/RRAGC/HK2/FNBP1L/PIK3R3/MALT1/ACTB/ACTN4/ITGA5/FOXO3/U2AF1L4/C3/NOD1/CXCL8/CTTN/CASP1/RPTOR/MAP1LC3C/ATG14/ARPC1A/BTRC/TRAF2/ACTR3/ITPR2/MAP1LC3A/RRAGB/CDC42/CD14/TRAF6/CCL5/TP53/RPS6KB1/ACTR2/HKDC1/TLR4/DIAPH1/FOXO1/ATG5/CRK/ACTG1/CASP4/ROCK1/PLCG2/HK1/BCAR1/TNFRSF1A/MAPK13/MDM2/VCL/WASL
hsa05323	Rheumatoid arthritis	82	0.398644	1.62471	0.00513631	0.122171	0.112767	2358	tags=26%, list=13%, signal=22%	VEGFA/TEK/FOS/ATP6V0A1/TGFB1/ATP6V1C2/CXCL8/IL6/ATP6V1B2/HLA-DPA1/ATP6V0E1/ATP6V1H/IL17A/ATP6V1C1/IL11/CCL5/CXCL3/TLR4/CXCL1/CXCL2/CTLA4
hsa04150	mTOR signaling pathway	147	-0.325628	-1.46477	0.00779008	0.17294	0.159628	4266	tags=38%, list=23%, signal=29%	WNT9A/RPS6KB2/EIF4EBP1/NPRL3/RHOA/LRP5/EIF4B/PIK3R2/FZD10/RICTOR/IGF1R/FNIP1/DDIT4/DEPTOR/ULK2/MTOR/MAP2K1/MIOS/WNT7B/HRAS/STRADB/FZD8/CLIP1/SOS1/TSC2/PIK3CA/ATP6V1F/WNT1/FZD6/WDR24/RAF1/LAMTOR2/MAPKAP1/SOS2/WNT10A/DVL3/GRB10/STK11/WNT7A/FZD9/AKT2/MAPK3/IKBKB/RPS6KA3/SEC13/CAB39/AKT1S1/WNT3/RNF152/CAB39L/DEPDC5/FZD1/MLST8/SGK1/PRKCA/MAP2K2
hsa04713	Circadian entrainment	95	-0.360857	-1.51049	0.00889968	0.174329	0.160911	4176	tags=31%, list=23%, signal=24%	CALM1/GRIA1/PLCB3/ADCY2/CALML5/CREB1/GNAO1/PRKACA/PRKG2/CAMK2D/GNG3/PLCB2/CACNA1I/KCNJ5/GRIN2C/CAMK2G/GNB2/GRIN1/MTNR1B/GNG11/MAPK3/ADCY3/NOS1/RASD1/PER1/PRKCA/CALML6/PER2/PER3
hsa04371	Apelin signaling pathway	130	0.340224	1.49292	0.00862576	0.174329	0.160911	607	tags=8%, list=3%, signal=7%	PPARGC1A/ACTA2/PRKAG2/EGR1/GNAI3/PLAT/JAG1/GNA13/SMAD3/TFAM
hsa04530	Tight junction	159	0.320362	1.44736	0.0109162	0.201949	0.186405	3814	tags=30%, list=21%, signal=24%	PRKAG2/MSN/ACTN1/TUBA1C/TJP2/MYH11/MYL9/TUBA1A/MYH9/ACTB/DLG1/ACTN4/CTTN/CDK4/TUBA3E/JAM2/ARPC1A/MYL6/ACTR3/RAPGEF2/MAP3K1/MAP2K7/PPP2CB/CDC42/MPDZ/ACTR2/CD1B/DLG3/ACTG1/MYL6B/ROCK1/PARD6A/PRKAG1/AMOTL1/CGN/RUNX1/RDX/BVES/CFTR/MYH10/TIAM1/NEDD4L/CGNL1/TJAP1/PCNA/CLDN4/MARVELD2/CLDN1
hsa04145	Phagosome	127	0.332483	1.45322	0.0135827	0.238054	0.219731	2246	tags=23%, list=12%, signal=20%	TUBA1C/TUBA1A/ATP6V0A1/STX18/ACTB/FCGR2A/C1R/MRC1/ITGA5/HLA-F/TUBB6/C3/ATP6V1C2/STX12/TUBA3E/CTSS/ATP6V1B2/ITGB5/HLA-DPA1/TUBB4B/THBS1/ATP6V0E1/ATP6V1H/ATP6V1C1/FCGR2B/CD14/SEC61A1/TLR4/RAB5C
hsa03320	PPAR signaling pathway	68	0.392302	1.54358	0.0151699	0.252579	0.233137	2954	tags=29%, list=16%, signal=25%	AQP7/LPL/CPT2/HMGCS2/SORBS1/PLIN2/PPARG/FABP4/ADIPOQ/ACSL4/RXRG/FABP6/HMGCS1/CPT1A/ACSL1/FABP7/PLIN4/PPARA/CD36/PDPK1
hsa04933	AGE-RAGE signaling pathway in diabetic complications	98	0.350377	1.46937	0.017357	0.275232	0.254047	3065	tags=29%, list=17%, signal=24%	EGR1/VEGFA/PIK3R1/COL4A1/VCAM1/PIK3R3/TGFB1/FN1/SMAD3/STAT3/CXCL8/IL6/CDK4/COL3A1/STAT5A/COL1A2/THBD/CDC42/VEGFC/DIAPH1/FOXO1/TGFBR2/NOX4/PLCG2/MAPK13/COL4A2/CDKN1B/PRKCD
hsa00051	Fructose and mannose metabolism	30	0.486287	1.60236	0.0189796	0.287282	0.265169	2979	tags=33%, list=16%, signal=28%	PFKFB2/PFKP/PFKFB3/HK2/ENOSF1/PFKL/HKDC1/PFKFB4/HK1/TKFC
hsa04710	Circadian rhythm	31	-0.471764	-1.57334	0.0213144	0.289509	0.267225	521	tags=29%, list=3%, signal=28%	CLOCK/DBP/PER1/PRKAG3/BHLHE40/NR1D2/BHLHE41/PER2/PER3
hsa04270	Vascular smooth muscle contraction	126	0.322565	1.40744	0.0212598	0.289509	0.267225	1649	tags=17%, list=9%, signal=16%	ACTA2/CALD1/ACTG2/MYH11/MYL9/RAMP2/CALCRL/KCNMA1/MYH9/GNA13/PLA2G12B/PLA2G2A/GUCY1B1/PLA2G4F/PLA2G10/PPP1R14A/PRKCH/ARHGEF12/MYL6/NPPA/ITPR2/PLA2G4E
hsa05418	Fluid shear stress and atherosclerosis	132	0.317288	1.39694	0.0217349	0.289509	0.267225	2268	tags=19%, list=12%, signal=17%	HMOX1/IL1R1/VEGFA/FOS/PECAM1/PIK3R1/VCAM1/PLAT/TXN2/PIK3R3/ACTB/KDR/SDC2/NFE2L2/CAV2/BMP4/CAV1/THBD/GSTM1/MAP2K7/CDH5/IL1R2/TP53/ACVR2A/BMPR2
hsa00564	Glycerophospholipid metabolism	90	0.349286	1.44386	0.0227987	0.291999	0.269524	2514	tags=27%, list=14%, signal=23%	LPIN1/GPCPD1/CHAT/GPAT3/DGKG/GPAM/PLPP1/LCLAT1/GPAT4/PLA2G12B/PLA2G2A/PLA2G4F/PLA2G10/MBOAT2/PEMT/MBOAT1/PLPP5/PLA2G4E/PLA1A/PTDSS1/DGKK/PLPP3/PLA2G4D/CRLS1
hsa05205	Proteoglycans in cancer	199	0.28731	1.33471	0.0259614	0.32019	0.295544	2954	tags=25%, list=16%, signal=21%	FLNB/MSN/VEGFA/PIK3R1/CDKN1A/TIMP3/FRS2/CD44/IGF1/PIK3R3/ACTB/TGFB1/FLNA/KDR/FN1/STAT3/ITGA5/HIF1A/CTTN/SDC2/IQGAP1/ITGB5/WNT2B/HGF/ARHGEF12/CAV2/THBS1/COL1A2/ITPR2/DDX5/CAV1/PLAUR/ERBB3/CDC42/TP53/RPS6KB1/TLR4/WNT4/CAMK2B/ACTG1/CBL/ROCK1/PPP1R12C/WNT2/LUM/GPC3/PLCG2/MAPK13/MDM2/PDPK1
hsa05322	Systemic lupus erythematosus	44	0.419015	1.50824	0.0271139	0.322461	0.297641	4103	tags=36%, list=22%, signal=28%	ACTN1/FCGR2A/C1R/ACTN4/C3/CD40LG/HLA-DPA1/C8B/C5/CD40/C1QC/CTSG/HLA-DOA/C7/HLA-DPB1/C1S
hsa04920	Adipocytokine signaling pathway	65	0.373738	1.45822	0.0313829	0.359611	0.331931	3242	tags=26%, list=18%, signal=22%	PPARGC1A/PRKAG2/IRS2/STAT3/ADIPOQ/ACSL4/RXRG/TRAF2/TNFRSF1B/CPT1A/ACSL1/CAMKK2/TNFRSF1A/PPARA/CD36/PRKAG1/ACSL5
hsa04068	FoxO signaling pathway	122	0.315144	1.36847	0.0323974	0.359611	0.331931	1083	tags=14%, list=6%, signal=13%	PRKAG2/GADD45A/PIK3R1/CDKN1A/TNFSF10/IRS2/IGF1/EGF/PIK3R3/GABARAPL1/TGFB1/SMAD3/STAT3/FOXO3/S1PR1/IL6/PLK1
hsa00900	Terpenoid backbone biosynthesis	20	0.504184	1.51593	0.0439736	0.374811	0.345961	4098	tags=55%, list=22%, signal=43%	HMGCR/HMGCS2/HMGCS1/ZMPSTE24/IDI1/ACAT1/MVD/GGPS1/DHDDS/FNTA/ICMT
hsa03420	Nucleotide excision repair	41	-0.409745	-1.46018	0.0407437	0.374811	0.345961	3501	tags=32%, list=19%, signal=26%	GTF2H5/RFC4/RFC1/GTF2H3/POLE4/ERCC3/ERCC1/XPC/POLD2/LIG1/RFC2/RAD23A/POLE3
hsa03008	Ribosome biogenesis in eukaryotes	71	0.357144	1.41932	0.0384307	0.374811	0.345961	2522	tags=25%, list=14%, signal=22%	XPO1/NAT10/BMS1/GNL2/RBM28/GAR1/WDR43/WDR75/NOB1/POP1/RPP38/UTP15/EFL1/REXO2/RCL1/NOP58/RPP25/GNL3L
hsa04115	p53 signaling pathway	73	0.352788	1.4109	0.0397298	0.374811	0.345961	899	tags=14%, list=5%, signal=13%	GADD45A/CDKN1A/BCL2L1/SESN3/IGF1/SFN/CD82/RCHY1/PERP/CDK4
hsa05212	Pancreatic cancer	75	0.346709	1.39201	0.0431669	0.374811	0.345961	2016	tags=21%, list=11%, signal=19%	VEGFA/GADD45A/PIK3R1/CDKN1A/BCL2L1/EGF/PIK3R3/TGFB1/SMAD3/STAT3/CDK4/RAD51/CDC42/TP53/BRCA2/RPS6KB1
hsa05146	Amoebiasis	100	0.325378	1.36871	0.0409577	0.374811	0.345961	2261	tags=23%, list=12%, signal=20%	IL1R1/ACTN1/PIK3R1/COL4A1/PIK3R3/TGFB1/FN1/ACTN4/LAMC1/CXCL8/IL6/COL3A1/COL1A2/LAMB3/CD14/IL1R2/C8B/CXCL3/CD1B/TLR4/CXCL1/RAB5C/CXCL2
hsa05222	Small cell lung cancer	92	0.326502	1.35403	0.0437783	0.374811	0.345961	4377	tags=34%, list=24%, signal=26%	GADD45A/PIK3R1/CDKN1A/BCL2L1/COL4A1/PIK3R3/FN1/LAMC1/CDK4/RXRG/ITGA3/TRAF2/LAMB3/SKP2/TRAF6/TP53/COL4A2/BIRC7/MAX/CDKN1B/PTGS2/CKS2/TRAF3/RB1/RARB/CDKN2B/PTK2/CCNE2/LAMC2/CCNE1/TRAF4
hsa04916	Melanogenesis	99	-0.320235	-1.35068	0.0431452	0.374811	0.345961	5074	tags=38%, list=28%, signal=28%	TYRP1/KIT/WNT11/PLCB1/PRKACG/PRKCG/WNT9A/CALM1/PLCB3/FZD10/ADCY2/CALML5/CREB1/GNAO1/PRKACA/MAP2K1/CAMK2D/WNT7B/HRAS/FZD8/PLCB2/WNT1/FZD6/RAF1/CREB3L1/CAMK2G/WNT10A/DVL3/WNT7A/FZD9/MAPK3/CREB3/ADCY3/WNT3/FZD1/PRKCA/MAP2K2/CALML6
hsa05130	Pathogenic Escherichia coli infection	189	0.281728	1.3016	0.0371018	0.374811	0.345961	2982	tags=22%, list=16%, signal=18%	IL1R1/FOS/MYO1B/TUBA1C/MYH11/TNFSF10/MYO1C/TUBA1A/MYH9/ACTB/FCGR2A/GNA13/LPAR2/TUBB6/CXCL8/CTTN/CASP1/IL6/TUBA3E/TUBB4B/ARPC1A/ARHGEF12/TRAF2/ACTR3/RAB1A/CDC42/TRAF6/ACTR2/TLR4/WIPF3/FYN/ACTG1/CASP4/ROCK1/BRK1/SEC24C/TNFRSF1A/MAPK13/MYO1F/WASL/MYO5A
hsa05166	Human T-cell leukemia virus 1 infection	207	0.274691	1.28148	0.0450223	0.374811	0.345961	2097	tags=16%, list=11%, signal=14%	EGR1/IL1R1/FOS/NRP1/XPO1/PIK3R1/CDKN1A/ETS2/BCL2L1/TBP/TBPL1/KAT2A/PIK3R3/ETS1/DLG1/TGFB1/CREB5/SMAD3/HLA-F/IL6/CDK4/ATF6B/HLA-DPA1/MAP3K1/MAD2L1/STAT5A/PTTG2/CD3D/IL1R2/TP53/ADCY9/CREB3L4/ANAPC2
hsa00350	Tyrosine metabolism	35	-0.417884	-1.43599	0.0510647	0.386467	0.35672	5074	tags=43%, list=28%, signal=31%	TYRP1/GOT2/TAT/ADH1C/MAOB/FAHD1/ALDH3A1/AOC3/ADH1A/DBH/ALDH3B1/MIF/ADH1B/GSTZ1/ADH7
hsa04931	Insulin resistance	102	0.317052	1.33791	0.0503654	0.386467	0.35672	3065	tags=23%, list=17%, signal=19%	PPARGC1A/PRKAG2/PIK3R1/IRS2/NR1H2/PYGB/PIK3R3/CREB5/STAT3/IL6/RPS6KB1/CREB3L4/CPT1A/PPARGC1B/FOXO1/TRIB3/PYGL/TNFRSF1A/PPARA/CD36/PDPK1/PRKAG1/PRKCD
hsa04140	Autophagy - animal	132	0.298219	1.31298	0.0489524	0.386467	0.35672	3065	tags=27%, list=17%, signal=23%	NRBF2/PIK3R1/BCL2L1/IRS2/RRAGC/PIK3R3/GABARAPL1/STX17/HIF1A/RPTOR/SUPT20H/MAP1LC3C/ATG14/ATG7/CTSD/RB1CC1/MAP1LC3A/RAB1A/AMBRA1/RRAGB/ATG4A/PPP2CB/TRAF6/RPS6KB1/ATG16L2/ATG101/ATG4B/RHEB/ATG5/CAMKK2/UVRAG/TSC1/LAMP1/RAB7B/PDPK1/PRKCD
hsa04932	Non-alcoholic fatty liver disease	146	0.289816	1.29681	0.0502924	0.386467	0.35672	3052	tags=17%, list=17%, signal=14%	PRKAG2/FOS/PIK3R1/IRS2/DDIT3/PIK3R3/TGFB1/CXCL8/PPARG/IL6/ADIPOQ/XBP1/COX8C/TRAF2/UQCRB/CDC42/IL6R/BCL2L11/COX6B2/TNFRSF1A/PPARA/MAPK13/ITCH/COX7A2/PRKAG1
hsa04217	Necroptosis	121	0.301509	1.30657	0.0554572	0.410383	0.378796	3103	tags=21%, list=17%, signal=17%	TRPM7/CHMP1B/TNFSF10/IFNGR1/PYGB/GLUL/STAT3/CASP1/PLA2G4F/PPIA/TRAF2/STAT5A/IFNA6/PLA2G4E/IFNA21/IFNA10/TLR4/GLUD2/TNFAIP3/CAMK2B/PLA2G4D/PYGL/TNFRSF1A/TYK2/PYCARD
hsa05144	Malaria	47	0.380764	1.39212	0.0599839	0.411385	0.37972	1461	tags=23%, list=8%, signal=22%	PECAM1/HBB/VCAM1/TGFB1/CXCL8/IL6/SDC2/CD40LG/CD81/HGF/THBS1
hsa00561	Glycerolipid metabolism	60	0.358697	1.37844	0.0574853	0.411385	0.37972	3313	tags=30%, list=18%, signal=25%	LPIN1/LPL/GPAT3/DGKG/GPAM/PLPP1/LCLAT1/GPAT4/MBOAT2/MOGAT1/MBOAT1/PLPP5/DGKK/PLPP3/ALDH1B1/TKFC/AGK/PLPP2
hsa05031	Amphetamine addiction	69	-0.340762	-1.34718	0.0597283	0.411385	0.37972	4176	tags=35%, list=23%, signal=27%	CALM1/PPP3R2/GRIA1/CALML5/CREB1/STX1A/PRKACA/MAOB/SLC6A3/CAMK2D/GRIN2C/PPP1CB/CREB3L1/CAMK2G/GRIN1/PPP3R1/ATF2/CREB3/PPP3CA/PPP3CB/PPP1CA/FOSB/PRKCA/CALML6
hsa04659	Th17 cell differentiation	101	0.3123	1.3156	0.0605341	0.411385	0.37972	3021	tags=24%, list=17%, signal=20%	IL1R1/FOS/AHR/IFNGR1/TGFB1/RORA/SMAD3/STAT3/RORC/HIF1A/IL6/HLA-DPA1/RXRG/STAT5A/IL17A/IL1RAP/CD3D/IL6R/IL21R/TGFBR2/IL6ST/MAPK13/IL23A/TYK2
hsa04621	NOD-like receptor signaling pathway	166	0.275568	1.25326	0.0695821	0.463417	0.427747	3806	tags=28%, list=21%, signal=23%	TRPM7/BRCC3/IFI16/BCL2L1/TXN2/GABARAPL1/NOD1/CXCL8/CASP1/IL6/MFN1/MAP1LC3C/PYDC1/TP53BP1/TRAF2/ITPR2/MAP1LC3A/IFNA6/IFNA21/GSDMD/TRAF6/SUGT1/CCL5/CXCL3/IFNA10/GPRC6A/TLR4/CXCL1/CXCL2/GBP4/TNFAIP3/ATG5/ANTXR2/CASP4/MAPK13/CASP5/TYK2/PRKCD/PYCARD/NAMPT/CARD16/TRAF3/CARD6/MAPK11/CARD8/ITPR3/MAP3K7
hsa04923	Regulation of lipolysis in adipocytes	53	0.359345	1.3444	0.0765949	0.470654	0.434427	2189	tags=17%, list=12%, signal=15%	AQP7/PIK3R1/GNAI3/IRS2/PIK3R3/FABP4/NPPA/ADCY9/GNAI2
hsa05133	Pertussis	72	0.333381	1.32868	0.0777357	0.470654	0.434427	3327	tags=29%, list=18%, signal=24%	FOS/GNAI3/C1R/ITGA5/C3/NOD1/CXCL8/CASP1/IL6/CFL1/CD14/TRAF6/C5/TLR4/GNAI2/LY96/MAPK13/IL23A/PYCARD/C1QC/GNAI1
hsa04061	Viral protein interaction with cytokine and cytokine receptor	91	0.312468	1.29451	0.0773915	0.470654	0.434427	3006	tags=29%, list=16%, signal=24%	TNFSF10/ACKR4/ACKR3/CXCL8/IL6/CCL11/CCL13/CCR9/TNFRSF1B/CCL17/XCL1/CCR2/CXCR3/IL18R1/CCL5/CXCL3/IL6R/CXCL1/CXCL2/CXCL11/IL6ST/CCR5/TNFRSF1A/CCL1/CXCL14/CCL19
hsa05034	Alcoholism	100	-0.305935	-1.29223	0.0729588	0.470654	0.434427	4244	tags=34%, list=23%, signal=26%	HDAC10/SLC29A2/CALM1/SHC3/CALML5/CREB1/HDAC8/GNAO1/PRKACA/MAOB/PKIA/SLC6A3/MAP2K1/GNG3/HRAS/SOS1/HAT1/HDAC11/GRIN2C/PPP1CB/RAF1/CREB3L1/GNB2/SOS2/GRIN1/CRH/GNG11/MAPK3/ATF2/CREB3/PPP1CA/HDAC9/FOSB/CALML6
hsa04022	cGMP-PKG signaling pathway	160	-0.27263	-1.2429	0.0749693	0.470654	0.434427	4330	tags=32%, list=24%, signal=25%	NFATC3/NFATC2/GTF2I/SLC25A4/CALM1/KCNMB2/RHOA/PPP3R2/PLCB3/ROCK2/ADCY2/CALML5/CREB1/NFATC4/PDE3B/AGTR1/CACNA1S/VDAC3/ATP2B3/MAP2K1/PRKG2/SLC8A3/KCNJ8/KNG1/ADRA2B/PLCB2/SRF/PPP1CB/KCNMB1/RAF1/CREB3L1/GNA11/NPPC/ATP1A3/BAD/GNA12/AKT2/PPP3R1/MAPK3/ATF2/CREB3/OPRD1/PPP3CA/PPP3CB/ADCY3/PPP1CA/MEF2C/ATP2A1/MYLK4/MAP2K2/CALML6
hsa04510	Focal adhesion	196	0.265345	1.23272	0.0792387	0.471187	0.434919	3104	tags=24%, list=17%, signal=20%	FLNB/VEGFA/ACTN1/PIK3R1/MYL9/EMP1/COL4A1/IGF1/EGF/PIK3R3/ACTB/FLNA/KDR/FN1/ACTN4/ITGA5/PARVA/LAMC1/PDGFRA/TNC/ITGB5/HGF/ITGA3/ITGA9/CAV2/THBS1/COL1A2/ZYX/RAP1B/CAV1/LAMB3/CDC42/VEGFC/COL6A2/DIAPH1/FYN/PDGFC/CRK/ACTG1/ROCK1/PPP1R12C/BCAR1/COL4A2/VCL/PDPK1/IBSP/ITGA10
hsa04213	Longevity regulating pathway - multiple species	58	0.34825	1.33017	0.0814875	0.475453	0.438856	888	tags=12%, list=5%, signal=12%	PRKAG2/PIK3R1/IRS2/IGF1/PIK3R3/FOXO3/RPTOR
hsa05100	Bacterial invasion of epithelial cells	66	0.33647	1.31708	0.0828116	0.475453	0.438856	2921	tags=30%, list=16%, signal=26%	PIK3R1/PIK3R3/ACTB/FN1/CLTC/ITGA5/CTTN/ARPC1A/CLTA/CAV2/ACTR3/CAV1/CDC42/ACTR2/CRK/ACTG1/CBL/BCAR1/VCL/WASL
hsa00591	Linoleic acid metabolism	25	0.436306	1.38167	0.0929105	0.524393	0.48403	4501	tags=48%, list=25%, signal=36%	PLA2G12B/PLA2G2A/PLA2G4F/PLA2G10/PLA2G4E/PLA2G4D/CYP2C19/CYP3A4/CYP2J2/PLA2G2C/PLA2G4C/PLA2G6
hsa00670	One carbon pool by folate	17	0.482353	1.38396	0.101817	0.533943	0.492844	2452	tags=41%, list=13%, signal=36%	DHFR/TYMS/MTFMT/SHMT2/ALDH1L2/ALDH1L1/MTHFD1
hsa01523	Antifolate resistance	30	0.407795	1.34372	0.101633	0.533943	0.492844	1873	tags=27%, list=10%, signal=24%	DHFR/ABCC5/TYMS/IL6/SHMT2/ABCC4/SLC46A1/ABCC1
hsa05410	Hypertrophic cardiomyopathy	88	0.305879	1.26079	0.10262	0.533943	0.492844	1379	tags=12%, list=8%, signal=12%	PRKAG2/ACTC1/IGF1/ACTB/TGFB1/TNNT2/ITGA5/IL6/ITGB5/ITGA3/ITGA9
hsa04919	Thyroid hormone signaling pathway	118	0.286397	1.23569	0.100572	0.533943	0.492844	1258	tags=13%, list=7%, signal=12%	PFKFB2/ATP1A1/MED27/PIK3R1/PFKP/KAT2A/PIK3R3/ACTB/RCAN2/NCOA1/RCAN1/HIF1A/SLC16A2/PFKL/RXRG
hsa05203	Viral carcinogenesis	156	0.27086	1.22054	0.0963572	0.533943	0.492844	2733	tags=21%, list=15%, signal=18%	ACTN1/PIK3R1/CDKN1A/TBP/SND1/YWHAQ/GSN/TBPL1/SNW1/KAT2A/PIK3R3/DLG1/CREB5/ACTN4/STAT3/HLA-F/C3/CDK4/ATF6B/HDAC4/TRAF2/STAT5A/CDC42/SKP2/TP53/CREB3L4/YWHAZ/HDAC6/YWHAH/IL6ST/CCR5/REL
hsa04929	GnRH secretion	63	-0.325009	-1.26483	0.11339	0.56443	0.520985	5204	tags=43%, list=28%, signal=31%	TRPC4/CACNA1F/PLCB1/KISS1/KCNN1/PRKCG/GABBR1/PLCB3/PIK3R2/GNRH1/LHB/CACNA1S/MAP2K1/HRAS/PLCB2/CACNA1I/PIK3CA/KCNJ5/RAF1/GNA11/KCNN2/AKT2/MAPK3/ARRB1/KCNN3/PRKCA/MAP2K2
hsa04550	Signaling pathways regulating pluripotency of stem cells	134	-0.271441	-1.20073	0.115259	0.56443	0.520985	3363	tags=27%, list=18%, signal=22%	DUSP9/PCGF5/MAPK12/MAP2K1/JARID2/ACVR1/WNT7B/HRAS/FZD8/LEFTY2/PIK3CA/WNT1/FZD6/RAF1/FGFR3/SKIL/REST/WNT10A/DVL3/ONECUT1/PCGF1/JAK1/WNT7A/BMPR1B/APC2/JAK2/FZD9/AKT2/MAPK3/ID3/WNT3/MEIS1/ID1/FZD1/MYF5/MAP2K2
hsa04141	Protein processing in endoplasmic reticulum	157	0.265372	1.19733	0.112802	0.56443	0.520985	3414	tags=25%, list=19%, signal=20%	DNAJA1/GANAB/DDIT3/HSPA4L/SEC31B/SSR1/SVIP/PDIA4/DERL1/ATF6B/MAN1A1/BCAP31/XBP1/NFE2L2/DNAJC3/TRAF2/WFS1/SEL1L/MAP2K7/SEC61A1/UBE2G2/PDIA6/SEC63/ATF6/BAG1/DNAJB11/TUSC3/DNAJC1/PREB/SEC24C/UBE2J2/UFD1/HERPUD1/SSR2/MAN1C1/CUL1/RNF185/SAR1A/STUB1
hsa04151	PI3K-Akt signaling pathway	332	0.233947	1.15399	0.114401	0.56443	0.520985	3104	tags=22%, list=17%, signal=18%	VEGFA/TEK/OSMR/PIK3R1/CDKN1A/CSH2/BCL2L1/COL4A1/IGF1/YWHAQ/EGF/PIK3R3/KDR/CREB5/FN1/LPAR2/NR4A1/ITGA5/FOXO3/CSF3R/LAMC1/PDGFRA/IL6/RPTOR/CDK4/ATF6B/KITLG/TNC/ITGB5/HGF/ITGA3/PRL/ITGA9/THBS1/COL1A2/IFNA6/IFNA21/LAMB3/PPP2CB/ERBB3/LPAR6/IL6R/TP53/RPS6KB1/CREB3L4/NGFR/VEGFC/YWHAZ/IFNA10/TLR4/COL6A2/ANGPT2/RHEB/PPP2R5B/FGF17/BCL2L11/PDGFC/YWHAH/FGF20/TSC1/COL4A2/MDM2/IL3RA/PDPK1/CDKN1B/PPP2R3C/EPOR/I…
hsa00040	Pentose and glucuronate interconversions	21	0.435844	1.32333	0.128313	0.581117	0.536388	4709	tags=43%, list=26%, signal=32%	UGT2B17/RPE/DHDH/DCXR/UGDH/XYLB/UGP2/UGT2B4/AKR1A1
hsa00280	Valine, leucine and isoleucine degradation	45	0.350492	1.26902	0.133965	0.581117	0.536388	3779	tags=38%, list=21%, signal=30%	BCKDHB/HMGCS2/OXCT1/DBT/ACSF3/BCKDHA/BCAT2/HMGCS1/ACAA2/AGXT2/ACAT1/ALDH1B1/AUH/AOX1/ALDH6A1/MCCC2/BCAT1
hsa04012	ErbB signaling pathway	80	-0.30468	-1.23602	0.123058	0.581117	0.536388	4233	tags=35%, list=23%, signal=27%	RPS6KB2/EIF4EBP1/PIK3R2/SHC3/CRKL/MAPK9/MTOR/MAP2K1/CAMK2D/HRAS/PAK3/SOS1/SRC/PIK3CA/RAF1/CAMK2G/ERBB4/NCK1/SOS2/BAD/AKT2/HBEGF/MAPK3/CBLB/PAK1/GAB1/PRKCA/MAP2K2
hsa03013	Nucleocytoplasmic transport	96	0.294782	1.2334	0.121797	0.581117	0.536388	2962	tags=25%, list=16%, signal=21%	XPO1/THOC5/XPO4/THOC1/ACIN1/IPO8/RANBP17/GLE1/UPF3B/TMEM33/RANBP2/NUP85/UPF3A/NUP160/UBE2I/NCBP2/SNUPN/RBM8A/NUP43/KPNA2/NUP133/NUP107/UPF2/NUP155
hsa05211	Renal cell carcinoma	64	0.316533	1.23177	0.135206	0.581117	0.536388	1232	tags=19%, list=7%, signal=18%	VEGFA/PIK3R1/CDKN1A/FLCN/PIK3R3/ETS1/TGFB1/EPAS1/HIF1A/EGLN1/EGLN3/HGF
hsa04110	Cell cycle	125	0.274479	1.19793	0.13237	0.581117	0.536388	4647	tags=34%, list=25%, signal=26%	GADD45A/CDKN1A/YWHAQ/SFN/TGFB1/SMAD3/CDC14A/CDK4/PLK1/PKMYT1/MAD2L1/PTTG2/SMC3/SKP2/TP53/ORC3/ANAPC2/YWHAZ/MCM7/CDC14B/TTK/CCNB2/YWHAH/MDM2/CDKN1B/CDC25A/CUL1/BUB3/CCND2/MCM5/CDKN2D/HDAC1/RB1/PCNA/CDKN2B/CCNB3/CCNE2/CCNE1/ANAPC10/ORC5/ATM/CDK7/TGFB2
hsa05202	Transcriptional misregulation in cancer	164	0.259045	1.17535	0.132838	0.581117	0.536388	2986	tags=20%, list=16%, signal=17%	NR4A3/GADD45A/CDKN1A/RUNX1T1/BCL2L1/IGF1/DDIT3/PLAT/DUSP6/JMJD1C/HOXA11/CXCL8/PPARG/IL6/RXRG/ATF1/NUPR1/DDX5/CD14/IL1R2/TP53/NFKBIZ/NGFR/ETV7/FOXO1/KLF3/TCF3/TGFBR2/REL/MAX/MDM2/CD40/CDKN1B
hsa05132	Salmonella infection	241	0.243983	1.16356	0.124831	0.581117	0.536388	3132	tags=22%, list=17%, signal=19%	FLNB/FOS/TUBA1C/TNFSF10/MYL9/TUBA1A/ANXA2/PTPRC/PLEKHM1/DYNLL1/TXN2/ACTB/FLNA/TUBB6/NOD1/CXCL8/CASP1/IL6/TUBA3E/PIK3C2A/TCF7L2/ACTR1B/TUBB4B/ARPC1A/S100A10/TRAF2/STX10/ACTR3/FBXO22/GSDMD/MAP2K7/CDC42/CD14/TRAF6/ACTR2/GCC2/TLR4/RAB5C/KIF5A/DYNLRB2/FYCO1/ACTG1/CASP4/BRK1/LY96/PODXL/TNFRSF1A/MAPK13/WASL/RAB7B/DYNLL2/CASP5/PYCARD/ACTR10
hsa05206	MicroRNAs in cancer	252	0.240208	1.15065	0.136118	0.581117	0.536388	4307	tags=28%, list=24%, signal=22%	HMOX1/VEGFA/PIK3R1/CDKN1A/TIMP3/MIR206/IRS2/CD44/PIK3R3/MIR423/STAT3/ITGA5/MIR133B/PDGFRA/VIM/MIR30C2/RPTOR/MIR129-2/MIR7-2/TNC/HDAC4/MIRLET7G/FOXP1/THBS1/EZH2/MIRLET7I/MIR181B1/UBE2I/ABCC1/ERBB3/MIR215/CYP1B1/TP53/GLS/MIR30C1/MIR34B/BMPR2/BCL2L11/MIR30A/CRK/ROCK1/PLCG2/MIR122/MDM2/MAPK7/CDKN1B/SERPINB5/CDC25A/DNMT3B/MIR107/PTGS2/RDX/CCND2/MMP16/MIR135A2/MIRLET7F1/HDAC1/BMF/MIR103A2/MIR494/ABCB1/…
hsa04060	Cytokine-cytokine receptor interaction	271	0.238123	1.14935	0.135994	0.581117	0.536388	3047	tags=23%, list=17%, signal=19%	IL1R1/OSMR/TNFSF10/ACKR4/CSH2/IFNGR1/TGFB1/ACKR3/CSF3R/CXCL8/IL6/INHBA/CD40LG/CCL11/IL36B/CCL13/CCR9/PRL/TNFRSF1B/CCL17/BMP4/IFNA6/IL17A/XCL1/IL1RAP/IL13RA1/IFNA21/BMP6/IFNL1/CCR2/IL1RN/GDF7/CXCR3/IL11/IL18R1/IL1R2/CCL5/CXCL3/IL6R/NGFR/IFNA10/IL21R/ACVR2A/IL31/CXCL1/CXCL2/BMPR2/TNFRSF19/CXCL11/TGFBR2/IL6ST/CCR5/TNFRSF1A/IL23A/CXCL16/IL3RA/IL17RA/CD40/CCL1/CXCL14/CCL19/EPOR
hsa00130	Ubiquinone and other terpenoid-quinone biosynthesis	11	-0.521868	-1.32531	0.148325	0.588004	0.542744	6070	tags=55%, list=33%, signal=36%	COQ2/COQ6/VKORC1L1/TAT/VKORC1/NQO1
hsa05213	Endometrial cancer	56	0.325537	1.23485	0.141062	0.588004	0.542744	1003	tags=14%, list=5%, signal=14%	GADD45A/PIK3R1/CDKN1A/EGF/PIK3R3/FOXO3/AXIN1/TCF7L2
hsa05221	Acute myeloid leukemia	64	-0.313129	-1.22133	0.145034	0.588004	0.542744	3116	tags=28%, list=17%, signal=23%	MTOR/MAP2K1/PPARD/HRAS/CCNA1/SOS1/PIK3CA/CSF1R/RAF1/SOS2/PIM2/BAD/AKT2/MAPK3/IKBKB/BCL2A1/MAP2K2/PER2
hsa04670	Leukocyte transendothelial migration	107	0.28241	1.20022	0.142125	0.588004	0.542744	580	tags=9%, list=3%, signal=9%	MSN/ACTN1/PECAM1/PIK3R1/MYL9/GNAI3/VCAM1/PIK3R3/ACTB/ACTN4
hsa04722	Neurotrophin signaling pathway	116	-0.274142	-1.18588	0.147388	0.588004	0.542744	4230	tags=32%, list=23%, signal=25%	RAC1/CALM1/RHOA/PIK3R2/SHC3/CRKL/CALML5/NFKBIE/MAPK9/MAPK12/MAP3K5/MAP2K1/NTRK1/CAMK2D/HRAS/SOS1/NGF/NTF4/PIK3CA/BEX3/RAF1/CAMK2G/IRAK1/SOS2/BCL2/BAD/AKT2/MAP3K3/MAPK3/IKBKB/RPS6KA3/RAPGEF1/PSEN2/PRDM4/GAB1/MAP2K2/CALML6
hsa05169	Epstein-Barr virus infection	181	0.252965	1.16225	0.143521	0.588004	0.542744	4260	tags=30%, list=23%, signal=24%	GADD45A/PIK3R1/CDKN1A/ENTPD1/CD44/SNW1/PIK3R3/SAP30L/PSMD8/STAT3/HLA-F/VIM/IL6/CDK4/PSMC6/HLA-DPA1/TRAF2/CIR1/CD58/IFNA6/IFNA21/CD3D/MAP2K7/SKP2/TRAF6/TP53/IFNA10/TNFAIP3/TAPBP/BCL2L11/PLCG2/MAPK13/MDM2/CD40/CDKN1B/TYK2/PSMD1/ADRM1/CCND2/TRAF3/CXCL10/HDAC1/RB1/MAPK11/MAP2K4/HLA-DOA/MAP3K7/NCOR2/USP7/HLA-DPB1/PSMD12/IFNAR1/JAK3/CCNE2/CCNE1
hsa04960	Aldosterone-regulated sodium reabsorption	35	0.36869	1.25973	0.151318	0.592812	0.547183	413	tags=14%, list=2%, signal=14%	ATP1A1/PIK3R1/IGF1/SFN/PIK3R3
hsa00250	Alanine, aspartate and glutamate metabolism	32	0.376906	1.2623	0.15419	0.592964	0.547323	3747	tags=44%, list=21%, signal=35%	DDO/RIMKLB/GLUL/CAD/AGXT2/GLS/GLUD2/CPS1/ASRGL1/GOT1/NAT8L/PPAT/ASL/GFPT2
hsa04625	C-type lectin receptor signaling pathway	101	-0.280037	-1.1846	0.15848	0.592964	0.547323	4330	tags=34%, list=24%, signal=26%	NFATC3/NFATC2/IKBKG/CALM1/RHOA/PPP3R2/PIK3R2/CALML5/MAP3K14/MAPK9/NFATC4/MAPK12/HRAS/SRC/PIK3CA/RELB/RAF1/NFKB2/IL17D/IL10/STAT2/MRAS/LSP1/IKBKE/AKT2/PPP3R1/CYLD/MAPK3/IKBKB/CBLB/PPP3CA/PPP3CB/PAK1/CALML6
hsa05225	Hepatocellular carcinoma	157	-0.25433	-1.15486	0.158467	0.592964	0.547323	3173	tags=27%, list=17%, signal=22%	SMARCB1/TGFB3/FRAT1/MTOR/MAP2K1/CDKN2A/CSNK1A1L/WNT7B/HRAS/FZD8/SOS1/MGST1/SMARCD1/PIK3CA/WNT1/TERC/FZD6/RAF1/TXNRD1/CSNK1A1/SOS2/GSTA5/WNT10A/DVL3/WNT7A/TGFBR1/BAD/E2F1/APC2/FZD9/AKT2/MAPK3/GADD45G/NQO1/KEAP1/WNT3/FZD1/GADD45B/GSTT1/GAB1/PRKCA/MAP2K2
hsa05167	Kaposi sarcoma-associated herpesvirus infection	178	0.250367	1.14954	0.157549	0.592964	0.547323	2812	tags=20%, list=15%, signal=17%	VEGFA/FOS/PIK3R1/CDKN1A/IFNGR1/PIK3R3/HCK/STAT3/HLA-F/C3/RCAN1/CXCL8/HIF1A/IL6/CDK4/TCF7L2/MAP1LC3C/ATG14/TRAF2/ITPR2/MAP1LC3A/IFNA6/IFNA21/MAP2K7/CXCL3/TP53/IFNA10/CXCL1/CXCL2/ANGPT2/IL6ST/CCR5/PLCG2/TNFRSF1A/MAPK13
hsa04744	Phototransduction	28	-0.381587	-1.24093	0.166831	0.603601	0.55714	4176	tags=32%, list=23%, signal=25%	GUCY2F/CALM1/CALML5/RCVRN/RHO/GRK1/GNAT1/PDE6G/CALML6
hsa04973	Carbohydrate digestion and absorption	39	0.349354	1.22661	0.17203	0.603601	0.55714	413	tags=10%, list=2%, signal=10%	ATP1A1/PIK3R1/HK2/PIK3R3
hsa05110	Vibrio cholerae infection	49	0.330948	1.2175	0.169034	0.603601	0.55714	2730	tags=29%, list=15%, signal=24%	TJP2/ATP6V0A1/KDELR3/ACTB/ATP6V1C2/PDIA4/ATP6V1B2/ATP6V0E1/ATP6V1H/ATP6V1C1/SEC61A1/ADCY9/ACTG1/PLCG2
hsa05321	Inflammatory bowel disease	59	0.313438	1.20052	0.165751	0.603601	0.55714	2180	tags=20%, list=12%, signal=18%	IFNGR1/TGFB1/RORA/SMAD3/STAT3/RORC/IL6/HLA-DPA1/IL17A/IL18R1/TLR4/IL21R
hsa04064	NF-kappa B signaling pathway	97	0.281617	1.17899	0.171316	0.603601	0.55714	3006	tags=25%, list=16%, signal=21%	IL1R1/GADD45A/BCL2L1/VCAM1/MALT1/ERC1/CXCL8/CD40LG/CCL13/LBP/TRAF2/UBE2I/CD14/TRAF6/CXCL3/TLR4/CXCL1/CXCL2/TNFAIP3/LY96/PLCG2/TNFRSF1A/CD40/CCL19
hsa04142	Lysosome	125	0.265283	1.15779	0.172198	0.603601	0.55714	3848	tags=28%, list=21%, signal=22%	GM2A/MANBA/ATP6V0A1/CLTC/GBA/CTSC/NPC1/ASAH1/MCOLN1/CTSS/GALC/CTSD/HEXA/CLTA/SLC17A5/ATP6V1H/NAPSA/LITAF/CTSW/AP1G1/SLC11A2/SGSH/NAGA/AP3M1/WDR7/DMXL2/PPT1/LAMP1/CTSG/HEXB/PSAPL1/NCOA7/CD164/AGA/GLB1
hsa03030	DNA replication	36	-0.354026	-1.22239	0.177655	0.603879	0.557397	3426	tags=31%, list=19%, signal=25%	RFC4/RFC1/POLE4/MCM4/MCM2/POLD2/LIG1/MCM3/RFC2/POLE3/RNASEH1
hsa00980	Metabolism of xenobiotics by cytochrome P450	56	-0.313552	-1.19018	0.180939	0.603879	0.557397	4472	tags=29%, list=24%, signal=22%	CBR3/CYP3A5/UGT2B10/CYP2D7/GSTA3/ADH1C/ALDH3A1/CYP2E1/MGST1/ADH1A/GSTA5/ALDH3B1/ADH1B/AKR1C1/ADH7/GSTT1
hsa04520	Adherens junction	69	0.298637	1.18109	0.181345	0.603879	0.557397	3266	tags=26%, list=18%, signal=22%	ACTN1/ACTB/SORBS1/ACTN4/SMAD3/YES1/PTPRJ/TCF7L2/IQGAP1/CDC42/FYN/TGFBR2/ACTG1/SNAI2/VCL/WASL/FGFR1/PTPRB
hsa05220	Chronic myeloid leukemia	72	0.296337	1.18104	0.177795	0.603879	0.557397	3577	tags=29%, list=20%, signal=24%	GADD45A/PIK3R1/CDKN1A/BCL2L1/CTBP2/PIK3R3/TGFB1/SMAD3/CDK4/MECOM/STAT5A/TP53/TGFBR2/CRK/CBL/MDM2/CDKN1B/RUNX1/GAB2/HDAC1/RB1
hsa03040	Spliceosome	125	0.263845	1.15152	0.178836	0.603879	0.557397	3491	tags=25%, list=19%, signal=20%	SNRPB2/SNW1/THOC1/PRPF4/ACIN1/SF3B3/U2AF1L4/PRPF38B/SRSF7/SRSF9/XAB2/U2AF2/RP9/DDX5/DHX38/NCBP2/DHX15/DDX42/PRPF3/RBM22/RBM8A/SMNDC1/SRSF2/SNRNP200/SYF2/DDX23/RBM25/DDX46/HNRNPA1/RNU4-1/RNU4-2
hsa03450	Non-homologous end-joining	12	0.482012	1.2609	0.189833	0.605577	0.558965	5278	tags=58%, list=29%, signal=42%	XRCC4/DCLRE1C/RAD50/POLL/LIG4/MRE11/FEN1
hsa04964	Proximal tubule bicarbonate reclamation	21	-0.4051	-1.2295	0.193947	0.605577	0.558965	2029	tags=29%, list=11%, signal=25%	SLC38A3/ATP1A3/GLS2/CA2/CA4/PCK1
hsa00790	Folate biosynthesis	25	-0.385014	-1.22203	0.191843	0.605577	0.558965	1144	tags=16%, list=6%, signal=15%	MOCOS/QDPR/PTS/PCBD2
hsa00620	Pyruvate metabolism	47	-0.323542	-1.18477	0.194478	0.605577	0.558965	2880	tags=26%, list=16%, signal=22%	GRHPR/HAGH/PDHB/ADH1A/ALDH7A1/ALDH9A1/ME2/ACYP2/ADH1B/PCK1/ADH7/LDHA
hsa03250	Viral life cycle - HIV-1	56	0.308588	1.17056	0.200041	0.605577	0.558965	1636	tags=16%, list=9%, signal=15%	XPO1/MAP1B/PSIP1/KAT2A/ELL2/SAMHD1/RANBP2/PPIA/BICD1
hsa04662	B cell receptor signaling pathway	80	-0.286484	-1.1622	0.193666	0.605577	0.558965	4364	tags=38%, list=24%, signal=29%	RAC2/NFATC3/NFATC2/CR2/RAC1/IKBKG/VAV3/PPP3R2/PIK3R2/NFKBIE/LILRA3/LILRB5/MAP2K1/HRAS/SOS1/PIK3CA/VAV2/RAF1/LILRA4/PIK3AP1/SOS2/CD79A/AKT2/PPP3R1/MAPK3/IKBKB/PPP3CA/PPP3CB/RAC3/MAP2K2
hsa04640	Hematopoietic cell lineage	88	0.28021	1.15499	0.198542	0.605577	0.558965	2067	tags=18%, list=11%, signal=16%	IL1R1/CD9/CD44/ITGA5/CSF3R/GP5/IL6/KITLG/HLA-DPA1/ITGA3/CD3D/IL11/CD14/IL1R2/IL6R/CD1B
hsa04915	Estrogen signaling pathway	130	-0.258242	-1.13823	0.194654	0.605577	0.558965	4005	tags=30%, list=22%, signal=24%	PLCB3/KRT27/KRT24/PIK3R2/SHC3/ADCY2/CALML5/CREB1/GNAO1/PRKACA/KRT33B/KRT12/MAP2K1/ESR1/HRAS/SOS1/PLCB2/SRC/PIK3CA/HSPA6/KCNJ5/KRT9/RAF1/SP1/CREB3L1/SOS2/KRT38/BCL2/KRT18/AKT2/MMP9/HBEGF/MAPK3/ATF2/CREB3/ADCY3/KRT13/MAP2K2/CALML6
hsa05224	Breast cancer	142	-0.253205	-1.13051	0.196701	0.605577	0.558965	4266	tags=32%, list=23%, signal=25%	WNT9A/RPS6KB2/FGF9/LRP5/PIK3R2/AXIN2/FZD10/SHC3/IGF1R/TNFSF11/FGF23/FRAT1/MTOR/MAP2K1/ESR1/CSNK1A1L/WNT7B/HRAS/FZD8/SOS1/PIK3CA/WNT1/FZD6/RAF1/SP1/NFKB2/CSNK1A1/SOS2/WNT10A/DVL3/WNT7A/E2F1/FLT4/FGF19/APC2/FZD9/FGF7/AKT2/HES5/MAPK3/GADD45G/WNT3/FZD1/GADD45B/MAP2K2/HES1
hsa04810	Regulation of actin cytoskeleton	221	0.236592	1.11452	0.195949	0.605577	0.558965	3104	tags=23%, list=17%, signal=19%	MSN/ACTN1/RGCC/PIK3R1/MYH11/MYL9/GSN/EGF/MYH9/PIK3R3/ACTB/FN1/GNA13/LPAR2/ACTN4/ITGA5/PDGFRA/IQGAP1/ITGB5/ARPC1A/ITGA3/ARHGEF12/ITGA9/ACTR3/CHRM4/CFL1/CDC42/C8B/SSH2/C5/ACTR2/INSRR/DIAPH1/FGF17/PDGFC/CRK/ACTG1/ROCK1/FGF20/PPP1R12C/BRK1/ENAH/BCAR1/CHRM5/GIT1/VCL/WASL/FGF8/FGFR1/ITGA10
hsa01212	Fatty acid metabolism	53	0.310549	1.16184	0.215766	0.607716	0.560939	3661	tags=32%, list=20%, signal=26%	CPT2/ELOVL5/ACSF3/ACSL4/HSD17B4/ELOVL7/ACAA2/CPT1A/ACSL1/ACAT1/PPT1/MCAT/ELOVL6/ACSL5/HACD3/ACACA/OXSM
hsa05217	Basal cell carcinoma	62	-0.299251	-1.15876	0.209385	0.607716	0.560939	2807	tags=26%, list=15%, signal=22%	WNT7B/FZD8/SMO/WNT1/FZD6/WNT10A/DVL3/WNT7A/APC2/FZD9/GADD45G/GLI1/WNT3/PTCH2/FZD1/GADD45B
hsa04370	VEGF signaling pathway	55	-0.305738	-1.15667	0.218997	0.607716	0.560939	4364	tags=40%, list=24%, signal=31%	RAC2/SPHK1/NFATC2/RAC1/PPP3R2/PIK3R2/MAPK12/MAP2K1/HRAS/SRC/PIK3CA/RAF1/BAD/AKT2/PPP3R1/MAPK3/PPP3CA/PPP3CB/HSPB1/RAC3/PRKCA/MAP2K2
hsa04146	Peroxisome	77	0.286247	1.15288	0.210317	0.607716	0.560939	1356	tags=14%, list=7%, signal=13%	DDO/PXMP4/PEX11A/NUDT7/MPV17/PEX11B/ACSL4/IDH1/PEX7/PEX14/HSD17B4
hsa01521	EGFR tyrosine kinase inhibitor resistance	76	0.284028	1.14225	0.218471	0.607716	0.560939	2016	tags=20%, list=11%, signal=18%	VEGFA/PIK3R1/BCL2L1/IGF1/EGF/PIK3R3/KDR/STAT3/FOXO3/PDGFRA/IL6/HGF/ERBB3/IL6R/RPS6KB1
hsa04650	Natural killer cell mediated cytotoxicity	101	-0.269817	-1.14137	0.211846	0.607716	0.560939	3004	tags=21%, list=16%, signal=17%	MAP2K1/CASP3/ICAM1/HRAS/NCR1/SOS1/PIK3CA/VAV2/RAF1/RAET1G/SOS2/GZMB/PPP3R1/MAPK3/PPP3CA/PPP3CB/PAK1/RAC3/KLRC4-KLRK1/PRKCA/MAP2K2
hsa03010	Ribosome	114	-0.26273	-1.13469	0.204734	0.607716	0.560939	7369	tags=54%, list=40%, signal=32%	RPS11/RPL9/RPS15/MRPL13/RPL8/RPS24/RPL18/RPL27A/RPL28/RPL7A/MRPL22/RPL4/RPS15A/RPS8/RPLP2/MRPS17/MRPS11/RPL26/RPL35/RPS3A/RPS16/RPS2/RPL38/RPS14/RPS23/MRPL12/RPLP0/RPLP1/RPL14/RPS9/RPS20/RPL24/MRPS16/RPL29/RPS5/MRPL33/RPL27/RPS13/RPS7/RPS4X/RPL19/RPL35A/MRPL16/RPL10L/MRPL11/RPS19/FAU/RPS28/RPL10A/MRPS15/MRPL9/UBA52/RPL15/RPL36/MRPS21/MRPS14/MRPL4/MRPS18A/MRPL20/MRPL27/RPL10
hsa04910	Insulin signaling pathway	131	-0.255006	-1.12447	0.215526	0.607716	0.560939	4233	tags=37%, list=23%, signal=28%	RPS6KB2/FASN/CALM1/EIF4EBP1/PIK3R2/PYGM/SHC3/CRKL/CALML5/EXOC7/MAPK9/PRKACA/PDE3B/MTOR/MAP2K1/HK3/SOCS3/PRKAB2/HRAS/SOS1/FLOT2/TSC2/PHKG1/PIK3CA/FLOT1/PPP1CB/RAF1/SOS2/INPP5A/SREBF1/PPP1R3A/PRKAR2A/BAD/FBP2/PRKAR1B/AKT2/MAPK3/IKBKB/CBLB/RAPGEF1/SLC2A4/PPP1CA/G6PC3/PCK1/PPP1R3C/PRKAG3/MAP2K2/CALML6
hsa04380	Osteoclast differentiation	121	0.259429	1.12422	0.216323	0.607716	0.560939	797	tags=10%, list=4%, signal=10%	IL1R1/FOS/PIK3R1/FHL2/FOSL2/IFNGR1/JUNB/PIK3R3/FCGR2A/TGFB1/LILRB2/PPARG
hsa05226	Gastric cancer	145	-0.249134	-1.11741	0.212788	0.607716	0.560939	3149	tags=24%, list=17%, signal=20%	FGF23/TGFB3/FRAT1/MTOR/MAP2K1/CSNK1A1L/WNT7B/HRAS/FZD8/SOS1/PIK3CA/WNT1/TERC/FZD6/RAF1/CSNK1A1/SOS2/WNT10A/DVL3/BCL2/WNT7A/TGFBR1/E2F1/FGF19/APC2/FZD9/FGF7/AKT2/MAPK3/GADD45G/WNT3/FZD1/GADD45B/GAB1/MAP2K2
hsa00910	Nitrogen metabolism	16	-0.423203	-1.19433	0.234588	0.619548	0.57186	3928	tags=50%, list=21%, signal=39%	CA3/CA5B/CA7/CA12/CA9/CA2/CA4/CA5A
hsa00511	Other glycan degradation	17	0.413455	1.18628	0.236973	0.619548	0.57186	3848	tags=53%, list=21%, signal=42%	MANBA/MAN2C1/GBA/HEXA/GBA2/MAN2B2/HEXB/AGA/GLB1
hsa05223	Non-small cell lung cancer	70	0.28699	1.13948	0.228759	0.619548	0.57186	1513	tags=16%, list=8%, signal=14%	GADD45A/PIK3R1/CDKN1A/EGF/PIK3R3/STAT3/FOXO3/CDK4/HGF/RXRG/STAT5A
hsa03018	RNA degradation	74	0.282956	1.13416	0.233042	0.619548	0.57186	1250	tags=15%, list=7%, signal=14%	BTG1/EXOSC7/BTG2/PFKP/EXOSC4/EXOSC3/CNOT10/DHX36/DCP1B/PFKL/CNOT6L
hsa04666	Fc gamma R-mediated phagocytosis	89	0.273816	1.13057	0.227818	0.619548	0.57186	2730	tags=26%, list=15%, signal=22%	PIK3R1/PTPRC/GSN/PIK3R3/FCGR2A/HCK/PLPP1/ASAP1/PLA2G4F/ARPC1A/MARCKSL1/ACTR3/CFL1/ASAP2/PLA2G4E/FCGR2B/CDC42/RPS6KB1/ACTR2/PLPP3/PLA2G4D/CRK/PLCG2
hsa04210	Apoptosis	133	0.252516	1.11251	0.235975	0.619548	0.57186	2115	tags=15%, list=12%, signal=13%	GADD45A/FOS/TUBA1C/PIK3R1/TNFSF10/BCL2L1/TUBA1A/DDIT3/PIK3R3/ACTB/CTSC/TUBA3E/CTSS/CTSD/TRAF2/ITPR2/SPTAN1/CTSW/TP53/DFFA
hsa04360	Axon guidance	178	-0.236801	-1.09606	0.238145	0.619548	0.57186	4600	tags=34%, list=25%, signal=25%	CFL2/EPHB4/PLXNB3/EFNA4/UNC5D/SEMA6D/RAC2/SEMA3G/NFATC3/NFATC2/LIMK2/RAC1/RHOA/PPP3R2/BMP7/SEMA4A/PIK3R2/ROCK2/NTN1/LIMK1/NFATC4/MYL5/EFNA3/CAMK2D/RGS3/EFNA2/SEMA5A/HRAS/SEMA6C/EPHA6/PAK3/PARD3/RHOD/EPHB1/SRC/PIK3CA/ROBO1/SMO/RAF1/SEMA4C/CAMK2G/NCK1/CXCR4/BMPR1B/EPHB2/PPP3R1/MAPK3/EFNA1/EPHB6/PPP3CA/SEMA6A/SEMA4D/PPP3CB/SLIT2/PAK1/RAC3/NEO1/RGMA/ABLIM3/PRKCA
hsa05016	Huntington disease	283	0.223928	1.08693	0.230443	0.619548	0.57186	2040	tags=11%, list=11%, signal=10%	PPARGC1A/TUBA1C/NRBF2/TUBA1A/TBP/TBPL1/GPX3/CREB5/PSMD8/CLTC/TFAM/TUBB6/PPARG/PSMC6/TUBA3E/POLR2C/ACTR1B/ATG14/TUBB4B/TGM2/CLTA/GPX7/COX8C/TRAF2/RB1CC1/AMBRA1/MAP2K7/UQCRB/TP53/CREB3L4
hsa03460	Fanconi anemia pathway	48	-0.307697	-1.1328	0.248469	0.622107	0.574223	1951	tags=17%, list=11%, signal=15%	ERCC1/CENPX/BLM/FANCL/EME1/TOP3A/FANCC/HES1
hsa05214	Glioma	72	-0.282487	-1.12426	0.24674	0.622107	0.574223	3971	tags=33%, list=22%, signal=26%	PDGFB/PIK3R2/SHC3/CALML5/IGF1R/MTOR/MAP2K1/CDKN2A/CAMK2D/HRAS/SOS1/PIK3CA/RAF1/CAMK2G/SOS2/E2F1/AKT2/CAMK1/MAPK3/GADD45G/GADD45B/PRKCA/MAP2K2/CALML6
hsa05210	Colorectal cancer	84	0.274791	1.12283	0.244101	0.622107	0.574223	1003	tags=12%, list=5%, signal=11%	GADD45A/FOS/PIK3R1/CDKN1A/EGF/PIK3R3/TGFB1/SMAD3/AXIN1/TCF7L2
hsa04728	Dopaminergic synapse	129	-0.250804	-1.1052	0.245849	0.622107	0.574223	3763	tags=26%, list=21%, signal=20%	CALML5/CREB1/KIF5C/PPP2R3A/GNAO1/MAPK9/PRKACA/MAOB/MAPK12/SLC6A3/CAMK2D/DRD4/GNG3/PLCB2/KCNJ5/PPP1CB/CREB3L1/CAMK2G/GNB2/GNG11/AKT2/ATF2/CREB3/ARRB1/GSK3A/PPP3CA/PPP3CB/CLOCK/PPP1CA/GNAL/DRD5/PRKCA/CALML6
hsa05160	Hepatitis C	147	-0.24339	-1.09484	0.247642	0.622107	0.574223	3376	tags=25%, list=18%, signal=21%	RIPK1/SCARB1/CLDN3/EIF3E/MAP2K1/CASP3/SOCS3/EIF2AK4/HRAS/SOS1/TRADD/LDLR/PIK3CA/IRF3/TICAM1/CLDN19/CLDN8/RAF1/CLDN5/CLDN6/SOS2/CFLAR/STAT2/JAK1/OAS1/BAD/E2F1/IRF7/IKBKE/RSAD2/AKT2/MAPK3/IKBKB/CLDN18/CLDN11/YWHAG/MAP2K2
hsa04611	Platelet activation	121	0.253307	1.09769	0.257424	0.639717	0.590477	4750	tags=36%, list=26%, signal=26%	PIK3R1/GNAI3/PIK3R3/ACTB/FCGR2A/GNA13/GP5/GUCY1B1/PLA2G4F/COL3A1/ARHGEF12/COL1A2/ITPR2/PLA2G4E/RAP1B/ADCY9/GNAI2/FYN/PLA2G4D/ACTG1/ROCK1/PLCG2/MAPK13/ADCY4/FCER1G/GNAI1/MAPK11/MYLK/RASGRP1/GNAQ/ITPR3/ARHGEF1/VAMP8/STIM1/PIK3R5/ITPR1/VWF/PLA2G4C/PPP1R12A/RAP1A/PIK3R6/MYLK3/COL1A1
hsa04610	Complement and coagulation cascades	84	0.270559	1.10554	0.267103	0.650957	0.600852	5063	tags=36%, list=28%, signal=26%	F13A1/PLAT/C3AR1/C1R/C3/PROS1/MASP1/THBD/F8/PLAUR/C8B/C5/CLU/F5/MBL2/C1QC/VSIG4/CFHR5/C7/C1S/VWF/CD55/KLKB1/SERPINE2/CR1L/PLG/C8A/PROCR/C8G/F10
hsa03015	mRNA surveillance pathway	85	0.269336	1.10446	0.267811	0.650957	0.600852	3233	tags=22%, list=18%, signal=18%	GSPT2/CSTF2T/ACIN1/PAPOLG/SMG7/GLE1/SMG1/UPF3B/SMG5/UPF3A/PPP2CB/NCBP2/RBM8A/PCF11/PPP2R5B/FIP1L1/UPF2/PPP2R3C/RNMT
hsa04630	JAK-STAT signaling pathway	157	0.24063	1.0857	0.265418	0.650957	0.600852	2329	tags=17%, list=13%, signal=15%	OSMR/PIK3R1/CDKN1A/CSH2/BCL2L1/IFNGR1/EGF/PIK3R3/SOCS7/STAT3/CSF3R/PIAS1/PDGFRA/IL6/PRL/STAT5A/IFNA6/IL13RA1/IFNA21/IFNL1/IL11/IL6R/IFNA10/IL21R/IL31/SOCS5
hsa00630	Glyoxylate and dicarboxylate metabolism	27	0.353561	1.14037	0.270631	0.653045	0.602779	3190	tags=26%, list=17%, signal=21%	ACSS1/GLUL/SHMT2/GLDC/ACSS2/ACAT1/HOGA1
hsa00120	Primary bile acid biosynthesis	16	-0.40937	-1.15529	0.276621	0.656347	0.605827	2129	tags=38%, list=12%, signal=33%	HSD3B7/ACOT8/SLC27A5/CH25H/CYP8B1/ACOX2
hsa05219	Bladder cancer	38	0.323055	1.12612	0.277913	0.656347	0.605827	899	tags=16%, list=5%, signal=15%	VEGFA/CDKN1A/UPK3A/EGF/CXCL8/CDK4
hsa04926	Relaxin signaling pathway	124	0.249692	1.08769	0.275444	0.656347	0.605827	1132	tags=10%, list=6%, signal=9%	ACTA2/VEGFA/FOS/PIK3R1/GNAI3/COL4A1/PIK3R3/TGFB1/CREB5/ATF6B/RXFP1/COL3A1
hsa04657	IL-17 signaling pathway	90	0.264146	1.09192	0.281053	0.65909	0.608359	5286	tags=40%, list=29%, signal=29%	FOS/S100A8/S100A9/CXCL8/IL6/S100A7/CCL11/TRAF2/CCL17/IL17A/TRAF6/CXCL3/CXCL1/CXCL2/TNFAIP3/MAPK13/MAPK7/IL17RA/TRAF3IP2/PTGS2/TRAF3/CXCL10/MAPK11/MAP3K7/IL17RE/S100A7A/TRAF4/SRSF1/NFKBIA/MMP1/CXCL5/IL1B/IL4/CASP8/JUN/LCN2
hsa00260	Glycine, serine and threonine metabolism	34	-0.329978	-1.12373	0.283741	0.66074	0.609882	3643	tags=35%, list=20%, signal=28%	GAMT/SDSL/MAOB/GRHPR/AOC3/SHMT1/ALDH7A1/SARDH/PSAT1/PSPH/ALAS1/GATM
hsa04966	Collecting duct acid secretion	26	0.352036	1.12534	0.286723	0.663047	0.612011	1661	tags=23%, list=9%, signal=21%	ATP6V0A1/ATP6V1C2/ATP6V1B2/ATP6V0E1/ATP4B/ATP6V1C1
hsa05417	Lipid and atherosclerosis	198	0.228683	1.06254	0.297408	0.683013	0.63044	2960	tags=21%, list=16%, signal=18%	FOS/PIK3R1/TNFSF10/BCL2L1/VCAM1/DDIT3/PIK3R3/STAT3/CXCL8/PPARG/CASP1/IL6/CD40LG/XBP1/RXRG/NFE2L2/LBP/TRAF2/IFNA6/RAP1B/IFNA21/MAP2K7/CDC42/CD14/TRAF6/CCL5/CXCL3/TP53/IFNA10/ATF6/TLR4/CXCL1/CXCL2/MIB1/CAMK2B/ABCA1/LY96/TNFRSF1A/MAPK13/CD36/PDPK1/CD40
hsa00565	Ether lipid metabolism	43	0.305742	1.09692	0.307492	0.688407	0.635419	5589	tags=47%, list=31%, signal=32%	PAFAH1B2/PLPP1/PLA2G12B/PLA2G2A/PLA2G4F/PLA2G10/PLA2G4E/PLPP3/PLA2G4D/PAFAH2/PLPP2/UGT8/PLA2G2C/PLA2G4C/PLA2G6/PAFAH1B3/CEPT1/CHPT1/LPCAT2/PLB1
hsa05218	Melanoma	70	0.273328	1.08523	0.30375	0.688407	0.635419	1232	tags=13%, list=7%, signal=12%	GADD45A/PIK3R1/CDKN1A/IGF1/EGF/PIK3R3/PDGFRA/CDK4/HGF
hsa05412	Arrhythmogenic right ventricular cardiomyopathy	75	-0.269476	-1.08025	0.305126	0.688407	0.635419	3305	tags=21%, list=18%, signal=18%	CDH2/CACNA1S/CACNA2D4/SLC8A3/ITGB8/CACNA2D1/SGCD/SGCA/EMD/DSC2/ITGA7/CACNB2/CACNG6/ITGB6/ATP2A1/ACTN3
hsa04935	Growth hormone synthesis, secretion and action	115	0.248882	1.06968	0.308026	0.688407	0.635419	2812	tags=21%, list=15%, signal=18%	FOS/PIK3R1/CSH2/GNAI3/IRS2/IGF1/JUNB/PIK3R3/CREB5/STAT3/ATF6B/SSTR5/GHSR/MAP3K1/STAT5A/ITPR2/SSTR3/ADCY9/CREB3L4/GNAI2/CRK/PLCG2/BCAR1/MAPK13
hsa04614	Renin-angiotensin system	23	-0.358845	-1.11544	0.312998	0.688753	0.635738	2382	tags=35%, list=13%, signal=30%	AGTR1/ACE/ANPEP/KLK2/LNPEP/MRGPRD/NLN/THOP1
hsa05033	Nicotine addiction	40	-0.307589	-1.09125	0.316421	0.688753	0.635738	5221	tags=60%, list=29%, signal=43%	GABRA5/GABRG3/GRIN2B/GABRQ/SLC32A1/GRIA2/GABRG1/CHRNA4/SLC17A6/GABRB1/GABRA6/GABRR2/GABRA4/GABRA3/GABRA1/CACNA1A/GRIA1/GABRD/GABRB3/GABRR3/GRIN2C/GRIN1/CHRNA7/CHRNA6
hsa04660	T cell receptor signaling pathway	100	-0.254114	-1.07335	0.313662	0.688753	0.635738	4330	tags=34%, list=24%, signal=26%	NFATC3/NFATC2/IKBKG/VAV3/RHOA/PPP3R2/PIK3R2/NFKBIE/MAP3K14/MAPK9/MAPK12/MAP2K1/HRAS/PAK3/TEC/SOS1/PIK3CA/VAV2/PDCD1/CD4/RAF1/NCK1/SOS2/IL10/IL5/AKT2/PPP3R1/MAPK3/IKBKB/CBLB/PPP3CA/PPP3CB/PAK1/MAP2K2
hsa05120	Epithelial cell signaling in Helicobacter pylori infection	68	0.272043	1.0704	0.320591	0.688753	0.635738	2890	tags=25%, list=16%, signal=21%	ATP6V0A1/NOD1/ATP6V1C2/CXCL8/ATP6V1B2/JAM2/ATP6V0E1/ATP6V1H/ATP6V1C1/CDC42/CCL5/CXCL3/CXCL1/CXCL2/PLCG2/MAPK13/GIT1
hsa05162	Measles	130	0.242288	1.06317	0.319937	0.688753	0.635738	2274	tags=15%, list=12%, signal=13%	MSN/FOS/PIK3R1/BCL2L1/PIK3R3/RCHY1/STAT3/IL6/CDK4/STAT5A/IFNA6/IFNA21/CD3D/FCGR2B/TRAF6/TP53/IFNA10/TLR4/TNFAIP3
hsa05170	Human immunodeficiency virus 1 infection	188	-0.225373	-1.05053	0.319909	0.688753	0.635738	4419	tags=30%, list=24%, signal=23%	CCNB1/RAC2/NFATC3/NFATC2/LIMK2/RPS6KB2/RAC1/IKBKG/CALM1/RBX1/PPP3R2/PIK3R2/CRKL/CALML5/LIMK1/GNAO1/MAPK9/NFATC4/RIPK1/MAPK12/MTOR/MAP2K1/CASP3/GNG3/AP1S3/HRAS/PAK3/TRADD/PIK3CA/IRF3/ELOB/CD4/RAF1/GNB2/IRAK1/CXCR4/GNA11/TRIM5/CUL5/CGAS/BCL2/BAD/GNG11/AKT2/PPP3R1/MAPK3/IKBKB/MYD88/PPP3CA/DCAF1/PPP3CB/PAK1/RAC3/WEE1/PRKCA/MAP2K2/CALML6
hsa00730	Thiamine metabolism	14	-0.406297	-1.10297	0.338468	0.719744	0.664344	4127	tags=43%, list=23%, signal=33%	THTPA/NTPCR/ALPL/ACP1/AK7/AK1
hsa00563	Glycosylphosphatidylinositol (GPI)-anchor biosynthesis	25	-0.342849	-1.0882	0.339339	0.719744	0.664344	2993	tags=36%, list=16%, signal=30%	PIGH/PIGZ/DPM2/PIGQ/MPPE1/PIGA/PGAP1/PIGP/PIGT
hsa05216	Thyroid cancer	35	0.312565	1.06796	0.349899	0.723703	0.667999	1258	tags=14%, list=7%, signal=13%	GADD45A/CDKN1A/PPARG/TCF7L2/RXRG
hsa04925	Aldosterone synthesis and secretion	98	-0.249866	-1.0517	0.346715	0.723703	0.667999	4923	tags=37%, list=27%, signal=27%	ORAI1/PLCB1/ATP2B1/PRKACG/PRKCG/ATP2B2/CALM1/PLCB3/STAR/ADCY2/CALML5/CREB1/PRKACA/SCARB1/AGTR1/CACNA1S/ATP2B3/CAMK2D/PLCB2/CACNA1I/LDLR/KCNJ5/CYP21A2/CREB3L1/CAMK2G/MC2R/GNA11/DAGLB/ATP1A3/DAGLA/CAMK1/ATF2/CREB3/ADCY3/PRKCA/CALML6
hsa04071	Sphingolipid signaling pathway	113	-0.243254	-1.04891	0.348974	0.723703	0.667999	4664	tags=33%, list=26%, signal=25%	PPP2R2A/PRKCG/SGPP1/RAC2/SPHK1/RAC1/RHOA/PLCB3/PIK3R2/ROCK2/PPP2R3A/MAPK9/MAPK12/MAP3K5/MAP2K1/HRAS/KNG1/SPTLC1/PLCB2/TRADD/PIK3CA/NSMAF/RAF1/SGMS2/DEGS2/SPTLC2/BCL2/GNA12/AKT2/MAPK3/PLD2/OPRD1/S1PR2/RAC3/PRKCA/MAP2K2/SGPL1
hsa00230	Purine metabolism	120	-0.240823	-1.04808	0.346373	0.723703	0.667999	2004	tags=34%, list=11%, signal=31%	GUCY2F/NT5M/PDE7B/LACC1/PDE6C/PDE11A/GDA/NME3/ALLC/NTPCR/PRPS1/PDE8B/HDDC3/ADCY2/PDE3B/ADSL/NT5C2/GUCY2C/GMPR2/AK7/IMPDH2/ENPP3/ITPA/FHIT/ADA/PDE1C/PGM1/AMPD1/ADK/NUDT5/AK3/PDE6G/RRM2B/PAPSS2/ENTPD2/AK1/ATIC/ADCY3/NUDT2/PRUNE1/NT5C1A
hsa01230	Biosynthesis of amino acids	69	0.26345	1.04192	0.363291	0.742183	0.685056	4362	tags=33%, list=24%, signal=25%	PFKP/GLUL/SHMT2/MAT2B/PFKL/IDH1/RPE/BCAT2/PRPS1L1/TKT/PC/CPS1/ENO1/NAGS/GOT1/ENO4/ENO2/ALDH18A1/ASL/BCAT1/ARG1/ARG2/ASS1
hsa04714	Thermogenesis	206	0.221206	1.032	0.362792	0.742183	0.685056	3101	tags=16%, list=17%, signal=13%	PPARGC1A/PRKAG2/FRS2/CPT2/ACTB/COX18/CREB5/COA7/PPARG/RPTOR/ACSL4/DPF3/COX8C/COX20/NPPA/UQCRB/RPS6KB1/ADCY9/CREB3L4/CPT1A/ACSL1/RHEB/ACTG1/COX6B2/SLC25A29/TSC1/MAPK13/COX7A2/GCG/PRKAG1/SMARCA2/ADCY4/FGFR1
hsa04742	Taste transduction	83	-0.254766	-1.04234	0.370199	0.751685	0.693826	5061	tags=35%, list=28%, signal=25%	GABRA4/PDE1A/GABRA3/PLCB1/GABRA1/CHRM3/PRKACG/GABBR1/TAS2R46/CACNA1A/SCN3A/GRM4/PLCB3/TAS2R39/TAS2R41/TAS2R10/PRKACA/TAS2R5/PLCB2/TAS2R40/HTR3B/HTR3D/TAS2R42/TAS2R16/HTR1B/TAS1R2/PDE1C/TAS2R3/ENTPD2
hsa04010	MAPK signaling pathway	282	-0.20978	-1.02614	0.37261	0.751995	0.694113	3201	tags=24%, list=18%, signal=20%	EFNA3/CACNA1S/TGFB3/MAPK12/MAP3K5/CACNA2D4/MAP2K1/NTRK1/CASP3/PTPN7/VEGFB/EFNA2/HRAS/CACNA2D1/CSF1/SOS1/DUSP3/NGF/NTF4/TRADD/CACNA1I/HSPA6/SRF/RELB/CSF1R/RAF1/NFKB2/FGFR3/ERBB4/IRAK1/SOS2/MRAS/CDC25B/CACNB2/TGFBR1/DUSP16/FLT4/FGF19/FLNC/GNA12/FGF7/AKT2/PPP3R1/MAP3K3/MAPK3/NLK/GADD45G/IKBKB/RPS6KA3/ATF2/MYD88/ARRB1/CACNG6/EFNA1/PPP3CA/PPP3CB/HSPB1/PAK1/MEF2C/DUSP1/RAC3/ANGPT1/GADD45B/DUSP10/DUSP8/…
hsa00480	Glutathione metabolism	52	-0.278347	-1.04129	0.375419	0.753099	0.695131	2587	tags=23%, list=14%, signal=20%	OPLAH/CHAC2/MGST1/GSR/GPX6/IDH2/ANPEP/GPX1/GSTA5/NAT8/RRM2B/GSTT1
hsa04950	Maturity onset diabetes of the young	25	-0.331522	-1.05225	0.38725	0.754272	0.696214	3521	tags=28%, list=19%, signal=23%	PDX1/NKX6-1/NEUROG3/FOXA2/ONECUT1/NEUROD1/HES1
hsa00592	alpha-Linolenic acid metabolism	21	0.343075	1.04166	0.395181	0.754272	0.696214	2511	tags=29%, list=14%, signal=25%	PLA2G12B/PLA2G2A/PLA2G4F/PLA2G10/PLA2G4E/PLA2G4D
hsa00052	Galactose metabolism	29	0.317579	1.03953	0.392077	0.754272	0.696214	4844	tags=41%, list=27%, signal=30%	PFKP/HK2/PFKL/PGM2/HKDC1/HK1/GALM/GLB1/UGP2/GCK/LCT/GALE
hsa00600	Sphingolipid metabolism	51	-0.278293	-1.03681	0.385009	0.754272	0.696214	2120	tags=20%, list=12%, signal=17%	NEU3/SGMS2/DEGS2/NEU4/SPTLC2/NEU2/ARSA/ACER3/SMPD4/SGPL1
hsa04912	GnRH signaling pathway	89	-0.250454	-1.03481	0.382192	0.754272	0.696214	3799	tags=29%, list=21%, signal=23%	ADCY2/CALML5/GNRH1/MAPK9/PRKACA/LHB/CACNA1S/MAPK12/MAP2K1/CAMK2D/HRAS/SOS1/PLCB2/SRC/RAF1/CAMK2G/SOS2/GNA11/MAP3K3/HBEGF/MAPK3/PLD2/ADCY3/PRKCA/MAP2K2/CALML6
hsa00510	N-Glycan biosynthesis	45	-0.285158	-1.03452	0.391028	0.754272	0.696214	3275	tags=27%, list=18%, signal=22%	ALG14/MGAT3/FUT8/DPM2/MAN2A2/STT3B/MOGS/MGAT4A/ALG1/MAN2A1/DOLK/ST6GAL1
hsa00640	Propanoate metabolism	31	0.309782	1.03106	0.406079	0.754272	0.696214	2224	tags=26%, list=12%, signal=23%	BCKDHB/ACSS1/DBT/BCKDHA/LDHB/ACSS3/ACSS2/MLYCD
hsa04922	Glucagon signaling pathway	101	0.244617	1.03047	0.387141	0.754272	0.696214	522	tags=6%, list=3%, signal=6%	PPARGC1A/PRKAG2/SIK2/PFKP/PYGB/CREB5
hsa04928	Parathyroid hormone synthesis, secretion and action	101	0.244459	1.02981	0.388131	0.754272	0.696214	2189	tags=18%, list=12%, signal=16%	EGR1/FOS/CDKN1A/GNAI3/AKAP13/NR4A2/CREB5/GNA13/ATF6B/RXRG/SOST/ITPR2/PDE4D/VDR/ADCY9/CREB3L4/MMP14/GNAI2
hsa05143	African trypanosomiasis	34	-0.30211	-1.02883	0.413773	0.754272	0.696214	2780	tags=29%, list=15%, signal=25%	ICAM1/KNG1/PLCB2/LAMA4/SELE/IL10/MYD88/APOA1/THOP1/PRKCA
hsa00982	Drug metabolism - cytochrome P450	51	-0.275727	-1.02725	0.399174	0.754272	0.696214	4384	tags=31%, list=24%, signal=24%	CYP3A5/UGT2B10/CYP2D7/GSTA3/ADH1C/MAOB/ALDH3A1/CYP2E1/MGST1/ADH1A/GSTA5/ALDH3B1/ADH1B/FMO2/ADH7/GSTT1
hsa04723	Retrograde endocannabinoid signaling	137	-0.230616	-1.02413	0.399428	0.754272	0.696214	5221	tags=30%, list=29%, signal=22%	GABRR2/CACNA1F/MGLL/GABRA4/NDUFA2/GABRA3/PLCB1/GABRA1/NDUFB1/PRKACG/PRKCG/CACNA1A/NDUFA11/NDUFB11/NDUFS6/GRIA1/PLCB3/NDUFV3/ADCY2/GNAO1/MAPK9/PRKACA/CACNA1S/MAPK12/GNG3/PLCB2/CNR1/NDUFS8/KCNJ5/GABRD/GABRB3/GABRR3/GNB2/DAGLB/NDUFA7/DAGLA/GNG11/MAPK3/GRM5/ADCY3/PRKCA
hsa05230	Central carbon metabolism in cancer	67	0.259564	1.01843	0.412907	0.754272	0.696214	2094	tags=19%, list=11%, signal=17%	PIK3R1/SCO2/PFKP/HK2/PIK3R3/PDGFRA/HIF1A/LDHB/PFKL/IDH1/TP53/GLS/HKDC1
hsa04724	Glutamatergic synapse	110	-0.237286	-1.01752	0.41451	0.754272	0.696214	4745	tags=34%, list=26%, signal=25%	GRM2/DLG4/PRKACG/PRKCG/CACNA1A/GRM4/GRIK3/PPP3R2/GRIA1/PLCB3/ADCY2/GNAO1/PRKACA/GRIK2/GRM8/GNG3/GRM3/PLCB2/HOMER2/GRIK4/HOMER1/SLC38A3/GRIN2C/GNB2/GRIN1/HOMER3/SLC38A2/GLS2/GNG11/PPP3R1/MAPK3/PLD2/GRM5/PPP3CA/PPP3CB/ADCY3/PRKCA
hsa04921	Oxytocin signaling pathway	147	-0.225884	-1.01609	0.409799	0.754272	0.696214	4330	tags=31%, list=24%, signal=24%	NFATC3/NFATC2/EEF2/CALM1/RHOA/PPP3R2/PLCB3/ROCK2/ADCY2/CALML5/OXTR/GNAO1/PRKACA/NFATC4/CACNA1S/CACNA2D4/MAP2K1/CAMK2D/PRKAB2/HRAS/CACNA2D1/KCNJ4/PLCB2/SRC/KCNJ5/PPP1CB/RAF1/CAMK2G/CACNB2/KCNJ2/PPP3R1/CAMK1/MAPK3/CACNG6/PPP3CA/PPP3CB/ADCY3/PPP1CA/MEF2C/CD38/PRKAG3/MYLK4/PRKCA/MAP2K2/CALML6
hsa04512	ECM-receptor interaction	85	0.247648	1.01553	0.410302	0.754272	0.696214	3104	tags=24%, list=17%, signal=20%	CD44/COL4A1/FN1/ITGA5/LAMC1/GP5/TNC/ITGB5/ITGA3/ITGA9/THBS1/COL1A2/LAMB3/COL6A2/CD47/COL4A2/CD36/FREM1/IBSP/ITGA10
hsa05010	Alzheimer disease	357	-0.202191	-1.01451	0.402929	0.754272	0.696214	4277	tags=25%, list=23%, signal=19%	ERN1/NDUFA11/WNT9A/KLC4/IKBKG/SLC25A4/CALM1/NDUFB11/GAPDH/SLC39A12/LRP5/NDUFS6/PPP3R2/PLCB3/ATP5PD/PIK3R2/AXIN2/DKK1/NDUFV3/FZD10/CALML5/KLC3/KIF5C/APH1B/SDHD/TUBA3C/CAPN2/MAPK9/SLC39A10/ULK2/PSMD9/CACNA1S/VDAC3/BACE2/FRAT1/MTOR/MAP3K5/MAP2K1/PSMB4/RTN4/CASP3/CSNK1A1L/WNT7B/HRAS/COX4I2/FZD8/CSF1/PLCB2/SLC39A3/NCSTN/SLC39A4/PIK3CA/NDUFS8/WNT1/FZD6/GRIN2C/CAPN1/RAF1/CSNK1A1/WIPI1/GRIN1/WNT10A/DVL3/…
hsa04072	Phospholipase D signaling pathway	140	-0.227719	-1.01428	0.420382	0.755109	0.696987	4975	tags=36%, list=27%, signal=26%	KIT/CYTH3/PLCB1/GRM2/PIP5K1C/AGPAT5/PDGFA/GRM4/SPHK1/RHOA/PLCB3/PDGFB/PIK3R2/DGKA/AVPR1B/SHC3/ADCY2/DGKQ/ARF6/AGTR1/MTOR/DGKB/MAP2K1/GRM8/ARF1/HRAS/SOS1/GRM3/PLCB2/TSC2/PIK3CA/AVPR2/DGKZ/LPAR5/RAF1/SOS2/AGPAT3/MRAS/CYTH2/GNA12/AKT2/MAPK3/RALA/PLD2/AVPR1A/GRM5/ADCY3/GAB1/PRKCA/MAP2K2
hsa04668	TNF signaling pathway	111	0.236699	1.01368	0.42068	0.755109	0.696987	2274	tags=19%, list=12%, signal=17%	FOS/PIK3R1/VCAM1/JUNB/PIK3R3/JAG1/CREB5/IL6/ATF6B/TRAF2/TNFRSF1B/MAP2K7/IL18R1/CCL5/CXCL3/CREB3L4/MMP14/VEGFC/CXCL1/CXCL2/TNFAIP3
hsa05231	Choline metabolism in cancer	93	0.243576	1.01177	0.421773	0.755109	0.696987	2523	tags=22%, list=14%, signal=19%	FOS/PIK3R1/GPCPD1/EGF/PIK3R3/SLC22A5/DGKG/SLC22A3/PLPP1/PDGFRA/HIF1A/PLA2G4F/PLA2G4E/RPS6KB1/SLC44A2/RHEB/DGKK/PLPP3/PLA2G4D/PDGFC
hsa04911	Insulin secretion	83	-0.2472	-1.01139	0.427911	0.757948	0.699608	5163	tags=37%, list=28%, signal=27%	CACNA1F/GPR119/PLCB1/KCNN1/CHRM3/PRKACG/PRKCG/RAB3A/KCNMB2/PLCB3/ADCY2/CREB1/STX1A/PRKACA/PDX1/CACNA1S/VAMP2/CAMK2D/PLCB2/KCNMB1/CREB3L1/CAMK2G/GNA11/KCNN2/ATP1A3/ATF2/CREB3/KCNN3/SLC2A1/ADCY3/PRKCA
hsa05142	Chagas disease	99	0.240231	1.00802	0.425823	0.757948	0.699608	2812	tags=18%, list=15%, signal=15%	FOS/PIK3R1/GNAI3/IFNGR1/PIK3R3/TGFB1/C3/CXCL8/IL6/CD3D/PPP2CB/TRAF6/CCL5/TLR4/GNAI2/TGFBR2/TNFRSF1A/MAPK13
hsa00061	Fatty acid biosynthesis	16	0.357231	1.01068	0.430483	0.758471	0.70009	4957	tags=56%, list=27%, signal=41%	ACSF3/ACSL4/ACSL1/MCAT/ACSL5/ACACA/OXSM/MECR/ACACB
hsa01522	Endocrine resistance	92	-0.242872	-1.01101	0.433989	0.760274	0.701754	4639	tags=38%, list=25%, signal=29%	PRKACG/NOTCH1/ABCB11/RPS6KB2/CYP2D7/PIK3R2/SHC3/ADCY2/CDKN2C/IGF1R/NCOR1/MAPK9/PRKACA/MAPK12/MTOR/MAP2K1/ESR1/CDKN2A/HRAS/SOS1/CARM1/SRC/PIK3CA/RAF1/SP1/SOS2/BCL2/BAD/E2F1/AKT2/MMP9/HBEGF/MAPK3/ADCY3/MAP2K2
hsa04930	Type II diabetes mellitus	45	0.277977	1.00646	0.438356	0.760274	0.701754	2094	tags=16%, list=11%, signal=14%	PIK3R1/IRS2/HK2/PIK3R3/ADIPOQ/KCNJ11/HKDC1
hsa05140	Leishmaniasis	65	0.257445	1.00448	0.436728	0.760274	0.701754	5368	tags=38%, list=29%, signal=27%	FOS/IFNGR1/FCGR2A/TGFB1/C3/HLA-DPA1/MARCKSL1/TRAF6/TLR4/MAPK13/PTGS2/MAPK11/HLA-DOA/MAP3K7/EEF1A1/HLA-DPB1/ELK1/PRKCB/TGFB2/NFKBIA/CR1L/IL1B/IL4/JUN/ITGA4
hsa04917	Prolactin signaling pathway	67	-0.254175	-1.00174	0.441392	0.761572	0.702953	3910	tags=33%, list=21%, signal=26%	PIK3R2/SHC3/MAPK9/LHB/TNFSF11/MAPK12/MAP2K1/ESR1/SOCS3/HRAS/SOS1/SRC/PIK3CA/RAF1/SOS2/GALT/JAK2/CISH/AKT2/MAPK3/SOCS6/MAP2K2
hsa04392	Hippo signaling pathway - multiple species	27	-0.311496	-1.00631	0.454725	0.780533	0.720454	2672	tags=26%, list=15%, signal=22%	TEAD4/FRMD1/MOB1B/FRMD6/TEAD1/WTIP/PAK1
hsa00030	Pentose phosphate pathway	29	0.301877	0.988132	0.457423	0.781138	0.721012	1924	tags=21%, list=11%, signal=19%	PFKP/PFKL/RPE/PRPS1L1/TKT/PGM2
hsa00604	Glycosphingolipid biosynthesis - ganglio series	15	0.356411	0.989192	0.460908	0.783073	0.722799	4066	tags=47%, list=22%, signal=36%	ST6GALNAC3/HEXA/ST3GAL5/HEXB/GLB1/B4GALNT1/ST3GAL1
hsa05215	Prostate cancer	93	0.237888	0.988139	0.472933	0.799424	0.737891	4407	tags=30%, list=24%, signal=23%	PIK3R1/CDKN1A/IGF1/PLAT/EGF/PIK3R3/CREB5/PDGFRA/TCF7L2/IL1R2/TP53/CREB3L4/INSRR/FOXO1/PDGFC/MDM2/PDPK1/CDKN1B/FGFR1/PDGFD/RB1/SPINT1/LEF1/CCNE2/CCNE1/GRB2/TCF7L1/ETV5
hsa03430	Mismatch repair	23	-0.316526	-0.983894	0.479665	0.802656	0.740874	3725	tags=30%, list=20%, signal=24%	MSH2/MSH3/RFC4/RFC1/POLD2/LIG1/RFC2
hsa04136	Autophagy - other	30	0.297439	0.98009	0.478776	0.802656	0.740874	2377	tags=27%, list=13%, signal=23%	GABARAPL1/RPTOR/ATG7/ATG4A/PPP2CB/ATG101/ATG4B/ATG5
hsa00360	Phenylalanine metabolism	15	-0.353845	-0.982259	0.483303	0.8047	0.742761	4732	tags=47%, list=26%, signal=35%	GOT2/TAT/MAOB/ALDH3A1/AOC3/ALDH3B1/MIF
hsa00590	Arachidonic acid metabolism	51	0.263653	0.979535	0.486684	0.806298	0.744236	4501	tags=29%, list=25%, signal=22%	PLA2G12B/PLA2G2A/CYP2U1/PLA2G4F/PLA2G10/PTGR2/PLA2G4E/PLA2G4D/CYP2C19/PTGS2/PTGR1/CYP2J2/PLA2G2C/PLA2G4C/PLA2G6
hsa04725	Cholinergic synapse	108	-0.229941	-0.982656	0.489916	0.807635	0.74547	4005	tags=31%, list=22%, signal=24%	PLCB3/PIK3R2/ADCY2/CREB1/SLC18A3/GNAO1/PRKACA/CACNA1S/CHRNA3/MAP2K1/CAMK2D/GNG3/HRAS/KCNJ4/PLCB2/PIK3CA/CREB3L1/CAMK2G/GNB2/GNA11/CHRNA7/CHRNA6/BCL2/KCNJ2/JAK2/GNG11/AKT2/MAPK3/CREB3/KCNQ5/ADCY3/ACHE/PRKCA
hsa00450	Selenocompound metabolism	12	-0.371129	-0.963534	0.503121	0.825316	0.76179	1867	tags=25%, list=10%, signal=22%	TXNRD1/PAPSS2/SEPHS1
hsa04218	Cellular senescence	147	0.218375	0.977378	0.511905	0.827497	0.763803	937	tags=10%, list=5%, signal=9%	TRPM7/GADD45A/PIK3R1/CDKN1A/PIK3R3/ETS1/TGFB1/SMAD3/HLA-F/FOXO3/CXCL8/IL6/CDK4/HIPK4
hsa00533	Glycosaminoglycan biosynthesis - keratan sulfate	14	-0.353149	-0.95869	0.511902	0.827497	0.763803	3106	tags=29%, list=17%, signal=24%	ST3GAL2/FUT8/B4GALT4/CHST1
hsa00220	Arginine biosynthesis	19	0.323528	0.958634	0.507287	0.827497	0.763803	4362	tags=53%, list=24%, signal=40%	GLUL/GLS/GLUD2/CPS1/NAGS/GOT1/ASL/ARG1/ARG2/ASS1
hsa04014	Ras signaling pathway	219	-0.203422	-0.967421	0.550236	0.832858	0.768751	4230	tags=28%, list=23%, signal=22%	RAC1/IKBKG/CALM1/RASAL3/FGF9/RHOA/PDGFB/PIK3R2/SHC3/CALML5/IGF1R/MAPK9/PRKACA/PLA2G1B/FGF23/ARF6/EFNA3/MAP2K1/NTRK1/VEGFB/EFNA2/GNG3/HRAS/RASA3/PAK3/CSF1/SOS1/NGF/NTF4/PIK3CA/RASAL2/CSF1R/RAF1/PLA2G2F/FGFR3/GNB2/SOS2/GRIN1/RASAL1/MRAS/RALBP1/PLA2G2E/BAD/FLT4/FGF19/AFDN/FGF7/GNG11/AKT2/RAB5A/MAPK3/IKBKB/RALA/PLD2/EFNA1/PAK1/RAC3/ANGPT1/GAB1/PRKCA/MAP2K2/CALML6
hsa05017	Spinocerebellar ataxia	139	0.217635	0.966119	0.534557	0.832858	0.768751	1834	tags=12%, list=10%, signal=11%	NRBF2/PIK3R1/TBP/TBPL1/PIK3R3/PSMD8/RORA/PSMC6/XBP1/ATG14/OMA1/AFG3L2/TRAF2/ITPR2/RB1CC1/AMBRA1/GRIN2D
hsa04261	Adrenergic signaling in cardiomyocytes	149	-0.213233	-0.961483	0.548308	0.832858	0.768751	4717	tags=30%, list=26%, signal=22%	CACNA2D2/ATP2B1/PPP2R2A/TPM1/SLC8A2/PRKACG/ATP2B2/ADRA1B/CALM1/PLCB3/ADCY2/CALML5/CREB1/PPP2R3A/PRKACA/AGTR1/CACNA1S/ATP2B3/MAPK12/CACNA2D4/SCN1B/SLC8A3/CAMK2D/POPDC3/CACNA2D1/PLCB2/TNNI3/PPP1CB/CREB3L1/CAMK2G/CACNB2/BCL2/SCN4B/ATP1A3/AKT2/MAPK3/ATF2/CREB3/CACNG6/ADCY3/PPP1CA/ATP2A1/PRKCA/CALML6
hsa04070	Phosphatidylinositol signaling system	96	-0.228612	-0.957447	0.538758	0.832858	0.768751	4176	tags=27%, list=23%, signal=21%	CALM1/ITPKA/PLCB3/PIK3R2/DGKA/CALML5/IP6K2/MTMR6/DGKQ/MTM1/DGKB/MTMR1/PIKFYVE/PLCB2/PIK3CA/DGKZ/PI4K2A/INPP5A/MTMR3/PIP4K2B/ITPK1/PLCD4/PPIP5K2/IMPA2/PRKCA/CALML6
hsa03022	Basal transcription factors	40	-0.26941	-0.955795	0.526057	0.832858	0.768751	4254	tags=30%, list=23%, signal=23%	GTF2I/GTF2B/GTF2H5/GTF2H3/TAF7L/ERCC3/TAF6/TAF15/TAF1/GTF2A2/GTF2F1/TAF8
hsa05235	PD-L1 expression and PD-1 checkpoint pathway in cancer	85	-0.23281	-0.955048	0.543465	0.832858	0.768751	4330	tags=32%, list=24%, signal=24%	NFATC3/NFATC2/RPS6KB2/IKBKG/PPP3R2/PIK3R2/NFKBIE/MAPK12/MTOR/MAP2K1/HRAS/PIK3CA/PDCD1/TICAM1/CD4/RAF1/JAK1/JAK2/AKT2/PPP3R1/MAP3K3/MAPK3/IKBKB/MYD88/PPP3CA/PPP3CB/MAP2K2
hsa04664	Fc epsilon RI signaling pathway	63	-0.245249	-0.954428	0.535989	0.832858	0.768751	3126	tags=32%, list=17%, signal=26%	RAC2/RAC1/VAV3/PIK3R2/MAPK9/MAPK12/MAP2K1/HRAS/SOS1/PIK3CA/VAV2/RAF1/SOS2/IL13/IL5/AKT2/MAPK3/RAC3/PRKCA/MAP2K2
hsa04658	Th1 and Th2 cell differentiation	85	-0.23259	-0.954144	0.545491	0.832858	0.768751	4330	tags=28%, list=24%, signal=22%	NFATC3/NFATC2/IKBKG/IL4R/PPP3R2/NFKBIE/MAPK9/RUNX3/MAPK12/MAF/HLA-DMB/CD4/IL12RB1/IL13/IL5/GATA3/JAK1/JAK2/PPP3R1/MAPK3/IKBKB/PPP3CA/PPP3CB/IL12RB2
hsa04914	Progesterone-mediated oocyte maturation	90	0.230806	0.954096	0.542649	0.832858	0.768751	3074	tags=20%, list=17%, signal=17%	PIK3R1/CPEB4/GNAI3/IGF1/PIK3R3/PLK1/PKMYT1/MAD2L1/STK10/ADCY9/ANAPC2/GNAI2/CCNB2/AURKA/CPEB3/MAPK13/CDC25A/ADCY4
hsa04350	TGF-beta signaling pathway	89	-0.230491	-0.952326	0.547062	0.832858	0.768751	4514	tags=31%, list=25%, signal=24%	INHBB/BMP5/EMP3/THSD4/RPS6KB2/RBX1/RHOA/BMP7/DCN/ZFYVE9/TGFB3/ACVR1/GDF6/LEFTY2/RBL1/SP1/E2F4/GREM2/LTBP1/BMPR1B/TGFBR1/BMP8A/MAPK3/ID3/ID1/NEO1/ZFYVE16/RGMA
hsa04721	Synaptic vesicle cycle	76	0.236115	0.94956	0.549355	0.832858	0.768751	5254	tags=37%, list=29%, signal=26%	ATP6V0A1/CLTC/NSF/ATP6V1C2/STX3/ATP6V1B2/CLTA/NAPA/ATP6V0E1/ATP6V1H/ATP6V1C1/SLC18A2/SLC6A5/SLC1A7/SLC17A8/AP2B1/SLC6A13/ATP6V0E2/ATP6V1D/SLC6A2/UNC13C/AP2S1/DNM1/RIMS1/SLC6A7/CLTCL1/SLC1A2/ATP6V1G3
hsa03410	Base excision repair	33	-0.277973	-0.941462	0.545026	0.832858	0.768751	3157	tags=24%, list=17%, signal=20%	NEIL1/POLE4/PARP3/POLD2/LIG1/UNG/POLB/POLE3
hsa04977	Vitamin digestion and absorption	22	0.305743	0.939436	0.539988	0.832858	0.768751	1873	tags=14%, list=10%, signal=12%	SLC19A2/SLC46A1/ABCC1
hsa05310	Asthma	24	0.298721	0.935807	0.549839	0.832858	0.768751	5200	tags=50%, list=28%, signal=36%	FCER1A/CD40LG/CCL11/HLA-DPA1/CD40/FCER1G/MS4A2/HLA-DOA/HLA-DPB1/IL9/IL4/PRG2
hsa05161	Hepatitis B	152	-0.211717	-0.957735	0.556688	0.838811	0.774246	3175	tags=24%, list=17%, signal=20%	VDAC3/TGFB3/MAPK12/HSPG2/MAP2K1/CASP3/HRAS/CCNA1/SOS1/SRC/PIK3CA/IRF3/DDX3X/TICAM1/RAF1/CREB3L1/IRAK1/SOS2/STAT2/BCL2/JAK1/TGFBR1/BAD/E2F1/JAK2/IRF7/IKBKE/AKT2/MMP9/MAPK3/IKBKB/ATF2/MYD88/CREB3/PRKCA/MAP2K2
hsa00562	Inositol phosphate metabolism	73	-0.236633	-0.943997	0.563003	0.840718	0.776006	5218	tags=37%, list=29%, signal=27%	PLCD1/PIP5KL1/MTMR14/PI4KB/PLCB1/INPPL1/PIP5K1C/ITPKA/PLCB3/INPP5J/MTMR6/TPI1/MIOX/MTM1/MTMR1/PIKFYVE/PLCB2/ISYNA1/PIK3CA/PI4K2A/INPP5K/INPP5A/MTMR3/PIP4K2B/ITPK1/PLCD4/IMPA2
hsa00650	Butanoate metabolism	24	-0.297194	-0.932916	0.562228	0.840718	0.776006	4304	tags=38%, list=24%, signal=29%	ALDH5A1/ACSM1/ACSM3/ACSM6/AACS/ABAT/ACADS/GAD2/HMGCLL1
hsa05020	Prion disease	250	0.20066	0.96048	0.567375	0.843463	0.77854	2040	tags=10%, list=11%, signal=9%	EGR1/TUBA1C/PIK3R1/TUBA1A/DDIT3/PIK3R3/PRNP/CREB5/PSMD8/TUBB6/LAMC1/IL6/PSMC6/TUBA3E/ATF6B/TUBB4B/COX8C/CAV2/ITPR2/CAV1/GRIN2D/UQCRB/C8B/CCL5/C5/CREB3L4
hsa04390	Hippo signaling pathway	149	-0.211451	-0.953448	0.570526	0.844378	0.779385	4001	tags=26%, list=22%, signal=21%	BMP7/NF2/AXIN2/FZD10/CCND3/BBC3/NKD1/PATJ/TGFB3/NKD2/WNT7B/FZD8/TEAD4/GDF6/PARD3/WNT1/CRB2/FZD6/AMOT/SCRIB/PPP1CB/FRMD1/MOB1B/WNT10A/DVL3/FRMD6/TEAD1/WNT7A/BMPR1B/TGFBR1/BMP8A/APC2/FZD9/WTIP/PPP1CA/WNT3/ID1/YWHAG/FZD1
hsa05022	Pathways of neurodegeneration - multiple diseases	442	-0.188896	-0.968433	0.574521	0.846529	0.78137	4277	tags=22%, list=23%, signal=17%	ERN1/NDUFA11/WNT9A/KLC4/RAC1/SLC25A4/CALM1/NDUFB11/GPX2/LRP5/NDUFS6/PPP3R2/GRIA1/PLCB3/ATP5PD/UBB/AXIN2/DKK1/NDUFV3/FZD10/CALML5/KLC3/KIF5C/STX1A/SDHD/TUBA3C/CAPN2/MAPK9/NEFL/ULK2/PSMD9/CACNA1S/VDAC3/FRAT1/MAPK12/MTOR/MAP3K5/DNAL1/HAP1/SLC6A3/MAP2K1/PSMB4/CAMK2D/CASP3/CSNK1A1L/UBA52/WNT7B/ATXN1/HRAS/COX4I2/FZD8/CSF1/ATXN2L/PLCB2/NDUFS8/WNT1/GPX6/FZD6/GRIN2C/CAPN1/GPX1/RAF1/CSNK1A1/CAMK2G/WIPI1/GR…
hsa05135	Yersinia infection	132	0.21514	0.947203	0.578422	0.848522	0.78321	2921	tags=20%, list=16%, signal=17%	FOS/PIK3R1/PIK3R3/ACTB/FCGR2A/FN1/ITGA5/CXCL8/CASP1/IL6/GIT2/ARPC1A/ARHGEF12/TRAF2/ACTR3/MAP2K7/CDC42/TRAF6/ACTR2/TLR4/WIPF3/CRK/ACTG1/ROCK1/BCAR1/MAPK13/WASL
hsa05163	Human cytomegalovirus infection	205	-0.203748	-0.958379	0.581811	0.84975	0.784343	4364	tags=33%, list=24%, signal=25%	RAC2/NFATC3/NFATC2/RPS6KB2/RAC1/IKBKG/CALM1/EIF4EBP1/RHOA/ARHGEF11/PPP3R2/PLCB3/PIK3R2/ROCK2/ADCY2/CRKL/CALML5/CREB1/GNAO1/CX3CL1/PRKACA/NFATC4/PTGER4/RIPK1/MAPK12/MTOR/MAP2K1/CDKN2A/CASP3/GNG3/HRAS/SOS1/PLCB2/TRADD/TSC2/IL10RA/SRC/PIK3CA/IRF3/PTGER1/RAF1/SP1/CREB3L1/GNB2/SOS2/CCL2/CXCR4/GNA11/CGAS/JAK1/E2F1/GNA12/GNG11/AKT2/PPP3R1/IL10RB/MAPK3/IKBKB/ATF2/CREB3/PPP3CA/PPP3CB/ADCY3/RAC3/PRKCA/MAP2…
hsa04971	Gastric acid secretion	75	-0.232418	-0.931698	0.592563	0.857928	0.791892	2553	tags=17%, list=14%, signal=15%	PLCB2/CCKBR/KCNE2/KCNJ10/CAMK2G/GAST/KCNJ2/ATP1A3/CA2/ADCY3/MYLK4/PRKCA/CALML6
hsa01524	Platinum drug resistance	69	0.234674	0.928118	0.592274	0.857928	0.791892	1039	tags=9%, list=6%, signal=8%	PIK3R1/CDKN1A/BCL2L1/PIK3R3/SLC31A1/REV3L
hsa02010	ABC transporters	42	0.256291	0.913244	0.599838	0.862195	0.79583	5270	tags=38%, list=29%, signal=27%	ABCC5/ABCA5/ABCC4/ABCC1/DEFB1/ABCD4/ABCA1/CFTR/ABCC11/ABCB1/ABCB5/ABCD2/ABCC9/ABCG4/TAP2/ABCA4
hsa00520	Amino sugar and nucleotide sugar metabolism	46	0.250692	0.911139	0.600688	0.862195	0.79583	4526	tags=37%, list=25%, signal=28%	GNPDA1/HK2/NPL/HEXA/PGM2/HKDC1/HK1/NANS/CMAS/HEXB/GNE/GFPT2/UGDH/UGP2/CYB5R4/GCK/GNPDA2
hsa05208	Chemical carcinogenesis - reactive oxygen species	198	0.203074	0.943556	0.61528	0.862379	0.796	1941	tags=9%, list=11%, signal=8%	HMOX1/VEGFA/FOS/AHR/PIK3R1/EGF/PIK3R3/FOXO3/HIF1A/PTPRJ/HGF/NFE2L2/COX8C/SLC26A1/GSTM1/MAP2K7/UQCRB/CYP1B1
hsa04062	Chemokine signaling pathway	178	0.203879	0.936092	0.627682	0.862379	0.796	4332	tags=30%, list=24%, signal=23%	PIK3R1/GNAI3/PIK3R3/HCK/STAT3/FOXO3/CXCL8/FGR/GRK5/CCL11/CCL13/CCR9/CCL17/XCL1/RAP1B/CCR2/CXCR3/CDC42/CCL5/CXCL3/ADCY9/GNAI2/CXCL1/CXCL2/CXCL11/CRK/ROCK1/CCR5/PLCG2/BCAR1/CXCL16/CCL1/CXCL14/CCL19/PRKCD/GNG4/ADCY4/GRK2/GRK6/GNAI1/GNGT2/TIAM1/CXCL10/GNAQ/CCL8/PIK3R5/CXCL12/JAK3/PTK2/XCR1/GRB2/PRKCB/CCR1
hsa04120	Ubiquitin mediated proteolysis	137	-0.210016	-0.932652	0.618152	0.862379	0.796	3907	tags=24%, list=21%, signal=19%	UBB/UBE2D4/PRPF19/UBE2D2/UBE2D1/UBE2K/CUL7/CDC20/UBE4A/ANAPC5/UBE3B/UBE2C/UBA52/SOCS3/ANAPC4/ELOB/CDC27/FBXO2/VHL/CUL5/UBA6/UBE3C/PRKN/WWP1/COP1/FANCL/CBLB/SIAH1/KEAP1/UBE2M/UBE2Q2/HERC3/RHOBTB1
hsa05150	Staphylococcus aureus infection	76	0.229232	0.92188	0.608937	0.862379	0.796	4103	tags=25%, list=22%, signal=19%	C3AR1/FCGR2A/C1R/C3/KRT19/HLA-DPA1/FPR3/MASP1/FCGR2B/DEFB1/C5/KRT23/KRT15/MBL2/C1QC/HLA-DOA/KRT28/HLA-DPB1/C1S
hsa04970	Salivary secretion	83	-0.225313	-0.92184	0.615323	0.862379	0.796	4713	tags=30%, list=26%, signal=22%	ATP2B1/CHRM3/BEST2/PRKACG/PRKCG/ATP2B2/ADRA1B/CST1/CALM1/PLCB3/ADCY2/CALML5/PRKACA/VAMP2/ATP2B3/PRKG2/PLCB2/LPO/ATP1A3/SLC12A2/ADCY3/NOS1/CD38/PRKCA/CALML6
hsa04137	Mitophagy - animal	65	0.234894	0.916489	0.614294	0.862379	0.796	2377	tags=17%, list=13%, signal=15%	BCL2L1/GABARAPL1/FOXO3/HIF1A/TBC1D15/MFN1/MAP1LC3C/MAP1LC3A/AMBRA1/TP53/ATG5
hsa04540	Gap junction	85	0.223053	0.914669	0.619104	0.862379	0.796	3722	tags=27%, list=20%, signal=22%	TUBA1C/TUBA1A/GNAI3/MAP3K2/EGF/TUBB6/PDGFRA/GUCY1B1/TUBA3E/TUBB4B/ITPR2/ADCY9/GNAI2/HTR2A/PDGFC/GJA1/MAPK7/ADCY4/MAP2K5/GNAI1/PDGFD/GNAQ/ITPR3
hsa04924	Renin secretion	69	-0.230128	-0.909798	0.63364	0.862379	0.796	5163	tags=39%, list=28%, signal=28%	CACNA1F/CLCA1/CTSB/PDE1A/ORAI1/PLCB1/PRKACG/AQP1/CALM1/PPP3R2/PLCB3/CALML5/CREB1/PRKACA/PTGER4/PDE3B/AGTR1/CACNA1S/PRKG2/PLCB2/ACE/PDE1C/KCNJ2/PPP3R1/PPP3CA/PPP3CB/CALML6
hsa04975	Fat digestion and absorption	40	-0.256305	-0.909303	0.611406	0.862379	0.796	3489	tags=28%, list=19%, signal=22%	PLA2G1B/SCARB1/DGAT2/CLPS/PLA2G2F/LIPF/PLA2G2E/PNLIPRP2/MOGAT3/APOA1/ABCG8
hsa05134	Legionellosis	53	0.241797	0.90462	0.63206	0.862379	0.796	3341	tags=25%, list=18%, signal=20%	C3/CXCL8/CASP1/IL6/RAB1A/CD14/CXCL3/TLR4/CXCL1/CXCL2/PYCARD/HSPD1/SAR1A
hsa00601	Glycosphingolipid biosynthesis - lacto and neolacto series	26	-0.277591	-0.888833	0.631788	0.862379	0.796	2446	tags=23%, list=13%, signal=20%	FUT9/B3GNT4/B4GALT4/FUT1/ST8SIA1/GCNT2
hsa05332	Graft-versus-host disease	24	0.281341	0.88136	0.636804	0.862379	0.796	1230	tags=12%, list=7%, signal=12%	HLA-F/IL6/HLA-DPA1
hsa00430	Taurine and hypotaurine metabolism	15	-0.315244	-0.875104	0.637073	0.862379	0.796	1981	tags=27%, list=11%, signal=24%	CSAD/FMO2/GAD2/GADL1
hsa00532	Glycosaminoglycan biosynthesis - chondroitin sulfate / dermatan sulfate	20	0.290938	0.87476	0.631821	0.862379	0.796	2864	tags=30%, list=16%, signal=25%	CHST15/CHSY1/CHST11/CHST7/XYLT1/CSGALNACT2
hsa04974	Protein digestion and absorption	94	-0.217749	-0.909345	0.639879	0.86267	0.796269	4813	tags=29%, list=26%, signal=21%	CELA3B/SLC36A2/COL20A1/SLC8A2/CELA2A/COL9A2/SLC7A9/COL11A1/COL2A1/COL23A1/COL15A1/COL5A2/SLC8A3/SLC36A4/COL19A1/CPA1/COL5A1/COL9A1/SLC38A2/ATP1A3/COL8A2/COL9A3/COL4A4/COL11A2/COL4A3/PRSS3/COL28A1
hsa05320	Autoimmune thyroid disease	36	0.255248	0.879439	0.646475	0.868049	0.801234	2960	tags=22%, list=16%, signal=19%	HLA-F/CD40LG/HLA-DPA1/IFNA6/IFNA21/IFNA10/CTLA4/CD40
hsa05165	Human papillomavirus infection	311	0.191457	0.938558	0.661736	0.874828	0.807491	3104	tags=19%, list=17%, signal=16%	VEGFA/PIK3R1/CDKN1A/TBP/COL4A1/ATP6V0A1/TBPL1/EGF/PIK3R3/JAG1/DLG1/CREB5/FN1/ITGA5/HLA-F/LAMC1/AXIN1/ATP6V1C2/CDK4/TCF7L2/ATP6V1B2/TNC/BCAP31/ITGB5/WNT2B/ITGA3/ITGA9/NFX1/THBS1/ATP6V0E1/COL1A2/ATP6V1H/IFNA6/ATP6V1C1/IFNA21/LAMB3/PPP2CB/CDC42/TP53/RPS6KB1/CREB3L4/IFNA10/WNT4/COL6A2/FOXO1/RHEB/PPP2R5B/DLG3/WNT2/PARD6A/TNFRSF1A/TSC1/COL4A2/MDM2/CDKN1B/TYK2/PPP2R3C/IBSP/ITGA10
hsa04144	Endocytosis	227	0.196927	0.930516	0.667645	0.874828	0.807491	3126	tags=22%, list=17%, signal=19%	CHMP1B/PSD3/CLTC/SMAD3/DAB2/HLA-F/SNX2/SMAP2/ASAP1/PDGFRA/PSD2/EHD4/SPG21/EHD3/GRK5/RAB11FIP2/EPN2/GIT2/ARPC1A/CLTA/ARF4/CAV2/ACTR3/ASAP2/RAB11FIP5/ARFGAP1/CAV1/WASHC4/CDC42/SNX6/TRAF6/ACTR2/ARF3/RAB5C/KIF5A/VPS25/WIPF3/ARFGAP3/TGFBR2/VPS26A/CBL/CCR5/PARD6A/GIT1/MDM2/WASL/SNX4/SPART/ITCH/AP2B1/GRK2
hsa04015	Rap1 signaling pathway	202	0.198452	0.923884	0.670419	0.874828	0.807491	2812	tags=18%, list=15%, signal=16%	VEGFA/TEK/PIK3R1/GNAI3/IGF1/SIPA1L3/EGF/PIK3R3/ACTB/KDR/LPAR2/RAPGEF5/PDGFRA/EVL/KITLG/HGF/THBS1/RAPGEF2/KRIT1/SKAP1/RAP1B/CDC42/ADORA2B/ADCY9/NGFR/VEGFC/GNAI2/ANGPT2/FGF17/PDGFC/CRK/ACTG1/FGF20/ENAH/PARD6A/BCAR1/MAPK13
hsa04934	Cushing syndrome	152	-0.201441	-0.911252	0.685359	0.874828	0.807491	4005	tags=29%, list=22%, signal=23%	PLCB3/STAR/PDE8B/AXIN2/FZD10/ADCY2/CDKN2C/CREB1/PRKACA/SCARB1/AGTR1/CACNA1S/MAP2K1/CDKN2A/CAMK2D/WNT7B/FZD8/PLCB2/CACNA1I/LDLR/WNT1/FZD6/CYP21A2/SP1/CREB3L1/CAMK2G/MC2R/WNT10A/CRH/DVL3/GNA11/WNT7A/E2F1/APC2/FZD9/MAPK3/MEN1/ATF2/CREB3/ADCY3/WNT3/RASD1/FZD1/MAP2K2
hsa05164	Influenza A	151	-0.201492	-0.910757	0.685208	0.874828	0.807491	3123	tags=20%, list=17%, signal=17%	KPNA1/MAP2K1/CASP3/SOCS3/ICAM1/IL33/RAB11B/TRADD/PIK3CA/IRF3/HLA-DMB/TICAM1/RAF1/CCL2/STAT2/NXT2/JAK1/OAS1/NXT1/JAK2/IRF7/IKBKE/RSAD2/AKT2/MAPK3/IKBKB/MYD88/PRSS3/PRKCA/MAP2K2
hsa05152	Tuberculosis	162	-0.198371	-0.906355	0.707805	0.874828	0.807491	2470	tags=17%, list=14%, signal=15%	TRADD/IL10RA/ITGAX/SRC/HLA-DMB/CR1/RAF1/CAMK2G/IRAK1/IL10/BCL2/JAK1/BAD/LSP1/JAK2/AKT2/PPP3R1/IL10RB/RAB5A/MAPK3/MYD88/ATP6V0D1/CORO1A/ATP6V0B/MRC2/PPP3CA/PPP3CB/CALML6
hsa01232	Nucleotide metabolism	77	-0.222006	-0.893777	0.676139	0.874828	0.807491	2814	tags=31%, list=15%, signal=26%	CTPS1/CTPS2/NT5M/LACC1/DCTD/GDA/NME3/NTPCR/ADSL/NT5C2/GMPR2/CMPK2/AK7/IMPDH2/ENPP3/ITPA/ADA/AMPD1/ADK/AK3/RRM2B/ENTPD2/AK1/NT5C1A
hsa04972	Pancreatic secretion	91	-0.215334	-0.893565	0.675626	0.874828	0.807491	1312	tags=31%, list=7%, signal=29%	PLCB1/CELA3B/ATP2B1/CHRM3/PRKCG/CELA2A/ATP2B2/RAB3D/RAC1/RHOA/PLCB3/SCTR/ADCY2/PLA2G1B/ATP2B3/PLCB2/CPA1/PLA2G2F/PLA2G2E/ATP1A3/PNLIPRP2/CA2/SLC12A2/ADCY3/ATP2A1/PRSS3/CD38/PRKCA
hsa05145	Toxoplasmosis	101	0.21204	0.893243	0.684273	0.874828	0.807491	3021	tags=20%, list=17%, signal=17%	BCL2L1/GNAI3/IFNGR1/TGFB1/STAT3/LAMC1/CD40LG/HLA-DPA1/LAMB3/TRAF6/TLR4/GNAI2/CCR5/LY96/TNFRSF1A/MAPK13/BIRC7/PDPK1/CD40/TYK2
hsa04620	Toll-like receptor signaling pathway	92	0.214588	0.889913	0.691185	0.874828	0.807491	4113	tags=28%, list=23%, signal=22%	FOS/PIK3R1/PIK3R3/CXCL8/IL6/LBP/IFNA6/IFNA21/MAP2K7/CD14/TRAF6/CCL5/IFNA10/TLR4/CXCL11/LY96/MAPK13/TLR8/CD40/TRAF3/CXCL10/MAPK11/MAP2K4/MAP3K7/SPP1/IFNAR1
hsa04918	Thyroid hormone synthesis	73	0.222274	0.888939	0.677791	0.874828	0.807491	2040	tags=15%, list=11%, signal=13%	ATP1A1/GPX3/TTF1/CREB5/PDIA4/ATF6B/GPX7/ITPR2/DUOX1/ADCY9/CREB3L4
hsa01200	Carbon metabolism	109	0.207838	0.888112	0.704568	0.874828	0.807491	3494	tags=24%, list=19%, signal=19%	PFKP/HK2/ACSS1/SHMT2/PFKL/IDH1/RPE/PRPS1L1/GLDC/TKT/PC/HKDC1/ACSS2/GLUD2/CPS1/ENO1/PDHA2/ACAT1/ADPGK/HK1/OGDHL/TKFC/GOT1/ALDH6A1/ENO4/ENO2
hsa00330	Arginine and proline metabolism	47	-0.240707	-0.881438	0.671633	0.874828	0.807491	3643	tags=28%, list=20%, signal=22%	GAMT/MAOB/P4HA3/PYCR2/SAT2/ALDH7A1/ALDH9A1/CARNS1/OAT/SMOX/AGMAT/NOS1/GATM
hsa00513	Various types of N-glycan biosynthesis	35	-0.255622	-0.878402	0.657729	0.874828	0.807491	2421	tags=37%, list=13%, signal=32%	ALG9/STT3A/DAD1/CHST9/MGAT1/ALG14/FUT8/MAN2A2/STT3B/MGAT4A/ALG1/MAN2A1/B4GALNT4
hsa04727	GABAergic synapse	87	-0.213629	-0.878101	0.719209	0.874828	0.807491	5221	tags=37%, list=29%, signal=26%	GABRR2/CACNA1F/GABRA4/GABRA3/GABRA1/PRKACG/PRKCG/GABBR1/CACNA1A/GABARAP/ADCY2/GNAO1/PRKACA/CACNA1S/HAP1/GNG3/SLC6A11/SLC6A1/ABAT/SRC/GABRD/GABRB3/SLC38A3/GABRR3/GNB2/SLC38A2/GLS2/GNG11/PLCL1/GAD2/ADCY3/PRKCA
hsa00010	Glycolysis / Gluconeogenesis	64	-0.224394	-0.875233	0.707954	0.874828	0.807491	2143	tags=27%, list=12%, signal=24%	PFKM/TPI1/PGK1/ALDH3A1/HK3/PDHB/ADH1A/ALDH7A1/ALDH9A1/PGM1/ALDH3B1/ADH1B/FBP2/G6PC3/PCK1/ADH7/LDHA
hsa04130	SNARE interactions in vesicular transport	31	0.262541	0.873826	0.655522	0.874828	0.807491	2508	tags=19%, list=14%, signal=17%	STX18/STX17/STX11/STX3/VAMP1/VAMP4
hsa00140	Steroid hormone biosynthesis	46	0.237526	0.863286	0.68812	0.874828	0.807491	4877	tags=35%, list=27%, signal=26%	UGT2B17/CYP19A1/DHRS11/HSD11B1/CYP1B1/HSD17B1/CYP11B2/HSD17B11/CYP11B1/CYP3A4/HSD3B1/SULT1E1/HSD17B6/UGT2B4/STS/HSD17B12
hsa04979	Cholesterol metabolism	47	-0.23554	-0.862521	0.706992	0.874828	0.807491	3320	tags=28%, list=18%, signal=23%	SCARB1/VDAC3/LRPAP1/ANGPTL8/VAPA/CETP/LDLR/MYLIP/LIPG/APOC1/VAPB/APOA1/ABCG8
hsa04340	Hedgehog signaling pathway	53	-0.22938	-0.86134	0.719488	0.874828	0.807491	4821	tags=30%, list=26%, signal=22%	MEGF8/PRKACG/IQCE/SPOPL/DHH/SUFU/PRKACA/SPOP/CSNK1A1L/SMO/CSNK1A1/DISP1/BCL2/ARRB1/GLI1/PTCH2
hsa04913	Ovarian steroidogenesis	47	0.232994	0.851852	0.712963	0.874828	0.807491	4314	tags=32%, list=24%, signal=24%	IGF1/PLA2G4F/CYP19A1/PLA2G4E/BMP6/CYP1B1/ADCY9/HSD17B1/PLA2G4D/ADCY4/PTGS2/ACOT2/HSD3B1/CYP2J2/PLA2G4C
hsa01040	Biosynthesis of unsaturated fatty acids	27	-0.261099	-0.843502	0.702847	0.874828	0.807491	1839	tags=15%, list=10%, signal=13%	ACOX1/ELOVL3/TECR/ACOT1
hsa00770	Pantothenate and CoA biosynthesis	21	-0.277531	-0.842319	0.691159	0.874828	0.807491	1999	tags=19%, list=11%, signal=17%	ENPP3/CSAD/COASY/GADL1
hsa00500	Starch and sucrose metabolism	29	0.255981	0.8379	0.719828	0.874828	0.807491	2774	tags=24%, list=15%, signal=21%	HK2/PYGB/PGM2/HKDC1/ENPP1/HK1/PYGL
hsa01210	2-Oxocarboxylic acid metabolism	17	-0.291372	-0.835306	0.694973	0.874828	0.807491	2650	tags=41%, list=14%, signal=35%	GOT2/ACO2/IDH3G/AADAT/IDH2/ACO1/GPT
hsa00603	Glycosphingolipid biosynthesis - globo and isoglobo series	15	-0.295437	-0.82012	0.712058	0.874828	0.807491	3106	tags=33%, list=17%, signal=28%	ST3GAL2/FUT9/A3GALT2/FUT1/ST8SIA1
hsa00830	Retinol metabolism	48	-0.231889	-0.853709	0.723287	0.875834	0.80842	2123	tags=27%, list=12%, signal=24%	RDH12/CYP26C1/PNPLA4/CYP3A5/UGT2B10/ADH1C/ADH1A/RDH16/ALDH1A1/ADH1B/SDR16C5/RDH10/ADH7
hsa04514	Cell adhesion molecules	138	0.198781	0.880489	0.744568	0.882022	0.814132	3821	tags=23%, list=21%, signal=18%	PECAM1/PTPRC/VCAM1/MPZL1/HLA-F/CDH15/CD274/L1CAM/SDC2/CD40LG/JAM2/HLA-DPA1/ITGA9/CD58/CDH5/PTPRD/PVR/MADCAM1/VSIR/CTLA4/SIGLEC1/PDCD1LG2/CD40/SLITRK2/NLGN4X/NFASC/SLITRK4/SELL/CLDN4/HLA-DOA/CLDN1/GLG1
hsa05204	Chemical carcinogenesis - DNA adducts	45	-0.23316	-0.845878	0.732434	0.882022	0.814132	4384	tags=22%, list=24%, signal=17%	CYP3A5/UGT2B10/CYP3A43/GSTA3/CYP2E1/MGST1/GSTA5/SULT1A1/AKR1C2/GSTT1
hsa04730	Long-term depression	54	-0.224287	-0.844991	0.746938	0.882022	0.814132	4032	tags=30%, list=22%, signal=23%	GRIA1/PLCB3/IGF1R/GNAO1/MAP2K1/PRKG2/HRAS/PLCB2/RAF1/CRH/GNA11/GNA12/MAPK3/NOS1/PRKCA/MAP2K2
hsa00071	Fatty acid degradation	41	-0.234457	-0.835518	0.744462	0.882022	0.814132	3408	tags=27%, list=19%, signal=22%	ADH1C/ACOX3/ACADL/ACSL3/ADH1A/ALDH7A1/ACOX1/ALDH9A1/ADH1B/ACADS/ADH7
hsa04612	Antigen processing and presentation	47	0.228469	0.835309	0.743357	0.882022	0.814132	5045	tags=30%, list=28%, signal=22%	HLA-F/CD74/CTSS/HLA-DPA1/IFI30/TAPBP/RFXAP/NFYA/HLA-DOA/HLA-DPB1/CTSL/KLRC3/HSPA5/TAP2
hsa00062	Fatty acid elongation	26	-0.256163	-0.820223	0.734443	0.882022	0.814132	1307	tags=12%, list=7%, signal=11%	ELOVL3/TECR/ACOT1
hsa00515	Mannose type O-glycan biosynthesis	21	-0.265166	-0.804789	0.746914	0.882022	0.814132	3933	tags=33%, list=22%, signal=26%	LARGE1/POMT2/B3GALNT2/FUT9/POMT1/LARGE2/RXYLT1
hsa05012	Parkinson disease	243	0.187715	0.896472	0.761676	0.883709	0.815688	2400	tags=12%, list=13%, signal=11%	TUBA1C/BCL2L1/TUBA1A/GNAI3/DDIT3/MAOA/TXN2/PSMD8/TUBB6/PSMC6/TUBA3E/MFN1/SLC39A13/XBP1/NFE2L2/TUBB4B/COX8C/ITPR2/SNCA/UQCRB/UBE2G2/SLC18A2/TP53/ATF6/UBA7/GNAI2/SLC11A2/KIF5A/CAMK2B
hsa05207	Chemical carcinogenesis - receptor activation	189	0.192345	0.88865	0.760878	0.883709	0.815688	2040	tags=13%, list=11%, signal=11%	VEGFA/FOS/AHR/PIK3R1/GNAI3/UGT2B17/EGF/PIK3R3/JAG1/CREB5/STAT3/ATF6B/RXRG/MIRLET7G/STAT5A/MIRLET7I/PAQR5/GSTM1/KLF4/CYP1B1/VDR/RPS6KB1/ADCY9/CREB3L4
hsa01240	Biosynthesis of cofactors	131	0.19886	0.874184	0.758567	0.883709	0.815688	1259	tags=10%, list=7%, signal=9%	DHRS3/DHFR/ALAS2/UGT2B17/GCLC/SHMT2/FLAD1/ALAD/CPOX/MAT2B/BCAT2/CAD/NMNAT2
hsa05030	Cocaine addiction	49	0.225302	0.82885	0.760755	0.883709	0.815688	2189	tags=16%, list=12%, signal=14%	GNAI3/MAOA/CREB5/ATF6B/GRIN2D/SLC18A2/CREB3L4/GNAI2
hsa00760	Nicotinate and nicotinamide metabolism	34	0.238604	0.811489	0.764289	0.883709	0.815688	3201	tags=26%, list=18%, signal=22%	NMRK2/SIRT4/NMNAT2/NNMT/NADK/ENPP1/NT5C/NAMPT/AOX1
hsa04215	Apoptosis - multiple species	30	0.24623	0.811349	0.763673	0.883709	0.815688	2884	tags=17%, list=16%, signal=14%	BCL2L1/NGFR/BCL2L11/TNFRSF1A/BIRC7
hsa05014	Amyotrophic lateral sclerosis	331	0.183617	0.905532	0.769719	0.886908	0.818641	4096	tags=21%, list=22%, signal=16%	TUBA1C/NRBF2/BCL2L1/TUBA1A/DDIT3/GPX3/ACTB/PSMD8/TUBB6/SRSF7/CASP1/GLE1/PSMC6/TUBA3E/DERL1/MAP1LC3C/RANBP2/XBP1/ACTR1B/ATG14/TUBB4B/NUP85/GPX7/COX8C/TRAF2/TNFRSF1B/RB1CC1/MAP1LC3A/NUP160/RAB1A/AMBRA1/GRIN2D/UQCRB/TP53/ATF6/HDAC6/KIF5A/NUP43/ATG101/DNAH12/NEFM/ACTG1/COX6B2/TNFRSF1A/MAPK13/NUP133/NUP107/NUP155/COX7A2/ACTR10/GPX5/HNRNPA1/PSMD1/ANXA11/ADRM1/COX7B/MAPK11/NUP153/ITPR3/DCTN4/PSMA8/ATP5P…
hsa04740	Olfactory transduction	374	-0.180875	-0.911809	0.777452	0.890139	0.821623	4083	tags=22%, list=22%, signal=17%	OR52E4/OR56A5/OR5M11/OR1S2/OR52N5/OR9G4/OR10R2/OR4D1/OR10V1/OR2V1/CALML5/OR51T1/OR2M4/PRKACA/OR51I2/OR6C3/OR10A4/OR13C4/OR2B11/OR5AN1/OR8B8/OR4C13/OR2L3/OR6M1/OR1D2/OR10A5/PRKG2/OR10K2/SLC8A3/OR6C1/CAMK2D/OR2A5/OR8H2/OR4N5/OR4S2/OR3A1/OR2V2/OR8J3/OR10P1/OR1E2/OR13J1/OR5AK2/OR5B17/OR11G2/OR51Q1/OR9Q2/OR51B4/OR7G2/OR5T1/OR10A7/CAMK2G/OR6P1/PDE1C/OR2T8/OR51B2/OR10D3/OR52L1/OR13F1/OR52M1/OR2G3/OR2Z1/…
hsa00380	Tryptophan metabolism	38	0.231984	0.808664	0.780542	0.890139	0.821623	3647	tags=21%, list=20%, signal=17%	MAOA/ACMSD/CYP1B1/ACAT1/ALDH1B1/AOX1/TDO2/AANAT
hsa03020	RNA polymerase	28	0.243662	0.792317	0.780295	0.890139	0.821623	3585	tags=25%, list=20%, signal=20%	POLR3K/POLR2C/POLR3A/POLR1E/POLR3H/POLR2G/POLR3C
hsa04114	Oocyte meiosis	119	-0.19672	-0.854858	0.790589	0.898519	0.829358	4196	tags=25%, list=23%, signal=20%	ANAPC11/CALM1/RBX1/PPP3R2/MOS/ADCY2/CALML5/IGF1R/PRKACA/CDC20/ANAPC5/MAPK12/MAP2K1/CAMK2D/ANAPC4/CDC27/PPP1CB/CAMK2G/SPDYE4/PPP3R1/CPEB2/MAPK3/RPS6KA3/SLK/PPP3CA/PPP3CB/ADCY3/PPP1CA/YWHAG/CALML6
hsa05414	Dilated cardiomyopathy	93	0.202609	0.841599	0.795955	0.901541	0.832148	1379	tags=10%, list=8%, signal=9%	ACTC1/IGF1/ACTB/TGFB1/TNNT2/ITGA5/ITGB5/ITGA3/ITGA9
hsa04976	Bile secretion	75	0.204543	0.821222	0.808832	0.910918	0.840803	362	tags=5%, list=2%, signal=5%	ATP1A1/NCEH1/UGT2B17/HMGCR
hsa00531	Glycosaminoglycan degradation	18	0.258244	0.75268	0.809704	0.910918	0.840803	4825	tags=33%, list=26%, signal=25%	HEXA/SGSH/HEXB/GLB1/IDUA/HPSE
hsa04330	Notch signaling pathway	53	-0.214151	-0.804156	0.814764	0.913523	0.843208	1490	tags=11%, list=8%, signal=10%	DVL3/DTX4/HES5/PSEN2/TLE2/HES1
hsa00310	Lysine degradation	62	0.208837	0.808242	0.820284	0.916626	0.846072	3559	tags=23%, list=19%, signal=18%	SUV39H1/EZH1/SETDB2/MECOM/EZH2/PRDM9/ACAT1/ALDH1B1/KMT5A/EHMT1/AASS/PLOD1/DOT1L/PLOD2
hsa00020	Citrate cycle (TCA cycle)	30	-0.230586	-0.763892	0.825167	0.917361	0.84675	3888	tags=27%, list=21%, signal=21%	ACO2/SDHD/IDH3G/SUCLG2/PDHB/IDH2/ACO1/PCK1
hsa00340	Histidine metabolism	22	-0.245247	-0.753347	0.826451	0.917361	0.84675	3347	tags=32%, list=18%, signal=26%	MAOB/ALDH3A1/UROC1/ALDH7A1/ALDH9A1/ALDH3B1/CARNS1
hsa04024	cAMP signaling pathway	219	-0.183037	-0.870477	0.833779	0.920185	0.849357	4568	tags=26%, list=25%, signal=20%	PRKACG/GABBR1/ATP2B2/PTGER3/RAC2/SOX9/RAC1/VAV3/CALM1/RHOA/GRIA1/PIK3R2/ROCK2/ADCY2/CALML5/CREB1/OXTR/MAPK9/PRKACA/LHB/ACOX3/PDE3B/CACNA1S/ATP2B3/MAP2K1/HTR6/CAMK2D/POPDC3/PIK3CA/VAV2/TNNI3/GRIN2C/PPP1CB/RAF1/CREB3L1/HTR1B/ACOX1/CAMK2G/GRIN1/MC2R/CRH/ATP1A3/BAD/AFDN/FXYD1/AKT2/MAPK3/CREB3/PLD2/ADCY3/GLI1/PPP1CA/PAK1/RAC3/ATP2A1/DRD5/MAP2K2/CALML6
hsa05330	Allograft rejection	26	-0.23388	-0.748872	0.834522	0.920185	0.849357	3120	tags=23%, list=17%, signal=19%	CD86/CD80/HLA-DMB/IL10/IL5/GZMB
hsa04080	Neuroactive ligand-receptor interaction	342	-0.177261	-0.886268	0.844928	0.921772	0.850822	4819	tags=26%, list=26%, signal=20%	NPBWR2/BRS3/CNR2/KISS1/GABRA1/GRM2/CHRM3/GABBR1/PTH2R/ADRA1B/QRFP/PTGER3/GRM4/TAC1/GRIK3/P2RY6/VGF/TRHR/CALCA/PATE1/GRIA1/HRH1/MC3R/CHRNA2/SCTR/F2RL1/TAAR8/AVPR1B/PATE2/UTS2/GNRH1/OXTR/NMBR/PTGER4/LHB/GLRA1/AGTR1/CALCR/MC5R/P2RX1/CHRNA3/GRIK2/HTR6/DRD4/GRM8/CHRNA10/CHRNA5/KNG1/ADRA2B/PARD3/GRM3/LYNX1/CCKBR/GRIK4/GALP/CNR1/PTGER1/AVPR2/GABRD/RLN2/GABRB3/GABRR3/GRIN2C/GALR1/HTR1B/APLNR/GRIN1/MC2R/M…
hsa05171	Coronavirus disease - COVID-19	206	0.183466	0.855933	0.840263	0.921772	0.850822	4127	tags=21%, list=23%, signal=16%	FOS/NRP1/PIK3R1/F13A1/PIK3R3/C3AR1/FCGR2A/C1R/STAT3/C3/CXCL8/CASP1/IL6/IFNA6/RPL3/IFNA21/MASP1/TRAF6/C8B/IL6R/C5/IFNA10/TLR4/IL6ST/PLCG2/TNFRSF1A/MAPK13/TLR8/RPL34/TYK2/MBL2/C1QC/IFIH1/TRAF3/CXCL10/MAPK11/MAP3K7/C7/ADAM17/C1S/IFNAR1/ACE2/RPL26L1
hsa04750	Inflammatory mediator regulation of TRP channels	94	0.194354	0.809614	0.855986	0.921772	0.850822	4504	tags=31%, list=25%, signal=23%	IL1R1/PIK3R1/IGF1/PIK3R3/PLA2G4F/PRKCH/ITPR2/PLA2G4E/IL1RAP/ADCY9/HTR2A/CAMK2B/PLA2G4D/PLCG2/MAPK13/TRPM8/PRKCD/ADCY4/MAPK11/GNAQ/ITPR3/CYP2J2/ITPR1/PTGER2/PRKCB/PLA2G4C/TRPV4/PLA2G6/HTR2B
hsa04623	Cytosolic DNA-sensing pathway	65	0.200577	0.782593	0.863738	0.921772	0.850822	3585	tags=23%, list=20%, signal=19%	CASP1/IL6/SAMHD1/POLR3K/IFNA6/IFNA21/GSDMD/POLR3A/CCL5/IFNA10/POLR3H/PYCARD/GSDME/CXCL10/POLR3C
hsa04622	RIG-I-like receptor signaling pathway	64	0.200483	0.780172	0.866411	0.921772	0.850822	3806	tags=25%, list=21%, signal=20%	RNF125/CXCL8/TRAF2/MAP3K1/IFNA6/IFNA21/TRAF6/IFNA10/ATG5/MAPK13/TKFC/IFIH1/TRAF3/CXCL10/MAPK11/MAP3K7
hsa05416	Viral myocarditis	48	0.211852	0.777063	0.850172	0.921772	0.850822	2960	tags=19%, list=16%, signal=16%	ACTB/HLA-F/CD40LG/HLA-DPA1/CAV1/FYN/ACTG1/CXADR/CD40
hsa04961	Endocrine and other factor-regulated calcium reabsorption	50	-0.207169	-0.768902	0.862279	0.921772	0.850822	4913	tags=36%, list=27%, signal=26%	PLCB1/KLK1/ATP2B1/SLC8A2/PRKACG/PRKCG/ATP2B2/PLCB3/PRKACA/ATP2B3/ESR1/SLC8A3/CLTB/PLCB2/KLK2/ATP1A3/AP2A2/PRKCA
hsa03440	Homologous recombination	38	-0.218471	-0.764527	0.853104	0.921772	0.850822	2236	tags=16%, list=12%, signal=14%	TOPBP1/POLD2/BLM/EME1/TOP3A/BARD1
hsa00270	Cysteine and methionine metabolism	46	0.208328	0.757166	0.866019	0.921772	0.850822	3779	tags=26%, list=21%, signal=21%	GCLC/LDHB/MAT2B/BCAT2/AGXT2/ADI1/CDO1/AMD1/DNMT3B/GOT1/GCLM/BCAT1
hsa00512	Mucin type O-glycan biosynthesis	34	0.221698	0.753991	0.848602	0.921772	0.850822	6067	tags=44%, list=33%, signal=30%	ST6GALNAC3/GALNT16/ST6GALNAC2/C1GALT1C1/C1GALT1/ST6GALNAC1/ST3GAL1/GALNT7/GALNT13/GALNT9/GALNT11/GCNT4/GALNT14/GALNT5/GALNT18
hsa04940	Type I diabetes mellitus	30	-0.221078	-0.732394	0.864367	0.921772	0.850822	3120	tags=20%, list=17%, signal=17%	CD86/CD80/HLA-DMB/GZMB/GAD2/LTA
hsa00970	Aminoacyl-tRNA biosynthesis	25	0.224252	0.710151	0.870531	0.923207	0.852146	5327	tags=36%, list=29%, signal=26%	MTFMT/TARS2/SEPSECS/LARS2/MARS2/WARS2/EARS2/RARS2/FARSA
hsa04613	Neutrophil extracellular trap formation	105	0.187426	0.794516	0.886189	0.936828	0.864719	2848	tags=18%, list=16%, signal=15%	PIK3R1/PIK3R3/ACTB/FCGR2A/C3/CASP1/HDAC4/ATG7/CLCN4/FPR3/GSDMD/C5/TLR4/HDAC6/ACTG1/CASP4/PLCG2/MAPK13/TLR8
hsa04726	Serotonergic synapse	107	-0.185152	-0.791006	0.897545	0.94138	0.86892	3631	tags=21%, list=20%, signal=17%	GNAO1/PRKACA/MAOB/CACNA1S/MAP2K1/HTR6/CASP3/GNG3/HRAS/PLCB2/HTR3B/ALOX15B/KCNJ5/HTR3D/GABRB3/RAF1/HTR1B/GNB2/KCNN2/GNG11/MAPK3/DUSP1/PRKCA
hsa04927	Cortisol synthesis and secretion	65	0.193286	0.754146	0.901802	0.94138	0.86892	3994	tags=28%, list=22%, signal=22%	NCEH1/CREB5/NR4A1/PDE8A/ATF6B/ITPR2/ADCY9/CREB3L4/KCNA4/MRAP/CYP11B1/CACNA1H/ADCY4/AGT/GNAQ/ITPR3/HSD3B1/KCNK2
hsa04962	Vasopressin-regulated water reabsorption	44	0.203028	0.730799	0.897771	0.94138	0.86892	4736	tags=34%, list=26%, signal=25%	DYNLL1/CREB5/NSF/ADCY9/CREB3L4/ARHGDIA/RAB5C/DYNLL2/AQP3/DCTN4/DCTN2/RAB11A/DCTN5/DYNC2H1/DYNC1I2
hsa00534	Glycosaminoglycan biosynthesis - heparan sulfate / heparin	24	0.218196	0.683544	0.899112	0.94138	0.86892	3729	tags=25%, list=20%, signal=20%	EXT1/HS2ST1/EXTL3/XYLT1/EXTL1/HS3ST3B1
hsa04672	Intestinal immune network for IgA production	39	-0.201404	-0.710015	0.915827	0.953032	0.879676	3688	tags=26%, list=20%, signal=21%	CCR10/MAP3K14/CD86/CD80/HLA-DMB/IL10/CXCR4/IL5/AICDA/IL15RA
hsa03060	Protein export	23	0.215027	0.667476	0.919575	0.953951	0.880524	2112	tags=17%, list=12%, signal=15%	SRP54/SEC61A1/SRP68/SEC63
hsa03050	Proteasome	46	0.194323	0.706267	0.923295	0.954836	0.881341	903	tags=7%, list=5%, signal=6%	PSMB9/PSMD8/PSMC6
hsa04260	Cardiac muscle contraction	80	0.182658	0.741138	0.930624	0.959436	0.885587	493	tags=4%, list=3%, signal=4%	ATP1A1/ACTC1/TNNT2
hsa00053	Ascorbate and aldarate metabolism	17	0.218489	0.626887	0.937113	0.963144	0.889009	5192	tags=35%, list=28%, signal=25%	UGT2B17/ALDH1B1/UGDH/UGT2B4/AKR1A1/ALDH3A2
hsa05340	Primary immunodeficiency	35	-0.188199	-0.646715	0.951696	0.975122	0.900065	4923	tags=31%, list=27%, signal=23%	ORAI1/CD3E/TNFRSF13C/IKBKG/IGLL1/RAG1/CD4/ADA/CD79A/UNG/AICDA
hsa05032	Morphine addiction	88	0.174912	0.720962	0.961395	0.979035	0.903677	3355	tags=19%, list=18%, signal=16%	GNAI3/PDE7A/PDE3A/PDE10A/PDE8A/GRK5/PDE4D/ADCY9/GNAI2/GABRE/PDE2A/GNG4/ADCY4/GRK2/GRK6/GNAI1/GNGT2
hsa00100	Steroid biosynthesis	18	-0.201847	-0.586074	0.960953	0.979035	0.903677	1324	tags=17%, list=7%, signal=15%	TM7SF2/FDFT1/NSDHL
hsa00240	Pyrimidine metabolism	53	0.175266	0.655713	0.967493	0.982241	0.906636	4786	tags=26%, list=26%, signal=20%	ENTPD1/TYMS/CAD/NT5C3B/ENPP1/NT5C/UPP1/ENTPD5/NME6/NT5E/NT5C3A/UCK1/ENTPD6/UCKL1
hsa01250	Biosynthesis of nucleotide sugars	34	0.173748	0.590915	0.980543	0.992465	0.916073	4413	tags=32%, list=24%, signal=25%	HK2/PGM2/HKDC1/HK1/NANS/CMAS/GNE/GFPT2/UGDH/UGP2/GCK
hsa00983	Drug metabolism - other enzymes	58	-0.166098	-0.635188	0.983861	0.992806	0.916388	4336	tags=19%, list=24%, signal=15%	DPYD/NME3/UGT2B10/GSTA3/CYP2E1/MGST1/IMPDH2/ITPA/GSTA5/RRM2B/GSTT1
hsa05415	Diabetic cardiomyopathy	183	-0.151944	-0.706449	0.994424	0.997419	0.920646	4394	tags=24%, list=24%, signal=18%	PARP1/NDUFB1/PRKCG/COX7B2/RAC2/NDUFA11/RAC1/SLC25A4/NDUFB11/GAPDH/NDUFS6/PLCB3/ATP5PD/PIK3R2/NDUFV3/SDHD/MAPK9/AGTR1/VDAC3/TGFB3/MAPK12/MTOR/CAMK2D/COX4I2/PLCB2/ACE/PIK3CA/NDUFS8/GSR/PDHB/TNNI3/PPP1CB/SP1/CAMK2G/TGFBR1/NDUFA7/AKT2/MMP9/NCF4/SLC2A1/SLC2A4/PPP1CA/ATP2A1/PRKCA
hsa00514	Other types of O-glycan biosynthesis	45	-0.156053	-0.566143	0.99345	0.997419	0.920646	3890	tags=18%, list=21%, signal=14%	GXYLT1/POMT2/GALNT15/POMT1/PLOD3/GALNT6/GALNT1/ST6GAL1
hsa00190	Oxidative phosphorylation	115	0.129413	0.556206	1	1	0.923028	1880	tags=8%, list=10%, signal=7%	ATP6V0A1/ATP6V1C2/ATP6V1B2/COX8C/ATP6V0E1/ATP6V1H/ATP4B/ATP6V1C1/UQCRB

## Sheet: GSE111551
Gene set enrichment analysis (KEGG pathways) for dataset GSE111551 (training aerobic exercise in the younger male)
ID	Description	setSize	enrichmentScore	NES	pvalue	p.adjust	qvalue	rank	leading_edge	core_enrichment
hsa00190	Oxidative phosphorylation	103	-0.689867	-2.5528	0.000195886	0.00455478	0.00359948	4577	tags=66%, list=20%, signal=53%	ATP6V0E1/UQCRB/NDUFB10/NDUFS1/NDUFC2-KCTD14/COX17/SDHC/COX4I1/ATP6V0A2/ATP6V1D/UQCRC2/NDUFB2/ATP4B/PPA2/NDUFA7/SDHA/UQCR11/ATP6V1B2/COX4I2/COX10/COX6C/NDUFB3/NDUFV1/NDUFS2/COX11/NDUFA10/COX6A1/PPA1/NDUFS6/NDUFA5/COX7B/UQCRC1/UQCRFS1/NDUFA4L2/NDUFA2/NDUFB6/ATP6V0B/CYC1/NDUFB9/UQCRHL/ATP6V0C/NDUFB8/SDHB/NDUFAB1/NDUFS4/NDUFV3/ATP6V1H/NDUFA3/ATP6V0D1/ATP6V0A1/NDUFS3/NDUFA9/NDUFB5/ATP6AP1/COX5B/CYCS/C…
hsa05415	Diabetic cardiomyopathy	174	-0.620105	-2.45621	0.000195771	0.00455478	0.00359948	2313	tags=36%, list=10%, signal=33%	NDUFB3/NDUFV1/PIK3R2/CAMK2A/PRKCA/NDUFS2/CAMK2B/PDHA1/NDUFA10/COX6A1/NDUFS6/NDUFA5/COX7B/UQCRC1/UQCRFS1/COL1A2/PPP1CA/NDUFA4L2/NDUFA2/AGTR1/NDUFB6/CYC1/NDUFB9/UQCRHL/AKT2/NDUFB8/SDHB/NDUFAB1/NDUFS4/NDUFV3/NDUFA3/AGT/COL3A1/CAMK2D/NDUFS3/NDUFA9/NDUFB5/MMP2/PDK2/COX5B/SLC25A5/NDUFB7/CYBB/PLN/NDUFA11/SLC25A6/CPT2/NDUFB11/COX6B1/COX6A2/MPC1/COX7A2/SLC2A4/CTSD/UQCR10/NDUFS8/COX8A/COX5A/CD36/PPIF/CPT1B…
hsa04260	Cardiac muscle contraction	81	-0.610515	-2.1804	0.000196348	0.00455478	0.00359948	3002	tags=37%, list=13%, signal=32%	UQCR11/SLC9A1/COX4I2/CACNA2D1/TPM4/COX6C/HRC/CACNB2/SLC9A6/COX6A1/CACNA1S/COX7B/UQCRC1/UQCRFS1/MYL2/CYC1/UQCRHL/ATP1B4/MYL3/COX5B/ATP1A2/CACNG1/COX6B1/COX6A2/COX7A2/ACTC1/UQCR10/COX8A/COX5A/CASQ2
hsa04142	Lysosome	130	-0.565585	-2.16227	0.000196502	0.00455478	0.00359948	4314	tags=42%, list=19%, signal=34%	GGA3/AP3M1/SUMF1/SGSH/CLTA/ATP6V0A2/CTSK/GUSB/NAGPA/GBA/NAPSA/HYAL1/CTSG/SLC11A2/AP1M1/CLTCL1/NAGA/GAA/ACP2/GLB1/CLTB/NAGLU/WDR7/CTNS/GNPTAB/MAN2B1/AGA/GGA2/CTSB/PPT1/CTSW/GLA/AP1B1/MCOLN1/ATP6V0B/LGMN/ATP6V0C/ATP6V1H/GM2A/CD68/ASAH1/ATP6V0D1/ATP6V0A1/LAPTM5/GNS/CTSF/ATP6AP1/CTSA/AP3S2/DNASE2/SORT1/CTSD/LAPTM4B/TPP1/SMPD1
hsa04714	Thermogenesis	198	-0.523188	-2.10729	0.000194742	0.00455478	0.00359948	3784	tags=37%, list=17%, signal=31%	NDUFB2/FGFR1/ADCY1/NDUFAF7/RPS6KA2/SIRT6/PRKAG1/NDUFAF4/ACSL4/NDUFA7/SDHA/UQCR11/MGLL/MTOR/COX4I2/COX10/COX6C/NDUFB3/NDUFV1/PRKG1/NDUFS2/AKT1S1/COX11/SMARCB1/NDUFA10/COX6A1/NDUFS6/NDUFA5/PRKAA2/MLST8/COX7B/UQCRC1/PRKACA/UQCRFS1/NDUFA4L2/NDUFA2/NDUFB6/CYC1/NDUFB9/UQCRHL/NDUFB8/SDHB/NDUFAB1/NDUFS4/NDUFV3/NDUFA3/COA1/CREB5/ACTG1/NDUFS3/NDUFA9/CREB3L2/NDUFB5/CPT1A/COX5B/COX15/NDUFB7/NDUFA11/CPT2/NDUF…
hsa05016	Huntington disease	272	-0.474499	-1.98324	0.000189251	0.00455478	0.00359948	3254	tags=31%, list=15%, signal=27%	POLR2A/TUBA8/NDUFA7/AP2A2/SDHA/PSMD9/UQCR11/POLR2C/MTOR/COX4I2/CLTCL1/KLC3/ACTR1B/COX6C/HTT/ATG2A/AMBRA1/NDUFB3/GPX8/CLTB/NDUFV1/NDUFS2/NDUFA10/COX6A1/NDUFS6/DCTN3/TUBA1A/NDUFA5/AP2A1/GPX1/COX7B/DCTN2/UQCRC1/GPX2/TGM2/UQCRFS1/NDUFA4L2/NDUFA2/KLC2/POLR2J/PSMC4/PSMD13/NDUFB6/CYC1/ACTR1A/NDUFB9/UQCRHL/NDUFB8/SDHB/NDUFAB1/NDUFS4/NDUFV3/NDUFA3/POLR2E/TUBB2A/CREB5/NDUFS3/NDUFA9/CREB3L2/NDUFB5/TUBB4B/PS…
hsa03040	Spliceosome	135	0.512256	1.97903	0.00020517	0.00455478	0.00359948	3904	tags=47%, list=17%, signal=39%	RNU1-1/RNU5A-1/SRSF5/SRSF7/RNU6-8/BCAS2/RNU4-2/RNU6-1/RNU6-7/RNU4-1/FUS/SRSF3/DDX23/TRA2A/SF3B1/PRPF6/HSPA1L/DDX42/HNRNPM/TRA2B/HSPA1B/SNRPD3/RBM8A/DHX15/DDX5/MAGOH/HNRNPC/SNRNP70/PHF5A/CTNNBL1/TXNL4A/DHX38/HNRNPA1/PRPF18/CRNKL1/ACIN1/HNRNPA3/HSPA1A/HNRNPU/PRPF38B/SYF2/SRSF1/PRPF3/DHX8/ISY1/NCBP1/SRSF4/SRSF6/LSM7/NCBP2/AQR/ALYREF/THOC3/RBMX/U2AF1/PCBP1/SART1/LSM6/HSPA8/PRPF19/SNRPB2/XAB2/SNW1/PUF…
hsa05208	Chemical carcinogenesis - reactive oxygen species	194	-0.466839	-1.87536	0.000194818	0.00455478	0.00359948	3191	tags=34%, list=14%, signal=29%	NDUFA7/PTPRJ/SDHA/UQCR11/MGST2/COX4I2/NCF2/BRAF/GSTM5/COX6C/NDUFB3/MAP2K1/NDUFV1/PIK3R2/NDUFS2/NDUFA10/COX6A1/SLC26A6/GSTM1/NDUFS6/NDUFA5/CBR1/COX7B/UQCRC1/UQCRFS1/GSTA4/NDUFA4L2/NDUFA2/NDUFB6/CYC1/NDUFB9/UQCRHL/AKT2/NDUFB8/SDHB/CYP1B1/NDUFAB1/NDUFS4/NDUFV3/NDUFA3/VEGFA/NDUFS3/NDUFA9/NDUFB5/GSTM4/COX5B/SLC25A5/NDUFB7/MGST3/NDUFA11/SLC25A6/NDUFB11/CAT/HMOX1/GSTT1/COX6B1/COX6A2/COX7A2/ARAF/EPHX1/UQ…
hsa04932	Non-alcoholic fatty liver disease	147	-0.479896	-1.86406	0.000194175	0.00455478	0.00359948	2313	tags=33%, list=10%, signal=29%	NDUFB3/NDUFV1/PIK3R2/IL6R/TNFRSF1A/NDUFS2/NDUFA10/COX6A1/ADIPOR1/NDUFS6/NDUFA5/DDIT3/PRKAA2/COX7B/UQCRC1/UQCRFS1/NDUFA4L2/NDUFA2/NDUFB6/CYC1/NDUFB9/UQCRHL/AKT2/XBP1/NDUFB8/SDHB/MLX/NDUFAB1/NDUFS4/NDUFV3/NDUFA3/NDUFS3/NDUFA9/NDUFB5/COX5B/CYCS/NDUFB7/GSK3A/NDUFA11/NDUFB11/COX6B1/COX6A2/COX7A2/UQCR10/NDUFS8/COX8A/COX5A/MLXIPL
hsa05020	Prion disease	243	-0.436788	-1.80339	0.00019015	0.00455478	0.00359948	2313	tags=27%, list=10%, signal=25%	NDUFB3/NDUFV1/CSNK2A1/PIK3R2/NDUFS2/RYR3/NDUFA10/COX6A1/NDUFS6/CAV1/TUBA1A/NDUFA5/DDIT3/CACNA1S/COX7B/UQCRC1/PRKACA/UQCRFS1/NDUFA4L2/CSNK2B/NDUFA2/KLC2/PSMC4/PSMD13/NDUFB6/CYC1/LAMC1/NDUFB9/UQCRHL/NDUFB8/SDHB/NDUFAB1/NDUFS4/NDUFV3/HSPA5/NDUFA3/TUBB2A/CREB5/NDUFS3/NDUFA9/CREB3L2/NDUFB5/TUBB4B/PSMD8/COX5B/SLC25A5/CYCS/NDUFB7/PSMB3/CYBB/NDUFA11/SLC25A6/TUBA4A/NDUFB11/COX6B1/COX6A2/TUBB/COX7A2/UQCR10…
hsa05012	Parkinson disease	235	-0.437814	-1.7991	0.000191865	0.00455478	0.00359948	3011	tags=32%, list=13%, signal=28%	PSMD9/UQCR11/SLC11A2/SLC39A13/COX4I2/KLC3/CALML3/COX6C/UBA7/NDUFB3/NDUFV1/CAMK2A/NDUFS2/GPR37/CAMK2B/RYR3/NDUFA10/COX6A1/NDUFS6/TUBA1A/NDUFA5/DDIT3/COX7B/UQCRC1/PRKACA/UQCRFS1/NDUFA4L2/NDUFA2/KLC2/PSMC4/PSMD13/NDUFB6/CYC1/TXN2/NDUFB9/UBA1/UQCRHL/XBP1/NDUFB8/SDHB/NDUFAB1/NDUFS4/NDUFV3/HSPA5/NDUFA3/MAOA/TUBB2A/CAMK2D/MFN2/NDUFS3/NDUFA9/NDUFB5/TUBB4B/PSMD8/COX5B/SLC25A5/CYCS/NDUFB7/PSMB3/NDUFA11/SLC…
hsa05014	Amyotrophic lateral sclerosis	330	-0.418975	-1.78363	0.000190259	0.00455478	0.00359948	3455	tags=30%, list=15%, signal=26%	ADRM1/NDC1/NUP155/TNFRSF1B/NUP85/TUBA8/TOMM40L/NDUFA7/SIGMAR1/TNF/SDHA/PSMD9/UQCR11/MTOR/COX4I2/KLC3/ATXN2/MAP1LC3B/ACTR1B/COX6C/ATG2A/NUP210/AMBRA1/NDUFB3/GPX8/NDUFV1/TNFRSF1A/NDUFS2/NUP93/RAB8A/NDUFA10/COX6A1/POM121L2/NDUFS6/DCTN3/TUBA1A/NDUFA5/DDIT3/NUP43/GPX1/COX7B/DCTN2/UQCRC1/GPX2/UQCRFS1/NDUFA4L2/NDUFA2/KLC2/PSMC4/PSMD13/NDUFB6/CYC1/ATXN2L/ACTR1A/NDUFB9/MAP1LC3B2/UQCRHL/XBP1/NDUFB8/SDHB/ND…
hsa04713	Circadian entrainment	94	0.477779	1.76145	0.000202593	0.00455478	0.00359948	1677	tags=17%, list=8%, signal=16%	PER3/CALML6/CALM1/PER2/GNG12/FOS/PER1/ADCY2/PRKACG/CALM2/GNG11/CALM3/RYR1/RPS6KA5/RASD1/CAMK2G
hsa05022	Pathways of neurodegeneration - multiple diseases	441	-0.369176	-1.61502	0.000188111	0.00455478	0.00359948	3463	tags=26%, list=16%, signal=23%	VDAC3/ADRM1/MAP2K2/CALML5/ATXN1L/TNFRSF1B/TUBA8/TOMM40L/NDUFA7/SIGMAR1/TNF/SDHA/PSMD9/UQCR11/FZD10/MTOR/COX4I2/KLC3/ATXN2/BRAF/MAP1LC3B/CALML3/ACTR1B/COX6C/HTT/WNT5A/UBA7/LRP5/ATG2A/AMBRA1/NDUFB3/GPX8/MAP2K1/NDUFV1/CSNK2A1/CAMK2A/PRKCA/TNFRSF1A/NDUFS2/GPR37/CAMK2B/RYR3/RAB8A/NDUFA10/COX6A1/NDUFS6/DCTN3/TUBA1A/NDUFA5/DDIT3/CACNA1S/GPX1/COX7B/DCTN2/UQCRC1/GPX2/UQCRFS1/NDUFA4L2/CSNK2B/NDUFA2/KLC2/PS…
hsa05010	Alzheimer disease	351	-0.371593	-1.59291	0.000188253	0.00455478	0.00359948	3463	tags=27%, list=16%, signal=23%	VDAC3/ADRM1/MAP2K2/CALML5/TUBA8/LRP1/NDUFA7/TNF/SDHA/PSMD9/UQCR11/SLC11A2/FZD10/SLC39A13/MTOR/COX4I2/KLC3/BRAF/PSENEN/CALML3/COX6C/WNT5A/LRP5/ATG2A/AMBRA1/NDUFB3/MAP2K1/NDUFV1/CSNK2A1/PIK3R2/TNFRSF1A/APH1A/NDUFS2/RYR3/NDUFA10/COX6A1/NDUFS6/TUBA1A/APH1B/LPL/NDUFA5/DDIT3/CACNA1S/COX7B/UQCRC1/UQCRFS1/NDUFA4L2/CSNK2B/NDUFA2/KLC2/PSMC4/PSMD13/NDUFB6/CYC1/NDUFB9/UQCRHL/AKT2/XBP1/NCSTN/NDUFB8/SDHB/NDUFA…
hsa01200	Carbon metabolism	112	-0.461839	-1.72728	0.000982318	0.0188814	0.0149213	3496	tags=32%, list=16%, signal=27%	FBP1/ACO1/PSPH/SDHA/MCEE/ACADS/ACAT1/IDH2/SUCLG1/ACSS2/IDH3B/CS/PDHA1/ME3/PGP/TPI1/GPT/PRPS1/HK2/FBP2/GOT2/DLAT/PGAM2/SDHB/FH/MDH2/ENO1/PCCB/DLST/ACSS1/OGDH/IDH3G/CAT/MDH1/GOT1/GPI
hsa04371	Apelin signaling pathway	133	0.424793	1.64014	0.00102062	0.0188814	0.0149213	1720	tags=18%, list=8%, signal=17%	MYLK4/PRKAG3/MYLK2/CALML6/CALM1/EGR1/GNG12/MYLK3/ADCY2/PRKAB2/PRKACG/CALM2/SMAD2/RPS6KB1/PLIN1/GNG11/CALM3/TGFBR1/RYR1/MEF2A/SMAD4/RAF1/GNA13/SLC8A3
hsa04145	Phagosome	149	-0.417519	-1.6222	0.000976944	0.0188814	0.0149213	4102	tags=34%, list=18%, signal=28%	HLA-B/ATP6V0A2/ATP6V1D/HLA-C/HLA-DRB1/SEC61A1/HLA-G/NCF4/TUBA8/SFTPD/HLA-DPB1/HLA-DQA1/HLA-DRB4/ATP6V1B2/SEC61A2/NCF2/FCGR3A/TAP1/HLA-DMA/FCGR3B/MRC2/C3/RAB7A/FCGR2B/TLR6/TUBA1A/FCGR2A/RILP/RAB5C/HLA-A/ATP6V0B/HLA-DRA/CD14/CALR/ATP6V0C/ATP6V1H/TUBB2A/ATP6V0D1/ATP6V0A1/ACTG1/FCGR2C/TUBB4B/ATP6AP1/CYBB/TUBA4A/HLA-DRB5/THBS4/TUBB/ATP6V1E1/TUBA1B/CD36
hsa01210	2-Oxocarboxylic acid metabolism	18	-0.752112	-1.97354	0.00139165	0.0216057	0.0170742	3352	tags=61%, list=15%, signal=52%	ACO1/BCAT1/IDH2/IDH3B/CS/GPT/GOT2/ACY1/IDH3G/BCAT2/GOT1
hsa00020	Citrate cycle (TCA cycle)	30	-0.641279	-1.89386	0.00138313	0.0216057	0.0170742	3352	tags=50%, list=15%, signal=43%	ACO1/SDHA/IDH2/SUCLG1/IDH3B/CS/PDHA1/DLAT/SDHB/FH/MDH2/DLST/OGDH/IDH3G/MDH1
hsa04146	Peroxisome	81	-0.496414	-1.7729	0.00137444	0.0216057	0.0170742	5003	tags=46%, list=22%, signal=36%	ACAA1/PMVK/ACSL6/PEX11G/MVK/ACOT8/FAR1/PEX11B/PECR/BAAT/HMGCL/PEX19/PEX1/PEX7/PEX26/MPV17/ACSL4/EHHADH/CROT/ECI2/IDH2/PXMP2/HACL1/NUDT7/PXMP4/PEX12/NUDT19/DDO/GSTK1/CAT/MPV17L/CRAT/MPV17L2/ACSL3/ECH1/MLYCD/ACSL1
hsa04722	Neurotrophin signaling pathway	117	0.422197	1.60311	0.00142741	0.0216057	0.0170742	4715	tags=36%, list=21%, signal=28%	BCL2/CALML6/CALM1/GAB1/JUN/ATF4/PIK3CA/NFKBIA/CALM2/FOXO3/RPS6KA3/CALM3/RPS6KA5/RAP1A/RAF1/CAMK2G/MAPK8/NTF3/PRDM4/YWHAE/PTPN11/NTF4/KRAS/IRS1/MAPK9/NGF/AKT3/CRK/PLCG2/NFKB1/SOS1/MAPKAPK2/IRAK2/RAP1B/FRS2/MAP3K3/IRAK3/NTRK3/RAC1/SOS2/ZNF274/MAP3K5
hsa00630	Glyoxylate and dicarboxylate metabolism	29	-0.642968	-1.88501	0.0015829	0.0227833	0.0180048	3352	tags=41%, list=15%, signal=35%	ACO1/MCEE/ACAT1/ACSS2/CS/PGP/GRHPR/MDH2/PCCB/ACSS1/CAT/MDH1
hsa04921	Oxytocin signaling pathway	148	0.410331	1.60624	0.00164204	0.0227833	0.0180048	1677	tags=15%, list=8%, signal=14%	MYLK4/PRKAG3/MYLK2/CALML6/CALM1/PPP3CA/JUN/PPP3R1/FOS/MYLK3/EEF2K/PPP1CC/ADCY2/PRKAB2/PRKACG/CALM2/KCNJ18/CALM3/RYR1/RAF1/PPP1R12A/CAMK2G
hsa00360	Phenylalanine metabolism	16	-0.764511	-1.95006	0.00178749	0.0238093	0.0188157	1307	tags=31%, list=6%, signal=29%	GOT2/MAOA/AOC3/MAOB/GOT1
hsa04120	Ubiquitin mediated proteolysis	136	0.410845	1.58856	0.00225456	0.0288757	0.0228194	4410	tags=31%, list=20%, signal=25%	RHOBTB1/NEDD4/UBE2D1/WWP1/UBE2Q2/CUL1/NEDD4L/BIRC3/ANAPC16/UBA6/CDC26/HERC1/HERC4/KEAP1/UBB/UBE4A/UBE2G1/CDC23/CUL4A/UBE2B/XIAP/CDC16/CUL3/SMURF2/SIAH1/HERC3/UBE3A/BIRC6/UBE2E3/UBR5/HERC2/UBE2K/TRIM37/PRPF19/MDM2/ITCH/PIAS2/UBE3B/UBE2Z/BTRC/FBXW7/UBE2D2
hsa04975	Fat digestion and absorption	40	-0.577999	-1.81682	0.00236128	0.0291224	0.0230144	3338	tags=28%, list=15%, signal=23%	APOB/MOGAT2/ACAT1/CLPS/SLC27A1/GOT2/ABCA1/DGAT1/AGPAT1/PLA2G12A/CD36
hsa04114	Oocyte meiosis	123	0.40818	1.55878	0.00264604	0.031469	0.0248688	1716	tags=17%, list=8%, signal=16%	CALML6/CALM1/PPP3CA/PPP3R1/IGF1R/CUL1/PPP1CC/ADCY2/CPEB3/PPP2CB/PRKACG/CALM2/ANAPC16/RPS6KA3/CALM3/SLK/CDC26/SMC1A/CPEB2/CAMK2G/CDC23
hsa04710	Circadian rhythm	32	0.601895	1.81385	0.00305312	0.0338897	0.0267818	1109	tags=34%, list=5%, signal=33%	NR1D2/PRKAG3/PER3/PER2/PER1/BHLHE41/CUL1/PRKAB2/FBXL3/NR1D1/CRY1
hsa05031	Amphetamine addiction	69	0.48007	1.68675	0.00305002	0.0338897	0.0267818	976	tags=17%, list=4%, signal=17%	CALML6/CALM1/PPP3CA/JUN/PPP3R1/ATF4/FOS/SIRT1/PPP1CC/PRKACG/CALM2/CALM3
hsa04723	Retrograde endocannabinoid signaling	138	-0.407633	-1.5706	0.00372915	0.0400582	0.0316566	3252	tags=24%, list=15%, signal=21%	GABRD/GNG2/DAGLB/NDUFA7/MGLL/NDUFB3/NDUFV1/PRKCA/NDUFS2/NDUFA10/NDUFS6/NDUFA5/CACNA1S/FAAH/PRKACA/NDUFA4L2/GNG5/NDUFA2/NDUFB6/NDUFB9/NDUFB8/NDUFAB1/NDUFS4/NDUFV3/NDUFA3/NDUFS3/NDUFA9/NDUFB5/NDUFB7/NDUFA11/NDUFB11/DAGLA/NDUFS8
hsa04721	Synaptic vesicle cycle	78	-0.463383	-1.64419	0.00393468	0.0409453	0.0323576	5066	tags=35%, list=23%, signal=27%	NSF/SLC17A7/SLC6A5/ATP6V0E1/SLC1A2/CLTA/AP2S1/ATP6V0A2/ATP6V1D/CPLX4/VAMP2/AP2A2/ATP6V1B2/CLTCL1/DNM2/CLTB/SLC1A1/AP2A1/UNC13C/ATP6V0B/ATP6V0C/ATP6V1H/ATP6V0D1/ATP6V0A1/RAB3A/ATP6V1E1/NAPA
hsa04931	Insulin resistance	105	-0.432709	-1.60396	0.00472069	0.0476361	0.0376451	2225	tags=20%, list=10%, signal=18%	PIK3R2/CRTC2/TNFRSF1A/PRKAA2/SLC27A1/PPP1CA/ACACB/AKT2/MLX/AGT/CREB5/CREB3L2/CPT1A/PPARGC1A/SLC2A4/G6PC3/PPARGC1B/MLXIPL/CD36/CPT1B/GYS1
hsa04971	Gastric acid secretion	76	0.453827	1.61944	0.00488202	0.0478151	0.0377865	976	tags=13%, list=4%, signal=13%	MYLK4/MYLK2/CALML6/CALM1/MYLK3/ADCY2/PRKACG/CALM2/EZR/CALM3
hsa00640	Propanoate metabolism	31	-0.59443	-1.76594	0.00535927	0.0509896	0.0402953	3205	tags=48%, list=14%, signal=41%	EHHADH/MCEE/LDHC/ACADS/SUCLG1/ACSS2/DBT/ACSS3/BCKDHA/ACACB/BCKDHB/PCCB/ACSS1/HADHA/MLYCD
hsa00480	Glutathione metabolism	56	-0.498259	-1.67194	0.00567737	0.0516499	0.0408171	2884	tags=36%, list=13%, signal=31%	MGST2/RRM2B/IDH2/GPX4/GSTM5/HPGDS/GPX8/GSTM1/LANCL1/GSS/GPX1/GPX2/GSTA4/GCLM/GSTM4/GSTK1/MGST3/GSTT1/GPX3/SRM
hsa04915	Estrogen signaling pathway	136	0.382377	1.47849	0.00573888	0.0516499	0.0408171	1113	tags=12%, list=5%, signal=11%	BCL2/FKBP5/CALML6/CALM1/JUN/ATF4/FOS/PIK3CA/HSP90AA1/HSP90AB1/ADCY2/PRKACG/CALM2/HSPA1L/CALM3/HSPA1B
hsa00061	Fatty acid biosynthesis	17	-0.688485	-1.77909	0.00618516	0.0528117	0.0417352	1741	tags=29%, list=8%, signal=27%	OXSM/MECR/ACACB/ACSL3/ACSL1
hsa03320	PPAR signaling pathway	74	-0.459563	-1.61834	0.0060701	0.0528117	0.0417352	1863	tags=26%, list=8%, signal=24%	PPARA/ILK/PLIN2/ME3/FABP5/HMGCS2/LPL/SLC27A1/CPT1A/FABP3/CPT2/RXRG/PLIN5/ACSL3/PLIN4/SORBS1/CD36/CPT1B/ACSL1
hsa04720	Long-term potentiation	66	0.465724	1.62461	0.00689096	0.0573672	0.0453353	1677	tags=21%, list=8%, signal=20%	CALML6/CALM1/PPP3CA/PPP3R1/ATF4/PPP1CC/PRKACG/CALM2/RPS6KA3/CALM3/CREBBP/RAP1A/RAF1/CAMK2G
hsa04920	Adipocytokine signaling pathway	68	-0.460236	-1.59807	0.00788333	0.064028	0.050599	3535	tags=32%, list=16%, signal=27%	PRKAG1/JAK2/TNFRSF1B/ACSL4/TNF/MTOR/PPARA/TNFRSF1A/ADIPOR1/PRKAA2/NFKBIB/ACACB/AKT2/CPT1A/RXRG/PPARGC1A/ACSL3/SLC2A4/G6PC3/CD36/CPT1B/ACSL1
hsa05210	Colorectal cancer	86	0.432651	1.57189	0.00812678	0.0644337	0.0509197	3489	tags=26%, list=16%, signal=22%	BCL2/GADD45G/EGF/JUN/FOS/PIK3CA/SMAD2/RPS6KB1/TGFBR1/SMAD4/CASP3/RAF1/MAPK8/APC/PMAIP1/MSH6/APPL1/KRAS/MAPK9/AKT3/SOS1/GADD45A
hsa00250	Alanine, aspartate and glutamate metabolism	35	-0.547264	-1.67125	0.00951814	0.0737103	0.0582506	1523	tags=20%, list=7%, signal=19%	GPT/ASS1/GOT2/ASPA/ALDH4A1/DDO/GOT1
hsa04625	C-type lectin receptor signaling pathway	104	0.389616	1.45462	0.0111948	0.0847242	0.0669545	3868	tags=25%, list=17%, signal=21%	CALML6/CALM1/PPP3CA/JUN/PPP3R1/PIK3CA/NFKBIA/CALM2/PAK1/CALM3/RAF1/ARHGEF12/MAPK8/IL12B/PTPN11/KRAS/CHUK/MAPK9/AKT3/IL17D/PLCG2/NFKB1/CLEC4D/MDM2/MAPKAPK2/CCL17
hsa00410	beta-Alanine metabolism	31	-0.552255	-1.64065	0.0123065	0.0890881	0.0704032	1962	tags=29%, list=9%, signal=27%	EHHADH/ACADS/ALDH1B1/CNDP2/AOC3/CARNS1/HADHA/GADL1/MLYCD
hsa05310	Asthma	30	-0.553966	-1.63601	0.0122505	0.0890881	0.0704032	4443	tags=50%, list=20%, signal=40%	HLA-DQA2/IL3/HLA-DRB1/FCER1A/TNF/HLA-DPB1/HLA-DQA1/HLA-DRB4/HLA-DMA/FCER1G/MS4A2/RNASE3/CCL11/HLA-DRA/HLA-DRB5
hsa04215	Apoptosis - multiple species	30	0.554887	1.65048	0.0137624	0.0940382	0.074315	3387	tags=37%, list=15%, signal=31%	BCL2/APAF1/BIRC3/CASP3/MAPK8/FADD/XIAP/PMAIP1/MAPK9/BIRC6/BECN1
hsa00280	Valine, leucine and isoleucine degradation	47	-0.492288	-1.6005	0.0138375	0.0940382	0.074315	3205	tags=40%, list=14%, signal=35%	EHHADH/BCAT1/MCEE/ACADS/ACAT1/HADH/DBT/IVD/ALDH1B1/BCKDHA/HMGCS2/OXCT1/BCKDHB/HADHB/PCCB/MCCC2/BCAT2/ACAA2/HADHA
hsa05412	Arrhythmogenic right ventricular cardiomyopathy	76	0.425345	1.51781	0.013629	0.0940382	0.074315	985	tags=12%, list=4%, signal=11%	ACTN3/DMD/ITGA8/SGCB/ITGA6/CTNNA3/ITGB6/ITGA9/JUP
hsa01212	Fatty acid metabolism	50	-0.480332	-1.58037	0.0147774	0.0984173	0.0777756	3559	tags=38%, list=16%, signal=32%	FADS2/SCD5/ACSL4/EHHADH/ACADS/ACAT1/HADH/PPT1/OXSM/MECR/HADHB/CPT1A/CPT2/ACSL3/ACADVL/ACAA2/HADHA/CPT1B/ACSL1
hsa04510	Focal adhesion	199	0.329339	1.34827	0.0183203	0.119621	0.094532	2041	tags=16%, list=9%, signal=15%	MYLK4/BCL2/MYLK2/EGF/JUN/MET/ITGA8/ITGA6/PIK3CA/MYLK3/TLN2/ITGB6/IGF1R/COL4A3/PPP1CC/VCL/CAV3/BIRC3/ARHGAP5/PAK1/ITGA9/RAP1A/CHAD/RAF1/PPP1R12A/DIAPH1/MAPK8/LAMA3/PDGFRA/ROCK2/ITGB5/XIAP
hsa00380	Tryptophan metabolism	39	-0.50072	-1.5643	0.019755	0.124188	0.0981415	3430	tags=36%, list=15%, signal=30%	TPH1/EHHADH/ACAT1/HADH/IDO1/ALDH1B1/GCDH/CYP1B1/MAOA/DLST/DHTKD1/CAT/MAOB/HADHA
hsa04924	Renin secretion	66	0.428565	1.49499	0.0202675	0.124188	0.0981415	1956	tags=15%, list=9%, signal=14%	CALML6/CALM1/PPP3CA/PPP3R1/PRKACG/CALM2/PDE3A/CALM3/ADRB1/PDE3B
hsa05323	Rheumatoid arthritis	89	-0.40684	-1.47142	0.0201921	0.124188	0.0981415	4100	tags=31%, list=18%, signal=26%	ATP6V0A2/CTSK/ATP6V1D/CXCL2/HLA-DRB1/CSF1/TNF/HLA-DPB1/HLA-DQA1/HLA-DRB4/ATP6V1B2/CXCL1/HLA-DMA/FLT1/CCL3/ATP6V0B/HLA-DRA/ATP6V0C/ATP6V1H/CCL2/VEGFA/CXCL12/ATP6V0D1/ATP6V0A1/ATP6AP1/IL18/HLA-DRB5/ATP6V1E1
hsa04012	ErbB signaling pathway	83	0.405396	1.46537	0.0208081	0.124188	0.0981415	3319	tags=29%, list=15%, signal=25%	EGF/GAB1/JUN/PIK3CA/STAT5B/RPS6KB1/PAK1/CDKN1B/RAF1/CAMK2G/MAPK8/HBEGF/NCK2/ERBB4/NRG1/KRAS/STAT5A/ABL2/MAPK9/AKT3/EIF4EBP1/CRK/PLCG2/SOS1
hsa05226	Gastric cancer	149	0.348538	1.36729	0.0208845	0.124188	0.0981415	1620	tags=13%, list=7%, signal=12%	BCL2/GADD45G/EGF/GAB1/MET/PIK3CA/CTNNA3/SMAD2/RPS6KB1/FGF2/FZD7/JUP/FZD4/TGFBR1/SMAD4/CSNK1A1/CDKN1B/RAF1/LRP6
hsa00100	Steroid biosynthesis	20	-0.601334	-1.61474	0.0239521	0.131367	0.103815	3388	tags=40%, list=15%, signal=34%	NSDHL/LSS/CYP2R1/EBP/TM7SF2/MSMO1/DHCR7/DHCR24
hsa00062	Fatty acid elongation	22	-0.584078	-1.59851	0.0243853	0.131367	0.103815	2656	tags=32%, list=12%, signal=28%	ACOT4/HADH/PPT1/MECR/HADHB/ACAA2/HADHA
hsa01040	Biosynthesis of unsaturated fatty acids	21	0.578682	1.59439	0.0239473	0.131367	0.103815	1	tags=5%, list=0%, signal=5%	SCD
hsa00071	Fatty acid degradation	43	-0.475932	-1.52136	0.0247739	0.131367	0.103815	3239	tags=40%, list=15%, signal=34%	ACSL4/EHHADH/ECI2/ACADS/ACAT1/HADH/ALDH1B1/GCDH/HADHB/CPT1A/CPT2/ACSL3/ACADVL/ACAA2/HADHA/CPT1B/ACSL1
hsa01230	Biosynthesis of amino acids	71	-0.418416	-1.46423	0.0247253	0.131367	0.103815	3352	tags=25%, list=15%, signal=22%	ACO1/PSPH/BCAT1/IDH2/IDH3B/CS/TPI1/GPT/PRPS1/ASS1/PYCR2/GOT2/ACY1/PGAM2/ENO1/IDH3G/BCAT2/GOT1
hsa04115	p53 signaling pathway	70	0.41522	1.4608	0.0245148	0.131367	0.103815	5136	tags=30%, list=23%, signal=23%	CCNG1/BCL2/GADD45G/APAF1/CASP3/RPRM/PMAIP1/SIAH1/PTEN/GADD45A/SESN1/MDM2/CD82/ATM/CCND1/FAS/SFN/GADD45B/EI24/TNFRSF10A/CDKN1A
hsa04152	AMPK signaling pathway	120	-0.3705	-1.39955	0.0248532	0.131367	0.103815	2303	tags=25%, list=10%, signal=23%	PPP2R3A/PIK3R2/PPP2R5D/CRTC2/CCNA2/AKT1S1/RAB8A/PPP2CA/STRADA/ADIPOR1/PRKAA2/FBP2/RAB11B/ACACB/ELAVL1/AKT2/PPP2R1A/CREB5/CREB3L2/CPT1A/PFKFB2/IGF1/PPARGC1A/SLC2A4/G6PC3/PFKFB1/CD36/CPT1B/MLYCD/GYS1
hsa00910	Nitrogen metabolism	17	-0.621208	-1.60524	0.0257382	0.131859	0.104203	761	tags=47%, list=3%, signal=45%	GLUD2/CA8/CA13/CPS1/CA2/GLUD1/CA3/CA14
hsa04657	IL-17 signaling pathway	93	0.384796	1.41697	0.0255164	0.131859	0.104203	3901	tags=26%, list=17%, signal=21%	MAPK6/JUN/FOS/HSP90AA1/HSP90AB1/NFKBIA/USP25/CASP3/IL5/MAP3K7/MAPK8/FADD/TAB2/CSF3/CCL20/SRSF1/TBK1/CHUK/MAPK9/IL17D/NFKB1/TRADD/CCL17/LCN2
hsa05170	Human immunodeficiency virus 1 infection	201	0.320845	1.31502	0.0269658	0.136055	0.107519	1877	tags=14%, list=8%, signal=13%	BCL2/CALML6/CALM1/PPP3CA/JUN/PPP3R1/GNG12/FOS/PIK3CA/IFNA5/CUL1/NFKBIA/CALM2/LIMK1/RPS6KB1/PAK1/IFNA2/GNG11/CALM3/CASP3/RAF1/IFNA10/MAP3K7/IFNA4/MAPK8/FADD/TAB2/CUL4A
hsa04110	Cell cycle	124	0.354111	1.3533	0.0287403	0.142844	0.112884	5136	tags=30%, list=23%, signal=23%	GADD45G/CUL1/STAG1/ANAPC16/SMAD2/CREBBP/CDC26/SMC1A/SMAD4/CDKN1B/STAG2/CDC23/E2F4/CDC16/YWHAE/HDAC2/CDK7/PTTG2/MCM6/CCNA1/CDKN2C/GADD45A/SMC3/MDM2/BUB3/E2F1/ATM/CDKN2B/CCND1/SFN/CDC14A/E2F3/GADD45B/WEE1/MAD1L1/E2F2/CDKN1A
hsa04966	Collecting duct acid secretion	27	-0.534259	-1.53975	0.0300871	0.147338	0.116436	6453	tags=56%, list=29%, signal=40%	SLC12A7/ATP6V0D2/ATP6V1A/ATP6V1F/TCIRG1/CA2/ATP6V0E1/ATP6V0A2/ATP6V1D/ATP4B/ATP6V1B2/ATP6V0C/ATP6V0D1/ATP6V0A1/ATP6V1E1
hsa05204	Chemical carcinogenesis - DNA adducts	56	-0.43503	-1.45977	0.0313234	0.15117	0.119464	2884	tags=21%, list=13%, signal=19%	MGST2/GSTM5/HPGDS/GSTM1/CBR1/GSTA4/CYP1B1/GSTM4/GSTK1/MGST3/GSTT1/EPHX1
hsa04964	Proximal tubule bicarbonate reclamation	22	-0.560381	-1.53365	0.0362757	0.161833	0.12789	4873	tags=41%, list=22%, signal=32%	CA2/GLUD1/SLC4A4/ATP1A1/ATP1B1/SLC38A3/ATP1B4/ATP1A2/MDH1
hsa00592	alpha-Linolenic acid metabolism	22	-0.560369	-1.53362	0.0362757	0.161833	0.12789	5003	tags=32%, list=22%, signal=25%	ACAA1/PLA2G4E/FADS2/PLA2G4A/PLA2G4F/PLA2G4C/PLA2G12A
hsa05110	Vibrio cholerae infection	49	-0.444513	-1.45655	0.0347114	0.161833	0.12789	4263	tags=39%, list=19%, signal=31%	ATP6V0E1/KDELR3/ATP6V0A2/ATP6V1D/SEC61A1/ATP6V1B2/SEC61A2/PRKCA/TJP1/PRKACA/ATP6V0B/ATP6V0C/ATP6V1H/ATP6V0D1/ATP6V0A1/ACTG1/ATP6AP1/KDELR1/ATP6V1E1
hsa05220	Chronic myeloid leukemia	76	0.391498	1.39703	0.0360049	0.161833	0.12789	5136	tags=38%, list=23%, signal=29%	GADD45G/PIK3CA/NFKBIA/STAT5B/TGFBR1/SMAD4/CDKN1B/RAF1/HDAC2/PTPN11/KRAS/STAT5A/CHUK/AKT3/CRK/NFKB1/SOS1/GADD45A/MDM2/POLK/E2F1/RUNX1/CCND1/SOS2/E2F3/GADD45B/E2F2/CTBP2/CDKN1A
hsa04350	TGF-beta signaling pathway	92	0.375929	1.38195	0.0352512	0.161833	0.12789	4355	tags=32%, list=20%, signal=25%	ID1/CUL1/PPP2CB/ACVR1/ZFYVE9/SMAD2/ACVR2B/RPS6KB1/GREM2/CREBBP/TGFBR1/INHBA/SMAD4/SMAD7/E2F4/ZFYVE16/FST/SMURF2/PITX2/ROCK1/GDF5/ACVR1B/FMOD/INHBB/INHBE/ID2/SMAD6/IFNG/CDKN2B
hsa04936	Alcoholic liver disease	139	0.342631	1.33046	0.0364488	0.161833	0.12789	1846	tags=17%, list=8%, signal=16%	SCD/ADH1B/PRKAG3/ADH1C/ADIPOQ/IFNA5/ALDH2/SIRT1/NFKBIA/PRKAB2/TRA2A/FOXO3/IFNA2/TRA2B/FOXO1/CASP3/IFNA10/ADH1A/MAP3K7/IFNA4/MAPK8/FADD/IL12B/TAB2
hsa04660	T cell receptor signaling pathway	101	0.362996	1.35074	0.0386029	0.169142	0.133667	3319	tags=18%, list=15%, signal=15%	PPP3CA/JUN/PPP3R1/FOS/PIK3CA/NFKBIA/PAK1/RAF1/IL5/MAP3K7/MAPK8/NCK2/KRAS/CHUK/MAPK9/AKT3/NFKB1/SOS1
hsa04744	Phototransduction	28	0.511368	1.49625	0.041456	0.176985	0.139865	976	tags=14%, list=4%, signal=14%	CALML6/CALM1/CALM2/CALM3
hsa00564	Glycerophospholipid metabolism	85	-0.385207	-1.3824	0.0409253	0.176985	0.139865	4413	tags=32%, list=20%, signal=26%	AGPAT3/PLA2G4E/DGKK/ETNK1/PTDSS2/LCLAT1/PLD2/PLA2G4A/PLA2G4F/LPCAT2/LPCAT1/GPD1L/CHKB/PEMT/PLD3/PNPLA6/PCYT2/CHPT1/LYPLA2/LPIN1/ETNPPL/DGKD/ACHE/PLA2G4C/AGPAT1/PLA2G12A/LPCAT3
hsa00591	Linoleic acid metabolism	26	-0.52151	-1.49235	0.0449594	0.189512	0.149765	4475	tags=27%, list=20%, signal=22%	CYP1A2/PLA2G4E/PLA2G4A/PLA2G4F/PLA2G4C/PLA2G12A/CYP2J2
hsa00511	Other glycan degradation	17	-0.58663	-1.51589	0.0488827	0.19612	0.154986	4460	tags=47%, list=20%, signal=38%	FUCA1/MAN2C1/GBA/GLB1/GBA2/MAN2B1/AGA/NEU3
hsa05164	Influenza A	167	-0.329553	-1.29726	0.0482069	0.19612	0.154986	3141	tags=25%, list=14%, signal=21%	TNF/HLA-DPB1/HLA-DQA1/HLA-DRB4/KPNA6/MX1/IRF9/STAT1/HLA-DMA/IFNB1/ADAR/MAP2K1/MX2/PIK3R2/PRKCA/TNFRSF1A/IFNA1/IFNA14/IFNA6/OAS2/PML/NFKBIB/RAB11B/OAS1/HLA-DRA/RSAD2/MAVS/AKT2/IFIH1/CCL2/EIF2AK2/OAS3/IFNA13/ACTG1/IL18/SLC25A5/CYCS/SLC25A6/HLA-DRB5/TRIM25/TNFSF10
hsa05202	Transcriptional misregulation in cancer	168	0.31989	1.27977	0.0473083	0.19612	0.154986	3982	tags=24%, list=18%, signal=20%	MLF1/GADD45G/MET/PER2/FUS/NUPR1/IGF1R/EYA1/BIRC3/BMI1/JUP/MITF/HOXA10/FOXO1/DEFA5/DDX5/ZBTB16/CDKN1B/MAX/DUSP6/NFKBIZ/SIX4/PPARG/HDAC2/CDK9/CEBPE/PDGFA/CCNA1/PBX1/CDKN2C/NFKB1/MLLT3/GADD45A/MAF/ZEB1/MDM2/SUPT3H/POLK/ID2/PBX3
hsa05132	Salmonella infection	246	-0.302966	-1.25243	0.0487991	0.19612	0.154986	2385	tags=18%, list=11%, signal=16%	ACTR1B/DNM2/PTPRC/PIK3C2B/MAP2K1/RAB7A/RHOG/TNFRSF1A/TLR6/ACTR3B/VPS11/PLEKHM2/DCTN3/TUBA1A/TCF7L2/DYNLT1/DCTN2/RILP/RAB5C/MYL2/KLC2/TLR9/TXN2/ACTR1A/CD14/AKT2/DYNLRB1/FHOD1/TUBB2A/ACTG1/TUBB4B/IL18/CYCS/CYFIP2/TUBA4A/MYL9/TUBB/TUBA1B/MAP2K6/MAP2K3/TNFSF10/PFN1/MYL12A/RRAS
hsa04014	Ras signaling pathway	226	0.300697	1.24969	0.0501352	0.19875	0.157065	3454	tags=21%, list=15%, signal=18%	CALML6/CALM1/EGF/GAB1/PLCE1/MET/GNG12/RALBP1/FOXO4/PIK3CA/IGF1R/EXOC2/PRKACG/CALM2/PAK1/GNG11/FGF2/CALM3/RASA1/RAP1A/RAF1/RASA2/MAPK8/PDGFRA/NTF3/TEK/GNG8/EFNA1/TBK1/PLD1/PDGFA/PTPN11/NTF4/ANGPT2/KRAS/CHUK/ABL2/MAPK9/NGF/RASA4/ARF6/AKT3/PLCG2/HTR7/NFKB1/SOS1/SHOC2/FGF23
hsa04066	HIF-1 signaling pathway	105	0.350446	1.30959	0.052257	0.204725	0.161786	1734	tags=14%, list=8%, signal=13%	TFRC/PFKFB3/BCL2/EGF/PIK3CA/IGF1R/RPS6KB1/HK1/CREBBP/EIF4E2/CDKN1B/MKNK2/PFKM/CAMK2G/LDHA
hsa04070	Phosphatidylinositol signaling system	94	0.358175	1.3205	0.0538898	0.207808	0.164223	1075	tags=11%, list=5%, signal=10%	CALML6/CALM1/PLCE1/PIK3CA/PIP4K2B/IPMK/CALM2/IMPA2/CALM3/PLCD4
hsa04310	Wnt signaling pathway	164	0.31869	1.26938	0.0542922	0.207808	0.164223	2859	tags=18%, list=13%, signal=16%	PPP3CA/JUN/PPP3R1/LGR5/CUL1/GPC4/PRKACG/RYK/FZD7/CREBBP/FZD4/SMAD4/CSNK1A1/CACYBP/MAP3K7/LRP6/LGR4/CAMK2G/SOX17/APCDD1/MAPK8/ROCK2/NKD1/APC/SFRP2/SIAH1/DKK2/TBL1X/MAPK9
hsa05340	Primary immunodeficiency	36	-0.465041	-1.42861	0.0575055	0.215161	0.170034	5020	tags=33%, list=22%, signal=26%	IGLL1/RFXANK/CD8B/ICOS/TNFRSF13C/TAP1/PTPRC/CD3E/ORAI1/IL2RG/CD79A/RFX5
hsa04270	Vascular smooth muscle contraction	129	0.332513	1.27865	0.0573871	0.215161	0.170034	1898	tags=12%, list=9%, signal=11%	MYLK4/MYH11/MYLK2/CALML6/CALM1/MYLK3/PPP1CC/ADCY2/PRKACG/CALM2/CALM3/RAF1/PPP1R12A/ARHGEF12/GNA13/ROCK2
hsa04211	Longevity regulating pathway	88	0.360397	1.31312	0.0610329	0.225822	0.178459	1336	tags=16%, list=6%, signal=15%	PRKAG3/ADIPOQ/ATF4/PIK3CA/SIRT1/IGF1R/ADCY2/PRKAB2/PRKACG/FOXO3/RPS6KB1/RB1CC1/FOXO1/EIF4E2
hsa00340	Histidine metabolism	20	-0.548021	-1.47158	0.062475	0.228617	0.180668	1962	tags=30%, list=9%, signal=27%	ALDH1B1/CNDP2/ASPA/MAOA/CARNS1/MAOB
hsa04612	Antigen processing and presentation	74	-0.379749	-1.33728	0.063834	0.231051	0.182591	4102	tags=38%, list=18%, signal=31%	KLRC4/HLA-B/CD8B/HLA-C/HLA-DRB1/HLA-G/TNF/HLA-DPB1/HLA-DQA1/HLA-DRB4/TAP1/HLA-DMA/TAPBP/PSME1/PSME3/CTSB/IFI30/HLA-A/PSME2/RFX5/LGMN/HLA-DRA/CALR/HSPA5/NFYC/CD74/HLA-DRB5/HSPA2
hsa00513	Various types of N-glycan biosynthesis	37	-0.452837	-1.40117	0.0662448	0.233217	0.184303	3757	tags=27%, list=17%, signal=23%	ALG2/TUSC3/STT3B/ALG1/ALG13/MAN2A1/RPN1/ALG3/RPN2/DAD1
hsa05133	Pertussis	72	0.375129	1.32439	0.0667756	0.233217	0.184303	1841	tags=12%, list=8%, signal=12%	CALML6/CALM1/JUN/FOS/CALM2/CALM3/CASP3/MAPK8/IL12B
hsa03015	mRNA surveillance pathway	93	0.351881	1.29577	0.0672337	0.233217	0.184303	4428	tags=32%, list=20%, signal=26%	FUS/NUDT21/PPP1CC/PPP2CB/PABPC4/PABPN1/SMG1/RBM8A/PABPC1/MAGOH/CLP1/UPF2/WDR82/ACIN1/RNMT/PCF11/UPF3A/PABPN1L/NCBP1/NCBP2/NXT2/ALYREF/PPP2R3C/PNN/CSTF3/HBS1L/CPSF3/PPP2R3B/PPP2R5A/PABPC3
hsa04022	cGMP-PKG signaling pathway	162	0.314815	1.25086	0.0654091	0.233217	0.184303	2509	tags=15%, list=11%, signal=14%	MYLK4/MYLK2/CALML6/CALM1/PPP3CA/PPP3R1/ATF4/MYLK3/PPP1CC/ADCY2/CALM2/PDE3A/CALM3/MEF2A/RAF1/PPP1R12A/ADRB1/GNA13/SLC8A3/ROCK2/PDE3B/EDNRB/PDE5A/ATP2B1/ROCK1
hsa00500	Starch and sucrose metabolism	32	-0.464775	-1.39455	0.0713303	0.244876	0.193517	356	tags=19%, list=2%, signal=18%	HK2/UGP2/ENPP1/G6PC3/GPI/GYS1
hsa04970	Salivary secretion	88	0.354254	1.29074	0.0732803	0.249003	0.196778	1101	tags=12%, list=5%, signal=12%	SLC12A2/CALML6/CALM1/AMY1B/ADCY2/PRKACG/CALM2/AMY1A/CALM3/CAMP/AMY2A
hsa00650	Butanoate metabolism	26	-0.493835	-1.41316	0.0760547	0.250846	0.198235	3205	tags=31%, list=14%, signal=26%	EHHADH/ACADS/ACAT1/HADH/HMGCS2/OXCT1/BDH1/HADHA
hsa04914	Progesterone-mediated oocyte maturation	96	0.345889	1.28057	0.0760826	0.250846	0.198235	3085	tags=21%, list=14%, signal=18%	PIK3CA/HSP90AA1/IGF1R/HSP90AB1/ADCY2/CPEB3/PRKACG/ANAPC16/RPS6KA3/CDC26/RAF1/CPEB2/CDC23/MAPK8/PDE3B/CDC16/KRAS/MAPK9/CCNA1/AKT3
hsa04810	Regulation of actin cytoskeleton	226	0.291391	1.21102	0.0746828	0.250846	0.198235	3476	tags=21%, list=16%, signal=18%	MYLK4/MYH11/MYLK2/EGF/ITGA8/GNG12/ITGA6/PIK3CA/MYLK3/DIAPH2/ITGB6/PIP4K2B/PPP1CC/VCL/EZR/LIMK1/NCKAP1/PAK1/FGF2/ITGA9/RAF1/PPP1R12A/ARHGEF12/DIAPH1/GNA13/PDGFRA/ROCK2/ITGB5/PFN3/APC/CXCR4/MYH14/ROCK1/BRK1/PDGFA/C8B/KRAS/DOCK1/ARPC5/AKT3/CRK/PPP1R12B/TMSB4X/SOS1/RDX/FGF23/ACTR2
hsa04213	Longevity regulating pathway - multiple species	62	0.383221	1.32387	0.0799185	0.26091	0.206188	3085	tags=29%, list=14%, signal=25%	PRKAG3/PIK3CA/SIRT1/IGF1R/ADCY2/PRKAB2/PRKACG/FOXO3/RPS6KB1/HSPA1L/HSPA1B/FOXO1/SOD1/HSPA1A/HDAC2/KRAS/IRS1/AKT3
hsa04922	Glucagon signaling pathway	101	-0.348209	-1.28317	0.0808852	0.261503	0.206656	2186	tags=23%, list=10%, signal=21%	CAMK2A/CRTC2/CAMK2B/PDHA1/PHKG2/PRKAA2/PRKACA/PHKG1/PHKA2/FBP2/ACACB/AKT2/PGAM2/CAMK2D/CREB5/CREB3L2/CPT1A/PPARGC1A/G6PC3/SIK2/PFKFB1/CPT1B/GYS1
hsa00520	Amino sugar and nucleotide sugar metabolism	46	-0.415844	-1.34495	0.0839844	0.268912	0.212511	3475	tags=24%, list=16%, signal=20%	UXS1/PMM1/GMPPA/CYB5R1/NANP/CYB5R3/HK2/GALT/MPI/UGP2/GPI
hsa00220	Arginine biosynthesis	21	-0.51649	-1.40156	0.0875576	0.274938	0.217274	1523	tags=24%, list=7%, signal=22%	GPT/ASS1/GOT2/ACY1/GOT1
hsa04933	AGE-RAGE signaling pathway in diabetic complications	98	0.340141	1.25887	0.0871879	0.274938	0.217274	3293	tags=24%, list=15%, signal=21%	BCL2/EGR1/JUN/PLCE1/PIK3CA/COL4A3/SMAD2/STAT5B/PLCD4/TGFBR1/FOXO1/SMAD4/CASP3/CDKN1B/DIAPH1/MAPK8/THBD/COL4A4/KRAS/STAT5A/MAPK9/AKT3/PLCG2/NFKB1
hsa04550	Signaling pathways regulating pluripotency of stem cells	141	0.316289	1.23063	0.0883436	0.274938	0.217274	3946	tags=21%, list=18%, signal=17%	SKIL/ID1/PIK3CA/IGF1R/LIFR/ACVR1/SMAD2/ACVR2B/BMI1/RIF1/FGF2/FZD7/FZD4/INHBA/SMAD4/RAF1/APC/KAT6A/IL6ST/KRAS/AKT3/ACVR1B/INHBB/ZFHX3/INHBE/DVL2/WNT9A/FZD6/ID2
hsa00730	Thiamine metabolism	14	-0.578265	-1.43012	0.0893987	0.275646	0.217833	1986	tags=57%, list=9%, signal=52%	THTPA/AK7/ALPL/ALPI/TPK1/NTPCR/NFS1/AK2
hsa05143	African trypanosomiasis	36	0.432984	1.34124	0.0913491	0.278781	0.22031	71	tags=8%, list=0%, signal=8%	HBA2/HBA1/HBB
hsa05152	Tuberculosis	177	-0.307594	-1.2204	0.0920897	0.278781	0.22031	3141	tags=27%, list=14%, signal=23%	TNF/TIRAP/HLA-DPB1/HLA-DQA1/HLA-DRB4/FCGR3A/STAT1/CALML3/HLA-DMA/IFNB1/FCGR3B/MRC2/C3/FCER1G/RAB7A/CAMK2A/TNFRSF1A/FCGR2B/TLR6/CAMK2B/IFNA1/IFNA14/IFNA6/TLR1/FCGR2A/RAB5C/RFX5/ATP6V0B/TLR9/HLA-DRA/CD14/AKT2/ATP6V0C/ATP6V1H/NFYC/ATP6V0D1/ATP6V0A1/IFNA13/CAMK2D/CD74/FCGR2C/ATP6AP1/IL18/CYCS/KSR1/HLA-DRB5/LBP/CTSD
hsa04216	Ferroptosis	41	-0.423399	-1.33831	0.0933019	0.279906	0.221199	3463	tags=37%, list=16%, signal=31%	VDAC3/ACSL4/SLC11A2/GPX4/MAP1LC3B/FTL/NCOA4/GSS/GCLM/MAP1LC3B2/CYBB/HMOX1/ACSL3/ACSL1/LPCAT3
hsa00830	Retinol metabolism	56	0.382898	1.2955	0.0970576	0.285697	0.225776	1604	tags=9%, list=7%, signal=8%	ADH1B/ADH1C/CYP1A1/AOX1/ADH1A
hsa05222	Small cell lung cancer	92	0.340632	1.25219	0.096637	0.285697	0.225776	5235	tags=34%, list=23%, signal=26%	BCL2/GADD45G/ITGA6/PIK3CA/COL4A3/NFKBIA/APAF1/BIRC3/CASP3/CDKN1B/MAX/LAMA3/XIAP/COL4A4/CHUK/AKT3/PTEN/NFKB1/GADD45A/CKS1B/POLK/E2F1/CDKN2B/CCND1/ITGB1/E2F3/GADD45B/RARB/E2F2/CDKN1A/TRAF3
hsa05167	Kaposi sarcoma-associated herpesvirus infection	190	0.294174	1.19772	0.097806	0.285697	0.225776	3486	tags=20%, list=16%, signal=17%	CALML6/CALM1/PPP3CA/JUN/PPP3R1/GNG12/FOS/PIK3CA/IFNA5/NFKBIA/CALM2/IFNA2/GNG11/FGF2/CALM3/CREBBP/UBB/CASP3/RAF1/ATG14/IFNA10/IFNA4/MAPK8/FADD/GNG8/TBK1/CCR8/IL6ST/ANGPT2/KRAS/CHUK/MAPK9/AKT3/PLCG2/CCR5/NFKB1/BECN1/CLEC2B
hsa05214	Glioma	75	0.352347	1.2551	0.108092	0.312996	0.247349	3859	tags=27%, list=17%, signal=22%	GADD45G/CALML6/CALM1/EGF/PIK3CA/IGF1R/CALM2/CALM3/RAF1/CAMK2G/PDGFRA/PDGFA/KRAS/AKT3/PLCG2/PTEN/SOS1/GADD45A/MDM2/POLK
hsa04613	Neutrophil extracellular trap formation	108	-0.33199	-1.23387	0.109163	0.313372	0.247646	3600	tags=23%, list=16%, signal=20%	NCF4/VDAC3/MAP2K2/CTSG/MTOR/NCF2/FCGR3A/FPR1/FCGR3B/C3/MAP2K1/PIK3R2/PRKCA/HAT1/CLCN5/VWF/ELANE/FPR3/FCGR2A/AKT2/ACTG1/SLC25A5/CYBB/SLC25A6/PPIF
hsa05322	Systemic lupus erythematosus	52	-0.386424	-1.27851	0.114626	0.323587	0.255719	5315	tags=38%, list=24%, signal=29%	C1R/HLA-DQA2/C1QC/C1QB/ACTN1/HLA-DRB1/TNF/CTSG/HLA-DPB1/HLA-DQA1/HLA-DRB4/FCGR3A/HLA-DMA/FCGR3B/C3/ELANE/FCGR2A/HLA-DRA/ACTN4/HLA-DRB5
hsa01240	Biosynthesis of cofactors	135	-0.315405	-1.21365	0.114665	0.323587	0.255719	4614	tags=26%, list=21%, signal=21%	PTS/KYNU/NADSYN1/RGN/AK3/ALPI/VKORC1/HPD/CMPK2/GUSB/NME3/ASPDH/COASY/PMM1/GMPPA/MOCS1/BCAT1/COX10/IDO1/COQ6/EARS2/TPK1/ALDH1B1/OXSM/GSS/MOCS2/GCLM/COQ3/NFS1/MPI/COX15/UGP2/BCAT2/AK2/PNPO
hsa00563	Glycosylphosphatidylinositol (GPI)-anchor biosynthesis	26	-0.462321	-1.32298	0.127352	0.338191	0.26726	4962	tags=42%, list=22%, signal=33%	GPLD1/PIGW/PIGZ/PIGL/PIGA/MPPE1/PIGB/PIGS/PIGH/GPAA1/PIGT
hsa05212	Pancreatic cancer	76	0.344591	1.22964	0.125915	0.338191	0.26726	5136	tags=34%, list=23%, signal=26%	GADD45G/EGF/RALBP1/PIK3CA/SMAD2/RPS6KB1/TGFBR1/SMAD4/RAF1/MAPK8/PLD1/KRAS/CHUK/MAPK9/AKT3/NFKB1/GADD45A/POLK/RALB/E2F1/CCND1/RAC1/E2F3/GADD45B/E2F2/CDKN1A
hsa01522	Endocrine resistance	94	0.329651	1.21534	0.125203	0.338191	0.26726	5616	tags=34%, list=25%, signal=26%	BCL2/JUN/FOS/PIK3CA/IGF1R/ADCY2/PRKACG/RPS6KB1/CDKN1B/RAF1/MAPK8/HBEGF/KRAS/MAPK9/AKT3/CDKN2C/NOTCH2/SOS1/JAG1/MDM2/E2F1/ADCY4/CCND1/ADCY9/SOS2/E2F3/E2F2/CDKN1A/DLL1/RPS6KB2/NOTCH4/NCOA3
hsa05215	Prostate cancer	96	0.326971	1.21053	0.127276	0.338191	0.26726	3870	tags=24%, list=17%, signal=20%	BCL2/EGF/ATF4/PIK3CA/HSP90AA1/IGF1R/HSP90AB1/NFKBIA/CREBBP/FOXO1/CDKN1B/RAF1/PDGFRA/PDGFA/KRAS/CHUK/AKT3/PTEN/NFKB1/SOS1/ZEB1/MDM2/PDGFC
hsa04926	Relaxin signaling pathway	127	0.310911	1.19315	0.124316	0.338191	0.26726	3319	tags=19%, list=15%, signal=16%	JUN/ATF4/GNG12/FOS/PIK3CA/COL4A3/NFKBIA/ADCY2/PRKACG/SMAD2/GNG11/TGFBR1/RAF1/MAPK8/ARRB1/EDNRB/NOS1/GNG8/COL4A4/KRAS/MAPK9/AKT3/NFKB1/SOS1
hsa04611	Platelet activation	120	0.313081	1.19202	0.127964	0.338191	0.26726	1898	tags=12%, list=9%, signal=11%	MYLK4/MYLK2/PIK3CA/MYLK3/TLN2/PPP1CC/ADCY2/PRKACG/P2RY1/RAP1A/PPP1R12A/ARHGEF12/GNA13/GP9/ROCK2
hsa04630	JAK-STAT signaling pathway	165	0.295343	1.17736	0.127847	0.338191	0.26726	4589	tags=27%, list=21%, signal=22%	BCL2/EGF/PIK3CA/IFNA5/LIFR/STAT5B/GHR/IFNA2/CREBBP/AOX1/SOCS6/RAF1/IFNA10/IL5/IFNA4/IL12B/PDGFRA/CSF3/CISH/IFNE/IFNLR1/IL4R/IL6ST/PDGFA/PTPN11/STAT5A/AKT3/MCL1/SOS1/STAM/CNTF/LEPR/GFAP/IL13RA2/STAM2/PIAS2/PTPN2/IFNG/IL10RB/CCND1/LEP/FHL1/IL26/SOS2/IFNGR2
hsa05417	Lipid and atherosclerosis	210	0.28262	1.16361	0.124404	0.338191	0.26726	2859	tags=20%, list=13%, signal=17%	BCL2/CALML6/CALM1/PPP3CA/JUN/PPP3R1/ATF4/FOS/PIK3CA/HSP90AA1/IFNA5/HSP90AB1/NFKBIA/APAF1/CALM2/CYP1A1/HSPA1L/IFNA2/CALM3/HSPA1B/RAP1A/CASP3/MIB1/IFNA10/MAP3K7/CAMK2G/IFNA4/MAPK8/IL12B/TAB2/ROCK2/HSPA4/HSPA1A/SELP/PPARG/TBK1/EIF2S1/VLDLR/KRAS/CHUK/MAPK9
hsa00760	Nicotinate and nicotinamide metabolism	34	-0.423457	-1.28569	0.132542	0.344816	0.272496	1129	tags=35%, list=5%, signal=34%	SIRT2/NADSYN1/BST1/ASPDH/SIRT6/NAMPT/SIRT3/NT5E/CD38/NT5C1A/ENPP1/NMRK2
hsa05223	Non-small cell lung cancer	72	0.346606	1.22369	0.131713	0.344816	0.272496	5136	tags=35%, list=23%, signal=27%	GADD45G/EGF/MET/PIK3CA/FOXO3/STAT5B/RAF1/KRAS/STAT5A/AKT3/PLCG2/SOS1/GADD45A/KIF5B/POLK/E2F1/CCND1/SOS2/KIF5C/E2F3/GADD45B/RARB/PDPK1/E2F2/CDKN1A
hsa00770	Pantothenate and CoA biosynthesis	21	-0.48474	-1.3154	0.134642	0.347565	0.274668	3497	tags=38%, list=16%, signal=32%	COASY/VNN2/BCAT1/VNN1/ALDH1B1/ENPP1/BCAT2/GADL1
hsa00620	Pyruvate metabolism	47	-0.386778	-1.25747	0.141298	0.356456	0.281695	3150	tags=36%, list=14%, signal=31%	GLO1/LDHC/ACAT1/ACSS2/ALDH1B1/PDHA1/ME3/GRHPR/ACYP2/ACYP1/ACACB/DLAT/FH/MDH2/ACSS1/MDH1/LDHD
hsa00510	N-Glycan biosynthesis	49	-0.383192	-1.25561	0.140406	0.356456	0.281695	5780	tags=37%, list=26%, signal=27%	ALG12/GANAB/MGAT3/MAN1B1/ALG5/DPAGT1/ALG6/ALG2/TUSC3/STT3B/ALG1/ALG13/MAN2A1/RPN1/SRD5A3/ALG3/RPN2/DAD1
hsa04659	Th17 cell differentiation	108	0.316203	1.18716	0.140248	0.356456	0.281695	3059	tags=18%, list=14%, signal=15%	PPP3CA/JUN/PPP3R1/FOS/HSP90AA1/HSP90AB1/NFKBIA/SMAD2/STAT5B/TGFBR1/SMAD4/MAPK8/IL4R/IL6ST/STAT5A/CHUK/AHR/MAPK9/RORA
hsa05225	Hepatocellular carcinoma	165	0.29193	1.16376	0.142623	0.357093	0.282197	3859	tags=22%, list=17%, signal=18%	GADD45G/GAB1/MET/PIK3CA/IGF1R/SMAD2/RPS6KB1/SMARCA2/PBRM1/FZD7/FZD4/SMARCC1/TGFBR1/SMAD4/KEAP1/SMARCC2/CSNK1A1/RAF1/LRP6/BRD7/APC/GSTM3/TXNRD1/KRAS/PHF10/AKT3/PLCG2/PTEN/SOS1/GADD45A/NFE2L2/DVL2/WNT9A/MGST1/FZD6/POLK
hsa03050	Proteasome	45	0.388105	1.25814	0.14376	0.357255	0.282326	3683	tags=44%, list=16%, signal=37%	PSMA1/PSMC6/PSMA5/PSMD2/PSMC1/PSMA2/PSMB7/PSMA3/PSMA4/PSMB4/PSMC5/PSMB11/PSMB1/PSMD4/PSMD7/PSMD11/PSMD12/PSMD1/POMP/PSMA7
hsa01250	Biosynthesis of nucleotide sugars	34	-0.417264	-1.26689	0.148566	0.357614	0.282609	3475	tags=26%, list=16%, signal=22%	UXS1/PMM1/GMPPA/NANP/HK2/GALT/MPI/UGP2/GPI
hsa04978	Mineral absorption	59	0.357358	1.22152	0.151422	0.357614	0.282609	2729	tags=20%, list=12%, signal=18%	MT1X/SLC40A1/MT2A/MT1H/MT1M/MT1B/SLC30A1/SLC8A3/MT1A/ATP2B1/FTH1/MT1G
hsa04061	Viral protein interaction with cytokine and cytokine receptor	93	-0.328864	-1.19683	0.14534	0.357614	0.282609	4759	tags=28%, list=21%, signal=22%	CCL28/CSF1R/LTA/CCL13/CCL23/CCL24/CXCL2/CCL18/CCR4/CSF1/CCL8/TNFRSF1B/TNF/CCR1/CXCL1/XCL1/IL6R/TNFRSF1A/CCL3/IL2RG/CCL11/CCR3/CCL2/CXCL12/IL18/TNFSF10
hsa03013	Nucleocytoplasmic transport	103	0.31917	1.1898	0.146212	0.357614	0.282609	3385	tags=27%, list=15%, signal=23%	EEF1A1/IPO7/KPNA5/SUMO2/SUMO1/RBM8A/MAGOH/XPOT/TNPO1/UPF2/TNPO3/ACIN1/IPO8/KPNB1/NUP54/UPF3A/NCBP1/NCBP2/NXT2/ALYREF/AHCTF1/THOC3/SENP2/PHAX/NUP153/NUP107/XPO1/PNN
hsa04916	Melanogenesis	99	0.319502	1.18545	0.148503	0.357614	0.282609	2253	tags=14%, list=10%, signal=13%	CALML6/CALM1/ADCY2/PRKACG/CALM2/FZD7/CALM3/CREBBP/FZD4/MITF/RAF1/CAMK2G/EDNRB/TYR
hsa05224	Breast cancer	147	0.296734	1.15973	0.151072	0.357614	0.282609	5914	tags=33%, list=26%, signal=25%	GADD45G/HES1/EGF/JUN/FOS/PIK3CA/IGF1R/RPS6KB1/FGF2/FZD7/FZD4/CSNK1A1/RAF1/LRP6/APC/KRAS/AKT3/PTEN/NOTCH2/SOS1/FGF23/GADD45A/FGF21/DVL2/WNT9A/JAG1/FZD6/POLK/E2F1/CCND1/SOS2/E2F3/GADD45B/WNT5B/E2F2/CDKN1A/DLL1/HEY1/FGF3/RPS6KB2/NOTCH4/WNT11/FGF17/NCOA3/FGF22/GSK3B/BRCA1/FZD5/MAPK3
hsa05207	Chemical carcinogenesis - receptor activation	200	0.280236	1.14744	0.149793	0.357614	0.282609	1599	tags=12%, list=7%, signal=11%	BCL2/EGF/JUN/ATF4/PTGES3/KPNA5/MIR29B1/FOS/PIK3CA/HSP90AA1/HSP90AB1/ADCY2/PRKACG/STAT5B/RPS6KB1/CYP1A1/PAQR7/RPS6KA3/FGF2/KLF5/RAF1/ADRB1/AIP
hsa00565	Ether lipid metabolism	40	-0.393707	-1.23754	0.164699	0.373012	0.294778	3590	tags=28%, list=16%, signal=23%	PLD2/PLA2G4A/PLA2G4F/LPCAT2/LPCAT1/PLD3/CHPT1/PAFAH2/GDPD1/PLA2G4C/PLA2G12A
hsa00600	Sphingolipid metabolism	50	-0.373121	-1.22763	0.16119	0.373012	0.294778	2665	tags=34%, list=12%, signal=30%	ENPP7/SPHK1/KDSR/ASAH2/B4GALT5/GBA/SMPD4/GLB1/GBA2/DEGS2/ACER3/NEU3/CERS6/GLA/SGPP1/ASAH1/SMPD1
hsa03018	RNA degradation	74	0.335131	1.18923	0.165066	0.373012	0.294778	4152	tags=32%, list=19%, signal=26%	BTG2/TTC37/CNOT2/PABPC4/DDX6/CNOT6/PABPC1/PFKM/BTG1/EXOSC6/CNOT6L/DHX36/CNOT8/CNOT7/LSM7/BTG4/PFKP/EXOSC3/XRN2/LSM6/C1D/PNPT1/DIS3/HSPD1
hsa05150	Staphylococcus aureus infection	90	-0.326573	-1.18406	0.162877	0.373012	0.294778	5526	tags=51%, list=25%, signal=39%	KRT24/MASP2/HLA-DMB/KRT37/MASP1/ITGB2/KRT14/ITGAL/C1S/KRT9/KRT15/FCGR1A/DEFA1B/HLA-DQB1/KRT38/KRT40/SELPLG/C5AR1/C1R/ITGAM/FGG/HLA-DQA2/KRT35/KRT26/C1QC/KRT33B/C1QB/KRT32/HLA-DRB1/KRT31/DEFB4B/HLA-DPB1/HLA-DQA1/HLA-DRB4/FCGR3A/HLA-DMA/FPR1/FCGR3B/C3/FCGR2B/FPR3/FCGR2A/KRT10/HLA-DRA/FCGR2C/HLA-DRB5
hsa05145	Toxoplasmosis	111	-0.314152	-1.17419	0.163269	0.373012	0.294778	1246	tags=18%, list=6%, signal=17%	TNF/HLA-DPB1/HLA-DQA1/HLA-DRB4/PIK3CG/STAT1/HLA-DMA/TNFRSF1A/NFKBIB/LAMC1/HLA-DRA/AKT2/LAMA4/CYCS/HLA-DRB5/LAMB1/MAP2K6/MAP2K3/PPIF/HSPA2
hsa04728	Dopaminergic synapse	131	0.299395	1.15303	0.1616	0.373012	0.294778	1010	tags=10%, list=5%, signal=10%	CALML6/CALM1/PPP3CA/ATF4/GNG12/FOS/PPP1CC/PPP2CB/PRKACG/CALM2/GNG11/CALM3/GNAL
hsa05418	Fluid shear stress and atherosclerosis	137	0.297199	1.15177	0.165783	0.373012	0.294778	1764	tags=15%, list=8%, signal=14%	BCL2/CALML6/CALM1/JUN/FOS/PIK3CA/HSP90AA1/HSP90AB1/DUSP1/CAV3/ACVR1/CALM2/ACVR2B/SUMO2/CALM3/SUMO1/MEF2A/KEAP1/PECAM1/MAP3K7/MAPK8
hsa03410	Base excision repair	33	-0.408128	-1.23294	0.176958	0.395092	0.312227	5481	tags=45%, list=25%, signal=34%	POLL/TDG/NEIL3/NTHL1/PARP1/POLD3/PARP4/PARP3/NEIL1/APEX2/POLD4/APEX1/XRCC1/POLB/POLD2
hsa04670	Leukocyte transendothelial migration	111	-0.310911	-1.16207	0.177969	0.395092	0.312227	2799	tags=19%, list=13%, signal=17%	CTNND1/NCF2/CLDN22/ESAM/MSN/VASP/CLDN6/PIK3R2/PRKCA/CTNNA1/CLDN3/MYL2/PXN/CXCL12/ACTN4/ACTG1/MMP2/CYBB/MYL9/CDH5/MYL12A
hsa01521	EGFR tyrosine kinase inhibitor resistance	79	0.325278	1.16707	0.188622	0.41323	0.326561	3319	tags=25%, list=15%, signal=22%	BCL2/EGF/GAB1/MET/PIK3CA/IGF1R/FOXO3/RPS6KB1/FGF2/EIF4E2/RAF1/PDGFRA/NRG1/PDGFA/KRAS/AKT3/EIF4EBP1/PLCG2/PTEN/SOS1
hsa04974	Protein digestion and absorption	102	-0.312813	-1.15554	0.187769	0.41323	0.326561	5244	tags=25%, list=23%, signal=20%	CTRL/COL6A3/SLC8A1/COL4A2/COL6A6/COL4A1/COL6A1/SLC3A2/COL1A1/ATP1A1/PRCP/ACE2/ATP1B1/CPA3/KCNJ13/COL15A1/COL12A1/SLC1A1/SLC7A8/COL14A1/COL1A2/ATP1B4/COL3A1/ATP1A2/SLC36A2/SLC36A1
hsa05144	Malaria	46	0.365623	1.18947	0.199918	0.435116	0.343856	166	tags=9%, list=1%, signal=9%	HBA2/HBA1/HBB/MET
hsa05131	Shigellosis	215	0.268162	1.10596	0.202344	0.437535	0.345768	3768	tags=23%, list=17%, signal=20%	BCL2/UBE2D1/JUN/PLCE1/RRAGD/FOXO4/PIK3CA/TLN2/CUL1/NFKBIA/VCL/FOXO3/RPS6KB1/HK1/PLCD4/FOXO1/UBB/RPS6KA5/UBE2V2/ATG14/MAP3K7/DIAPH1/MAPK8/TAB2/ATG12/ROCK2/PFN3/FNBP1L/WIPI2/ROCK1/TBK1/CHUK/MAPK9/ARF6/DOCK1/ARPC5/AKT3/CRK/U2AF1/PLCG2/CALCOCO2/NFKB1/CAST/BECN1/CTTN/ACTR2/TRADD/MDM2/ARPC1A/PLCB4
hsa04218	Cellular senescence	154	0.283248	1.11719	0.206875	0.439126	0.347025	1131	tags=10%, list=5%, signal=10%	GADD45G/CALML6/CALM1/PPP3CA/PPP3R1/HIPK3/PIK3CA/SIRT1/PPP1CC/CALM2/FOXO3/SMAD2/HIPK1/CALM3/TGFBR1/FOXO1
hsa05206	MicroRNAs in cancer	288	0.256928	1.09457	0.207035	0.439126	0.347025	5263	tags=32%, list=24%, signal=25%	CCNG1/BCL2/MIR193B/MET/MIR29B1/PIK3CA/SIRT1/MIR21/DICER1/DNMT3A/EZR/BMI1/MIR181D/TP63/MIR92A2/CREBBP/MIR215/RPS6KA5/MIR326/MIR345/CDCA5/CASP3/CDKN1B/RAF1/MIR373/MIR30C2/MIR7-2/PDGFRA/MIR7-1/MIR210/APC/SPRY2/HDAC2/EFNA1/MIR7-3/ROCK1/EZH2/ZFPM2/PDGFA/KRAS/IRS1/MIR129-2/MIR128-2/MCL1/MIR103A2/CRK/ZEB2/PLCG2/MIR15B/SLC7A1/PTEN/NOTCH2/NFKB1/SOS1/RDX/MIRLET7C/MIR30C1/MIR222/BMF/MIR29B2/MIR28/MIR26A2/ZE…
hsa04740	Olfactory transduction	413	-0.250153	-1.08805	0.206968	0.439126	0.347025	3667	tags=25%, list=16%, signal=21%	OR11H7/OR4D10/OR5M10/OR9G4/OR6T1/CALML5/OR11H6/OR5AR1/OR5T3/OR4K15/OR8J1/OR13H1/OR7D4/OR2J2/OR10A4/OR10G7/OR10A7/OR9Q2/OR10H5/OR5L2/OR56B1/OR1S1/OR4A5/OR10W1/OR8U1/OR4C6/OR14A16/OR6C70/OR7C2/OR2AG1/OR2T5/OR10G2/OR51G1/CALML3/OR14I1/OR2T1/OR2T2/OR8B4/OR4C13/OR52N4/OR1D4/OR51E1/OR12D3/OR4S2/CAMK2A/PRKG1/OR2G2/CAMK2B/OR4N5/OR4F15/OR2M5/OR1F1/OR7G2/OR6C68/OR5I1/OR10G4/OR1N2/OR2L3/OR6C75/ARRB2/OR52B4/…
hsa05332	Graft-versus-host disease	41	-0.373337	-1.18007	0.211157	0.441208	0.348671	4102	tags=29%, list=18%, signal=24%	HLA-B/HLA-C/HLA-DRB1/HLA-G/TNF/HLA-DPB1/HLA-DQA1/HLA-DRB4/HLA-DMA/HLA-A/HLA-DRA/HLA-DRB5
hsa00270	Cysteine and methionine metabolism	48	-0.36013	-1.17498	0.212903	0.441208	0.348671	1651	tags=17%, list=7%, signal=15%	GSS/GCLM/GOT2/MDH2/BCAT2/MDH1/SRM/GOT1
hsa05213	Endometrial cancer	58	0.338596	1.15247	0.213317	0.441208	0.348671	5136	tags=31%, list=23%, signal=24%	GADD45G/EGF/PIK3CA/CTNNA3/FOXO3/RAF1/APC/KRAS/AKT3/PTEN/SOS1/GADD45A/POLK/CCND1/SOS2/GADD45B/PDPK1/CDKN1A
hsa04658	Th1 and Th2 cell differentiation	92	0.309073	1.13618	0.210697	0.441208	0.348671	3685	tags=21%, list=17%, signal=17%	PPP3CA/JUN/PPP3R1/FOS/NFKBIA/STAT5B/IL5/MAPK8/IL12B/IL4R/STAT5A/CHUK/MAPK9/RBPJ/NOTCH2/NFKB1/HLA-DOB/JAG1/MAF
hsa00040	Pentose and glucuronate interconversions	24	-0.427407	-1.19897	0.219067	0.445618	0.352156	1755	tags=25%, list=8%, signal=23%	XYLB/GUSB/AKR1B1/SORD/UGP2/DCXR
hsa00534	Glycosaminoglycan biosynthesis - heparan sulfate / heparin	24	-0.427317	-1.19872	0.219464	0.445618	0.352156	2579	tags=58%, list=12%, signal=52%	HS3ST3A1/HS3ST3B1/HS3ST1/XYLT1/B3GALT6/B3GAT3/HS3ST5/EXT2/EXTL3/EXT1/HS6ST1/NDST1/GLCE/EXTL1
hsa04979	Cholesterol metabolism	49	-0.356749	-1.16897	0.217824	0.445618	0.352156	3764	tags=18%, list=17%, signal=15%	LIPG/VDAC3/APOB/LRP1/LPL/NCEH1/ABCA1/SORT1/CD36
hsa04664	Fc epsilon RI signaling pathway	65	-0.332934	-1.14662	0.227344	0.456058	0.360406	4639	tags=29%, list=21%, signal=23%	RAC2/IL3/PLA2G4E/LYN/PLA2G4A/MAP2K2/PLA2G4F/FCER1A/GAB2/TNF/FCER1G/MAP2K1/PIK3R2/PRKCA/MS4A2/AKT2/PLA2G4C/MAP2K6/MAP2K3
hsa05163	Human cytomegalovirus infection	219	0.264554	1.09364	0.226518	0.456058	0.360406	4565	tags=24%, list=20%, signal=19%	CALML6/CALM1/PPP3CA/PPP3R1/ATF4/GNG12/PIK3CA/IFNA5/NFKBIA/ADCY2/PRKACG/CALM2/RPS6KB1/IFNA2/GNG11/CALM3/CASP3/RAF1/IFNA10/ARHGEF12/GNA13/IFNA4/FADD/PDGFRA/ROCK2/CXCR4/GNG8/ROCK1/TBK1/KRAS/CHUK/AKT3/EIF4EBP1/CRK/CCR5/NFKB1/SOS1/GNAQ/TRADD/MDM2/PLCB4/ITPR1/ITGB3/IL10RB/E2F1/PTGER2/ADCY4/CCND1/ADCY9/GNB4/FAS/RAC1/SOS2
hsa00051	Fructose and mannose metabolism	28	-0.407561	-1.18626	0.229583	0.457791	0.361776	3496	tags=43%, list=16%, signal=36%	FBP1/PMM1/GMPPA/AKR1B1/ENOSF1/SORD/TPI1/HK2/FBP2/MPI/PFKFB2/PFKFB1
hsa05330	Allograft rejection	37	-0.378583	-1.17141	0.232944	0.461416	0.364641	4102	tags=32%, list=18%, signal=27%	HLA-B/HLA-C/HLA-DRB1/HLA-G/TNF/HLA-DPB1/HLA-DQA1/HLA-DRB4/HLA-DMA/HLA-A/HLA-DRA/HLA-DRB5
hsa04940	Type I diabetes mellitus	43	-0.362832	-1.15982	0.234172	0.461416	0.364641	4432	tags=33%, list=20%, signal=26%	LTA/HLA-B/HLA-C/HLA-DRB1/INS/HLA-G/TNF/HLA-DPB1/HLA-DQA1/HLA-DRB4/HLA-DMA/HLA-A/HLA-DRA/HLA-DRB5
hsa00531	Glycosaminoglycan degradation	19	-0.444348	-1.17959	0.25005	0.468429	0.370183	4579	tags=37%, list=21%, signal=29%	HPSE/SGSH/GUSB/HYAL1/GLB1/NAGLU/GNS
hsa04136	Autophagy - other	30	-0.396043	-1.16962	0.244813	0.468429	0.370183	2856	tags=27%, list=13%, signal=23%	MTOR/ATG2A/PPP2CA/MLST8/ATG4A/WIPI1/ATG9A/GABARAP
hsa04730	Long-term depression	56	-0.33822	-1.13491	0.250392	0.468429	0.370183	3525	tags=25%, list=16%, signal=21%	PLA2G4A/MAP2K2/PLA2G4F/BRAF/CRHR1/MAP2K1/PRKCA/PRKG1/PPP2CA/GNA11/PPP2R1A/PLA2G4C/IGF1/ARAF
hsa00983	Drug metabolism - other enzymes	68	-0.326465	-1.13358	0.248128	0.468429	0.370183	2884	tags=16%, list=13%, signal=14%	MGST2/RRM2B/GSTM5/HPRT1/GSTM1/GSTA4/CES2/TPMT/GSTM4/MGST3/GSTT1
hsa04927	Cortisol synthesis and secretion	65	-0.328286	-1.13061	0.246454	0.468429	0.370183	1944	tags=15%, list=9%, signal=14%	ORAI1/CACNA1S/PRKACA/AGTR1/GNA11/AGT/NCEH1/CREB5/CREB3L2/NR4A1
hsa04911	Insulin secretion	86	-0.311134	-1.12001	0.247441	0.468429	0.370183	3976	tags=24%, list=18%, signal=20%	KCNMB4/ATP1A1/INS/ADCY1/ATP1B1/VAMP2/GIP/KCNMA1/CAMK2A/PRKCA/CAMK2B/TRPM4/CACNA1S/PRKACA/GNA11/ATP1B4/CAMK2D/CREB5/CREB3L2/RAB3A/ATP1A2
hsa04068	FoxO signaling pathway	127	0.288196	1.10598	0.241939	0.468429	0.370183	3813	tags=28%, list=17%, signal=23%	PRKAG3/GADD45G/EGF/FOXO4/PIK3CA/SIRT1/IGF1R/PRKAB2/FOXO3/CREBBP/TGFBR1/FOXO1/SMAD4/SETD7/CDKN1B/RAF1/GABARAPL1/MAPK8/ATG12/PRMT1/KRAS/CHUK/IRS1/MAPK9/S1PR4/FBXO32/USP7/AKT3/PTEN/FOXG1/SOS1/GADD45A/HOMER1/MDM2/STK11
hsa04910	Insulin signaling pathway	136	0.283441	1.09594	0.250256	0.468429	0.370183	3173	tags=22%, list=14%, signal=19%	PRKAG3/CALML6/CALM1/PRKAR1A/PIK3CA/PPP1CC/PRKAB2/PRKACG/PRKAR2A/CALM2/PHKB/RPS6KB1/HK1/CALM3/FOXO1/EIF4E2/RAF1/MKNK2/MAPK8/PDE3B/RHOQ/PPP1R3A/KRAS/IRS1/PRKAR2B/MAPK9/AKT3/EIF4EBP1/FASN/CRK
hsa05169	Epstein-Barr virus infection	199	0.264419	1.0825	0.246604	0.468429	0.370183	3859	tags=23%, list=17%, signal=19%	BCL2/GADD45G/NEDD4/HES1/JUN/PIK3CA/IFNA5/NFKBIA/APAF1/PSMC6/IFNA2/PSMD2/PSMC1/CASP3/CDKN1B/IFNA10/MAP3K7/IFNA4/MAPK8/FADD/TAB2/PSMC5/HDAC2/TBK1/ENTPD1/CIR1/PSMD4/CHUK/MAPK9/PSMD7/CCNA1/USP7/PSMD11/RBPJ/AKT3/PSMD12/PLCG2/PSMD1/NFKB1/GADD45A/HLA-DOB/TRADD/MDM2/SNW1/POLK
hsa04512	ECM-receptor interaction	87	-0.309911	-1.11713	0.252061	0.468918	0.370569	1915	tags=14%, list=9%, signal=13%	TNC/SDC4/VWF/HSPG2/COL1A2/TNXB/LAMC1/LAMA4/THBS4/LAMB1/FN1/CD36
hsa00515	Mannose type O-glycan biosynthesis	15	0.464466	1.17614	0.260097	0.476978	0.376938	344	tags=7%, list=2%, signal=7%	B3GALNT2
hsa00561	Glycerolipid metabolism	54	-0.338271	-1.1251	0.259412	0.476978	0.376938	4413	tags=28%, list=20%, signal=22%	AGPAT3/DGKK/LIPG/LCLAT1/MOGAT2/MGLL/AKR1B1/ALDH1B1/LPL/GLA/LPIN1/DGKD/DGAT1/AGPAT1/PNPLA2
hsa04976	Bile secretion	79	-0.312473	-1.11083	0.26069	0.476978	0.376938	5691	tags=30%, list=25%, signal=23%	UGT2B10/SULT2A1/UGT2A3/SLC5A1/SCT/CA2/SLC51B/SLC4A5/SLC22A1/BAAT/SLC4A4/ATP1A1/SLC10A2/ADCY1/ATP1B1/SLC9A1/AQP8/AQP4/ABCB4/PRKACA/ATP1B4/NCEH1/ATP1A2/EPHX1
hsa00970	Aminoacyl-tRNA biosynthesis	24	-0.40998	-1.15008	0.266931	0.481664	0.380641	4284	tags=46%, list=19%, signal=37%	MTFMT/LARS2/FARSA/SARS2/DARS2/PARS2/MARS2/EARS2/QRSL1/TARS2/WARS2
hsa04392	Hippo signaling pathway - multiple species	28	0.386723	1.13154	0.274823	0.481664	0.380641	1323	tags=14%, list=6%, signal=13%	FAT4/FRMD6/PAK1/YAP1
hsa04917	Prolactin signaling pathway	70	0.313507	1.10296	0.273953	0.481664	0.380641	3319	tags=20%, list=15%, signal=17%	FOS/PIK3CA/FOXO3/STAT5B/SOCS6/RAF1/MAPK8/CISH/KRAS/STAT5A/MAPK9/AKT3/NFKB1/SOS1
hsa04912	GnRH signaling pathway	91	0.299745	1.09903	0.269082	0.481664	0.380641	1764	tags=13%, list=8%, signal=12%	CALML6/CALM1/EGR1/JUN/ATF4/ADCY2/PRKACG/CALM2/CALM3/RAF1/CAMK2G/MAPK8
hsa05034	Alcoholism	105	0.292717	1.09386	0.270842	0.481664	0.380641	1429	tags=10%, list=6%, signal=10%	CALML6/CALM1/ATF4/GNG12/PPP1CC/PRKACG/CALM2/GNG11/CALM3/HDAC9/RAF1
hsa04217	Necroptosis	128	-0.285317	-1.08742	0.272334	0.481664	0.380641	3717	tags=27%, list=17%, signal=22%	IFNA17/CAPN1/STAT2/JAK2/PLA2G4A/VDAC3/PLA2G4F/TNF/SPATA2/DNM1L/IRF9/STAT1/TRPM7/VPS4A/IFNB1/FTL/CAMK2A/AIFM1/TNFRSF1A/CAMK2B/IFNA1/IFNA14/IFNA6/SHARPIN/EIF2AK2/CHMP2A/IFNA13/CAMK2D/PLA2G4C/SLC25A5/CYBB/SLC25A6/SMPD1/TNFSF10
hsa05162	Measles	136	0.280955	1.08633	0.266653	0.481664	0.380641	3705	tags=26%, list=17%, signal=22%	BCL2/JUN/FOS/PIK3CA/IFNA5/NFKBIA/APAF1/STAT5B/HSPA1L/IFNA2/HSPA1B/CASP3/CDKN1B/IFNA10/MAP3K7/CD46/IFNA4/MAPK8/FADD/IL12B/TAB2/HSPA1A/EIF2AK4/EIF3H/TBK1/EIF2S1/STAT5A/CHUK/MAPK9/AKT3/NFKB1/CSNK2A2/HSPA8/TRADD/RAB9A
hsa05161	Hepatitis B	158	0.272631	1.08065	0.274654	0.481664	0.380641	3362	tags=20%, list=15%, signal=17%	BCL2/JUN/ATF4/FOS/PIK3CA/IFNA5/NFKBIA/APAF1/STAT5B/DDX3X/IFNA2/CREBBP/TGFBR1/SMAD4/CASP3/RAF1/IFNA10/MAP3K7/IFNA4/MAPK8/FADD/TAB2/TBK1/KRAS/STAT5A/CHUK/MAPK9/CCNA1/AKT3/NFKB1/SOS1/SLC10A1
hsa00052	Galactose metabolism	29	-0.388296	-1.13838	0.280768	0.489506	0.386839	2887	tags=28%, list=13%, signal=24%	AKR1B1/GAA/GLB1/GLA/HK2/GALT/UGP2/G6PC3
hsa04140	Autophagy - animal	136	0.278783	1.07793	0.283665	0.491981	0.388795	3387	tags=26%, list=15%, signal=22%	BCL2/RRAGD/PIK3CA/VMP1/IGF1R/IGBP1/PPP2CB/PRKACG/DEPTOR/RPS6KB1/SH3GLB1/RB1CC1/HMGB1/RAF1/ATG14/MAP3K7/GABARAPL1/MAPK8/MTMR3/ATG12/LAMP2/EIF2AK4/WIPI2/TBK1/EIF2S1/KRAS/IRS1/ULK2/MAPK9/RAB33B/ATG4C/AKT3/PTEN/MTMR4/BECN1
hsa00260	Glycine, serine and threonine metabolism	39	-0.356512	-1.11378	0.291387	0.497436	0.393106	3198	tags=21%, list=14%, signal=18%	PSPH/GCAT/SRR/GRHPR/PGAM2/MAOA/AOC3/MAOB
hsa00330	Arginine and proline metabolism	47	-0.340478	-1.10694	0.290587	0.497436	0.393106	1503	tags=23%, list=7%, signal=22%	ALDH1B1/CNDP2/PYCR2/GOT2/MAOA/ALDH4A1/CARNS1/CKMT2/MAOB/SRM/GOT1
hsa04918	Thyroid hormone synthesis	75	-0.310518	-1.09495	0.288503	0.497436	0.393106	2285	tags=15%, list=10%, signal=13%	GPX8/PRKCA/GPX1/GPX2/PRKACA/HSPA5/ATP1B4/CREB5/CREB3L2/ATP1A2/GPX3
hsa04144	Endocytosis	240	0.254337	1.06282	0.294279	0.497436	0.393106	4150	tags=21%, list=19%, signal=17%	TFRC/NEDD4/WWP1/IGF1R/STAMBP/PARD3/CAV3/NEDD4L/ZFYVE9/SMAD2/HSPA1L/SH3GLB1/RABEP1/TGFBR1/HSPA1B/SNX6/RNF41/RAB10/SNX5/EPS15/ARRB1/PDGFRA/ZFYVE16/CAPZA2/CAPZA1/HSPA1A/CHMP1B/CXCR4/SMURF2/PLD1/ARFGEF1/RUFY1/RAB11FIP2/ARF6/ARPC5/CHMP3/CCR5/PARD6G/WIPF3/STAM/ACTR2/HSPA8/KIF5B/MDM2/ITCH/ARPC1A/STAM2/VPS36/PRKCI/ACAP3/GRK4
hsa04020	Calcium signaling pathway	238	0.25443	1.06244	0.293361	0.497436	0.393106	2384	tags=13%, list=11%, signal=12%	MYLK4/MYLK2/CALML6/CALM1/EGF/PPP3CA/PLCE1/PPP3R1/MET/MYLK3/ADCY2/PRKACG/CALM2/PHKB/FGF2/CALM3/GNAL/PLCD4/RYR1/CYSLTR1/ADRB1/CAMK2G/SLC8A3/P2RX6/PDGFRA/GDNF/EDNRB/CXCR4/ERBB4/NOS1/ATP2B1
hsa00512	Mucin type O-glycan biosynthesis	32	0.367738	1.1082	0.298799	0.49771	0.393322	2499	tags=19%, list=11%, signal=17%	ST6GALNAC2/GALNT1/GALNT11/ST6GALNAC3/ST3GAL2/GCNT1
hsa05416	Viral myocarditis	59	-0.32289	-1.09279	0.298925	0.49771	0.393322	4128	tags=29%, list=18%, signal=24%	DAG1/HLA-B/HLA-C/HLA-DRB1/HLA-G/HLA-DPB1/HLA-DQA1/HLA-DRB4/HLA-DMA/CAV1/EIF4G3/HLA-A/HLA-DRA/ACTG1/SGCA/CYCS/HLA-DRB5
hsa04662	B cell receptor signaling pathway	81	0.301944	1.0861	0.298635	0.49771	0.393322	459	tags=7%, list=2%, signal=7%	PPP3CA/JUN/PPP3R1/FOS/PIK3CA/NFKBIA
hsa04614	Renin-angiotensin system	23	-0.401475	-1.1141	0.306693	0.502927	0.397445	4366	tags=39%, list=20%, signal=32%	ACE/PRCP/ACE2/CPA3/CTSG/AGTR1/ENPEP/AGT/CTSA
hsa00860	Porphyrin metabolism	33	-0.366726	-1.10786	0.304005	0.502927	0.397445	6171	tags=36%, list=28%, signal=26%	UROS/MMAB/UGT2B10/UGT2A3/BLVRA/FXN/GUSB/HCCS/COX10/EARS2/COX15/HMOX1
hsa04540	Gap junction	86	-0.300036	-1.08006	0.305118	0.502927	0.397445	2250	tags=16%, list=10%, signal=15%	MAP2K1/PRKCA/PRKG1/TJP1/TUBA1A/PRKACA/PDGFRB/PDGFB/GNA11/TUBB2A/TUBB4B/TUBA4A/TUBB/TUBA1B
hsa05160	Hepatitis C	156	-0.272469	-1.06475	0.3081	0.502927	0.397445	2890	tags=22%, list=13%, signal=19%	MX1/YWHAQ/PPARA/BRAF/CLDN22/IRF9/STAT1/IFNB1/CLDN6/MAP2K1/MX2/PIK3R2/TNFRSF1A/YWHAG/CLDN3/IFNA1/PPP2CA/YWHAB/PSME3/IFNA14/IFNA6/OAS2/EIF2AK1/OAS1/RSAD2/MAVS/AKT2/EIF2AK2/OAS3/IFNA13/PPP2R1A/IFIT1/CYCS/ARAF
hsa04340	Hedgehog signaling pathway	52	0.325148	1.08553	0.315304	0.509691	0.40279	3240	tags=23%, list=15%, signal=20%	BCL2/CUL1/PRKACG/SCUBE2/CSNK1A1/SPOPL/ARRB1/CUL3/SMURF2/EVC2/DISP1/CSNK1D
hsa04621	NOD-like receptor signaling pathway	178	-0.266503	-1.05783	0.314607	0.509691	0.40279	2633	tags=19%, list=12%, signal=16%	IRF9/STAT1/CXCL1/MAP1LC3B/TRPM7/IFNB1/PYDC2/NAMPT/GBP3/IFNA1/IFNA14/CTSB/IFNA6/OAS2/ANTXR1/NFKBIB/TXN2/OAS1/MAP1LC3B2/MAVS/IFI16/SHARPIN/CCL2/GBP4/PANX1/GBP1/OAS3/IFNA13/MFN2/IL18/CYBB/GABARAP/MCU
hsa05235	PD-L1 expression and PD-1 checkpoint pathway in cancer	87	0.293643	1.06794	0.319478	0.511473	0.404198	802	tags=9%, list=4%, signal=9%	EGF/PPP3CA/JUN/PPP3R1/FOS/PIK3CA/NFKBIA/RPS6KB1
hsa05166	Human T-cell leukemia virus 1 infection	219	0.254524	1.05217	0.319395	0.511473	0.404198	1205	tags=9%, list=5%, signal=9%	PPP3CA/EGR1/JUN/PPP3R1/ATF4/KAT2B/FOS/PIK3CA/TLN2/NFYB/NFKBIA/ADCY2/PRKACG/ANAPC16/SMAD2/STAT5B/CREBBP/TGFBR1/CDC26/SMAD4
hsa04928	Parathyroid hormone synthesis, secretion and action	105	0.286138	1.06928	0.321269	0.511878	0.404519	2072	tags=12%, list=9%, signal=11%	BCL2/EGR1/ATF4/FOS/ADCY2/PRKACG/MEF2A/RAF1/LRP6/GNA13/ARRB1/MAFB/HBEGF
[truncated: 124 more rows]

## Sheet: GSE72462M
Gene set enrichment analysis (KEGG pathways) for dataset GSE72462 (training aerobic exercise in the older male)
[truncated: 334 more rows]

[truncated: 11 more sheets: GSE1786, GSE72462F, GSE43760, GSE9419Y, GSE8441M, GSE9419O, GSE8441F, GSE73525, GSE27285, GSE44818, GSE147494]
